# Supplementary material for: Changes in m6A RNA methylation are associated with male sterility in wolfberry
Source: BMC Plant Biol. 2023 Sep 29;23:456. doi: 10.1186/s12870-023-04458-7 (PMC10540408; doi:10.1186/s12870-023-04458-7)
Supplement: Supplementary file 2 — Additional file 2: Table S1. Expression patterns of assembled genes in LB1 and LB5. [file 12870_2023_4458_MOESM2_ESM.xls]

## Sheet: Table S1
Table S1. Expression patterns of assembled genes in LB1 and LB5.
gene_id	LB1									LB5
	T			S			M			T			S			M
XLOC_000001	13.8116	12.0667	13.7264	9.25028	9.41809	10.7059	8.7415	9.26514	8.35906	14.062	14.72	13.1712	11.481	14.3548	10.4468	12.0082	12.1529	8.73084
XLOC_000002	13.5035	14.0397	14.7622	14.3893	16.0505	13.793	15.0006	12.6392	11.629	15.8849	17.9214	18.0787	14.8091	15.8113	19.6374	15.7864	15.3509	16.0498
XLOC_000003	3.3592	3.66216	3.97574	7.23075	7.56272	5.47391	4.73193	5.90297	6.47137	1.80131	1.52752	2.00125	1.75099	1.90739	2.84574	2.08417	1.01688	2.3236
XLOC_000004	17.8154	12.8301	14.0593	10.6469	8.28948	11.848	10.2223	8.21043	9.17321	19.3166	23.2247	23.7213	13.3754	18.5552	13.1782	15.7292	17.491	10.8814
XLOC_000005	20.0923	21.6562	25.3404	15.5202	12.3669	21.6714	21.2656	14.9471	12.1719	19.8945	28.3045	27.7436	19.9435	17.3537	22.5602	16.7632	15.4203	21.6553
XLOC_000006	21.8856	23.9965	22.53	16.5664	14.4491	21.2915	22.2394	16.7851	15.0746	18.767	16.7036	15.5018	28.6034	14.7513	19.033	16.9784	15.9709	19.2529
XLOC_000007	9.54749	5.93091	6.98534	4.54543	4.21626	5.71112	4.19294	3.73774	2.65464	6.65555	8.08607	9.53217	8.32095	6.86682	6.432	6.8862	6.88386	5.88366
XLOC_000008	71.7568	71.588	73.4248	63.0586	64.868	66.0286	68.5985	58.783	62.092	29.4211	31.0022	34.0806	49.4818	48.0655	47.2135	67.604	50.8364	73.8349
XLOC_000009	50.4516	51.4175	56.6284	40.1153	33.2089	49.8724	48.0766	38.372	35.3746	57.7539	63.8047	57.1124	59.8306	60.8571	58.5523	67.3052	62.1575	64.5337
XLOC_000010	36.2819	34.7527	35.5908	41.6263	42.5167	37.7508	36.3682	37.3173	34.6652	43.254	35.5914	35.2998	36.9225	40.6268	45.7676	37.883	43.0439	41.2393
XLOC_000011	29.0682	17.5442	31.5295	47.9379	55.5065	33.3662	30.8508	47.5194	62.1286	15.0542	18.3133	16.9174	19.9018	14.1696	26.8569	17.0035	16.7026	28.6945
XLOC_000012	21.0779	20.4049	21.981	16.6888	15.0545	17.6716	16.9211	15.7391	13.1917	31.3862	28.6859	29.4636	21.9849	27.4995	24.4862	23.6719	29.2083	18.0304
XLOC_000013	74.1388	84.2816	75.7484	77.6817	81.2319	80.1773	85.5887	80.7484	77.2465	83.8852	89.4059	88.5955	92.3164	94.245	81.2637	91.6796	92.8323	90.7052
XLOC_000014	109.896	148.353	107.303	82.8006	106.003	89.2602	90.5367	97.2545	123.535	62.4065	109.157	135.721	91.485	48.1149	45.9388	37.1336	54.0831	38.5174
XLOC_000015	20.1504	21.4751	23.1801	13.4949	14.6555	18.1775	14.4111	15.0822	12.272	23.711	27.3144	22.8744	17.8985	23.591	23.6302	21.7498	26.0491	21.5577
XLOC_000016	207.109	186.527	228.255	164.336	150.853	206.816	181.036	170.635	132.915	204.26	186.279	193.962	171.882	207.185	181.841	213.139	213.23	180.543
XLOC_000017	28.6326	42.22	33.7176	43.5396	37.3725	34.2943	39.1413	41.477	38.0891	18.8192	19.7471	26.4355	23.4305	17.5195	13.0851	15.6023	14.2433	13.5981
XLOC_000018	43.7742	42.579	43.2509	25.9283	24.6216	41.6877	35.688	30.4488	18.2569	38.9693	45.6094	41.1525	37.6371	33.6087	36.7241	28.6552	32.648	27.5731
XLOC_000019	1.77225	3.02115	2.231	1.96911	1.49622	0.534631	1.96872	1.34525	0	4.63287	6.87525	5.1471	1.98152	1.09016	2.4397	2.51268	3.32865	0.905482
XLOC_000020	38.0009	38.4706	43.8058	39.3261	34.8595	42.6864	42.9394	27.7095	17.0971	35.572	28.8797	31.8327	57.9298	36.847	55.2237	53.0839	41.1566	68.9938
XLOC_000021	14.7439	20.4443	13.9973	16.604	16.1086	17.3349	22.0445	15.6841	12.9702	18.3469	21.4444	25.4958	18.4447	16.0322	13.5399	15.2853	15.7525	12.7072
XLOC_000022	0.327965	0.526195	0.642227	0.647814	0.507624	0.0439719	0.353284	0.284511	0.254027	0	0.0605861	0.262759	0.0444476	0.224156	0.558977	0.247993	0.234662	0.67026
XLOC_000023	9.49286	8.82479	10.2631	8.05182	11.1259	9.43336	8.12043	6.4912	7.09325	7.88258	5.81799	7.42655	6.0845	7.19039	6.94033	7.0092	7.07191	8.62752
XLOC_000024	0.196162	0.524545	0.439003	0.0645782	0.16561	0.841613	0.950876	0.510514	0.202585	1.43582	1.73941	0.995354	1.32925	5.14836	4.16632	7.36702	4.14049	0.855242
XLOC_000025	28.249	33.8475	29.0819	41.3136	50.7942	31.1584	43.3083	57.1212	70.8814	31.3206	31.9981	33.3075	36.6188	39.4339	45.2153	43.5414	37.3578	53.4472
XLOC_000026	281.067	267.242	264.163	215.587	215.97	268.474	231.51	202.603	178.491	324.701	317.327	363.61	241.328	312.82	227.055	284.081	301.944	199.556
XLOC_000027	1.78297	1.34364	2.44855	9.07136	15.4177	2.21666	2.40078	8.01491	23.7283	3.16377	2.15591	3.28984	1.6695	5.53918	3.65514	3.18667	3.3633	0.750854
XLOC_000028	24.8457	23.6756	33.7539	16.2685	13.5591	16.6743	23.289	17.505	17.2243	23.3963	21.6052	23.7551	23.7752	23.9804	22.3521	19.7214	24.3088	21.4329
XLOC_000029	60.1704	52.6555	70.8766	40.9576	40.708	46.86	49.763	45.8152	37.3248	62.3698	60.7618	55.9429	52.0256	57.3166	55.2705	52.0514	61.7695	51.1611
XLOC_000030	37.078	46.8277	42.2687	40.1149	39.8271	40.7034	42.9875	43.1891	45.3931	31.3077	29.3919	30.0781	37.5106	29.744	29.0756	30.7132	27.8997	31.2116
XLOC_000031	36.8167	31.5168	44.0397	21.583	27.6453	28.0495	23.4468	24.2106	20.2689	27.5449	28.6965	24.7015	22.1844	23.546	25.4028	23.7344	28.0856	24.0376
XLOC_000032	266.699	235.568	216.91	271.26	275.97	239.82	250.55	263.099	224.96	523.728	361.077	339.306	282.381	600.902	414.099	577.864	550.447	373.603
XLOC_000033	382.27	243.563	513.637	79.2628	26.734	266.712	86.8174	82.9578	97.9579	321.632	182.856	222.62	247.358	560.475	372.347	819.39	533.417	707.291
XLOC_000034	21.858	27.4262	18.4616	24.632	28.6269	25.6992	26.1491	26.9843	26.5892	44.6861	32.148	32.218	26.3191	44.9333	40.3406	42.9095	44.6631	35.1642
XLOC_000035	3.42822	3.6145	3.1785	4.41767	5.18216	3.57205	4.22044	7.08095	5.00724	3.17504	3.76366	3.139	3.23901	2.54395	3.31317	2.64165	3.22384	3.17616
XLOC_000036	0.0903568	0.0362427	0.227492	4.3727	10.1839	0.254406	0.401497	5.2126	15.537	0.377927	0.250379	0.506746	0.440843	0.592865	0.888476	0.649078	0.387907	0.701715
XLOC_000037	1.82513	0.665521	1.87984	0.737408	0.630359	1.0678	0.67024	0.503781	0.449804	1.47471	0.643676	0.930531	0.876976	0.952588	0.45682	0.376388	0.623271	0.678185
XLOC_000038	57.3259	51.3669	50.6479	50.7732	52.1717	47.5966	50.1377	46.6508	34.7274	43.9947	52.4643	53.3023	50.1429	37.2039	40.9576	36.5868	34.0085	41.7035
XLOC_000039	43.1059	43.4016	45.5892	41.921	35.0926	40.6329	48.8621	36.3771	32.5363	11.5751	19.7453	23.2	30.2232	10.3417	7.78517	7.76069	9.91372	6.35245
XLOC_000040	105.185	96.4891	94.6932	94.6084	106.36	86.8287	84.8166	92.2961	101.112	121.42	149.972	145.918	102.987	110.533	95.9877	102.616	110.875	94.9252
XLOC_000041	16.7398	22.1824	17.6685	16.7863	15.6283	16.0481	16.2621	16.415	15.2131	22.6317	21.827	20.282	16.4722	22.7632	23.6704	21.4525	23.9458	21.5341
XLOC_000042	1.54821	1.56399	0.866208	1.24589	10.7471	0.369024	0.231629	10.7944	40.9052	0.0599586	0.381341	0.643168	0.979167	0.094059	0	0	0.061542	0
XLOC_000043	3.29735	2.03307	3.45335	2.63754	2.89883	1.90721	1.49708	2.08034	2.30069	2.65002	2.59761	2.40161	3.89999	2.83849	4.43736	2.59634	3.68516	3.72025
XLOC_000044	94.8425	90.3764	80.7592	90.192	81.4222	97.9233	84.4667	76.1681	67.346	76.9727	59.8341	67.0113	74.8659	80.3246	67.3055	70.8285	79.0054	59.7403
XLOC_000045	0.480713	43.7309	1.69441	2.51625	0.730518	1.74019	21.4379	49.2084	3.01595	0.653454	0.426258	1.61758	19.6228	6.74196	35.2055	22.1368	6.44914	53.3263
XLOC_000046	17.4809	16.1611	17.9805	14.317	17.998	12.6906	15.2424	11.3736	8.33864	17.6102	13.5867	17.3359	18.2884	15.0367	16.2666	14.8303	15.1008	16.2073
XLOC_000047	17.1282	25.8585	22.463	15.2641	11.7624	18.278	21.2006	16.1151	14.93	21.0431	15.4702	14.883	25.0133	18.4304	20.0338	19.8994	23.4478	19.0434
XLOC_000048	1.03683	0.914936	1.74029	0.921602	1.22549	1.00089	1.92661	1.70897	2.00771	1.62624	1.72384	0.996828	0.421551	1.02046	1.06029	1.09761	1.11279	0.932345
XLOC_000049	4.30699	3.84089	3.91288	4.85253	4.43051	4.00298	3.44584	3.93585	4.27528	5.48741	4.37992	3.7857	3.40024	5.24727	6.20045	4.83772	6.32794	5.75987
XLOC_000050	9.04614	14.7442	13.1351	1.55994	1.81839	7.73921	16.7049	3.23868	1.2234	3.75361	1.90986	3.3362	18.6816	1.05991	1.12953	2.49726	2.15753	1.29119
XLOC_000051	0.275436	0.711977	0.38526	0.755634	1.00766	0.910918	0.321425	0.849572	1.77784	2.30408	0.101765	0.343271	0.423057	0.351407	0.601857	0.16199	0.164231	0.450326
XLOC_000052	1.62357	2.72331	2.66319	1.09328	2.92833	3.68078	2.38488	2.17671	2.28645	1.08035	0.408993	0.827766	2.58041	0.907914	1.16106	0.781249	0.475233	1.50822
XLOC_000053	10.5653	9.23874	15.3102	3.32163	5.24864	15.9874	9.00234	5.62896	3.68387	8.24133	3.31362	3.89215	6.79564	2.92561	4.11546	3.80187	3.53672	4.38789
XLOC_000054	30.3219	29.3573	33.1851	30.2284	30.2939	28.6363	22.9996	23.0473	17.3384	23.3572	24.1267	22.0849	21.7192	19.7628	31.367	16.711	22.7498	22.4564
XLOC_000055	21.9936	23.0184	25.7921	26.6124	20.6586	28.9411	23.064	24.3865	21.8864	22.9976	17.7586	15.9872	25.8195	30.2235	31.7376	27.8646	24.2302	27.2666
XLOC_000056	16.8463	16.7801	18.611	12.9876	11.8258	15.9867	15.5792	13.1273	9.14843	14.8428	16.8616	15.514	15.9636	15.684	17.4235	14.1764	15.1773	14.6035
XLOC_000057	127.351	94.3639	125.513	74.03	72.7863	102.283	80.9785	59.6108	49.4589	251.616	268.134	229.232	122.694	179.692	264.716	180.098	206.312	210.388
XLOC_000058	37.487	43.9385	50.9566	6.49273	5.89317	29.3542	26.4366	17.5256	4.291	34.6026	41.5097	33.851	25.197	26.4444	22.3126	26.5029	34.0498	8.33296
XLOC_000059	145.31	171.655	152.155	138.055	148.399	146.273	150.123	152.236	145.006	126.519	122.714	129.933	145.159	143.181	127.234	141.271	140.587	136.818
XLOC_000060	3.2683	0.397253	3.61561	0.831419	1.1706	1.27476	0.480084	1.031	1.38081	0.362462	0.439101	0.396742	0.483205	0.203073	0.233724	0.112334	0.159443	0
XLOC_000061	0	0.119127	0	0	0	0	0	0	0.920164	2.01861	0	0	0	0	0	0	0	0
XLOC_000062	1.70168	5.0188	1.72214	1.23576	1.3944	1.48971	2.14306	2.17091	0.891622	0.889683	1.22045	0.64158	1.01745	0.369443	1.53546	0.378453	0.376014	0.695544
XLOC_000063	0	1.05321	0.901486	4.24353	3.82903	3.84053	5.01411	4.55571	4.34493	0	0	0.0956231	1.55283	0.195779	0	0	0	0.0975681
XLOC_000064	55.193	32.9428	92.3185	19.4169	16.2389	71.889	24.6159	16.9076	14.4698	33.8622	28.1117	26.0135	30.3816	39.7881	33.7426	44.2766	42.6577	37.6398
XLOC_000065	125.555	111.379	131.497	85.1452	86.3115	111.048	95.1708	79.9334	69.2492	97.6001	102.636	101.962	93.4249	93.7636	74.2315	87.0059	93.6296	71.9678
XLOC_000066	31.3228	29.8889	36.2493	21.2786	20.4198	26.4672	23.0052	21.25	20.6208	30.959	34.9844	33.6985	33.8952	30.7549	27.5274	27.3687	28.1313	26.1666
XLOC_000067	1.56732	1.68666	2.08532	0.906105	0.839113	1.10707	1.0655	0.746154	1.19917	1.67884	2.11856	1.85294	1.39881	1.41088	1.78923	1.18514	1.78472	1.57813
XLOC_000068	19.3624	26.809	23.5542	30.7989	31.0039	21.2674	28.7289	36.7031	31.9053	18.2022	14.9094	14.767	23.7305	21.1868	30.4991	20.5186	21.6802	28.9552
XLOC_000069	32.7439	23.7659	23.2543	22.1046	23.3385	21.3497	24.643	26.5174	29.4129	17.6628	31.5407	33.0265	20.2863	17.7173	22.6657	17.1941	17.7109	18.7478
XLOC_000070	19.7033	16.6086	18.2704	12.3474	14.0732	14.3216	14.41	14.3451	9.55446	20.045	22.6891	21.3417	17.2688	17.9648	14.765	15.3526	18.0338	12.7548
XLOC_000071	5.8244	6.66165	6.14635	16.1179	13.0965	8.2575	9.7372	11.9564	17.3306	3.91949	4.09078	5.03601	4.31409	3.2162	1.85989	2.87797	2.4138	1.79139
XLOC_000072	119.048	66.2846	354.804	44.1902	35.5605	309.42	46.826	34.3081	35.6334	8.0175	13.0834	9.17415	23.4216	11.0879	13.0551	9.38332	7.63369	14.0617
XLOC_000073	10.4407	8.97934	9.94632	0.743174	0.635288	8.24771	0.835908	0.244794	0.364276	0.0983544	0.104257	0.150719	0.841342	0.231437	0	0.0711246	0.100952	0.153785
XLOC_000074	41.4816	37.4367	41.9594	29.8936	29.3977	35.4724	30.9927	30.7193	31.0523	46.7253	46.2119	44.4137	39.6955	49.5809	37.771	46.4443	47.9593	41.0438
XLOC_000075	5.88485	8.88641	5.32614	2.27923	2.82512	4.26995	3.07636	2.10212	1.16188	7.60138	10.7434	8.96743	6.00506	7.7604	9.16773	6.19493	6.43984	4.71641
XLOC_000076	3.52222	3.54582	4.05723	2.86477	2.79873	4.05573	3.68255	2.87581	2.94214	4.11631	4.36333	3.87325	3.1449	3.39862	3.09668	2.55891	3.78028	3.38746
XLOC_000077	2.33885	5.32857	3.53313	1.01636	0.23695	3.68772	2.41864	1.62317	0.724629	6.26079	7.05129	4.49723	5.24909	4.22017	5.07793	5.73007	4.31755	3.9004
XLOC_000078	39.296	40.9018	36.9384	30.7418	29.9652	33.5378	33.511	32.9898	23.8914	44.6981	49.1758	50.0459	39.9134	48.864	42.7667	44.0917	44.2157	36.614
XLOC_000079	11.5653	11.1098	11.0661	14.0414	18.0356	12.1482	14.3428	20.8967	14.1502	16.715	9.96129	7.90851	13.2979	13.1106	18.8329	16.5435	15.0217	22.1004
XLOC_000080	16.0271	14.4447	17.0592	14.3087	12.5409	14.9567	13.3628	14.2639	9.87813	13.361	10.2904	12.2142	10.7081	10.8005	10.2244	9.82823	11.4064	8.62802
XLOC_000081	16.59	14.8407	16.3269	13.2021	14.7115	15.4581	13.9816	15.4273	10.3539	19.469	20.7696	20.7502	14.7519	18.2075	26.4762	21.2989	20.7517	25.6604
XLOC_000082	108.316	93.8531	109.512	86.1233	96.1262	89.2287	78.8628	74.6447	68.6258	92.8968	76.1913	84.6951	62.638	60.0948	80.617	56.8625	65.0843	79.3247
XLOC_000083	5.39235	4.16946	2.61713	1.73244	1.53579	1.67244	2.36195	1.23992	0.654179	3.6005	5.54483	6.03794	2.11316	3.35696	3.16859	2.50543	2.57993	1.91196
XLOC_000084	6.98355	7.07409	7.54957	5.96194	4.99652	6.23684	5.64202	6.16094	4.76739	8.23062	8.06856	7.01757	6.49681	9.80506	10.2887	8.1	8.25741	9.14391
XLOC_000085	39.4467	41.327	38.2932	36.5081	38.4511	36.3677	34.723	37.3941	32.7687	5.14494	5.82659	10.5122	19.0474	6.00153	4.53214	3.40255	4.06216	3.36907
XLOC_000086	116.321	108.158	113.451	126.059	108.366	129.776	122.132	112.363	96.776	144.548	118.974	117.734	119.712	154.118	117.01	145.757	150.293	111.024
XLOC_000087	11.2087	18.6036	12.8126	27.2932	28.3888	15.9608	19.5682	25.2589	31.7332	18.8603	20.6347	20.6957	21.4239	23.9864	19.1038	26.7417	25.5116	21.7485
XLOC_000088	9.13705	6.61822	7.81704	5.34431	5.84166	6.35123	5.16012	6.0795	3.29809	7.32794	7.3744	7.74687	4.47232	6.91189	6.48973	5.76872	6.56938	4.061
XLOC_000089	29.4763	21.7409	23.4087	2.64651	1.85099	10.9743	7.33116	2.21896	1.27363	32.4776	61.968	52.599	13.47	16.9829	15.5699	15.2429	21.5046	12.0481
XLOC_000090	11.3601	11.1503	12.0014	26.267	31.142	17.5247	18.5717	24.6954	28.6746	9.08373	6.36986	8.99446	13.1499	21.3749	19.3445	22.031	18.0735	39.441
XLOC_000091	20.5106	18.404	23.6523	21.1571	23.922	20.4719	9.26723	10.4781	17.2399	26.9278	28.3754	32.8654	20.8169	35.0774	22.7675	23.5511	24.0516	23.2254
XLOC_000092	0.856976	1.39749	1.34409	0.901872	0.735366	0.88152	0.646952	0.853117	0.707303	1.80688	2.64719	1.55328	1.3937	1.86663	2.9507	1.81655	2.97038	2.1591
XLOC_000093	0.548192	0.81671	0.985849	0.773442	0.85951	0.503992	0.759231	0.543496	0.60658	6.30539	4.34012	4.9567	3.18403	3.72535	7.26928	3.90833	5.37924	8.38652
XLOC_000094	45.2646	46.6659	45.5042	47.0276	45.2926	44.4186	48.3124	49.3391	49.5885	40.1729	43.5531	40.8798	48.0379	40.4143	42.1304	42.1398	43.4347	46.1241
XLOC_000095	68.288	65.817	64.7695	55.2504	51.0414	64.2981	58.4186	52.5695	48.4669	36.6616	29.0095	29.8424	44.572	30.434	29.8001	27.7919	27.7113	26.0665
XLOC_000096	36.9932	39.3548	38.6975	29.776	33.9731	30.4222	32.9744	33.9336	27.4344	35.7305	39.0929	35.802	35.6464	36.6097	44.9766	36.7365	38.2558	42.799
XLOC_000097	132.413	131.464	129.867	119.952	116.135	129.092	129.378	115.373	96.8382	124.481	133.7	133.356	123.265	133.794	113.369	122.598	123.67	110.077
XLOC_000098	128.495	117.459	123.498	104.515	97.6343	136.024	111.68	95.7792	83.6786	120.754	120.199	126.947	97.9642	116.531	107.71	106.941	109.537	87.0443
XLOC_000099	9.30619	8.16545	8.78636	6.08907	6.23633	7.62674	6.71965	5.09619	4.55016	14.2924	13.5384	15.4711	9.17542	10.2564	13.7261	9.01609	12.485	13.5035
XLOC_000100	19.736	22.0252	22.675	19.4918	7.68551	23.2584	29.8302	16.742	15.0046	23.4545	18.2429	16.8624	31.2677	15.5896	42.3359	20.155	19.4624	21.3727
XLOC_000101	3.07695	7.53501	4.89275	18.2332	8.75022	9.24961	12.8873	10.0449	18.8153	5.24946	1.88474	2.01108	8.09866	7.70369	9.29959	8.32698	7.29998	13.9005
XLOC_000102	27.3418	64.1102	25.723	45.2453	42.1457	40.0417	64.3886	60.4334	61.3086	90.2182	40.6226	41.8307	83.108	90.8034	375.077	217.415	111.761	598.434
XLOC_000103	6.8495	11.5256	5.18753	38.5261	19.6048	30.6414	17.8834	14.9998	26.0737	13.0142	0.0925852	1.40538	16.2336	45.4217	70.1763	46.74	39.2668	105.158
XLOC_000104	59.6095	65.5618	57.2034	58.2063	57.1542	57.4757	64.4951	52.1866	48.3898	70.2597	73.5889	80.7331	60.6324	67.2022	45.7644	59.4406	65.7401	37.9504
XLOC_000105	0.107629	0.0863411	0.180652	0.956672	1.18126	0.432909	0.52172	0.280105	0.500187	0	0.119296	0.34492	0.612629	0.176548	0.846647	0.651074	0.462055	2.1996
XLOC_000106	327.088	337.949	322.103	271.579	243.281	303.188	324.482	290.017	254.419	270.015	292.225	297.369	289.188	299.091	261.773	288.532	278.795	291.92
XLOC_000107	11.8047	11.999	7.58456	3.21738	4.37684	6.8475	5.03738	2.64373	1.89923	11.7209	18.753	17.4281	6.18099	11.7792	6.91632	6.86023	9.54919	4.58165
XLOC_000108	2.90726	4.19394	3.14616	3.87876	5.70555	2.44132	2.98748	4.9335	4.00985	3.54664	4.29654	2.34967	3.98155	2.90736	5.89795	2.85399	4.24245	5.56629
XLOC_000109	1.96083	2.22186	2.61239	1.42822	1.53128	1.57739	1.46534	1.21198	1.38588	0.717619	0.869353	0.981861	1.19584	0.442259	0.385615	0.259472	0.447203	0.561026
XLOC_000110	2.57298	2.64303	2.89667	2.57213	2.54312	2.06983	3.24482	2.44983	2.40608	1.14836	0.765142	1.15641	2.29634	1.13235	0.789854	1.58968	1.51545	1.02603
XLOC_000111	6.14738	10.1432	6.85926	5.3124	6.36948	9.32856	13.94	8.90833	3.89577	4.82101	4.2586	4.70129	11.6448	4.0679	7.80316	7.28952	5.24822	8.16619
XLOC_000112	8.59074	14.0786	7.51865	20.7263	22.38	14.0191	15.3682	18.7377	24.1446	10.0095	10.6102	12.1923	9.9794	10.0655	6.2751	7.14555	10.8007	7.22339
XLOC_000113	1.36908	2.52608	1.99157	1.39722	1.54114	2.20272	1.58539	1.86071	1.23717	0	0	0.51188	1.44726	0.149718	0	0	0.0489796	0
XLOC_000114	1.14572	3.25868	2.36013	1.68018	1.14315	1.67578	2.6086	3.49378	2.20512	0	0.192412	0.72322	1.27043	0.113902	0.0273112	0	0	0.0283819
XLOC_000115	9.2831	5.5617	27.0703	0.754349	0.545634	17.5351	2.65817	1.73295	0.864654	0.552923	0.586105	0.847304	4.77758	0.53007	5.26884	1.46609	0.882816	5.33132
XLOC_000116	20.3342	16.7091	35.2834	5.37345	2.41269	24.4483	22.9104	8.86767	3.78851	0.28733	0.182744	0.220153	8.89303	0.180297	0.216157	0.124669	0.117967	0.224631
XLOC_000117	1.0605	1.08277	3.68141	0.0476082	0.203485	0.698008	1.09045	0.209089	0.186686	0.0504052	0.0534301	0.0772413	0.548768	0.118608	0.0379196	0.0364503	0.103473	0.0788124
XLOC_000118	3.54629	2.89152	5.46445	2.00958	0.539896	3.32049	2.86505	1.91646	1.89124	1.2158	0.644379	0.558929	2.45822	0.476814	1.0061	0.791278	0.811137	0.665347
XLOC_000119	0.150149	3.25218	0.819066	0.370727	0.0633817	1.26826	2.06219	2.21433	0.232597	0.157003	0	0.0601481	0.671515	0.184721	0.0590562	0.397376	0.161149	0.0613715
XLOC_000120	2.00841	2.71086	3.2908	2.32989	3.57961	2.48761	2.52404	1.90824	1.60501	3.46682	2.75615	2.29871	2.41083	3.05916	4.23812	2.41059	2.66878	3.80487
XLOC_000121	7.78644	21.2682	14.5675	8.81547	14.1736	8.6471	8.92968	10.8076	9.62024	1.11206	0.547299	3.65172	8.58621	0.436132	0	0	0	0
XLOC_000122	2.81746	2.31402	2.8149	1.78881	1.58577	2.53633	1.84266	1.45486	1.81857	0.841736	0.817896	0.483706	0.436386	0.55019	0.686004	0.405799	0.647974	0.493545
XLOC_000123	28.1429	33.5652	29.1225	68.2978	52.5657	39.2686	30.8521	70.7215	50.9269	16.2329	18.2193	26.4052	29.4325	33.908	45.1254	39.2966	24.5023	47.2339
XLOC_000124	35.878	36.9529	42.0393	20.8701	19.7656	35.5272	29.907	25.3215	11.1276	27.8984	26.5396	24.969	22.7461	25.9972	32.2292	23.7957	21.2928	29.0809
XLOC_000125	5.72069	9.21815	8.27187	5.52761	5.47785	7.29149	7.44282	5.28498	5.73536	3.67715	4.25466	3.76982	5.09482	3.45295	5.43519	3.01491	3.88057	5.02069
XLOC_000126	30.6922	26.5478	26.3713	19.8474	18.7289	23.5986	23.8685	20.422	17.1827	28.6001	30.2586	33.3721	23.3445	25.0444	24.3079	23.0108	26.2742	22.914
XLOC_000127	7.73098	9.09473	8.51294	7.27662	7.57823	7.97225	7.35671	7.6744	6.36988	8.51794	8.16646	8.45948	7.76316	8.66	7.32635	7.92524	7.76836	8.10136
XLOC_000128	45.37	57.3563	38.6152	46.5847	43.4659	44.806	62.4745	53.6669	37.2509	24.5802	29.273	24.1027	46.2726	28.9725	39.3072	30.577	33.5564	44.3555
XLOC_000129	0.721782	0	0.100958	0.950469	0.914051	0.677411	0.583129	1.14794	1.11812	2.76735	4.80014	6.93934	1.07602	2.86126	0.946302	1.81927	3.22776	0.19668
XLOC_000130	13.7752	11.2445	13.2339	8.71181	7.75316	12.0049	7.56576	7.07568	5.6624	20.0898	18.6168	18.0068	8.84315	19.3255	13.6877	14.2081	15.3031	6.71703
XLOC_000131	0.0966775	0	0.0811353	0	0.897824	0	0	1.00642	8.8361	0	0	0	0.0786136	0	0.0760502	0	0	0
XLOC_000132	0.101732	1.34657	0.0426885	6.8824	3.69316	2.49606	4.47931	3.66249	4.68842	0.0531879	0	0.0407528	1.48902	0.250312	0.080026	0	0.0545925	0
XLOC_000133	40.7549	45.6813	43.8015	44.6257	40.1194	41.2084	43.2071	37.5909	38.9908	71.1659	79.0077	79.2425	61.6298	66.9841	58.9233	56.0311	64.228	58.5997
XLOC_000134	1.60537	1.42107	1.50988	1.64018	2.12648	1.98169	1.69949	1.39266	1.39352	0.376249	0.429508	0.399162	0.697718	0.70374	0.435463	0.690673	0.415892	0.543042
XLOC_000135	17.988	15.6609	16.8665	21.7049	12.337	18.3272	19.8621	14.9059	12.9524	8.42201	9.225	7.03682	9.32509	8.93373	9.14171	8.70049	6.87437	8.9671
XLOC_000136	0.190927	0.76582	0.640931	0.377129	0.483572	2.76464	0.3085	0.16563	1.18307	0.598928	0.211623	0.611868	0.310505	0	0.600761	1.87682	0	1.24863
XLOC_000137	8.42137	5.91782	0.876592	0.386845	0.165344	6.98464	0.263707	2.43519	0.0505646	0.819145	1.01302	2.92895	0.849347	0.696051	0.770299	0.839179	0.280259	3.89576
XLOC_000138	7.2935	5.47827	8.03134	3.89985	5.6477	3.9987	3.56548	4.19123	3.45431	3.98324	3.91333	2.86588	4.34417	2.7433	3.61782	2.00227	2.89182	2.73429
XLOC_000139	2.72517	2.1237	2.02568	2.07626	1.64338	2.38017	2.39038	1.486	1.62833	1.95399	3.19318	1.93383	2.08935	1.72422	2.02122	1.64852	1.92203	0.954756
XLOC_000140	16.3234	17.7045	18.6137	2.42183	3.36802	13.6024	13.3651	10.9856	3.5152	19.6327	20.1618	20.1155	16.815	14.0184	17.2456	16.5773	16.1052	20.6144
XLOC_000141	10.3396	8.51159	10.8994	3.11121	3.29589	7.6025	5.18376	4.25847	2.67951	2.70794	4.21999	2.86451	2.34157	2.36178	4.9409	2.44049	2.98688	2.73319
XLOC_000142	1.45416	1.83819	1.96001	1.69728	2.64136	0.992554	0.996812	1.52908	1.70655	2.16562	3.85852	2.01235	1.36161	2.27689	3.57034	2.03254	2.12822	2.44952
XLOC_000143	8.06026	11.7347	11.6249	7.07602	9.12361	12.3918	21.8028	8.75334	7.63049	1.9978	1.1912	1.57856	13.3512	1.71391	2.30137	2.43793	1.98648	3.85583
XLOC_000144	2.10958	1.58365	2.16026	1.07041	0.93136	1.46351	1.14143	1.19207	0.929426	1.1333	1.97358	1.62813	1.4164	0.88892	1.33976	0.790271	1.12168	0.806893
XLOC_000145	3.26498	3.38789	3.39532	3.92557	6.56159	3.91121	4.44408	5.38768	4.8654	3.56246	3.0682	2.55897	3.34751	2.38677	3.46169	2.28099	2.47578	3.51037
XLOC_000146	1.79005	3.50716	1.56006	0.577969	0.465003	1.63386	1.94679	3.67316	0.426615	1.18785	1.10652	1.32384	1.14767	1.38345	1.19149	1.0412	1.84731	2.11057
XLOC_000147	2.26208	2.24166	2.23344	3.37305	3.03317	1.64133	1.03919	3.00127	2.81712	1.06673	1.22907	0.923938	1.00988	1.05497	1.919	1.07325	0.856875	1.52287
XLOC_000148	152.61	151.952	155.334	149.111	162.729	145.53	141.284	143.956	106.89	110.784	108.551	115.962	118.271	110.335	133.27	102.85	100.238	131.075
XLOC_000149	5.20074	4.94472	6.53081	3.46231	3.83784	4.46265	3.01899	3.30856	2.02905	4.6325	6.83201	5.74084	4.13502	4.36029	5.30328	3.58302	5.00292	4.09403
XLOC_000150	3.00224	2.26677	2.32198	2.6744	2.6589	2.17838	2.40174	2.40019	2.53059	1.6312	1.85959	1.5564	2.32161	1.49673	1.36607	1.78053	1.64269	2.3099
XLOC_000151	12.8233	10.5379	12.7866	12.2675	11.1656	12.1129	12.2731	13.1786	9.30944	4.90562	4.11048	4.79682	7.37541	4.36084	4.63945	5.03404	4.98721	5.73447
XLOC_000152	4.2932	3.93607	3.93243	3.70704	3.46921	3.59181	3.22074	3.5754	3.93339	0.282178	0.448667	0.766547	2.43375	0.65393	0.424562	0.510139	0.394949	0.461261
XLOC_000153	0.057314	0.137934	0.3367	0.226419	1.50001	0.0461063	0.185216	0.845243	3.68461	0.179791	0.190581	0.0459189	0.139815	0.0470073	0.360683	0.0433384	0.184539	0.0937058
XLOC_000154	2.48034	4.33723	3.39136	4.78921	4.09396	3.09385	3.15216	5.29465	3.75598	0.699389	0.957591	1.31736	2.19819	0.86858	1.2496	0.821861	0.74777	0.842945
XLOC_000155	1.98429	1.26019	3.05303	0.734901	1.11683	1.39673	1.06874	0.932414	0.832511	0.778077	0.733129	1.45729	0.941225	0.813728	0.325191	0.500145	0.709888	0.405528
XLOC_000156	169.054	164.112	164.139	207.26	161.135	195.132	191.338	197.263	173.081	180.768	138.417	138.325	145.236	188.528	205.49	202.457	174.926	198.936
XLOC_000157	0	0.0441872	0	7.28962	12.9278	0.398794	1.06801	10.2735	23.8491	0.0575961	0	0	0.0895796	0.406588	0.0866586	0.124951	0	0.180112
XLOC_000158	13.722	6.89447	11.0917	5.06425	5.60951	11.213	5.8931	4.00974	5.37017	9.21319	10.0062	11.5146	7.22339	3.96866	5.22669	4.58728	5.19332	3.89658
XLOC_000159	76.1878	63.5299	89.4076	39.3373	38.4305	56.5007	49.6237	41.6405	29.924	60.657	67.6284	64.5937	54.1934	53.2492	47.0781	52.2704	56.4965	46.5146
XLOC_000160	229.247	221.155	243.693	172.195	196.496	188.716	200.42	188.664	129.429	201.733	198.963	201.658	195.568	180.77	197.847	175.222	186.443	226.975
XLOC_000161	50.0659	38.3864	53.0606	34.7438	36.5453	40.3825	33.6831	35.7068	34.1117	37.8505	38.9925	33.2964	34.2623	37.3561	44.8556	38.7958	35.6166	45.0206
XLOC_000162	9.04057	8.88756	10.8152	7.71116	7.64641	7.3388	7.56948	7.54329	7.53716	6.94386	7.46988	5.89986	6.24198	7.02385	9.19343	7.644	7.35657	8.16982
XLOC_000163	6.1802	4.03972	4.61036	3.76774	3.99376	5.76959	3.32866	5.03041	6.44166	0.239346	0.591988	1.40597	3.47438	0.375469	0.240078	0.115388	0.327555	0.311863
XLOC_000164	31.2441	16.09	72.4939	13.2585	8.29793	51.49	17.0433	14.2108	12.6882	8.10494	7.88276	7.29839	13.9052	10.0274	10.9374	9.90941	8.74778	10.3864
XLOC_000165	53.3176	52.8009	53.0838	65.8223	68.7785	58.809	56.6534	63.8496	100.101	54.8858	59.9231	58.1058	63.0806	68.1067	63.759	65.7334	59.5341	68.6952
XLOC_000166	11.9636	12.3946	9.58624	7.48124	7.91786	9.62415	11.3168	7.40577	8.00925	19.6133	26.1212	22.5417	13.0525	19.3779	11.7756	15.2743	15.163	10.7629
XLOC_000167	4.14615	7.51451	4.25284	2.7299	4.27827	4.07656	2.85343	3.86323	3.21143	8.67084	3.57435	3.32182	2.74711	6.54921	3.38231	6.73475	4.94434	0.878729
XLOC_000168	11.0605	7.88702	8.74761	4.6302	3.95804	8.27518	6.6559	3.9091	2.22108	4.47388	3.7838	4.26664	4.18235	2.76252	2.93601	2.61575	3.615	2.38136
XLOC_000169	5.30729	5.90318	6.53957	3.94312	4.07971	4.64047	4.01526	3.52324	2.59124	6.24777	6.35566	5.18966	5.60865	6.04098	7.51593	5.35087	6.36843	5.79042
XLOC_000170	0.75028	1.20377	1.13339	0.740996	0.633426	0.844987	0.666767	0.976306	0.464907	1.09834	0.831611	1.14211	0.549083	1.10764	1.06236	0.96446	1.04682	0.429336
XLOC_000171	12.5068	12.4771	17.2244	17.8946	15.6691	15.801	18.3949	17.9785	19.3434	18.9459	11.0634	11.2085	12.745	13.5454	11.8879	14.9737	14.1975	10.7811
XLOC_000172	19.9957	13.1278	21.7789	20.0352	18.6799	17.1761	19.4402	17.3884	20.2879	10.2264	9.87418	10.2405	11.614	8.57719	15.0438	8.63994	9.5092	13.7734
XLOC_000173	41.0551	40.1948	41.6794	40.0385	34.5988	41.4315	45.1163	33.1263	37.3844	42.0061	36.8611	36.6652	37.0336	40.4912	42.424	36.8858	39.7988	39.456
XLOC_000174	34.2216	37.1483	40.3575	31.1597	29.751	31.5209	40.9062	33.9915	30.5466	28.4674	27.3556	27.8254	28.9653	26.7112	18.2135	17.7964	24.3038	18.4076
XLOC_000175	21.8783	22.4561	21.4678	16.3084	18.6113	19.708	16.3314	14.1084	14.3042	29.14	34.0698	32.8243	25.9416	20.5367	20.2532	19.6886	22.9902	18.4971
XLOC_000176	9.73768	27.3679	21.4732	6.4999	4.42237	14.0462	36.7854	6.23366	7.07424	4.77511	3.12632	2.85164	58.4856	2.42351	3.06401	4.01169	2.88306	4.06252
XLOC_000177	4.48832	5.10374	6.0707	2.53917	2.57524	4.31172	2.92202	2.15473	1.41758	0.956868	1.11089	1.67579	1.52366	1.92994	1.57681	1.31801	1.30952	1.17554
XLOC_000178	0.707095	1.02103	1.42421	4.32975	2.14908	2.04776	5.02711	2.20827	4.05287	0.591499	0.313498	0.453209	1.37994	0.115988	1.2237	0.85548	0.607119	1.27168
XLOC_000179	24.8188	23.303	24.1776	15.6056	16.1025	23.4322	19.5999	16.1998	12.9188	16.4389	19.3715	17.263	36.9237	15.9704	20.5279	14.5429	14.9888	19.767
XLOC_000180	100.148	86.0454	100.783	75.8872	68.1458	76.0471	83.5489	73.6241	59.0672	54.0856	64.6863	57.308	74.5455	56.6568	64.3518	55.5284	57.4861	65.0665
XLOC_000181	0.44643	0.30697	0.588752	21.9823	51.9046	1.53913	3.09147	39.6132	93.4115	0.333435	0.212067	0.204384	0.518594	0.575377	0.150505	0.289347	0.342241	0.834164
XLOC_000182	16.7208	18.8551	16.548	16.9813	17.7124	15.7987	18.1604	14.5738	12.5847	14.4327	14.3371	17.8829	14.6869	14.3608	19.6678	13.24	14.8138	17.8598
XLOC_000183	138.26	137.818	146.605	99.8107	105.011	128.124	119.383	99.3753	91.8132	155.993	165.496	160.959	132.279	157.502	124.378	145.889	140.598	121.113
XLOC_000184	0	0	0	0	0	0.0541136	0	0	0	0	0	0	0	0	0	0	0	0.05499
XLOC_000185	0	0	0	5.38449	2.83251	0.168685	2.37173	2.91052	0.812085	0	0	0	0.51153	0.343964	0	0	0	0
XLOC_000186	28.1539	31.8208	28.3151	54.9357	67.939	40.6663	45.7214	60.5647	60.4322	28.0089	20.1511	19.0862	33.4596	33.0005	49.8978	35.9841	39.7586	52.9256
XLOC_000187	3.1668	33.3888	4.68261	77.8926	7.5115	38.395	99.11	97.1991	102.495	5.12474	3.25937	5.13478	39.9753	14.5326	72.8358	14.2536	9.95367	57.3849
XLOC_000188	11.779	10.5248	12.9394	11.0658	12.855	15.0993	10.4447	9.63678	10.7553	10.0136	8.70388	10.1276	8.02069	10.9175	10.5464	15.786	10.0724	13.6999
XLOC_000189	36.5619	40.0218	41.1883	25.994	27.0723	31.3267	30.3787	32.0999	22.68	43.9084	47.6181	44.2639	39.6788	38.0549	37.2755	37.5775	42.211	35.6385
XLOC_000190	7.85786	8.69412	9.0398	6.47447	4.34194	4.3503	5.8669	3.90622	3.24834	6.80868	6.7769	6.34863	4.66659	6.04652	8.73368	5.00712	5.70924	5.30491
XLOC_000191	38.7041	61.8621	52.3284	22.3403	8.61854	47.7371	32.8117	21.2796	14.6764	98.067	66.9136	81.2588	90.8337	72.4027	78.2239	71.25	83.9464	45.5684
XLOC_000192	2.5531	1.30335	9.15497	1.83382	0.783805	4.48111	1.50011	0.805391	1.25842	0	0.25726	0.185954	0.943663	0.190362	0	0.351008	0	0.569209
XLOC_000193	4.19937	5.11797	3.72759	3.11056	3.6817	4.61252	2.93597	1.9616	1.93908	2.61776	2.32729	3.55856	4.07141	3.11303	2.41401	2.809	2.16684	3.23484
XLOC_000194	0.488996	1.1208	1.64153	1.44884	3.24372	1.4611	1.63668	2.06043	3.4088	1.02264	0.929149	0.783549	1.19289	1.89071	1.3738	1.69032	1.12462	2.51267
XLOC_000195	2.64112	36.1736	7.89299	0.699826	0.108769	4.40476	24.3561	29.6177	0.59874	0.808298	0.142801	5.1094	33.105	16.4312	26.0967	32.733	13.4817	36.9673
XLOC_000196	11.0777	11.0026	11.7563	7.00433	7.17512	10.0431	8.47616	5.13548	5.811	6.61909	8.05576	10.0962	7.3874	7.16274	9.1291	6.11617	6.29063	8.72038
XLOC_000197	206.678	184.285	200.674	144.44	136.172	173.36	174.617	139.647	123.554	175.891	200.729	197.321	175.907	179.664	145.304	159.785	159.825	149.133
XLOC_000198	0.574765	1.38325	0.771782	2.72474	5.53182	1.01721	0.557224	3.59	6.49975	0.601003	2.03862	0.644688	0.747795	1.97991	2.26066	0.695381	1.35712	1.87943
XLOC_000199	3.03896	3.03493	2.81065	2.20508	2.72273	2.34491	2.90613	2.58251	1.96954	3.69649	3.7121	2.88196	1.91639	3.30633	3.12236	2.90759	3.2616	2.88988
XLOC_000200	15.9941	17.9109	17.1704	9.62207	10.7956	12.8012	8.85495	8.73349	7.89207	24.6195	20.4726	20.2946	11.1241	15.1489	19.3514	12.6466	21.1306	13.1744
XLOC_000201	23.6313	31.8631	23.1914	29.0406	27.2943	33.8716	25.7459	21.4351	23.4312	29.0565	25.0838	25.3467	28.6047	17.1089	16.5305	17.869	13.3009	14.4099
XLOC_000202	0.587853	2.04353	0.877063	2.45134	1.65432	1.99668	2.79679	3.56976	1.72012	0.682988	0.217192	0.366316	1.27471	2.08928	5.49775	0.83963	0.630922	3.04353
XLOC_000203	113.338	116.896	265.942	0.0478357	0.490697	336.45	6.30004	0.147062	0.337641	216.233	229.156	207.414	193.676	121.598	46.3877	104.984	201.8	4.65236
XLOC_000204	46.2307	43.4346	39.4782	8.06103	8.99488	26.1635	17.0641	5.78338	7.04583	111.536	73.6864	80.8672	31.3103	33.1647	23.6727	19.4105	31.8971	17.8776
XLOC_000205	258.151	175.574	374.341	209.168	174.53	354.929	214.979	253.404	263.091	153.005	82.8125	94.6933	235.359	295.946	286.072	298.482	200.497	325.579
XLOC_000206	0	0	0	1.06485	2.91286	0	0	0.748271	1.00215	0	0	0.0863829	0	0	0	0	0	0
XLOC_000207	123.227	69.7404	170.749	21.9984	13.0979	117.182	32.9016	9.13265	8.54039	67.8445	90.4631	92.0685	78.7563	67.8933	48.5983	47.8884	49.1794	34.0616
XLOC_000208	1.90533	1.19993	2.33128	0.0879323	0.180401	0.916779	0.460356	0.0617899	0	1.19166	2.70398	1.89744	0.912217	0.627998	0.602322	0.269295	0.573341	0.232906
XLOC_000209	0.601555	6.58574	1.84121	0.838747	0.238995	0.711649	4.85997	4.75806	0.904469	0.148004	0.431436	1.21906	7.07838	1.88645	4.89907	5.16412	1.63306	7.86813
XLOC_000210	7.39541	12.8126	8.94466	2.82336	3.77764	6.37418	4.11706	3.20778	2.59933	13.3541	19.9761	14.8127	6.87268	8.25724	10.7306	7.89472	11.3389	3.42922
XLOC_000211	27.4539	31.2765	29.6298	26.526	32.687	27.4433	28.2172	25.8363	21.684	27.5748	25.2683	23.2103	33.7285	23.6716	30.0303	23.0115	28.3611	28.3304
XLOC_000212	4.98881	9.09212	12.3571	1.57858	1.63566	4.05221	14.7523	2.68913	1.87578	2.12713	0.966337	1.70743	11.0672	0.834225	1.21923	1.5016	0.467852	0.910674
XLOC_000213	0	0	0	0.174418	0.844885	0.047356	0	0.510678	1.77825	0	0.0652488	0.0471636	0	0	0.0463074	0	0	0
XLOC_000214	4.28593	5.6262	5.04502	6.15695	3.85338	5.23889	4.72174	6.03582	6.72562	4.48159	7.28004	5.88653	3.43986	4.01737	3.80933	3.15666	2.68827	3.09414
XLOC_000215	95.7839	90.9936	86.9078	90.3114	106.048	98.5697	99.5582	98.9462	87.1516	116.63	96.466	90.0913	97.017	117.839	96.993	103.877	108.738	86.2
XLOC_000216	29.5233	26.4738	28.5443	19.6336	22.4681	26.1112	24.7486	22.8729	16.1238	19.7812	26.2446	21.4996	31.8488	23.5669	28.7149	24.0588	25.7567	29.0342
XLOC_000217	0.857488	1.03183	1.43927	1.12917	1.9305	1.60955	1.27007	2.10764	1.54974	3.28765	4.27698	2.86251	1.16211	2.22708	5.05899	3.02585	2.60755	3.9722
XLOC_000218	5.00406	5.36697	6.39067	4.94214	6.93401	5.55696	4.30644	4.76571	8.84722	4.89124	4.5216	5.4908	4.90941	4.23802	5.26277	3.66047	4.90366	3.20142
XLOC_000219	0.220327	1.06049	0.369812	0.217601	0.372023	0.354484	0	0	0	2.30385	1.70947	1.76522	1.61243	0.361411	2.94639	1.83262	2.12822	1.98123
XLOC_000220	111.949	98.5266	107.814	80.3024	79.5559	107.545	99.1561	75.8813	57.2768	116.433	104.257	115.817	88.4565	109.507	96.4117	100.442	99.4826	96.1335
XLOC_000221	25.677	29.3499	23.0283	40.1797	41.9079	32.8041	44.1061	39.0534	35.4225	23.6611	23.7082	21.2208	31.0284	32.7419	32.9022	29.7902	30.268	44.3173
XLOC_000222	11.4049	13.5315	12.9496	33.7914	26.7417	16.7303	27.4485	27.6444	35.4463	5.11094	6.10814	6.79546	29.5363	10.3365	11.6102	17.0304	11.5719	21.3886
XLOC_000223	7.23245	10.9504	7.73724	5.96555	7.04541	6.60135	6.03573	5.91221	5.00173	6.23292	8.21466	5.33285	5.97802	5.60592	8.72153	6.61072	8.55135	6.30219
XLOC_000224	24.4286	28.0156	26.3119	25.3735	27.0942	29.7401	26.5608	23.9117	24.7562	30.1881	27.8489	29.7239	29.4244	32.8927	28.8075	27.7572	32.0602	23.4227
XLOC_000225	5.7679	4.62709	1.65965	2.60413	1.39131	1.32571	3.19536	2.00147	1.53174	4.82496	6.39315	4.35707	3.75215	2.56808	2.85198	1.9938	4.59864	3.90682
XLOC_000226	16.4666	12.6354	12.4675	15.0255	16.0175	16.9182	15.1832	14.4401	14.1407	30.9743	30.5516	29.1818	22.1952	28.2587	25.1321	27.2712	28.0463	27.9464
XLOC_000227	3.76877	4.8018	6.10251	0.0875797	0.112299	7.66863	3.08061	0.384638	0.0343426	5.88804	4.22645	3.80097	6.8863	1.63643	0.592931	0.603483	4.18764	0.0724914
XLOC_000228	48.3584	120.496	27.2094	0.0773442	0.231407	15.7498	5.78914	11.4474	0.060658	0.614161	0.520814	29.8029	121.311	11.1761	19.8673	48.0251	7.06026	86.2659
XLOC_000229	13.452	11.1078	14.269	10.831	9.1921	12.186	10.1349	10.643	9.10546	12.8699	16.7029	16.6561	15.4615	17.8274	15.1125	18.7925	15.115	15.6727
XLOC_000230	56.5341	83.9164	54.8494	199.066	105.186	113.045	133.531	149.239	201.722	42.83	34.1251	36.6391	67.419	58.4026	103.602	80.6643	56.0383	134.451
XLOC_000231	0	0	0	0	0	0	0	0	0	0	0	0	0	0	0	0	0	0
XLOC_000232	7.99633	19.7941	10.4816	18.7281	17.8096	12.1914	17.3504	14.5344	17.4601	19.1913	6.83728	10.5555	21.9218	45.5962	70.3905	109.873	49.7766	160.245
XLOC_000233	0.851484	0.569226	0.357298	0.560633	0.718869	1.02746	0.573263	0.492444	0.219841	0.296785	0.157298	0.227398	1.15398	0.581969	1.33962	1.50233	0.609245	1.85618
XLOC_000234	0.0844586	0.813045	0.425284	1.66827	0.64174	0.883255	0.614108	0.879218	0.654179	3.00268	3.08926	1.69167	0.824132	2.49374	1.92671	1.97978	4.44167	0.621387
XLOC_000235	5.56117	6.75652	3.85546	3.10438	1.46295	4.08467	4.81844	4.33491	2.37221	5.05655	6.47667	7.16755	5.89836	3.17295	4.08932	3.19955	4.58458	3.12958
XLOC_000236	1.00513	0.899363	1.10309	1.10723	1.53397	1.08847	0.874508	1.0061	1.52711	1.13186	1.92822	2.29198	0.69158	0.634136	0.942722	0.760034	1.12026	0.821669
XLOC_000237	172.382	180.371	178.677	129.85	120.015	158.276	153.38	127.453	119.396	180.366	198.838	193.257	165.287	192.403	155.159	178.587	177.841	166.255
XLOC_000238	8.72612	8.17813	9.36535	18.6036	22.2429	9.98961	9.8969	17.2871	29.83	6.40468	7.53303	5.64674	9.21072	5.71177	7.59033	5.23425	5.49318	6.31032
XLOC_000239	14.8981	2.13581	0.570479	2.46161	7.17362	0.820249	0.594943	5.25811	14.4791	1.30312	23.1685	19.8329	2.85587	0.557519	0.267362	0.813842	1.09434	0.231537
XLOC_000240	3.68105	4.1371	4.58802	2.80761	3.15389	3.5476	2.45864	2.29224	1.87726	3.84909	5.11019	3.53318	3.66007	3.57209	5.7913	3.5551	5.33936	3.60505
XLOC_000241	0.0610544	0.244893	0	0	0.103091	0	0	0.0529649	0.0472901	5.93726	2.16553	4.30458	1.3901	1.95293	4.22644	3.23167	2.94874	2.04633
XLOC_000242	0.165245	0.927932	0.13868	1025.14	1451.59	98.1698	207.929	1038.93	2274.73	0	0	0	15.1166	45.6056	0.32497	0	0.0886757	0.067542
XLOC_000243	0.10989	0.286503	0.0922234	8.79093	21.0831	1.12711	3.61778	11.9162	30.3438	0	0.182703	0.0220104	0.759535	0.473174	0.129665	0	0.0294851	0.0449161
XLOC_000244	3.0305	4.99983	3.26311	13.6097	13.5167	7.54365	9.88577	12.4504	18.114	1.136	2.09146	2.65704	4.55656	0.656555	0.179917	0.259419	0.122737	0.186971
XLOC_000245	0	0.688466	0	14.1669	16.0435	4.04369	4.16008	7.55135	8.6415	0.128198	0	0	0.797547	0.603324	0	0	0	0
XLOC_000246	1.44729	2.47687	2.10533	1.61996	1.46625	1.20308	1.32517	1.21368	1.71887	3.07716	3.74307	2.00987	2.35373	2.57188	2.88417	2.18875	2.32998	2.32681
XLOC_000247	86.9251	75.0888	77.5069	77.7146	61.5333	81.8241	86.2586	71.1855	51.4267	79.6703	74.284	75.2422	66.4211	74.569	69.7039	72.8069	71.5943	69.0699
XLOC_000248	0.592813	0.675799	0.471326	0.493034	0.316096	0.627485	0.705798	0.676669	0.580001	0.522	0.518743	0.374961	0.431306	0.486209	0.687222	0.424668	0.435325	0.73967
XLOC_000249	4.97628	5.04594	5.57951	2.83087	3.56265	3.74697	5.1782	3.79891	3.42272	6.41065	5.55984	3.54037	5.17949	4.27731	6.79562	4.66594	4.4436	5.4023
XLOC_000250	4.05775	7.59114	8.3049	4.26099	4.18405	3.22555	3.86135	4.00709	3.04358	0.201249	0.12444	0.0770987	1.3433	0.381476	0.277564	0.194043	0.327058	0.236001
XLOC_000251	3.88202	4.13914	3.81467	3.95532	4.48051	3.12289	3.47374	3.51687	2.66429	2.33791	2.42375	1.73227	1.95794	1.99499	3.63357	1.9136	2.21507	2.71151
XLOC_000252	0	0	0	1.74361	2.98099	0.0789012	0.396198	2.21223	2.65892	0	0	0	0.239264	0.321773	0	0	0	0
XLOC_000253	2.55744	2.84946	1.66934	583.458	820.228	56.1194	115.246	578.682	1273.27	2.82275	1.7323	0.910654	15.7124	25.8696	4.47061	1.93383	2.89729	4.64588
XLOC_000254	0.59327	1.42779	0.165965	14.5506	12.2713	8.59061	11.8228	14.1533	17.0023	0.206784	0.767178	1.26751	3.69855	0.973166	0.466688	0.0747676	0	0
XLOC_000255	84.347	93.9567	88.5849	112.182	114.479	94.9941	91.7673	104.391	86.7354	124.316	114.859	149.828	96.1524	119.647	104.518	104.599	113.632	71.9725
XLOC_000256	45.5159	48.1389	54.3248	39.3818	40.963	42.1306	44.2009	41.4545	36.4268	51.0943	51.2886	53.8087	44.4323	45.38	45.8875	42.9131	50.6963	44.2562
XLOC_000257	5.92103	6.95951	7.91741	4.52836	5.76469	5.22755	3.4378	4.67867	3.90911	5.77742	6.2521	3.89813	5.24387	5.01859	11.4821	5.66202	9.68271	9.23569
XLOC_000258	2.50647	2.78965	2.89945	2.72077	2.26861	2.43413	2.13444	2.01766	1.46917	1.6292	1.9272	2.33378	1.87289	2.0187	2.91312	1.53672	1.7207	1.91977
XLOC_000259	5.22504	6.49755	6.85683	5.02055	6.53919	5.9575	5.14795	4.34849	3.32322	6.55924	6.46633	4.99168	4.4445	5.621	8.91104	5.88896	7.00601	7.37359
XLOC_000260	3.16353	6.1602	4.62915	3.52496	4.31441	2.58841	2.77427	2.81475	2.8692	0.169638	0	0.281618	0.857479	0.243941	0.0212697	0.0204456	0	0.0442072
XLOC_000261	0.0642814	0	0	0	0.10854	0.0517111	0	0	0	0	0	0	0	0	0	0	0	0
XLOC_000262	47.714	40.8855	45.7	54.1308	43.9266	48.9901	48.1016	50.3168	47.9023	38.8256	37.4856	34.8169	36.0583	42.0917	52.5098	45.5573	41.12	55.6801
XLOC_000263	0	0	0	0	0	0	0	0	0.267999	0	0	0.415818	0.281354	0.425674	0.680449	4.44777	0.928383	4.52561
XLOC_000264	32.852	20.5673	23.5061	24.8192	25.3622	22.3411	17.9769	19.0975	15.6085	20.3277	26.4653	30.9604	18.1764	22.1943	21.9796	20.3853	20.2103	22.7305
XLOC_000265	6.59653	8.31275	7.73739	4.41167	5.76648	5.03498	4.09143	4.19051	3.56048	6.95198	9.18268	6.28376	4.7938	5.36769	8.45779	5.14512	8.36199	5.90205
XLOC_000266	17.1102	14.6917	16.3078	19.3611	18.1112	15.7356	15.2127	14.7313	13.9521	22.6114	19.918	21.9059	16.7099	19.7101	18.6337	18.0417	18.5022	16.4825
XLOC_000267	12.1139	10.8754	11.8314	6.38281	7.99399	8.60854	7.16408	4.48519	3.98134	7.79504	12.6941	12.7881	6.62402	9.26985	10.9244	7.88719	8.74291	10.0012
XLOC_000268	1.52917	2.31714	2.11038	1.24176	0.602472	1.47617	1.64723	1.7098	1.23707	0.532994	1.20529	0.980117	1.13292	0.668899	0.588087	0.899342	0.29177	0.416689
XLOC_000269	54.8391	51.1897	50.8596	42.2487	43.8904	45.5014	43.0085	38.1925	34.1464	52.683	49.4567	49.4102	43.8678	50.3864	47.1579	42.5901	47.8889	42.1584
XLOC_000270	37.6995	37.1919	44.1177	31.0333	29.2225	35.1797	35.8973	30.3011	24.9901	46.9745	46.5284	43.2973	39.4956	45.4453	42.3734	43.1181	48.742	36.3802
XLOC_000271	62.3641	64.8552	62.7711	62.8202	48.5929	67.7029	71.0063	62.5129	51.3215	59.8815	59.4791	58.6964	59.2701	65.6274	52.0242	60.5992	61.1515	51.2861
XLOC_000272	5.13934	7.19577	7.98329	1.29258	0.862391	5.2899	5.87996	3.57226	0.914821	2.70366	2.08752	3.1457	5.00969	3.14172	5.07233	3.47581	3.32322	3.44454
XLOC_000273	16.9495	17.5242	17.2286	11.3071	11.3544	13.1057	15.1607	12.1237	7.72614	14.9712	19.8078	15.5195	15.516	11.2895	20.6414	12.6374	13.3892	19.3852
XLOC_000274	34.3266	34.8985	36.6502	25.8831	27.9663	28.6575	25.5201	25.2773	18.4757	33.8339	34.0272	30.966	28.5378	30.8922	37.6222	28.0815	36.2485	30.6336
XLOC_000275	4.47103	4.93586	4.30304	3.52447	3.49765	3.66272	3.28076	2.95346	2.25576	4.63225	5.04663	6.57268	3.76905	4.70993	3.54935	3.59792	3.56593	3.25259
XLOC_000276	4.94461	6.36703	5.41419	3.66781	4.44325	3.84112	3.03464	3.00079	3.00801	5.03719	5.904	4.06354	4.53841	4.57758	8.01294	4.28449	6.3318	5.29117
XLOC_000277	5.25115	2.80478	3.14782	3.20167	4.03747	2.42465	2.06709	3.53275	3.9013	2.70341	3.26654	3.35926	3.61642	3.70257	5.22666	4.19354	3.78121	4.96069
XLOC_000278	19.8268	9.9893	9.74011	8.23854	7.14462	8.26659	9.37643	7.97065	5.89932	73.6992	68.742	53.2723	26.5426	42.4382	24.7261	38.8516	61.3728	13.6384
XLOC_000279	21.5163	14.1547	18.3053	11.0337	10.9041	12.0068	10.4346	9.02507	7.66892	20.6752	26.666	24.8868	15.7416	18.3258	16.972	15.3311	16.9706	14.1099
XLOC_000280	8.99632	9.31261	10.9489	6.56452	6.02916	7.56039	5.89443	5.65882	4.0468	9.74643	9.42326	6.83615	7.84329	7.67011	13.1809	7.00134	10.0702	9.30027
XLOC_000281	5.79448	4.59732	5.13013	2.45262	2.5804	4.61014	4.78425	2.65146	2.86058	0.266329	0	0.102031	0.517779	0.2089	0.0500896	0.0481488	0.0683407	0
XLOC_000282	31.9078	33.0325	33.7084	25.0218	32.4397	27.747	27.1852	24.2689	22.0602	39.2384	41.2195	42.8466	33.3003	35.5228	36.6334	32.6653	36.7174	30.0791
XLOC_000283	0.074431	0.0597096	0.12493	0	0	0.359256	0.300665	0.0645693	0.0576511	0	0.412497	0.119266	11.0759	0.244185	0.351302	0	0.319537	0.0608457
XLOC_000284	13.6014	12.7521	12.1852	23.9407	10.215	10.6061	15.6065	24.7207	22.2659	6.36952	3.79209	3.40956	14.317	14.03	48.0489	45.1145	13.7471	98.3646
XLOC_000285	0	0	0	0.0245786	0	0	0.0201058	0	0	0	0	0	0	0	0	0	0	0
XLOC_000286	2.38341	0	0.555624	0.980802	0.838419	0.905409	0.374415	0.28717	0.461522	0	0	0	0.0538355	0.0543002	0.0520801	0.0500621	0	0
XLOC_000287	11.3201	13.2491	12.3965	7.92156	8.32441	9.9912	5.68341	8.14243	5.19916	5.61113	7.46109	6.21343	7.9715	7.07609	11.8731	6.19403	7.69264	9.81198
XLOC_000288	8.84303	22.1726	25.3163	13.9889	10.4391	11.4559	48.8966	13.1841	14.1436	6.48471	10.2684	9.35448	69.417	5.52594	8.94376	7.72881	6.86139	9.13793
XLOC_000289	5.95631	7.34389	5.81136	6.72299	7.05991	5.85373	5.80772	6.00711	4.9544	4.51009	4.55309	4.04335	4.70024	4.74081	3.55449	3.54988	4.47174	4.05363
XLOC_000290	15.1041	16.4523	16.0852	14.2633	19.4902	12.0785	12.1593	15.3229	19.9326	17.7397	21.0458	20.3167	14.8286	14.3107	14.0635	12.0977	15.7305	11.2793
XLOC_000291	1.67486	0.31006	1.18935	0.127241	1.19646	0.932772	0.416344	0	0.19958	0.134716	0.285602	0.722542	3.66669	0.105667	0.405386	0.194839	0.414822	0.21064
XLOC_000292	19.892	20.157	19.3007	17.7157	19.4161	17.7988	15.4223	16.7417	17.8132	22.0408	21.4294	21.7527	19.24	20.322	21.0284	18.0234	20.8624	16.1186
XLOC_000293	40.685	32.2196	42.0238	39.924	34.4219	38.044	30.1303	29.3366	27.136	41.1787	39.7956	39.1431	25.3072	30.9445	36.0391	24.125	32.7493	34.4672
XLOC_000294	52.2922	51.9504	52.2176	51.0324	54.149	55.4987	56.9673	53.3893	50.1594	65.8866	57.5856	57.8945	53.8515	65.5589	58.6185	66.5844	65.5681	56.5358
XLOC_000295	36.5344	31.5926	39.7337	29.1709	30.3961	30.9042	29.2822	27.5488	24.971	40.0694	39.2644	36.1533	32.4944	35.7832	35.7628	31.932	40.3506	28.1301
XLOC_000296	0	0	0.206616	2.43149	2.90991	2.77272	1.98901	1.7086	1.33484	0	0	0	1.20116	0	0	0	0	0
XLOC_000297	19.1607	37.1331	24.4591	12.5992	0.681117	23.8104	27.701	21.3462	10.7403	18.401	15.7048	15.7956	26.405	12.6961	17.1748	13.9166	13.854	13.4788
XLOC_000298	2.16095	1.83093	2.85277	1.39084	1.16843	1.71885	1.54967	1.01104	0.733454	2.4881	2.42211	1.47843	1.8559	1.5533	2.10098	1.26682	1.66779	1.48865
XLOC_000299	0.646917	0.849215	1.92488	0.0580829	0.0496511	0.141931	0.475132	0.204074	0	0	0	0.329826	0.573864	0	0.0462626	0	0	0
XLOC_000300	67.7875	60.7516	74.5723	50.0073	50.6174	62.5627	59.801	53.2555	46.0969	61.4233	71.0396	62.6621	66.3791	65.233	53.1506	68.3579	56.4153	57.038
XLOC_000301	0	0	0	0	0	0	0	0	0	0	0	0	0	0	0	0	0	0
XLOC_000302	76.5364	113.942	68.4733	117.883	104.531	103.722	130.114	116.409	77.2568	84.4802	72.7456	72.0278	97.1656	79.8978	111.834	83.1147	82.9287	97.9542
XLOC_000303	45.5628	38.7815	37.3347	36.2295	37.8608	40.4049	36.2305	29.411	23.4115	53.9263	49.2095	49.0074	36.9036	52.0816	45.6484	45.3039	44.5691	37.4665
XLOC_000304	8.81348	6.77283	8.25833	5.5776	5.10502	5.59858	5.6226	4.5528	3.40222	7.18774	8.56752	7.63249	7.56099	6.50337	6.97789	5.78011	6.2449	6.22553
XLOC_000305	5.53583	5.50763	6.1201	4.49967	4.24823	5.5061	4.54591	3.92203	3.66985	6.49839	6.76425	5.98837	5.76485	6.41157	5.4998	5.73651	6.97045	4.9545
XLOC_000306	117.909	110.907	123.469	99.7868	91.7716	105.516	102.658	94.9681	92.2229	113.412	120.325	114.626	105.559	109.001	101.321	101.988	106.887	95.166
XLOC_000307	2.69412	2.67137	2.27505	2.42941	2.1615	2.8942	2.16306	1.74198	2.16452	3.70948	3.30148	2.37299	2.96633	3.26643	5.73921	3.12536	3.21478	4.50052
XLOC_000308	17.7069	17.8348	17.9424	17.1964	16.6932	17.0141	15.2856	14.9341	14.0452	16.698	16.5007	16.1831	15.6516	17.5348	19.3715	17.4556	18.4411	17.6381
XLOC_000309	0	0	0	1.88007	3.57142	0	0.170882	2.56885	4.42339	0.663508	0	0	0	0.520432	0.665538	0	0	0.345815
XLOC_000310	3.58172	4.52122	3.27113	4.00558	3.46856	3.68638	4.42562	4.56935	6.60922	2.09292	3.5613	2.9118	2.99814	1.98721	3.14898	2.11091	1.46981	1.63622
XLOC_000311	7.73206	8.30828	7.23318	5.53463	6.28827	6.73364	5.61633	5.29223	4.47795	9.01221	9.51373	6.99044	6.20082	7.8252	9.4862	7.72402	9.40247	6.95866
XLOC_000312	59.5747	62.6944	56.679	53.0533	49.8326	52.8573	57.594	45.8067	40.4026	55.7874	67.9599	67.0862	49.9316	53.8152	43.3364	46.5702	49.0104	45.9331
XLOC_000313	23.4979	22.5443	25.9149	19.6291	21.2675	18.3037	14.1423	15.7143	13.4012	18.0562	22.5549	19.1245	15.8586	15.1346	21.8403	14.2862	17.5519	16.7179
XLOC_000314	2.64283	2.95409	3.41629	2.54828	2.31582	1.6323	1.70002	2.10795	1.73657	3.24807	4.20655	3.12089	2.62772	3.04077	3.88202	2.49089	3.46827	3.65537
XLOC_000315	17.8633	17.2477	20.3777	17.9592	10.7465	15.833	17.4564	14.9397	10.9364	22.8172	20.1554	16.797	18.6136	18.1602	17.6701	16.1766	18.598	20.3741
XLOC_000316	18.8357	20.1904	22.8938	20.2063	12.4749	22.3367	18.1035	17.3261	18.9913	24.4497	21.9574	18.083	22.4463	23.4391	27.0791	20.0136	22.307	27.3443
XLOC_000317	48.6243	45.5401	51.2219	48.7297	48.6822	46.051	50.1047	45.9859	40.2963	51.2183	43.6782	42.6852	44.1478	44.2353	53.3853	42.7452	44.5347	49.7231
XLOC_000318	0.641796	1.4416	0.86179	0.760626	1.24623	0.929327	1.34812	0.556761	0.447396	1.00664	1.49387	1.02839	0.835005	1.00013	1.4641	1.50443	1.37763	1.31163
XLOC_000319	0.791907	0.835893	1.08434	0.9056	1.02045	0.771166	0.505092	1.0124	0.774792	0.65373	0.646764	0.434105	0.440592	0.615316	0.983596	0.441226	0.536795	0.681439
XLOC_000320	0	0.175873	0.0919948	0.0541305	0	0.132272	0	0.0475467	0	0	0	0	2.80777	0	0	0.041444	0	0
XLOC_000321	18.9336	15.3674	18.0395	7.9197	9.26174	13.4392	12.822	10.5313	5.90918	19.8561	15.3074	13.3846	15.3959	17.9494	18.9678	18.1065	15.6589	17.6629
XLOC_000322	31.9925	27.7807	25.9475	40.2797	44.329	27.7796	35.0411	31.9061	29.055	20.94	23.3877	23.1273	26.968	23.1547	28.125	21.8276	19.5534	29.9464
XLOC_000323	1.0323	2.02431	1.37973	2.03906	1.29115	1.50708	1.51355	2.15589	1.33263	0.159915	0	0	0.279806	0.125432	0	0	0	0
XLOC_000324	0.432941	0.405196	0.454175	1.14022	1.127	0.551442	0.582956	0.938946	1.0619	0.414979	0.359904	0.520296	0.64542	0.207133	0.510851	0.218248	0.309773	0.0884799
XLOC_000325	35.3699	38.052	39.0849	31.4093	32.0606	33.4347	33.4162	30.4923	27.4425	39.2266	42.869	37.2805	38.0168	38.7394	42.7832	37.807	40.9078	41.7248
XLOC_000326	48.3363	48.748	56.0139	37.643	33.6411	48.6052	42.6201	36.0329	30.2264	52.8526	50.6955	51.0449	50.1523	53.8179	52.8781	50.3707	55.364	49.2153
XLOC_000327	3.17339	1.84566	2.064	0.783532	1.54051	1.27642	1.34599	0.963527	0.553044	1.07843	13.3661	6.03835	1.22572	1.82191	1.49779	1.07981	1.27721	0.778254
XLOC_000328	4.99625	3.39421	5.85513	8.40186	11.0203	4.96067	4.00011	8.19996	13.806	2.82396	2.14529	2.01948	2.70847	2.1781	2.26608	1.19125	2.56037	2.09735
XLOC_000329	103.131	89.9569	107.294	43.7601	30.4112	75.4493	64.5502	37.5235	24.4502	75.5821	100.081	82.7414	66.7226	47.7336	57.9151	47.9923	56.6027	53.0589
XLOC_000330	0	0	0	3.09045	5.28362	0	0.337074	2.5336	9.69487	0.218134	0	0	0.169633	0	0	0	0	0
XLOC_000331	17.0187	15.9777	17.7442	15.0099	17.9444	16.5304	12.1883	18.3097	13.297	11.9285	12.1501	9.0801	11.8748	10.1487	14.6152	9.49706	8.73395	13.2137
XLOC_000332	8.57467	8.63349	8.07734	11.4931	7.75628	9.71336	10.7447	11.9169	10.0301	6.12989	8.3404	5.32765	4.41118	6.74565	6.46985	7.07925	7.04302	10.9436
XLOC_000333	49.062	77.4621	58.694	61.9878	50.9704	58.0737	73.7393	80.5357	49.0775	37.6468	38.479	39.0865	61.207	38.2782	72.2688	41.6881	34.5943	66.0808
XLOC_000334	11.8504	13.9962	12.7029	14.8234	12.1704	13.1143	14.1468	11.7699	9.44153	13.2116	11.8896	11.7702	12.0323	10.467	11.6233	9.28137	10.7847	9.13288
XLOC_000335	66.7948	67.501	74.3785	66.0569	71.9468	63.4339	65.7704	69.6115	54.1322	67.4065	66.6319	58.2556	59.199	65.7031	62.1351	58.8462	56.4847	64.5344
XLOC_000336	15.3683	23.8301	20.2735	11.5897	9.1196	13.5874	26.8154	15.121	11.0669	11.2951	9.95928	11.1326	30.4633	12.9268	17.0331	15.0737	11.5934	17.3798
XLOC_000337	0	0	0	0.0318355	0.299354	0	0	0.363525	3.19582	0	0	0	0	0	0	0	0	0
XLOC_000338	1.60555	1.73074	1.55797	8.62215	5.54904	3.91511	7.01258	6.22417	6.60656	1.1542	0.945408	0.723564	3.67188	1.15222	3.15746	0.872597	0.861589	2.66602
XLOC_000339	2.19796	1.17549	3.22806	1.44717	2.01027	1.03142	0.443933	0.953369	1.13496	2.10677	2.63924	2.4947	1.93621	2.4036	4.03432	3.047	4.71798	3.89303
XLOC_000340	9.92223	26.7471	18.6135	30.8395	27.2865	20.7765	45.5036	27.2152	27.4638	6.78964	3.63898	4.61773	43.545	7.53956	16.7008	12.7437	4.93307	17.8327
XLOC_000341	27.3588	22.5931	25.8065	18.8461	20.3804	21.6389	20.5709	17.1024	18.5643	23.1386	20.45	20.9523	19.3959	18.5734	19.08	16.863	17.0257	17.8546
XLOC_000342	0.139526	0.485029	0.585477	1.46986	2.39517	0.374139	0.225447	1.65421	1.33287	0.389055	0.257752	0.18631	0.30255	0.495887	0.841467	0.211008	0.0499161	1.52079
XLOC_000343	0.839206	1.24287	1.05644	0.892578	0.735753	1.11651	0.834456	0.560012	0.575011	1.38377	1.71725	1.60331	0.918619	0.820657	0.914055	1.04948	1.35103	0.870733
XLOC_000344	6.72865	5.53275	4.37637	2.65816	1.56219	4.87158	4.89247	3.06449	1.56352	6.33223	5.03418	6.1995	4.37713	4.27695	5.42533	4.96072	2.70811	5.63803
XLOC_000345	0.114305	0.550181	0.0959288	1.2418	1.25453	0.36781	0.738776	1.09076	1.94778	0	0	0	0.557684	0.0937496	0.0899165	0	0.122679	0.186883
XLOC_000346	15.543	14.9112	14.0865	9.97006	10.924	13.2448	13.69	7.54112	5.46097	9.13161	12.4325	13.1268	10.5215	9.79096	11.5335	9.23882	8.42688	10.2173
XLOC_000347	34.8624	38.1408	40.569	39.5144	33.8677	35.1737	38.9685	39.864	38.922	37.0087	32.9364	31.5022	34.907	34.9907	35.6054	33.7844	35.1385	35.5264
XLOC_000348	1.29141	1.27975	1.02004	7.72761	8.08087	4.27772	3.86646	4.15171	6.11929	1.1915	0.673599	0.852067	1.17366	1.18379	0.717085	0.6893	0.244592	0.496799
XLOC_000349	109.345	138.87	100.787	161.071	137.745	126.18	127.686	129.336	134.75	91.0257	98.2533	92.443	111.359	96.1579	76.3072	76.8625	86.7356	74.2003
XLOC_000350	41.4807	36.2645	40.0695	42.8068	37.0214	40.9056	40.8987	35.3482	33.222	47.1511	38.6584	36.896	39.6042	40.7793	43.9066	42.7601	42.8843	42.3985
XLOC_000351	3.9354	4.47246	4.73392	3.02839	2.09039	3.73305	3.33839	2.93033	1.71461	4.52656	4.32565	3.62592	4.12011	3.90014	4.41142	3.29816	4.75169	3.72648
XLOC_000352	56.5583	49.5644	58.6911	36.7433	36.3824	45.6765	42.1153	37.4612	24.5281	45.9876	52.5274	48.8619	46.2066	45.5884	50.0653	42.9679	49.3887	44.28
XLOC_000353	5.2334	3.33454	4.98047	3.93213	4.37604	3.62585	2.38714	2.38947	2.15285	4.37261	5.19011	4.05247	4.09266	4.27175	7.11082	3.25671	4.91808	4.36007
XLOC_000354	17.3499	16.1145	18.4952	12.505	13.0587	14.4526	11.0035	11.1028	8.69392	14.0627	17.6376	12.9682	14.0246	12.5459	19.1396	11.9807	16.601	15.498
XLOC_000355	12.1759	13.0378	11.9559	9.0005	7.73894	9.76057	8.80237	9.80355	7.99273	9.86403	9.47425	8.46412	10.3955	7.83327	11.6095	8.46454	9.35716	9.45629
XLOC_000356	54.645	39.8584	46.471	36.3986	42.2161	40.8114	36.2813	32.5242	30.9425	55.7598	54.0124	50.9254	41.5858	46.7961	43.5227	45.5176	50.8352	36.2278
XLOC_000357	263.706	234.208	213.708	191.174	170.351	216.597	189.884	146.747	114.594	223.582	263.701	316.402	149.774	192.767	137.847	155.074	184.756	103.866
XLOC_000358	2.56537	3.08696	3.57075	1.28226	1.55833	2.68031	1.83245	1.56054	1.09044	1.66837	2.89547	1.51643	2.13691	2.01423	2.38716	1.93982	2.19929	1.89253
XLOC_000359	29.7882	29.5996	35.4527	25.5608	24.9752	26.6572	27.6497	24.3887	20.729	26.9396	28.0028	29.2084	23.8401	24.9374	28.0081	22.1691	25.7278	24.8795
XLOC_000360	6.51897	6.86512	6.2314	5.61799	5.84366	5.70989	6.10041	6.41946	5.5172	11.7382	13.9212	8.85268	6.63126	10.6727	15.7208	10.4678	12.3993	9.95865
XLOC_000361	8.77491	7.95447	8.57933	12.5662	25.151	8.04724	7.40828	16.1	28.8858	11.9281	10.8933	9.52605	7.17102	12.6306	9.73278	13.1709	14.5976	7.63956
XLOC_000362	47.2003	48.202	48.9684	57.6269	62.5849	56.0236	54.0415	51.4971	56.8575	46.6298	41.7251	41.876	38.4988	46.0748	42.027	40.6175	37.4499	36.8098
XLOC_000363	20.871	19.5242	22.171	21.5715	26.6355	18.0726	21.8474	22.6171	21.6976	17.9085	20.4435	20.2768	17.7607	16.2647	19.5815	17.145	17.7861	19.0455
XLOC_000364	11.0963	10.6256	9.97493	9.61617	7.51667	8.89111	11.197	8.10415	7.67747	6.74155	7.77809	8.53873	8.59499	6.79865	8.59074	7.06396	7.34323	7.42168
XLOC_000365	4.4324	5.21293	5.15054	4.79353	5.1644	3.9206	4.31009	4.17571	3.37101	2.47466	2.46755	2.12105	2.8214	2.08908	3.29737	2.18384	2.92747	2.44292
XLOC_000366	2.15772	2.39037	2.01205	1.38686	1.90841	1.40516	2.01993	0.861639	1.11419	1.75484	3.18883	2.85377	1.86596	2.21915	1.69735	1.47619	1.94822	1.6519
XLOC_000367	1.75695	2.584	1.88408	1.54241	0	0	0	0	0	0	0	0	0	0	0	0	0	0
XLOC_000368	42.8397	39.0976	44.1704	37.9139	33.2554	49.4111	37.2173	30.8893	39.9043	60.9682	53.6503	51.8848	34.1114	56.3087	40.2641	42.4062	48.3668	29.5628
XLOC_000369	76.8362	53.1473	70.9445	48.5433	42.4962	60.739	49.7565	39.8779	29.757	58.2841	69.4122	61.9749	45.9267	57.6155	44.4874	48.8647	50.8458	38.2438
XLOC_000370	4.59181	1.69084	2.73754	0.34694	0.762621	1.59463	1.09467	0.370044	0.505312	4.25045	4.50552	2.97527	2.34641	2.03738	4.30293	2.31476	3.39321	2.66657
XLOC_000371	0	0	0	0.419618	2.60059	0.170895	0	3.59366	29.2067	0	0	0	0.086372	0	0	0	0	0
XLOC_000372	0.10386	1.36086	0	0.239342	0.321509	3.06351	0.111878	0.630694	0.482674	2.89604	3.79892	2.10801	0.900845	2.016	4.13948	2.01572	2.71242	0.25471
XLOC_000373	49.2155	48.1	45.6182	47.9412	32.5098	56.2209	57.6366	40.8798	29.4415	74.5237	82.7689	74.8839	53.6863	59.966	56.2312	57.4843	65.8742	48.0877
XLOC_000374	3.0168	1.72866	1.88077	3.23486	4.00235	2.01083	1.25346	1.86935	2.33669	1.80258	1.62415	1.38115	1.82232	0.989719	1.49168	1.04283	0.832584	1.40924
XLOC_000375	10.7146	11.732	12.2103	7.31461	7.74452	8.25645	6.89471	6.97939	5.70744	13.4838	15.2931	12.9518	9.47689	10.0212	13.2786	7.84609	11.0961	10.0498
XLOC_000376	4.53763	5.93918	7.86682	4.95322	7.15775	4.70696	6.31895	5.49026	6.42811	2.06023	0.860311	1.43505	2.18474	2.49741	1.9726	1.48985	2.2428	2.58682
XLOC_000377	6.42875	7.89994	8.70596	4.21357	6.66102	5.33616	4.24947	4.30948	3.98355	8.15834	10.6561	6.11048	6.91463	7.04622	10.3441	6.62884	10.2869	6.87975
XLOC_000378	2.1412	3.32089	2.33607	8.52933	13.6181	4.76556	7.66914	8.35876	14.9263	3.13453	1.42399	2.57324	4.29477	4.85869	5.78294	6.63826	4.97916	7.93508
XLOC_000379	18.6975	16.4577	17.3625	11.4274	13.1302	12.2094	11.3526	10.6132	9.20786	18.2537	24.4982	21.5223	14.6643	16.9444	16.7737	15.4474	17.9925	12.8317
XLOC_000380	30.6771	36.1506	39.3155	25.3723	23.3604	25.6264	21.7685	24.751	19.1143	24.9825	31.021	21.6237	30.2168	25.6439	42.4624	25.5507	32.4056	35.0966
XLOC_000381	20.7772	24.6649	19.0222	51.3004	56.0789	29.5454	33.7415	54.5282	67.6237	18.9826	23.8437	24.4651	26.1106	22.1187	22.1224	15.7109	19.146	18.0143
XLOC_000382	82.4435	79.2611	85.8095	75.6834	75.4186	83.6381	77.5623	69.466	67.025	82.1555	78.9737	96.7501	80.8671	78.9169	86.1887	80.082	89.1767	83.9367
XLOC_000383	360.335	322.14	268.053	428.956	439.042	347.735	397.481	427.573	434.273	479.674	441.712	452.67	395.023	419.658	367.436	387.797	432.568	328.993
XLOC_000384	6.70454	11.241	7.87737	6.09186	5.49052	9.87004	11.4832	10.4692	2.70038	0.490742	1.63489	1.18174	9.48615	4.12415	5.43226	3.49808	1.07936	3.12406
XLOC_000385	112.493	168.63	124.27	171.822	133.971	215.019	275.944	256.069	190.162	120.051	75.3876	93.0227	211.769	185.325	310.922	243.451	176.428	355.078
XLOC_000386	0	0	0	5.29711	5.50718	0.349836	1.8738	3.01806	5.16482	0	0	0.348415	0.117874	0.475564	0	0	0.155579	0
XLOC_000387	1.53546	1.06424	5.51525	0.412476	0.425191	2.11466	0.506122	0.671335	0.561348	0	0.0272304	0.108256	0.359585	0.0201494	0.0289883	0	0.0131836	0.0903744
XLOC_000388	550.792	573.119	560.069	553.838	495.221	558.654	488.143	466.792	375.903	722.496	671.865	774.014	531.275	632.208	535.575	574.237	587.11	432.665
XLOC_000389	7.54972	9.51734	9.31765	13.0955	20.2464	14.2393	13.7365	16.1809	13.2187	6.83294	4.43018	6.30284	11.5043	10.1987	10.2309	9.16283	8.98803	13.3289
XLOC_000390	0.121458	0.0974355	0.13591	0.239911	3.14461	0.195414	0.228962	2.63414	10.1602	0.127003	0.224374	0.0973102	0.263371	0	0.0636958	0.0612278	0.130357	0
XLOC_000391	7.35127	66.5613	14.8793	6.03247	1.50595	8.13138	45.5913	53.6909	5.73584	8.93032	16.2963	20.7439	56.3487	31.0775	52.6829	65.0289	28.3107	76.6653
XLOC_000392	107.783	127.962	120.771	86.9887	84.5142	94.2554	107.99	100.831	88.706	127.781	145.667	130.665	133.344	125.57	118.586	133.659	130.531	123.644
XLOC_000393	44.9812	36.7382	42.9473	34.3245	34.2949	37.0701	34.9908	31.7402	24.9943	34.4239	39.3348	38.9107	34.158	32.1805	37.0826	30.3774	33.6712	33.3405
XLOC_000394	33.4672	56.3755	14.6405	0.0610964	0	5.02624	2.59887	5.15188	0	0.452801	0	9.02038	67.2552	2.28318	2.77378	11.7879	1.19509	10.1141
XLOC_000395	6.54509	5.75485	5.15151	8.76489	11.2075	6.75254	7.08025	8.9499	8.27739	7.46253	4.83639	7.05099	5.62284	7.3091	7.73746	5.95572	5.75462	9.52201
XLOC_000396	0.256854	0.978745	0.485013	4.62958	5.25861	1.85964	2.02325	4.12221	5.47107	0.268579	0.427046	0.411573	0.939876	0.631993	0.202051	0.194222	0.895934	0.419945
XLOC_000397	1.91528	2.11264	0.602765	1.18224	1.21274	1.92593	2.12762	1.66151	2.41068	1.00136	0	0.575433	1.75209	0.785429	0	0.181032	0.25695	0.195712
XLOC_000398	1.97757	1.15677	2.14371	0.569654	1.21739	1.59085	1.16497	0.285925	0.414845	0.904681	0.639315	0.561138	0.871034	0.67581	1.06949	0.654216	0.663266	0.740949
XLOC_000399	2.52281	1.96761	2.4407	1.66106	1.06494	1.77579	2.60434	1.39824	1.16701	25.0607	17.9816	12.1274	5.21404	38.5664	32.6346	34.4965	36.7787	12.4313
XLOC_000400	2.20815	1.79441	2.43077	1.58606	2.2274	1.75328	1.34377	1.36827	1.13282	1.40936	1.52572	1.67723	1.28255	1.12897	2.2333	0.737274	0.89257	1.26592
XLOC_000401	11.499	14.5888	13.8298	8.37244	10.7237	10.9834	7.61736	8.34924	8.25647	14.6276	14.9162	9.48173	10.0784	11.3586	17.4528	11.4876	15.5244	14.043
XLOC_000402	107.555	110.876	106.804	101.732	100.545	100.615	108.94	102.145	86.6344	126.292	133.404	137.05	110.059	122.891	118.396	117.885	119.774	124.277
XLOC_000403	2.37422	6.22358	6.39856	2.21274	0.818717	4.331	6.05158	4.29335	1.26915	2.76233	1.03781	1.04486	4.40504	5.12872	5.866	4.32386	3.51719	3.41703
XLOC_000404	3.64133	2.14215	2.71639	5.83395	6.76325	3.84059	4.24931	7.51109	7.5211	1.43841	1.97318	2.52838	1.84237	1.99101	2.10056	1.83561	1.38955	2.64596
XLOC_000405	33.9111	27.4514	29.668	22.4857	23.94	24.9352	25.1807	21.9817	16.4661	20.0062	25.9955	24.8064	18.0951	20.1636	18.9616	18.6677	18.805	20.1815
XLOC_000406	105.47	112.831	102.068	97.7152	91.1775	114.558	106.199	89.4244	76.9605	114.91	117.681	118.762	108.717	121.577	98.1568	117.61	127.968	86.1044
XLOC_000407	1.30559	0.725094	0.421421	0.0991871	0	0.727116	0.89251	0.958355	0.155577	0.105014	1.11316	1.44832	4.1649	0.0823696	0.237005	0.379703	0.107788	0.492594
XLOC_000408	42.1271	35.2995	45.2224	27.6422	29.3541	33.4829	27.3908	23.5918	20.3378	40.2788	42.536	41.438	35.1356	32.1257	32.7983	27.2729	31.0456	25.8874
XLOC_000409	14.7953	13.4159	18.3879	9.25986	10.8348	11.6613	7.52105	8.27782	7.72568	13.3847	13.2667	10.2821	10.4627	9.48957	15.7447	9.07574	14.0237	12.2307
XLOC_000410	3.71643	3.42858	3.43086	0.367045	0.705963	2.69072	2.47707	1.85381	0.791612	3.10887	1.33877	1.9354	1.43546	2.20988	3.65436	2.6697	2.09407	2.8862
XLOC_000411	52.7786	52.1788	56.7783	47.0459	50.3037	54.7432	53.3798	45.3738	39.2865	69.2539	70.6033	68.2777	48.5793	64.3797	61.1872	56.9615	66.8365	59.1874
XLOC_000412	8.50034	6.49125	9.5346	7.91083	6.4864	7.69287	8.7824	8.79218	6.52069	8.63199	6.97575	6.94129	7.44378	8.84875	7.97259	6.92203	7.71956	8.8865
XLOC_000413	81.1654	71.6026	88.3805	52.3192	42.7827	68.0683	61.1699	53.455	43.0439	72.091	73.8685	77.0717	73.6525	67.2331	55.8417	68.9731	69.7443	59.2493
XLOC_000414	24.4485	24.3676	23.5025	34.4776	36.9282	23.8634	27.8204	32.5722	31.9285	19.708	22.533	20.2288	17.7116	18.9339	20.7474	14.9016	16.2209	18.7991
XLOC_000415	5.59369	6.39104	5.65973	8.01169	8.01392	6.17511	6.7885	7.06876	8.19636	8.20385	7.67625	8.4199	7.07876	8.40101	7.18129	8.51435	8.14761	6.97784
XLOC_000416	147.728	128.749	134.63	180.137	135.313	150.286	179.289	172.446	145.6	125.959	119.21	121.146	140.589	113.192	149.868	121.358	113.952	141.811
XLOC_000417	1.32453	1.82152	1.31009	0.74751	0.55912	1.17968	0.573263	0.492444	0.732803	1.63232	1.36325	2.65297	2.23102	1.8623	2.38154	2.18196	2.2339	1.00543
XLOC_000418	0	0.43784	0	1.34759	0	0.219531	0.146982	1.34151	0.140915	0.0951176	0	0.0728795	1.33143	0.373035	0.21467	1.23811	0.488148	1.48724
XLOC_000419	73.0472	77.7063	67.0487	97.5186	96.5034	87.3522	91.2118	108.109	102.191	77.8526	79.4066	70.92	80.7485	86.2906	83.5002	89.2697	85.2425	94.4393
XLOC_000420	5.65136	15.4639	7.47157	26.5309	17.9736	9.59069	13.2594	16.3195	26.7435	0.3238	0.171616	1.48858	12.4643	0.698437	0.548084	0.468309	0.332351	0.126571
XLOC_000421	35.6577	37.6707	34.345	58.9471	51.2234	42.3653	47.3336	47.9703	49.2892	34.8189	31.4968	30.5461	31.3594	34.5546	31.6746	30.2814	35.6207	27.9386
XLOC_000422	48.1534	49.6757	44.2872	28.6649	24.1555	35.0888	50.4942	42.7747	31.5496	35.0909	25.9555	24.8389	47.2018	33.2724	44.7546	40.2148	37.699	45.7004
XLOC_000423	49.2114	45.1857	45.2807	50.2128	41.0463	46.4445	48.44	44.1699	39.0355	25.264	26.7801	29.5704	36.2799	26.381	25.8271	23.9858	24.0221	22.0534
XLOC_000424	12.861	17.8683	5.24028	3.58966	4.24876	6.59747	17.8444	19.5651	4.69204	5.16485	10.743	8.28799	15.9143	6.42066	10.1903	10.6411	6.30148	12.6468
XLOC_000425	16.8198	16.023	16.1517	28.6712	16.1118	16.5231	19.9258	22.0974	22.6736	17.4185	12.8171	13.7997	14.9264	17.6419	20.1647	18.7108	16.9239	19.3027
XLOC_000426	73.3794	56.9812	74.0044	59.4003	47.0086	68.2909	59.5997	54.4855	43.1278	66.9026	63.4525	58.9157	55.8478	66.9279	59.1399	64.369	62.1134	61.5865
XLOC_000427	0	0.182025	0	0.448192	1.14939	0.182533	0.274974	0.78736	1.406	0	0	0	0.184507	0.0930499	0.0892454	0	0	0
XLOC_000428	0.0662059	0.584224	0.111125	0.588481	1.62094	1.33148	2.35347	1.78045	7.74332	0.207685	0.0733827	0.159129	0.215342	0.217201	4.94761	0.600746	0.142113	4.00502
XLOC_000429	42.3062	33.4878	51.2025	29.9694	27.4487	43.0097	32.6875	25.5583	20.5192	33.7447	33.2784	31.1293	33.6181	31.7355	30.4379	29.9263	35.4975	27.2344
XLOC_000430	8.81774	8.71274	7.53554	9.55826	6.03724	9.08305	6.60261	6.48336	5.12238	6.69032	7.80696	6.97846	6.29576	3.26325	5.0331	3.78102	3.00071	4.17554
XLOC_000431	1.37424	1.10243	1.15331	1.69655	1.88534	1.52007	2.08172	1.34118	1.33053	3.05357	2.85602	2.61491	1.11747	3.09956	2.29719	1.68861	3.31858	2.94895
XLOC_000432	2.54209	4.67434	3.2121	3.46975	3.20719	2.98705	3.66907	3.8902	2.41146	0.9856	1.17138	1.39592	2.76388	1.35873	3.68484	1.0583	1.13425	2.49839
XLOC_000433	58.8459	56.4973	67.9653	57.067	57.3161	61.1649	60.204	57.6521	58.7335	59.0932	53.3864	48.7855	54.9052	61.8232	60.2934	58.4523	58.8091	60.349
XLOC_000434	11.6151	10.4034	11.0254	28.2887	35.1782	13.5621	13.2558	30.4241	18.3862	11.1431	11.1243	10.1189	12.3333	12.9485	12.5521	12.5774	12.2845	14.6575
XLOC_000435	7.33061	9.73143	8.40716	2.88566	5.8365	6.50571	4.84752	3.82466	4.32415	11.8661	11.7686	7.58702	4.13657	6.56866	10.9995	6.56887	10.3316	6.3125
XLOC_000436	299.078	263.407	294.905	203.693	264.035	252.302	209.45	191.791	164.196	389.93	350.365	328.082	249.64	336.323	282.37	288.611	351.756	251.199
XLOC_000437	8.38761	6.19744	6.6687	0.163497	0.51246	6.56985	2.89779	1.00528	0.256448	6.63558	7.58426	7.07368	7.04476	4.75213	4.34079	4.84022	5.86322	2.84191
XLOC_000438	1.93721	1.45693	1.47336	0.239155	0.102218	1.46099	0.831445	0.315101	0.515789	1.01282	0.603901	0.921532	1.13221	0.397211	0.571455	0.457761	0.389838	0.148465
XLOC_000439	3.36339	7.28503	4.29048	563.241	632.71	63.6918	160.429	490.359	1086.6	0.492371	1.34208	0.808407	18.0507	30.3993	0.317493	0.712112	0.288785	0.43992
XLOC_000440	26.5616	24.7822	25.199	28.3002	24.1919	26.5351	24.9579	23.5432	20.1262	34.1139	32.321	33.251	23.4768	33.388	28.2755	27.562	26.2611	27.1419
XLOC_000441	9.41979	10.2565	10.2068	7.21045	9.09523	9.08184	5.29409	6.73509	5.50315	7.28029	10.1448	7.40429	8.09411	8.12017	11.8503	6.73237	8.79123	8.63209
XLOC_000442	0	0.0720572	0.150765	1.86294	2.19917	0.361291	0.36284	1.09091	2.08719	0	0	0	0.14608	0.221011	0	0	0	0
XLOC_000443	1.34118	1.85839	2.5581	7.88728	6.43348	3.82522	3.25061	4.75968	8.82994	1.01993	1.28385	1.41642	5.00676	4.54998	4.07621	5.48558	3.53316	7.22615
XLOC_000444	5.538	9.2315	7.60532	8.31077	8.62231	5.72792	7.66999	8.6102	8.46758	9.62629	9.40679	11.5822	13.6852	10.7949	11.5416	9.68044	10.0349	10.0539
XLOC_000445	147.103	1.85229	0.669415	0.746317	0.212658	1.99255	2.44202	0.910478	1.23565	0.658469	35.5972	38.8482	14.1329	0.206592	0.231169	0.317446	0.405515	0.240232
XLOC_000446	1484.64	123.557	3.34896	0.176467	0.0502833	12.3614	0.336827	0.568349	1.01491	3305.73	3532.04	3256.22	1810.44	1925.28	559.831	1357.44	2371.41	133.991
XLOC_000447	1.56041	2.72447	3.0813	4.2607	3.25471	3.24894	3.41119	4.29987	3.98136	10.0778	4.98521	5.36839	5.67252	6.24846	8.23133	9.16171	6.99447	6.82822
XLOC_000448	1.26814	1.79241	0.988247	5.0396	5.12372	3.40051	4.56159	4.87193	11.3426	0.947162	0.769735	0.943435	4.32117	0.891505	1.71011	1.05024	1.03699	1.1354
XLOC_000449	30.9095	27.7024	30.5974	26.7225	27.4119	29.1815	27.6765	26.4561	24.0477	31.841	31.9219	29.0262	27.7073	27.4198	27.9943	26.8402	33.4694	25.6428
XLOC_000450	27.1209	17.9493	18.2798	22.9349	28.1918	23.1128	29.1006	28.6006	17.0679	14.2681	15.4062	14.3953	19.0211	13.9024	18.6675	14.804	16.2822	19.2608
XLOC_000451	0.154243	0.928016	0.517784	0.609337	0.26044	0.682443	0.560758	0.401419	0.298674	1.85476	1.96607	1.73007	1.00338	0.948791	1.88066	1.57453	1.40712	1.38699
XLOC_000452	28.567	2.5723	1.49501	0.415846	0.9844	1.77176	0.680343	0.618145	0.275957	1.82884	37.8026	21.7456	8.87561	0.850063	0.738871	0.88168	1.21666	0.556021
XLOC_000453	0.483454	0.320384	0.370451	1.43242	2.64416	0.608736	0.424547	1.27643	3.01198	0.285731	0.27958	0.26945	0.290569	0.206878	0.380303	0.286097	0.225597	0.498312
XLOC_000454	62.3324	110.87	63.0026	82.2135	102.949	121.556	121.818	91.675	79.8047	38.0344	42.537	37.1016	110.492	59.0086	48.907	39.9238	51.2492	63.7924
XLOC_000455	4.00014	3.46827	4.23871	2.63376	3.61592	3.57546	2.18712	2.66394	1.90907	3.33774	3.04541	2.42791	2.26705	2.91627	5.27621	2.81086	3.12233	3.1379
XLOC_000456	2.12655	2.43188	4.40473	1.16183	2.17733	2.43866	1.86425	1.25603	0.700906	2.50749	4.26278	2.35625	1.91316	1.81835	3.5236	2.9423	3.59348	3.66174
XLOC_000457	0.981642	1.40919	0.939455	4.66039	8.31663	0.692704	1.36352	6.22997	2.9213	0.342151	1.48891	0.855462	0.854241	0.960488	1.24635	0.755299	0.739341	2.66082
XLOC_000458	7.60127	6.84282	8.50087	1.98721	2.5989	6.40537	4.08479	2.35718	1.71833	2.2658	2.82113	2.16319	1.60818	1.48101	3.15206	1.44344	2.34409	2.4743
XLOC_000459	14.4685	46.955	1.06444	4.96422	5.15573	2.49412	4.02289	5.41998	5.53058	1.76833	29.0019	51.4862	4.08724	0.577923	0.480388	0.532817	0.907513	0.345615
XLOC_000460	38.5856	33.8368	40.0812	26.9933	20.5996	41.1587	32.5487	21.6591	29.5937	38.2704	28.9315	31.8233	48.2944	23.7351	27.8235	31.1076	23.4468	36.2588
XLOC_000461	3.03706	0	1.73782	0.27268	0	3.66474	0.223058	0.119757	0.748482	0	0	0	0	0	0	0	0	0
XLOC_000462	47.471	48.6031	43.383	22.9363	23.7116	40.8128	31.064	25.0862	20.7631	33.9171	41.6255	45.1576	34.9075	27.1806	28.334	28.1069	27.7403	27.7189
XLOC_000463	28.3624	56.9571	19.7043	53.0549	59.1491	26.5937	39.227	53.853	95.4384	19.3459	33.727	38.9007	24.8194	15.7134	9.82568	19.9552	18.6472	12.5909
XLOC_000464	1.25872	8.63907	1.83103	2.8178	2.38512	1.3051	2.531	2.15963	1.97157	0.497224	1.36416	2.80129	2.41099	0.917659	6.90909	3.59565	0.450313	10.0382
XLOC_000465	11.4004	11.5502	13.1142	6.01791	5.84956	10.1198	8.65457	5.96803	3.95838	6.62837	3.48584	6.77158	9.23028	4.2721	4.32936	3.23268	3.74452	2.49057
XLOC_000466	9.82004	7.81831	8.92552	6.3315	8.07161	7.78049	6.28702	5.40068	5.08035	6.161	8.05046	7.45199	6.26762	5.89622	6.1507	4.87561	6.08507	4.8166
XLOC_000467	38.6665	36.5265	41.3781	31.929	31.6571	31.5908	30.233	31.449	27.5534	40.3527	37.7987	33.3968	34.6013	39.3862	39.7344	41.4181	39.556	39.0718
XLOC_000468	40.7239	35.3548	41.1512	36.5637	29.6929	36.9742	39.1374	35.7723	31.4514	31.7107	34.0503	33.8894	33.2749	33.982	35.5978	32.2827	32.21	31.6489
XLOC_000469	15.1745	21.5614	23.9193	17.6966	14.5603	17.7927	26.4643	16.9529	19.6037	12.0615	8.5649	9.69016	23.5401	24.8915	33.0356	30.1043	23.6181	25.3132
XLOC_000470	0.560893	0.824919	2.27516	3.6007	3.23583	1.42883	2.11468	1.21644	1.66537	1.27075	1.347	1.34813	1.36828	1.53343	2.42671	2.68612	1.70563	3.36246
XLOC_000471	319.425	245.726	236.414	93.6765	116.778	123.877	151.473	141.598	177.484	74.2181	221.207	353.594	183.013	67.0368	75.6946	114.584	51.6113	163.95
XLOC_000472	61.0862	51.661	69.6411	81.0462	131.571	72.527	47.4191	124.66	180.423	51.1767	42.8273	46.7299	45.6327	44.6685	44.4342	43.8256	42.0621	47.8308
XLOC_000473	43.13	32.3161	36.4975	28.9969	25.1555	37.2744	28.6713	26.8715	21.0529	31.1295	38.9377	40.2661	30.6508	32.3245	28.663	30.519	29.227	24.3576
XLOC_000474	22.761	18.3691	21.9786	14.1512	13.8332	17.207	18.9425	12.6679	9.23964	25.0904	20.213	20.1032	18.6754	20.5234	21.8954	17.1072	22.7362	20.5121
XLOC_000475	36.8075	32.7713	29.759	35.2257	30.7247	40.0358	32.4173	30.9413	17.9891	29.0556	27.1217	33.1445	40.1317	40.8182	44.6955	36.8484	35.3868	50.0076
XLOC_000476	47.9182	46.3743	45.3527	73.1391	72.6601	60.2368	54.693	50.3529	51.159	36.3174	32.2329	41.5039	48.8257	37.2733	42.4176	35.1654	45.6162	28.97
XLOC_000477	1.33778	1.14849	1.45755	1.43712	2.37773	1.32162	1.34625	2.78934	2.70862	1.15343	1.27468	1.18462	1.52676	1.23195	1.6616	1.38425	1.33503	2.09127
XLOC_000478	2.2124	2.31712	2.63036	3.76309	6.74492	3.2629	4.17059	5.65116	5.85489	2.82748	1.77105	2.90498	4.7474	5.54444	5.02769	5.76228	4.88088	9.39459
XLOC_000479	4.98805	4.06032	5.50971	2.86162	3.8396	3.27502	2.57792	1.90904	2.18744	3.22149	4.34983	3.84941	3.75781	3.42927	3.43331	2.77335	3.70021	3.62788
XLOC_000480	7.27643	5.00335	25.9877	5.45734	18.4756	8.93433	1.10501	12.9094	41.2318	1.08694	2.42562	1.13965	2.71374	0.314101	0.387332	0.330955	0.35231	0.0447242
XLOC_000481	4.21927	4.99251	3.18686	6.14641	3.47308	5.26099	5.96531	6.77143	3.51316	1.76475	1.87065	2.11275	3.94554	3.9796	1.90844	3.66899	3.28308	4.05276
XLOC_000482	10.2479	9.99557	12.1618	10.4332	9.41409	10.0234	10.3582	8.30264	6.43398	6.89204	6.55506	6.22111	10.6825	5.66506	8.77163	6.11046	6.83178	8.08218
XLOC_000483	153.582	135.628	154.79	111.734	113.146	127.894	118.47	102.016	89.0798	136.277	155.632	151.701	135.237	149.24	135.335	140.051	143.187	127.172
XLOC_000484	263.88	281.466	306.004	228.474	206.215	261.413	268.866	227.256	199.107	252.843	274.714	282.638	254.269	269.859	223.766	270.102	249.633	228.577
XLOC_000485	1.97156	4.05287	4.03309	2.19056	0.468139	4.80762	2.33946	2.93964	0.620377	0.128847	0.13658	0	0.551092	0.353722	0.339259	0.0931754	0.13225	0.604388
XLOC_000486	7.99359	12.3137	11.5238	15.2082	17.5133	12.9792	15.3725	18.6338	24.9559	9.3328	7.9904	8.52599	11.9632	10.0956	15.1994	10.5314	10.9477	13.1894
XLOC_000487	0.0730452	3.22288	0.0613022	0.144283	0	0.47009	3.06869	1.52081	0.226311	0.15276	0.323854	0.117045	1.30673	0.299548	0.287301	0.44187	0.156794	0.119426
XLOC_000488	0.173166	0.648275	0.339097	3.02142	2.68026	2.87894	2.42495	3.05452	2.10132	0.241428	0.703771	0.693687	1.03261	0.520762	0.454063	0.523763	0.123902	0.188746
XLOC_000489	1.40151	1.43662	1.30689	1.46107	3.15529	1.12745	1.13229	1.35091	1.38709	0.814163	1.03563	1.12287	0.379882	1.08562	0.796239	0.824262	0.91923	1.90951
XLOC_000490	5.54465	4.92183	4.84516	2.87916	4.00547	3.20351	2.84781	2.89262	2.3318	3.28739	2.99893	2.76306	4.21427	2.89106	4.96117	3.28495	4.00815	3.64479
XLOC_000491	0.473231	0.987043	0.794305	6.91716	5.67328	1.14207	2.5998	4.84425	16.4212	1.1876	1.04906	0.834116	1.92404	2.79454	3.05254	4.15091	2.64109	4.48753
XLOC_000492	17.2375	24.9971	20.834	23.9358	23.7572	21.0964	32.3755	22.1109	31.1534	22.7231	19.351	19.4172	25.1583	15.1648	35.0582	16.7663	14.9426	35.1078
XLOC_000493	28.0932	29.9551	32.32	57.5722	50.2027	41.8093	47.0954	57.9827	53.8555	25.0917	16.6072	15.8492	24.6526	21.1212	33.7013	20.9774	16.0808	35.1182
XLOC_000494	39.7429	42.7206	47.5322	40.206	36.0448	41.4479	36.055	35.36	34.8428	44.4039	46.7584	41.9318	46.1997	53.631	56.7622	57.7566	56.9365	58.946
XLOC_000495	4.82714	4.20296	5.73084	3.83719	4.82082	3.31492	4.28032	2.19592	2.4166	4.55506	4.56742	4.99934	4.02094	5.2144	5.0012	5.11901	5.68623	6.01536
XLOC_000496	24.1606	59.1293	71.7178	19.3718	11.816	41.3375	119.922	32.7907	21.958	14.154	9.17189	5.68843	170.212	9.25857	24.6712	28.9295	9.37453	32.2777
XLOC_000497	15.0262	16.0796	17.0038	22.6087	29.9059	19.1791	17.2235	17.3177	23.2353	10.0966	11.0633	10.0395	10.7409	10.8781	16.1941	10.6854	12.663	15.8534
XLOC_000498	3.75214	4.34667	4.44053	10.6398	11.1462	6.77352	7.29582	6.42173	9.77287	11.4245	11.8986	8.06055	5.88494	10.2754	19.6005	11.0892	14.5246	18.331
XLOC_000499	2.10951	3.15892	2.87981	6.33357	10.4958	3.77864	3.38583	3.75762	5.53359	1.32349	1.27821	1.30701	1.30367	1.7763	3.03121	1.89288	1.84144	3.15005
XLOC_000500	3.59823	3.96901	3.9257	4.48656	4.86052	3.61825	3.41575	3.97989	4.56377	5.83187	4.38711	5.47739	3.21851	4.16853	3.18432	4.35333	4.00667	3.01501
XLOC_000501	63.3645	59.3876	56.4873	62.4919	61.2892	60.0579	59.9535	56.2907	59.9782	57.6352	62.286	63.1888	57.7196	65.2011	54.0045	65.0594	61.4658	61.3236
XLOC_000502	7.5332	7.79067	6.24596	3.76481	3.60141	8.25047	4.69288	15.5897	15.7472	4.17581	3.6216	3.27224	6.56846	3.722	3.28423	3.63739	3.01974	4.30334
XLOC_000503	0.374216	1.20081	0.157028	3.32628	1.4217	2.25779	2.5698	2.27244	1.88404	0	0	0	0.60859	0.153461	0	0	0	0.152957
XLOC_000504	0.72537	2.78019	2.29975	22.1286	28.7146	2.5286	8.59506	17.6892	19.4147	2.02262	1.072	2.38918	4.58762	6.34589	9.70025	7.06948	6.40111	17.6574
XLOC_000505	54.6704	38.2038	44.8061	44.3974	36.4197	49.7348	38.9923	37.0522	33.7439	45.2193	47.8146	47.9928	38.2039	44.1385	42.4178	44.2461	42.0586	43.819
XLOC_000506	0.263247	1.31988	0.165695	7.66971	6.38962	3.97068	4.46624	2.8546	7.18748	0	0	0.0527272	1.0703	0.809655	2.17434	1.19434	1.83647	6.13317
XLOC_000507	3.00434	1.24969	2.52136	3.73644	2.9122	2.23782	2.60701	3.08893	2.58559	2.09433	1.23334	1.60468	1.9001	1.82524	2.01321	1.51451	1.79136	3.00176
XLOC_000508	104.711	101.322	87.7677	129.237	163.517	105.685	119.065	117.919	84.2275	84.8722	74.3945	78.2646	81.8668	86.9474	111.94	91.1773	89.9056	136.958
XLOC_000509	1.77117	1.55002	1.57652	2.38535	2.71876	1.51117	1.17076	1.35026	1.66287	0.448975	0.416429	0.559011	1.0038	1.1005	0.506643	0.365259	0.460832	0.351004
XLOC_000510	42.6626	33.2029	36.1247	32.7016	35.0504	45.0769	38.3769	34.8005	25.3506	50.7357	41.3587	41.2207	34.6912	48.2558	39.1701	36.4005	53.4424	31.6484
XLOC_000511	4.99467	5.03711	6.37739	2.18456	1.68671	4.21886	3.63168	3.18778	2.32119	2.87247	2.41216	2.62965	3.27816	1.98972	2.83449	2.02326	2.25911	1.37073
XLOC_000512	12.9042	7.34825	13.2425	9.24473	11.9105	11.08	9.34497	4.87219	6.36989	8.9489	10.0047	12.5884	9.67755	6.79986	10.6243	6.37025	5.66901	6.28561
XLOC_000513	76.9492	94.4473	109.774	35.8288	39.1881	94.8919	95.5721	44.079	41.6687	25.3284	29.4084	30.3738	91.2004	25.6882	20.0293	34.2044	24.6068	22.6105
XLOC_000514	147.336	253.379	222.798	142.376	181.603	185.453	187.715	113.117	83.5397	161.654	192.481	169.429	279.344	141.932	199.791	158.993	136.051	205.027
XLOC_000515	3.68245	5.26949	5.76326	3.4403	8.48651	4.48355	3.37709	2.33115	2.31265	4.47497	3.64037	4.14638	3.23718	4.32629	7.12445	5.04222	6.08858	6.02064
XLOC_000516	81.2262	65.3363	76.3444	63.6796	62.8455	73.5322	63.1464	67.9	44.5996	95.9229	80.3243	97.0891	71.8353	78.1117	69.6651	72.429	77.543	55.3935
XLOC_000517	7.52236	5.99234	7.50501	9.81913	9.68161	9.35211	7.1823	5.79554	6.07096	2.42023	3.96483	3.28733	3.20813	2.71809	2.89662	2.26728	1.41145	4.38626
XLOC_000518	0	0	0	0	0	0.103861	0	0	0	0	0.143104	0.517197	0	2.64728	0.101562	0.0976265	0	0.105543
XLOC_000519	4.15429	3.37093	1.36251	7.21542	11.2878	4.187	4.39785	8.20189	14.7202	1.49791	6.29827	4.32301	2.95096	2.66312	2.32886	4.26061	2.35744	3.66928
XLOC_000520	2.38575	2.2116	2.98107	2.14679	2.14846	2.08982	2.5271	2.29961	1.97109	4.6567	5.52379	5.90416	3.14708	3.82649	6.54767	4.53006	4.66587	5.07078
XLOC_000521	3.89279	4.25843	2.62348	2.09707	2.63916	2.84687	2.43022	0.818671	1.46191	3.63878	6.01454	6.33218	2.82971	2.75738	2.41266	3.12196	3.10184	2.45903
XLOC_000522	134.549	111.943	109.102	117.033	104.636	120.575	119.004	109.064	99.5887	125.587	127.886	136.373	114.122	138.07	130.25	133.496	126.033	127.63
XLOC_000523	39.2146	26.3544	36.4529	26.6453	49.015	52.9543	22.3402	24.2537	20.5178	23.6689	20.6139	26.1735	20.3463	23.2816	25.1209	21.9271	20.617	22.2049
XLOC_000524	100.306	40.2028	84.8217	27.8408	24.7666	62.9921	34.9332	24.9848	18.7575	32.2724	29.9753	37.3357	47.398	37.97	29.5066	40.1477	38.4541	26.7915
XLOC_000525	28.104	28.2952	32.7353	22.2422	23.7269	29.8914	18.8956	17.868	13.1485	18.4605	21.0318	15.565	19.5092	14.6963	35.2238	14.4336	18.3812	27.6617
XLOC_000526	46.2615	39.5376	49.4564	33.2578	35.6062	44.0532	37.903	34.956	35.0091	85.8071	79.3605	83.6228	53.6351	73.8736	61.659	66.1919	79.3009	58.5306
XLOC_000527	16.0337	17.4491	17.0548	11.4162	12.6971	17.5478	11.2466	10.5668	8.95326	25.7984	24.6601	22.7542	18.2429	21.7645	21.4123	18.515	22.2109	15.8506
XLOC_000528	11.0564	10.4348	10.4388	11.8831	14.5507	13.0145	12.7419	14.5283	11.4604	14.1964	12.7956	11.0076	10.5771	13.0021	12.4065	13.4627	12.9135	12.1619
XLOC_000529	64.8193	57.4492	67.6516	53.378	57.411	64.6013	59.9334	51.7177	55.8479	57.922	54.1387	55.9041	61.418	53.1127	49.4485	57.1131	57.6122	47.2342
XLOC_000530	25.1161	26.7532	25.8013	26.1434	27.6273	24.5642	27.1112	25.2238	22.2791	20.814	25.644	23.7964	23.5587	23.5057	24.3482	23.4048	26.2851	24.0248
XLOC_000531	0	0	0	0.0855524	2.34025	0	0	1.57808	5.16634	0	0	0	0	0	0	0	0	0
XLOC_000532	0.150744	0.0967431	0.151812	0.893274	1.1963	0.412305	0.389716	1.09848	1.44782	0	0	0	0.0735468	0.0247272	0.0237162	0	0	0
XLOC_000533	35.7238	34.3624	39.3855	26.8546	29.5356	34.5497	22.3813	26.5986	26.0399	29.7409	30.2647	31.9483	28.6789	25.334	25.4168	20.4317	25.459	21.5771
XLOC_000534	0.658502	0.365718	0.765193	4.15226	7.61214	1.10021	1.67786	5.75648	10.8679	0.158899	2.18965	1.46099	0.700221	0.33236	0.478156	0.0766049	0.652382	0.372677
XLOC_000535	1.29285	5.13632	0.930006	10.6709	3.24849	13.7185	30.1163	10.5212	12.9465	1.83468	1.433	1.03581	7.85961	3.0296	5.98096	5.40007	2.18047	10.0655
XLOC_000536	0	2.95417	0.162658	24.1188	2.53628	8.65335	43.8439	7.56618	9.30759	0	0	0.0776414	10.0078	1.11274	0.152464	0	0	0
XLOC_000537	24.6306	24.062	22.5083	5.29762	3.04985	21.8395	13.7083	6.55259	3.47639	10.4165	12.4976	13.5942	13.1742	7.36225	5.94177	6.12542	6.81438	2.50568
XLOC_000538	32.4998	32.2502	34.8751	39.9549	41.5144	41.7358	39.9319	41.0424	40.2505	40.1783	30.8633	33.7005	33.1029	36.9983	42.4761	34.8785	38.6959	36.4616
XLOC_000539	62.749	57.1818	64.0219	58.2821	56.0713	63.0697	62.315	58.7776	54.6644	60.5266	48.1387	50.3863	53.2605	55.8597	55.5724	55.7116	55.9958	52.0452
XLOC_000540	0	0	0	6.3108	3.59644	0.342688	3.44158	3.32594	4.12442	0	0	0	0	0.698771	0.3351	0	0.2286	0.174119
XLOC_000541	17.3306	18.4009	16.9401	20.4388	21.3447	18.0831	13.672	19.0141	20.9644	18.9746	15.1979	17.6421	13.9267	16.9733	15.3972	13.837	17.725	13.7924
XLOC_000542	62.3892	73.1881	67.8491	62.7262	61.3226	70.6259	75.3513	64.6553	52.5639	63.0358	71.7192	70.3952	65.5121	75.1143	59.0699	68.8802	71.0274	54.8455
XLOC_000543	108.326	100.05	106.504	92.9603	93.258	112.225	93.2538	85.2664	76.172	193.494	170.843	186.325	109.706	161.754	106.465	142.427	166.63	86.4159
XLOC_000544	99.27	77.4818	72.8972	49.1642	53.606	64.1548	55.7533	59.0482	50.2485	80.9623	73.2736	75.4636	78.5974	109.213	93.2736	127.795	109.58	110.574
XLOC_000545	35.6832	33.5456	39.8353	30.9099	30.7533	33.5793	37.0567	34.728	30.2586	29.4222	25.3376	26.2063	27.6558	23.0473	31.7539	22.457	19.2684	29.4437
XLOC_000546	378.17	366.519	303.489	208.822	244.529	283.279	262.99	247.244	224.484	533.87	694.803	694.628	338.213	439.495	314.228	397.269	475.364	256.008
XLOC_000547	20.89	30.9321	25.4752	49.4304	31.4316	50.0676	73.277	38.0882	38.6119	13.0923	12.2583	13.2244	35.9179	20.048	27.4839	18.6088	15.8975	32.2266
XLOC_000548	50.983	68.4618	68.0868	57.4307	44.2278	93.4984	125	67.7521	39.5464	24.1828	25.9617	19.5353	118.122	18.1804	52.6598	38.2718	24.1077	46.7512
XLOC_000549	0.61262	0.282585	0.514133	1.42184	2.10762	0.381937	0.705284	1.52792	4.16381	0.272249	0.47532	0.785311	0.42343	0.439647	0.506005	0.37059	0.657502	0.338042
XLOC_000550	14.2096	14.2367	15.6741	10.0013	10.819	14.374	9.16109	7.57498	8.28199	13.0617	18.1023	13.765	11.0615	11.6709	13.1335	11.677	14.6649	11.0707
XLOC_000551	110.437	98.79	123.15	74.724	71.3286	101.735	82.4932	72.6884	68.4473	114.681	110.013	101.268	93.2832	114.719	115.876	127.621	117.389	119.198
XLOC_000552	143.253	223.841	199.284	29.5366	31.8976	156.219	143.319	81.0754	36.9086	90.1151	67.844	82.6642	219.233	93.2086	135.037	106.889	77.302	135.564
XLOC_000553	5.76281	4.02	3.5747	0.0494914	0	0.0806242	0.283395	0.0869437	0.0388141	5.97348	7.94272	8.35085	2.89312	1.233	1.6162	1.17466	2.95805	1.10605
XLOC_000554	0.0814058	0.195914	0.136637	0.0803986	0.0687272	0.130974	0	0	0.126107	0	0.631612	0.0652208	0.132391	0	6.40369	1.41578	0.0873699	5.65653
XLOC_000555	8.81901	19.3047	10.6715	23.4289	19.6815	10.2842	23.1973	16.4872	9.63729	5.79031	10.3812	15.391	21.8472	8.29844	14.1436	9.09819	8.65802	14.4187
XLOC_000556	448.151	551.638	445.702	583.144	364.606	524.254	702.935	614.536	401.139	292.014	308.58	341.213	435.54	282.407	293.645	275.783	271.423	289.961
XLOC_000557	24.3828	23.5329	27.7711	17.1179	15.1112	19.6823	21.9706	16.9472	14.3676	26.1103	27.0492	25.3687	23.5466	24.903	24.413	28.0843	25.7638	26.3821
XLOC_000558	2.48577	3.04435	2.92061	1.83308	2.8821	1.38644	1.70032	1.78264	2.09223	1.52489	1.68987	1.30115	1.98088	1.35917	2.25523	0.914754	1.79638	1.46308
XLOC_000559	8.5197	11.6029	9.94909	6.97929	7.08127	7.3584	5.976	5.92989	5.75493	10.4624	12.2616	8.28094	6.63244	7.52929	14.1831	6.59205	11.8374	7.88249
XLOC_000560	1.66207	1.15942	0.970345	0.999178	0.793119	0.988257	0.758968	1.00303	0.671671	0.302251	0.160195	0.405276	0.881425	0.296344	0.397919	0.109286	0.0775583	0.177223
XLOC_000561	160.707	191.676	165.144	178.552	191.494	174.756	184.075	173.649	227.435	241.791	232.252	278.215	189.561	187.753	144.925	164.387	225.121	128.469
XLOC_000562	84.0886	68.2558	79.189	7.00776	4.67675	54.7269	33.6911	19.7082	3.18184	60.6574	66.0912	56.7984	66.8585	46.2503	38.337	41.2756	47.6965	21.1157
XLOC_000563	48.0776	46.9313	60.6751	89.7409	41.7719	55.5316	62.7673	61.1891	62.2254	39.6973	37.1933	38.1449	57.4397	45.2169	47.5296	49.6097	39.7437	55.6254
XLOC_000564	0.231879	0.139512	0	14.2558	33.5246	1.63218	4.73021	18.4057	56.7097	0	0	0.0464442	0.612796	0.618086	0	0.0876684	0	0
XLOC_000565	0	0	0	3.23496	13.466	0.687383	1.26561	7.72147	21.234	0	0	0	0.231606	0.116803	0.0560135	0	0	0
XLOC_000566	7.15714	4.10111	6.09234	4.79654	4.05707	3.98917	3.71717	1.86266	1.06913	4.59723	6.40305	7.20867	5.612	9.43407	8.04297	6.84222	7.13282	8.19113
XLOC_000567	31.3321	30.6875	28.7845	34.1182	35.2696	32.2645	32.5527	32.5418	36.9532	40.9691	44.1127	42.1844	34.9754	46.0733	45.1618	45.655	44.2398	39.6576
XLOC_000568	0.714458	0.390783	0.681363	0.513177	0.246757	0.574746	0.209895	0.140863	0.150924	1.25644	0.683919	0.754542	0.528149	1.06542	0.715298	0.98226	1.01078	0.876081
XLOC_000569	65.951	57.1794	64.8323	57.7707	64.3988	59.09	57.5849	58.5387	56.6072	83.8775	73.7162	70.9835	56.6034	80.1491	69.7313	75.6795	85.7446	67.1647
XLOC_000570	43.1605	38.1409	46.4984	44.3435	34.4601	44.9359	42.3196	45.9008	41.5097	48.0552	32.2558	32.702	36.2024	47.178	56.6059	58.1277	45.3491	57.4039
XLOC_000571	27.1574	21.4168	27.0837	19.9519	26.6411	21.2297	15.9492	21.5627	29.4331	20.108	19.444	15.4478	14.93	16.7368	21.7654	18.3696	16.8515	18.1451
XLOC_000572	245.654	163.18	126.533	201.721	204.73	177.377	168.537	202.717	204.224	129.599	145.918	162.673	254.638	156.782	137.153	151.846	142.488	150.954
XLOC_000573	9.03018	8.54221	7.1842	8.35138	7.7119	7.60025	7.54851	6.56584	7.39868	12.3897	10.3562	9.28398	9.33781	11.6874	9.85454	10.1042	10.7002	8.10736
XLOC_000574	9.86199	11.8803	10.2288	16.3735	16.9563	11.518	14.4527	17.3665	19.1601	10.9289	10.2047	8.76749	12.1222	15.2365	15.696	16.5248	14.9098	19.0701
XLOC_000575	10.751	6.46843	5.26318	1.32724	1.6073	4.05404	3.34762	2.62308	1.0409	12.1786	12.537	8.25458	6.55663	12.4917	12.5976	9.73838	8.89436	11.352
XLOC_000576	2.22573	1.27536	2.13476	0	0.26844	2.17417	1.41285	1.10333	0.369419	0.831191	1.93836	1.27372	0.90493	0.391175	1.00048	0.240429	0.170628	0.38989
XLOC_000577	109.443	107.902	101.211	104.364	96.4434	104.663	109.429	101.962	107.042	100.719	108.331	104.868	86.7575	106.387	97.6488	106.222	100.849	98.7796
XLOC_000578	6.16915	6.91285	10.5191	1328.52	1822.87	171.964	350.625	1188.98	2931.75	1.68949	0.814034	1.17681	48.2137	61.8817	2.69605	2.40647	1.57646	2.88179
XLOC_000579	17.0074	12.7553	13.9758	7.61111	7.44101	9.5486	9.44643	5.9938	4.97424	21.8129	22.2383	23.1003	15.2702	19.1435	13.7967	17.214	21.4857	12.5273
XLOC_000580	0	0	0	0	0	0	0	0.0898307	0	0	0	0	0	0	0	0	0	0
XLOC_000581	3.86989	0.504145	0.305344	0.522667	0.418868	0.186256	0.480998	0.430403	0.64048	0.484202	0.659906	1.32499	0.51102	0.434047	0.780564	0.700298	0.567988	0.892282
XLOC_000582	10.5563	9.7804	10.8557	11.4046	9.91637	11.9606	12.6525	10.0605	8.17644	13.6293	10.1625	10.1252	9.51077	9.51157	12.7484	10.8678	11.968	8.58901
XLOC_000583	2.48205	4.71584	2.19266	1.54821	1.54404	2.52213	3.90496	2.49316	1.2142	5.3273	2.02713	2.93052	2.44319	2.89284	3.59666	2.9634	3.36492	1.49507
XLOC_000584	1.31209	2.30756	1.31291	4.685	5.24043	3.61309	4.03629	3.98384	4.45602	0.263843	0.503418	0.566041	1.96971	0.703627	1.07183	0.534231	0.324973	1.93893
XLOC_000585	9.18715	8.59839	10.6474	13.8262	11.0804	13.4615	13.5192	8.72893	8.13253	8.11981	7.2736	8.32445	9.07139	7.35563	7.91524	4.79669	5.28227	6.88443
XLOC_000586	87.6571	83.9269	96.0469	70.552	71.0091	79.8635	70.5663	63.2563	59.197	78.2034	83.588	75.3527	69.9152	67.0327	86.5917	61.388	77.088	64.7725
XLOC_000587	3.13634	3.63424	4.67934	1.72085	1.76524	4.20505	2.25231	1.20924	1.56553	5.83025	5.63937	5.91899	3.11706	4.91602	3.12507	3.4783	5.31099	4.55802
XLOC_000588	18.9472	21.6698	22.455	17.4484	19.0946	21.6272	20.4444	18.8801	17.6835	19.232	22.5619	19.4538	20.2997	20.6849	22.3904	21.5874	22.2589	21.6984
XLOC_000589	29.5882	19.0762	19.9566	11.7426	10.2678	19.8595	16.865	23.6208	12.2322	21.1637	21.4278	18.2518	16.0152	10.8682	12.9941	12.3534	18.2158	14.5423
XLOC_000590	69.6637	67.4734	75.6712	57.0664	50.6016	67.3804	65.2225	58.463	48.5446	84.5988	79.475	73.8266	64.3676	81.2137	62.0396	75.1833	80.3939	58.4246
XLOC_000591	11.9205	9.89256	12.1602	8.11934	9.153	9.38281	8.38528	9.93996	7.76061	13.7542	11.732	11.6911	9.735	10.999	11.196	9.55774	11.2498	8.14865
XLOC_000592	59.3025	53.9618	34.7149	14.5085	19.8438	26.372	22.175	12.0061	7.36607	27.0837	67.1021	68.8212	29.1092	34.9409	23.3552	27.3612	25.9734	23.0699
XLOC_000593	14.3998	29.4799	23.807	17.1228	22.5878	25.6931	22.3132	19.0875	15.3025	37.8234	20.8766	22.9583	42.3405	26.7621	47.711	34.2116	33.6295	56.0322
XLOC_000594	41.2732	34.933	38.6985	25.3408	22.3429	33.9689	31.4494	26.2017	20.4984	28.2094	39.7343	33.3023	33.5018	32.1074	27.2193	28.6037	25.4137	26.4286
XLOC_000595	21.1404	6.24386	6.36346	1.38862	0.720699	3.51439	2.02843	2.22164	0.777885	2.46784	3.22817	3.82196	5.38987	2.88293	4.02909	2.39213	2.37133	2.75032
XLOC_000596	0.657915	0.829381	0.78878	0.092825	0.396748	0.831694	0.455598	0.244605	0.291196	0.491392	0.729234	0.753013	0.840691	0.462517	1.10902	0.497488	0.504369	1.61349
XLOC_000597	10.7564	10.6406	11.6855	12.2527	14.7639	9.44931	10.3429	12.6516	11.7561	12.0755	10.5327	12.213	8.90761	12.5025	6.85219	8.03376	8.99479	8.41553
XLOC_000598	40.4845	38.0016	40.526	44.3941	34.9191	47.0385	44.1382	39.7911	42.0902	34.3898	37.3325	36.5149	44.5948	38.8866	40.0873	38.4709	38.7471	42.2731
XLOC_000599	15.7873	16.1045	15.4574	32.1463	11.6007	18.7365	27.4774	15.1327	19.8518	6.92926	6.80501	7.49538	11.8865	5.75478	8.73919	6.26358	6.4847	6.77152
XLOC_000600	28.9014	22.8209	27.2394	21.9309	21.9409	23.8583	22.127	18.5415	14.5039	23.2193	24.1096	24.3676	21.6863	23.642	22.7944	24.6	23.4671	26.5022
XLOC_000601	91.1685	95.0176	93.1313	141.888	122.552	98.4386	98.71	106.803	106.502	102.754	71.4399	95.9432	83.0968	108.483	88.1761	86.7373	86.6194	59.2561
XLOC_000602	65.4379	57.0543	64.7295	90.2871	80.3332	65.8346	69.659	69.0227	57.98	72.5001	55.0735	60.1031	50.7023	61.7941	50.965	58.3217	56.2903	42.4766
XLOC_000603	33.8115	34.1074	31.6581	39.7478	36.7469	35.1159	37.3051	34.585	30.8794	33.5081	22.6538	33.356	30.7767	32.2841	30.0709	26.6162	29.3829	23.6179
XLOC_000604	17.4304	7.36566	4.45029	2.61859	2.07264	4.02883	2.89575	2.51307	2.09168	9.80618	10.177	10.9753	6.62766	7.32919	7.99512	7.0913	10.1178	4.37505
XLOC_000605	0	0	0	0.557812	2.06628	0	0	0.898272	0.729116	0	0	0	0	0	0	0	0	0
XLOC_000606	130.316	112.893	104.661	115.822	116.781	113.392	120.256	106.697	98.9872	143.682	136.706	147.214	106.897	136.534	112.231	123.455	130.408	100.264
XLOC_000607	63.3738	54.2944	50.948	65.7293	58.8713	65.9949	56.7506	54.8881	53.6934	51.3622	57.0587	67.2878	54.6179	56.3509	43.8829	50.6346	52.1682	40.825
XLOC_000608	1623.5	9.65125	7.25125	6.26502	5.5402	7.30262	5.12493	5.5979	6.18411	13.6093	2.66699	167.628	647.359	8.34236	5.50625	5.0448	6.57349	3.93396
XLOC_000609	36.5167	39.8617	44.838	26.7461	24.3635	38.0506	35.5904	25.4597	22.542	35.1726	40.6789	44.0811	32.5335	35.9299	28.3399	32.477	36.2987	26.045
XLOC_000610	1.30324	0.7281	0.839826	0.413716	0.451895	1.27305	0.488842	0.706605	0.45064	1.07072	1.36713	0.85768	2.0627	2.02324	2.81924	2.44604	2.17301	3.44343
XLOC_000611	12.4289	11.8669	11.2627	19.1281	15.6432	19.1381	17.9265	13.8911	14.1746	12.0395	11.1562	10.6909	12.7728	12.0075	14.5756	11.8198	10.557	18.513
XLOC_000612	26.497	27.8057	30.8418	16.9599	21.6221	26.8311	19.6855	19.0332	17.2227	29.9566	25.7683	26.2488	17.6006	18.0812	18.4372	16	19.7211	16.8664
XLOC_000613	217.727	156.765	181.284	87.0075	62.3025	135.85	118.408	61.4377	36.1565	174.548	262.507	327.978	135.272	129.778	177.932	103.124	142.687	120.279
XLOC_000614	167.756	158.781	164.035	234.739	194.576	181.26	190.691	212.799	233.231	147.955	121.792	123.759	151.819	130.832	160.964	124.046	125.668	168.116
XLOC_000615	0.190627	2.67617	0.639926	58.9281	69.2838	9.73774	18.866	49.2803	80.8393	0.19933	0.105646	0.152727	3.25519	2.03251	0.149955	0.0720722	0.204594	0.155834
XLOC_000616	9.83725	8.19509	9.66702	7.09981	6.81447	7.81212	8.32113	7.36683	5.53554	6.28608	7.59525	7.10675	6.70017	5.79258	5.55574	6.03982	6.31673	5.67045
XLOC_000617	26.2142	29.8743	33.2359	36.4458	32.3898	31.3152	29.4499	30.3538	25.0101	18.1171	15.5879	18.3883	17.3823	15.1331	16.1074	10.1237	17.0257	13.06
XLOC_000618	0.351504	1.97387	1.8683	0.925746	0.890275	2.54491	1.51456	1.6263	0.635272	0.7351	0.259738	0.657109	1.14331	2.49854	7.00482	4.51847	3.39531	4.02285
XLOC_000619	12.1418	13.3929	12.7373	13.7903	11.8738	13.1047	12.8339	10.3575	10.345	22.0065	16.486	17.2668	12.8351	20.3316	15.9187	18.8978	19.9814	13.3169
XLOC_000620	139.54	140.287	156.795	115.691	110.981	116.624	115.412	101.988	104.037	123.403	144.236	133.587	125.668	129.035	131.308	127.944	132.181	135.069
XLOC_000621	51.0112	43.84	55.1873	30.9967	33.0913	42.7373	29.0238	28.5965	29.9227	53.7526	62.6669	60.4114	40.8608	50.7883	45.7615	46.4618	51.0864	41.1934
XLOC_000622	39.4458	18.7974	6.94055	45.8137	53.6983	25.2003	36.8287	57.4816	51.5169	2.83013	0.916657	4.23652	20.5413	13.9563	22.8089	21.0724	13.6636	47.6315
XLOC_000623	8.20267	7.33955	8.73736	4.98534	4.08405	6.21795	5.47997	4.78952	3.86908	10.4465	11.0151	11.3322	6.96932	8.53887	6.61798	8.82665	8.40859	6.14671
XLOC_000624	2.27156	1.52677	2.11247	2.12218	1.45128	2.0249	1.48799	2.3434	1.42658	1.21972	1.42902	1.13131	1.44774	1.40989	1.93177	1.71765	1.44961	1.60601
XLOC_000625	10.3681	9.76749	10.0179	7.19144	7.12645	8.29945	7.56355	6.53866	5.2305	8.66597	11.6999	11.4217	9.09642	8.18192	8.49128	6.95018	8.60199	6.77496
XLOC_000626	4.35723	2.02367	2.50199	0.679472	0.387222	1.47586	1.66747	0.265258	0	1.91838	2.20296	3.79716	0.932394	3.32289	1.44318	2.36991	3.0356	1.12482
XLOC_000627	2.11974	2.23189	3.89149	3.40196	3.3555	5.22226	4.92356	2.87326	2.46279	2.35504	1.6153	1.27372	2.47778	0.869277	1.98012	1.00179	1.70628	2.05775
XLOC_000628	150.222	143.963	165.508	110.953	99.0761	127.468	126.702	109.232	98.6369	128.957	141.212	137.999	129.496	127.611	124.104	133.325	124.119	135.991
XLOC_000629	6.59762	5.69215	9.24569	8.6675	7.1465	7.00985	8.64905	7.39731	10.0758	42.5643	30.3551	21.4926	16.8032	27.7195	37.5536	30.7332	32.9333	31.1393
XLOC_000630	44.0489	40.3166	42.9475	30.5487	27.5267	37.259	32.578	26.318	20.6968	30.9323	35.9597	39.8756	31.8679	29.9736	29.2151	30.4506	30.938	28.463
XLOC_000631	26.1779	18.0994	20.6017	14.9893	15.8661	16.7979	16.4173	13.4313	13.294	26.2013	27.2656	27.7875	20.4998	23.726	19.1903	19.1014	21.2085	19.4431
XLOC_000632	17.6448	16.2954	17.1197	14.4513	20.0561	15.3023	14.7421	17.1737	12.6669	15.6603	13.0702	13.1023	13.3681	14.4718	15.4374	14.1884	14.6882	13.9317
XLOC_000633	54.6734	51.7528	51.6726	38.1685	42.9468	48.3883	42.7366	40.8297	30.4447	55.8964	54.079	50.9548	44.0041	51.2475	53.8998	47.8229	51.276	48.7159
XLOC_000634	50.6381	46.1814	56.2158	40.6234	37.5762	52.3134	42.4178	35.4513	34.2677	42.4527	46.6743	53.8802	44.1383	42.2606	34.942	37.4843	46.6249	35.1499
XLOC_000635	53.1503	47.8631	53.9203	32.5249	30.5748	41.7926	39.5302	34.6263	29.1808	48.0574	55.0421	52.352	47.1599	38.4211	41.2771	35.4617	40.8258	34.4185
XLOC_000636	0.737372	0.443647	0.193384	2.95851	0.233448	0.926842	0.930819	1.03947	0.35696	0.0481896	0.204326	0.110769	0.224849	0.151193	0.108758	0.0696962	0	0.0753482
XLOC_000637	28.0897	8.59163	5.69356	2.44673	2.70291	4.07784	3.849	1.78544	1.26941	5.61933	52.2994	34.3223	9.42161	4.8765	3.4179	3.42956	4.49965	2.39909
XLOC_000638	5.14717	1.29773	4.3814	0.435727	0.0620788	2.89845	0.0594058	0	0	24.1427	23.1465	16.4364	8.66983	16.645	25.6241	15.4571	18.7825	9.79793
XLOC_000639	24.6412	19.8164	18.9906	21.3244	21.8848	19.8226	21.9773	22.2759	26.5031	15.1153	19.9434	18.667	20.4339	20.4101	15.9292	21.4921	22.0606	20.393
XLOC_000640	8.89674	9.7945	8.14163	10.9833	9.58864	10.1264	9.63456	10.2222	8.87037	8.31321	8.75964	8.87196	9.38934	9.27632	7.81748	9.05328	9.44697	7.38894
XLOC_000641	5.08872	4.31775	4.41847	3.46004	5.18845	4.64468	3.58938	3.53159	2.56197	3.3154	4.51227	4.15539	3.32624	4.07731	4.17233	3.90707	3.86509	4.01591
XLOC_000642	25.367	25.5613	25.8138	15.1454	15.4838	22.7529	19.8514	17.2138	14.1029	31.1923	32.7703	26.7677	21.4538	27.6196	23.6744	25.8983	29.9765	22.2182
XLOC_000643	64.3626	62.6967	61.1182	39.6773	47.1491	52.2388	47.6514	56.4694	54.3036	39.0039	49.7988	48.6363	62.4471	44.0475	36.9863	51.3545	45.753	46.1663
XLOC_000644	11.3153	10.621	9.17322	10.3391	10.3328	8.23569	10.5098	12.7542	11.1492	6.03666	7.42276	7.33883	8.07441	5.11374	5.51017	5.06385	5.12209	5.41157
XLOC_000645	0	0	0	1.8157	0.238787	0	0.114253	1.3495	1.20491	0	0	0	0	0	0	0	0	0
XLOC_000646	0	0.14987	0	65.1318	42.901	16.0808	15.697	29.8205	36.4652	0	0.207072	0	1.36722	2.60483	0.14696	0.141266	0	0
XLOC_000647	0.249734	0	0	0	0	0	0.605281	0.43329	0	0.522268	0.55361	0	0.203072	1.84342	3.1432	2.07722	1.34015	1.02076
XLOC_000648	7.84647	1.98775	5.37201	48.1278	46.3709	20.099	8.34102	12.7181	53.0985	12.0911	8.2393	11.9112	12.0891	39.6288	54.2515	41.3761	22.383	67.1815
XLOC_000649	0.641119	0.257157	0.269025	7.72488	5.68331	2.32087	5.23141	6.34038	12.6629	0.134077	0	0.0513653	0.990523	0.578411	0.151299	0	0	0.10482
XLOC_000650	84.2031	70.7303	86.1984	72.6597	78.9498	75.1351	73.8322	75.041	72.4766	50.6646	46.6973	47.7069	54.6358	49.2148	56.4713	45.7648	47.7461	51.8723
XLOC_000651	93.8692	84.8838	81.0542	60.4566	55.8691	80.9433	77.9812	66.4168	59.7922	44.2811	66.187	75.6685	66.9471	57.7298	47.8356	47.2036	50.0326	55.9366
XLOC_000652	69.5094	66.6697	71.873	68.8162	54.2627	70.6604	60.9331	59.7136	57.764	63.4095	54.5769	58.87	64.2136	72.2491	61.2561	74.8486	67.6221	67.8693
XLOC_000653	0.786338	0.367973	0.714917	0.517739	0.608547	0.158142	0.105881	0.397922	0.558308	9.18162	10.5316	8.87249	1.54525	2.57973	1.44331	1.93244	5.13402	0
XLOC_000654	88.4662	83.6022	88.388	68.7622	63.2585	80.5903	74.5076	62.1724	54.0558	88.9802	88.2566	93.367	78.5416	95.3988	76.6325	86.8248	83.9761	69.0668
XLOC_000655	50.0326	33.459	37.1358	19.8173	19.5296	29.3935	29.0949	16.6469	13.8452	19.7905	28.3594	27.4489	29.9965	19.9787	20.4025	17.8893	16.5514	21.274
XLOC_000656	0.414572	0.362809	0.284665	1.11666	1.68638	0.212229	0.213139	1.56935	1.31363	0	0.0417738	0.181171	0.33711	0.0618218	0.0889412	0.0284983	0	0.0308094
XLOC_000657	101.266	109.147	103.864	101.34	108.347	109.721	92.595	94.4386	84.3526	122.17	119.361	142.629	100.159	128.318	93.1621	106.117	120.126	72.5252
XLOC_000658	1.75695	2.50569	2.33007	2.42073	3.20469	1.95431	2.40079	2.61554	2.36891	0.362896	0.528926	0.451835	0.705517	0.551496	1.07496	0.377238	0.419039	1.09937
XLOC_000659	2.22283	3.16605	2.17004	0.35842	0.53618	1.13128	1.17278	0.629653	0.737873	2.08712	5.27953	4.43404	1.77061	2.79046	2.85479	1.85232	2.6778	2.5217
XLOC_000660	4.92811	8.66845	7.32311	10.6273	9.23724	6.54675	11.3598	11.8057	13.9377	4.53849	3.30746	4.96255	8.60284	5.00602	16.7158	7.72635	4.22162	15.7449
XLOC_000661	0.247196	0.231354	0.0691519	0.203448	0.0347827	0.165714	0.13314	0.142962	0.127645	0.0861601	0	0	0	0.067581	0.356498	0.467297	0.0884354	1.61662
XLOC_000662	5.98133	8.18171	6.04944	8.10363	8.22204	4.99674	4.52256	6.85191	6.29596	7.69769	6.28972	10.5058	6.92146	4.71703	6.75609	4.58081	4.85581	4.01198
XLOC_000663	0.567435	1.21388	0.714319	0.186805	1.19765	0.380395	0.305621	0.984506	1.31853	0.593339	0.209649	0.454619	0.769019	0.0775657	0.892732	0.357559	0.609008	1.00504
XLOC_000664	2.09566	2.02899	1.39487	4.92452	10.3105	3.08104	3.21102	7.96155	14.329	3.70258	2.08253	1.56321	2.7618	2.72637	8.07207	3.00536	4.88617	8.44761
XLOC_000665	7.28141	6.64233	7.12347	3.0409	3.96944	5.75711	4.90782	3.32076	3.15832	4.82933	5.53421	4.90033	3.65404	4.12921	4.35315	3.55523	3.75114	3.87756
XLOC_000666	324.122	62.9414	6.78255	1.39759	1.44692	11.017	1.75301	1.13213	1.41272	563.964	574.159	581.616	320.443	297.276	123.711	230.332	357.386	24.7044
XLOC_000667	482.388	554.179	482.307	420.056	460.563	518.065	430.811	456.146	425.165	491.716	475.856	516.262	377.296	556.205	345.304	408.093	549.037	289.997
XLOC_000668	50.3824	47.4934	51.0341	33.7756	31.6176	44.98	41.1267	35.7307	29.6733	41.8566	41.9657	34.2866	36.2274	44.9087	53.1572	43.5798	46.4118	50.9942
XLOC_000669	69.3658	30.7118	71.1205	25.5633	26.3325	100.451	33.0295	24.0043	17.7415	22.1391	27.3089	23.4706	28.0924	21.5843	25.6429	20.5957	20.4572	21.6904
XLOC_000670	12.9714	13.0718	13.0903	8.36415	8.96004	11.3404	10.0466	7.76533	7.01635	9.64021	11.3475	12.4967	9.98112	9.01219	10.1195	8.55198	7.47862	9.99039
XLOC_000671	30.5689	22.389	28.5985	18.084	19.6244	22.4204	19.3712	18.1584	17.1385	22.5726	29.0972	25.6957	23.7601	23.238	23.0763	21.9198	24.5753	20.294
XLOC_000672	42.3582	47.3889	37.6526	36.1867	41.7027	33.9335	39.445	48.0788	62.5854	105.923	103.065	87.9602	63.9157	70.9971	57.4719	78.3608	85.022	54.4753
XLOC_000673	3.9941	6.40824	4.07826	15.713	15.6238	5.72994	8.8738	12.0694	15.8808	2.9235	2.50867	3.57333	3.30194	2.89366	2.51353	1.96311	2.07192	1.7958
XLOC_000674	818.157	750.857	900.837	507.92	601.391	643.896	626.978	514.362	399.708	883.561	897.846	896.617	696.362	629.479	669.004	585.087	660.61	717.887
XLOC_000675	1.02399	1.94802	1.22767	5.11437	12.5724	1.69456	2.43457	6.49737	17.9022	0.642439	1.32956	0.914159	1.47499	0.959822	0.782492	0.398209	0.628004	0.861003
XLOC_000676	2.40322	3.27054	2.16094	3.05163	3.0434	2.48564	2.14959	2.27095	3.29075	2.69243	2.7113	1.99418	2.72191	2.28783	2.26181	1.62251	1.93447	1.75409
XLOC_000677	22.7639	23.7896	19.9653	28.8675	25.5429	23.4044	24.0209	28.1439	22.9395	21.7587	19.4171	23.2472	23.5002	21.6868	18.8967	20.6235	19.3002	18.9887
XLOC_000678	0.471397	0.378161	0	0	0	0	0	0	0	0.328611	0.522496	0.125891	0.255545	0.257751	0.741637	1.06935	0.505933	1.92678
XLOC_000679	0	0	0	0	0	0	0	0	0	0.0638095	0	0	0	0.3003	0.576043	0.738297	0.327473	1.99542
XLOC_000680	13.0991	16.3872	15.8363	8.37253	8.98948	12.1809	9.81953	7.97443	5.89379	11.3208	11.1794	10.5971	14.6589	9.44511	8.61703	8.57276	10.0851	6.78398
XLOC_000681	17.6868	9.92293	11.1405	9.60924	15.155	8.34273	7.4645	10.4688	11.3918	8.75419	21.1089	17.3126	11.5302	7.42322	11.8365	6.75829	10.6448	7.09055
XLOC_000682	46.2451	45.3849	47.1168	31.8857	33.2409	41.0611	40.2596	34.6813	27.1491	44.1985	46.0844	47.5773	38.1666	42.0054	38.1461	39.021	40.8198	31.6214
XLOC_000683	130.246	123.687	105.688	175.701	190.975	125.593	154.877	167.051	173.037	177.68	152.013	164.473	131.51	155.638	123.83	140.555	163.395	105.415
XLOC_000684	0.109931	0.176376	0.246022	6.47806	15.8086	0.707472	1.65785	10.4584	24.8064	0.0383164	0	0.0293582	0.38736	0.420757	0.0288253	0	0	0
XLOC_000685	89.3622	119.543	93.3593	150.276	169.011	118.97	146.404	168.933	190.7	110.307	103.058	101.716	113.024	116.237	99.776	103.936	110.101	98.5009
XLOC_000686	3.1702	1.00186	2.4993	0.189756	0.567732	1.54562	0.776123	0.416691	0.297636	0.301356	0	1.23147	2.42162	0.472747	0.377848	0.290566	0.103105	0.392662
XLOC_000687	281.069	252.421	302.84	198.28	134.272	267.008	235.385	192.613	168.96	207.984	267.998	241.249	360.523	256.642	221.328	290.216	244.098	236.94
XLOC_000688	2.73688	0.617503	1.07667	13.5996	58.5599	3.09612	6.90979	32.4235	157.334	0.089432	0	0.137046	0.556376	0.982063	0.336396	0.0646724	0.183587	0.139834
XLOC_000689	1.2225	0.950988	1.11924	5.15878	9.72677	1.37086	1.55631	7.00589	20.6022	0.890942	0.492735	0.504563	1.17482	0.698824	1.28222	0.308134	0.91447	0.454258
XLOC_000690	19.8859	18.9257	16.9924	23.4339	23.1608	19.2694	18.9504	17.8	22.369	10.3968	10.9206	11.3698	15.3985	10.2678	14.3276	9.09047	10.2834	14.0765
XLOC_000691	3.48777	4.43611	4.12519	2.74856	2.99034	2.87843	2.52578	2.83754	1.37174	2.36204	3.12473	2.80882	3.07121	1.89717	3.53969	1.87208	2.63777	3.36823
XLOC_000692	13.6246	16.2386	10.4075	7.57931	7.60581	8.94719	9.61456	7.86351	7.06406	15.0025	19.7244	17.8217	10.491	12.7252	8.18038	9.62953	13.9066	7.81919
XLOC_000693	12.361	16.6062	13.7844	7.44189	7.00486	11.3741	15.6637	9.76841	5.93475	11.0219	10.4634	9.73382	11.2906	7.7772	11.655	10.7553	8.31434	10.2779
XLOC_000694	4.25101	0.83176	3.39357	1.1264	1.22549	1.50134	1.50778	1.61902	1.04401	0.758914	0.574612	1.16297	1.93913	0.765342	1.22342	0.548806	1.44663	0.678069
XLOC_000695	10.6831	13.2364	13.1135	9.95018	6.96506	10.8878	12.2553	11.3455	11.455	10.0577	10.8298	10.935	10.2946	10.3834	10.3776	8.16437	11.4658	9.9453
XLOC_000696	25.3107	13.3208	45.054	0.031844	0.0816636	25.3153	1.589	0.167825	0.149844	0.0674296	0.7505	1.85994	15.7835	0.714008	0.177544	0.65828	0.276841	0.448084
XLOC_000697	2.16275	1.91956	1.31302	2.13599	1.86476	2.18404	2.00753	2.7145	1.42568	2.45395	2.49921	2.87564	2.50701	2.45317	2.71484	2.67924	2.07427	3.19745
XLOC_000698	0.165133	0.827948	0.415756	15.5751	33.773	2.55719	3.56874	20.7359	42.3365	0	0.228792	0.198452	1.2085	0.778764	0.259799	0.124866	0.177231	0.269985
XLOC_000699	71.3678	64.797	71.115	48.4014	50.5997	58.1907	53.561	52.3531	42.3872	63.1523	66.6866	60.5029	61.8568	60.5757	58.1715	64.6329	65.5127	60.7913
XLOC_000700	50.1407	42.3966	52.1476	35.2157	28.9833	44.1158	36.2212	30.2611	27.5326	43.2964	45.4045	43.5379	33.7145	37.9955	31.9629	37.1619	38.7439	26.4824
XLOC_000701	67.8391	66.9232	62.8656	48.7126	50.2541	64.3634	60.5184	55.1573	53.0741	70.5579	72.9669	69.7333	66.0721	69.2449	58.5148	63.0811	70.0072	52.4034
XLOC_000702	5.35606	6.46675	6.35656	18.2204	51.5219	7.05057	5.55101	31.1168	57.619	7.18456	4.13767	4.0311	4.70723	5.5022	9.61818	6.1364	5.5162	8.71268
XLOC_000703	24.4442	24.1053	18.2677	14.4801	16.2013	15.0349	15.8271	13.4569	17.8869	16.1941	30.8654	30.4888	21.3417	15.4313	13.9147	16.081	16.944	12.3331
XLOC_000704	94.6064	80.0903	89.7197	37.6922	41.149	71.8523	50.7074	44.4263	31.2967	64.9685	84.6029	75.0601	63.656	56.5687	53.9393	52.3709	57.4927	53.6578
XLOC_000705	18.3481	19.9201	19.248	14.1729	15.9448	17.1514	17.1629	14.6055	14.0529	16.7205	17.0422	16.4042	15.3991	14.1028	15.6428	12.9827	14.8518	13.2814
XLOC_000706	111.846	106.266	94.2251	80.5286	76.7283	93.4232	93.2006	89.9238	66.0442	113.59	115.465	114.27	102.974	102.07	110.374	99.1605	107.618	99.2116
XLOC_000707	0	0.0428671	0.0448454	0	0	0.0429866	0	0	0	8.10193	10.0688	5.77961	2.17258	7.14375	11.9379	7.47512	9.5776	8.82391
XLOC_000708	64.1599	56.4308	72.3992	51.8125	48.4677	59.9462	50.7107	48.2825	41.5526	64.9333	51.0085	48.5135	60.1756	55.3694	70.2129	58.8025	63.7167	64.4978
XLOC_000709	0	0.810632	0	2.78012	4.32651	1.85804	1.63276	4.69612	2.45987	0	0	0	0.586919	0	0	0	0.0774663	0
XLOC_000710	6.32277	2.03883	5.15023	0.734652	0.575669	4.28849	1.60256	0.537748	1.05629	1.03708	1.23673	2.1852	3.27637	0.559248	0.48762	1.0312	0.465706	0.40539
XLOC_000711	6.19687	6.31128	12.3459	0.691848	0.636906	9.58001	1.61077	0.327223	0.125213	13.523	10.2133	12.7358	6.96697	4.55215	4.87469	3.46343	7.92322	2.20252
XLOC_000712	2.14344	2.22897	1.59898	36.5364	52.0094	3.00154	7.3757	30.7841	76.0009	0.249032	0.967914	0.254412	1.67839	1.88821	0	0.180086	0.170406	0.0648968
XLOC_000713	0	0.200752	0	0	0	0.603935	0	0	1.93831	0.523343	0	0	0	0	0	0	0	0
XLOC_000714	1706.32	2709.06	1335.18	3319.94	3413.98	2272.09	3773.68	3095.14	1728.97	1243.82	1401.03	1182.65	2113.66	1263.4	2311.65	1248.94	1175.99	2415.37
XLOC_000715	2.99927	4.4512	3.02051	78.6453	110.781	6.51446	15.8714	82.6096	182.015	3.4498	2.32707	1.08133	4.99967	8.11772	2.71324	2.7215	3.21901	1.96147
XLOC_000716	18.1732	13.8024	13.0857	6.79699	21.2438	13.8408	7.90575	20.7094	11.6607	6.18433	4.8868	6.03077	6.3832	5.55634	14.8878	4.87873	5.07812	6.59296
XLOC_000717	47.433	47.855	46.2682	40.7772	45.2041	39.5738	47.4691	50.5519	34.1191	28.8421	34.208	32.9409	41.0967	31.1735	43.2054	31.5858	31.938	44.0245
XLOC_000718	20.5158	24.6131	22.2952	20.5349	24.5028	20.9263	19.7011	20.222	20.9099	19.6218	20.4249	19.6602	22.1017	21.6376	25.2949	22.991	24.6228	26.3117
XLOC_000719	24.2524	19.7431	22.058	18.1117	20.0717	20.567	16.6497	16.6861	16.5177	22.2364	23.7695	19.957	22.101	30.3266	28.9457	31.2118	33.2738	26.7111
XLOC_000720	4.35841	2.7749	4.58668	1.98143	2.16104	4.28526	3.24171	3.18079	1.50037	3.39994	2.14705	3.43645	3.43154	3.2342	3.37407	2.72021	3.41548	3.73256
XLOC_000721	4.15621	6.55902	5.20348	5.11416	7.13284	5.48109	5.17433	5.73339	8.54941	3.91847	5.8906	7.09647	3.32423	2.34705	2.0367	1.7517	2.41317	1.55956
XLOC_000722	7.30226	3.73698	5.49435	2.73555	3.93282	4.2538	3.15318	3.71347	1.46276	2.23802	0.976841	2.21913	1.43327	1.54891	1.78269	0.856809	2.02687	2.77887
XLOC_000723	3.43673	2.41521	3.12259	1.06595	0.815289	2.42195	1.46858	0.837742	0.659985	2.99963	4.28149	4.48287	2.24029	2.42269	2.30129	2.16917	2.31675	1.53243
XLOC_000724	1.81623	0.377742	0.0564536	0.0664356	0.283956	0.162341	0.271729	0.0583552	0.0521028	0	5.51742	2.85637	0.656389	0.331027	0.105831	0.0508651	0.360981	0.27495
XLOC_000725	92.2958	102.206	90.2653	97.4584	111.969	91.7928	94.819	112.89	115.087	90.4251	101.121	95.7884	106.763	99.9404	95.6711	99.3806	93.7765	98.0901
XLOC_000726	43.7294	46.5161	46.2918	46.7398	45.2674	45.2511	47.6241	46.8483	44.813	57.5431	49.3238	51.1894	48.0381	63.5679	52.1291	60.0632	64.0937	48.0837
XLOC_000727	65.8612	53.5269	77.5091	44.5951	39.3049	55.0354	49.9854	49.4317	38.3156	52.4027	58.9344	51.9315	58.8172	52.4253	52.5725	59.8596	59.034	53.0466
XLOC_000728	43.4049	39.5321	38.7102	30.6548	32.2077	35.9119	34.2676	30.0373	23.9934	31.7446	36.3909	36.509	34.0379	32.9118	35.5544	34.6911	35.9009	33.4102
XLOC_000729	60.6391	60.3127	70.6206	50.4931	50.5303	55.4706	54.0221	48.6563	39.8383	64.0871	67.5917	61.4414	66.0326	61.7751	60.353	60.4986	66.0733	56.5647
XLOC_000730	39.0027	49.7077	36.0983	147.842	163.541	76.2213	94.7741	134.992	81.1549	39.3154	29.7836	31.6499	45.6568	63.0733	63.6493	57.0132	49.0701	75.7344
XLOC_000731	0.166375	0.8453	0.279256	0	0	0.223068	0	0	0	0	0.0614702	0.0444323	0.360769	0.0454854	0	0.0419353	0	0
XLOC_000732	0	0.0623421	0.130439	1.07452	2.75559	1.1878	0.376705	0.741577	1.92617	0	0	0.31131	0.189577	0.82859	0.427922	0.881445	0.0834062	1.52468
XLOC_000733	133.913	132.647	131.243	143.601	148.786	146.878	133.262	141.782	158.434	149.72	135.698	130.377	125.115	141.401	149.808	134.327	137.993	138.96
XLOC_000734	38.4826	31.1756	36.9552	32.3873	30.7133	31.845	32.3438	30.9309	34.9084	25.7085	34.2074	38.5118	26.834	27.9706	26.1488	29.5161	27.2386	24.5524
XLOC_000735	0.318186	2.86668	0.328656	1.7888	2.99625	1.16168	2.70904	6.92192	2.29391	0.511863	0.135645	0.117657	1.31357	0.341264	1.11671	0.462689	0.446573	0.960405
XLOC_000736	62.8285	78.4493	56.2796	184.417	189.691	87.8861	114.879	156.621	224.108	81.0825	78.9484	85.6512	76.9249	82.021	62.6881	71.8777	79.8697	57.9606
XLOC_000737	29.86	43.7873	37.4963	27.8846	18.4079	32.1368	52.1889	39.2723	21.8115	24.7698	18.5555	19.0379	63.196	28.0366	35.9602	41.525	23.9564	44.4393
XLOC_000738	3.34224	34.632	3.11659	233.721	374.659	24.9448	62.4046	305.887	509.193	0.679547	0.823231	0.520671	18.2693	11.4217	27.6059	26.7468	3.68674	46.3716
XLOC_000739	53.8639	53.9152	55.3296	39.5972	44.5488	58.2319	45.9781	43.6614	35.0661	48.1675	53.3543	49.501	52.7676	46.4765	41.4607	43.5862	45.1887	34.718
XLOC_000740	6.41457	7.97608	5.59868	7.22214	6.55279	5.77943	7.72169	5.62032	5.26656	5.43299	4.76365	5.34481	7.51108	6.73415	4.54135	6.93611	5.783	4.77183
XLOC_000741	112.509	146.392	155.687	103.342	88.4013	205.702	134.563	118.754	90.8707	114.71	89.6001	92.5928	147.203	125.008	105.648	129.141	119.265	124.955
XLOC_000742	1.12388	2.31839	1.07795	0.396421	1.21994	1.16243	1.16741	2.85528	3.29551	0	0.355918	0.321584	1.43611	0.197524	1.70503	1.03194	0.0861589	0.2625
XLOC_000743	4.01577	13.0394	8.26496	3.3995	3.55177	5.23031	15.372	4.39609	4.5916	4.79895	3.49728	3.29396	23.4022	2.03891	3.91108	4.48253	1.74451	3.36096
XLOC_000744	45.2819	39.1133	39.5514	33.4608	32.9121	40.9694	33.425	29.7678	27.7559	42.2394	39.4783	38.541	33.554	37.8514	32.2036	34.8971	35.3132	29.2052
XLOC_000745	13.0994	13.6377	14.2671	10.9823	11.649	14.6592	16.0861	13.99	9.78544	17.1673	14.0031	13.5268	13.6816	15.4232	15.8918	15.0999	15.8711	14.7538
XLOC_000746	35.4378	27.7961	40.8351	21.0729	24.436	25.4855	25.6698	28.2074	19.5445	34.7274	32.39	24.9732	22.178	28.3423	37.8379	31.7771	32.1099	40.0797
XLOC_000747	102.072	100.676	125.348	79.3736	79.0425	84.0221	90.6805	75.4866	58.6942	99.429	112.128	110.153	92.3157	76.4795	104.574	74.834	80.5013	101.12
XLOC_000748	98.7218	90.2702	100.727	67.522	84.1762	78.0327	67.8766	70.2901	77.3857	67.0771	92.3515	95.6021	83.307	62.7928	76.9816	55.1971	63.8365	63.3233
XLOC_000749	1.331	1.66836	1.18684	0.9859	1.47486	1.0038	0.806489	0.649491	1.22424	3.91433	2.39734	3.73231	1.75875	2.45621	2.87929	1.88709	3.39273	3.12819
XLOC_000750	1.89785	1.09957	2.34487	0.624788	0.534088	1.01782	0.553682	0.274398	0.93916	2.4806	3.0385	3.04104	1.50037	1.98894	1.11969	0.837125	2.26321	0.474053
XLOC_000751	1.38632	1.11213	0.966256	0.812219	0.53561	0.982911	0.436614	0.32614	0.363995	0.810797	1.22407	0.865965	0.802478	1.25265	1.33082	0.799534	0.882646	1.4022
XLOC_000752	6.77827	4.98737	6.12337	4.47715	5.35808	5.00128	3.97633	4.04497	3.44437	5.01105	4.92894	5.32685	4.00218	4.56787	3.73583	3.68901	4.72635	3.10583
XLOC_000753	7.97551	6.45785	9.5917	5.96283	6.29285	6.29598	5.03832	3.79348	5.02281	4.33867	5.17736	6.6088	5.21249	5.15559	4.84708	3.1187	4.23991	4.26529
XLOC_000754	30.0668	218.829	34.8849	25.8345	17.515	43.4161	176.414	250.854	17.2917	21.536	17.5795	25.6548	122.55	56.7179	164.675	131.637	61.7964	253.286
XLOC_000755	22.506	34.4999	42.9844	9.53494	10.6913	26.8297	58.4478	12.726	13.4019	12.5206	10.6315	10.9997	98.7939	7.96968	13.2164	13.2732	6.2574	14.452
XLOC_000756	22.9661	27.5955	38.506	91.418	57.0295	54.3408	50.863	95.0249	109.554	22.5527	10.2376	8.51999	19.8929	13.7995	27.8844	16.9129	12.0564	23.9168
XLOC_000757	0.151583	0	0	0	0	4.06471	0.204107	0	0	0	0	0	0.0410868	0	0	0	0	0
XLOC_000758	8.73617	8.07235	7.48526	3.65903	5.56062	5.44564	3.10403	3.13463	2.90506	8.80019	9.17621	9.41785	5.43016	7.5403	11.4417	6.77885	9.71985	6.87989
XLOC_000759	39.0483	31.0558	41.1278	30.388	22.2926	40.4131	37.0611	28.0509	23.5721	26.9086	30.0116	32.8983	33.5718	32.1181	36.6138	33.503	32.1824	32.1955
XLOC_000760	22.7612	20.5479	16.3955	25.9097	31.6779	20.9545	21.1446	22.4355	12.0094	26.7185	25.1598	25.8879	24.7114	27.8241	32.3457	24.6207	32.1501	33.1575
XLOC_000761	1.94204	0.584224	2.85221	0.239752	0.819788	1.56227	1.7651	0.210591	0.75211	0	0	0.388982	0.986985	0.796403	1.71864	0.734245	0.781621	1.78602
XLOC_000762	6.6783	3.39555	3.31544	2.7869	2.1441	4.16169	2.43173	3.59031	1.74853	1.47532	1.04257	1.20575	2.82997	2.46867	2.88567	1.63587	1.61523	1.46096
XLOC_000763	8.31676	5.78878	10.1822	5.82217	5.67912	7.12332	5.09862	5.09282	3.82719	5.24343	4.55492	3.66478	2.38687	3.79177	7.27347	3.23687	3.96423	5.37902
XLOC_000764	19.4948	0.949872	8.19811	0.0417648	0.0714036	5.40896	0.922442	0	0.0327545	5.12934	18.1864	10.8078	7.84015	1.76885	1.66327	2.33428	3.17703	0.72596
XLOC_000765	10.7753	9.26415	16.4072	14.4139	19.3074	9.54601	9.77062	15.9738	20.9181	5.18197	5.9465	6.62956	9.61231	5.92904	6.97416	4.81308	4.29409	7.21041
XLOC_000766	7.81423	7.90874	10.3708	6.86503	6.63555	7.89424	6.82699	8.1583	6.43965	8.97854	7.35203	7.42538	7.64716	7.4896	8.39847	7.45469	7.21649	7.35358
XLOC_000767	30.6286	22.8669	27.7686	24.0673	28.9727	28.3261	20.9519	26.3765	21.6456	15.5459	21.8065	17.3744	12.4529	11.2768	12.5744	10.0586	11.3974	11.057
XLOC_000768	0.23056	0.0462395	0.290241	0	0.145988	0.278211	0	0.100006	0.357163	0.120542	0.0638882	0	0.0937402	0.0945493	0.0906835	0.0871698	0.247452	0.0942388
XLOC_000769	1.82963	1.33432	2.56846	0.459961	0.337019	1.60565	1.29003	0.490592	0.463795	2.08707	1.65924	1.51917	2.05582	3.65603	3.00935	1.4338	2.57063	1.00618
XLOC_000770	1.12916	1.66069	2.80342	4.78603	4.32957	1.05975	1.59644	3.306	3.71705	0.196785	0.677932	0.565415	0.650379	0.810344	0.629172	0.81825	0.504954	0.423072
XLOC_000771	39.0717	38.9237	38.8984	32.4091	32.8786	36.0535	39.3545	27.5258	26.4556	37.1837	38.0707	38.2087	35.8206	36.1297	36.8623	33.0685	37.7545	31.9925
XLOC_000772	40.5057	29.0127	40.411	26.0233	29.4862	27.1817	30.3036	25.1888	19.6887	25.9315	25.4261	22.4352	23.1905	18.1363	23.0846	15.705	20.5167	17.9078
XLOC_000773	67.584	64.0292	66.2046	52.9854	55.947	65.0797	62.044	59.6368	43.1134	58.6887	58.7784	61.59	54.8932	61.2085	56.9398	53.5043	57.1643	53.2866
XLOC_000774	38.2299	35.0241	35.3808	34.7288	36.6439	32.1415	37.0271	32.472	29.7844	56.2724	47.3301	44.8817	33.8137	54.6946	44.1675	55.0384	55.5304	39.2153
XLOC_000775	16.105	13.5136	13.0498	15.7229	15.9409	17.2246	14.6563	14.3994	13.6213	14.0012	13.0632	14.1884	10.4365	14.5247	12.7659	12.6911	13.3113	11.1478
XLOC_000776	38.3346	36.0604	40.8096	41.2832	38.3936	39.2026	41.6617	34.7132	35.8748	43.7086	39.1141	41.8201	43.2136	42.8113	35.9386	45.6644	45.9901	33.3123
XLOC_000777	93.6915	113.256	105.014	93.6468	88.5469	89.6171	113.528	93.2153	67.7622	91.4461	91.6529	88.2484	101.445	82.0877	105.263	77.3636	81.5144	97.8844
XLOC_000778	6.62523	13.6035	7.14875	8.72434	7.1249	6.78898	9.17577	7.52638	4.52071	5.27823	9.17927	13.9019	9.10714	4.20475	4.281	5.96395	4.14786	4.96465
XLOC_000779	3.945	3.5395	4.13849	2.15316	1.40235	3.46586	2.93555	3.46734	3.37727	2.44249	4.31511	2.7032	2.36371	0.596028	1.26582	0.785012	1.0028	1.31544
XLOC_000780	8.75629	8.20747	7.96743	2.59439	0.855978	5.59813	3.9839	1.99898	2.07037	4.86715	6.99817	7.12615	3.4102	3.43964	2.90022	1.8818	2.47311	2.48649
XLOC_000781	6.03432	4.43741	4.28047	40.0858	59.8604	12.3669	12.5361	52.0364	102.715	3.68071	2.14986	3.05039	4.26426	4.30107	3.27757	2.17281	1.6191	2.11411
XLOC_000782	21.7939	36.2032	23.0189	7.82221	5.65449	18.2162	14.73	6.59414	3.49963	34.9613	47.0165	49.3588	29.565	32.2181	21.158	26.6487	28.1828	19.9887
XLOC_000783	274.19	288.332	277.999	272.349	275.17	290.4	279.047	261.878	242.34	325.516	324.28	368.741	261.986	304.9	239.368	279.366	328.922	191.728
XLOC_000784	5.58404	4.92755	5.65483	3.6031	2.98575	4.49208	3.96999	3.45551	2.42209	3.34766	6.14809	4.59313	5.02501	4.57987	4.77331	3.09644	3.79566	3.95618
XLOC_000785	22.9444	94.7383	43.1682	21.2535	19.0544	39.0867	65.1817	31.3526	38.2731	10.271	5.65147	5.7671	86.5796	30.4414	14.5099	14.9683	18.9117	23.7215
XLOC_000786	27.2633	19.3184	50.16	17.0463	21.9542	29.2242	23.7644	23.1148	25.9574	9.88559	10.149	9.92189	17.888	9.7628	16.9986	10.2644	9.92554	14.8207
XLOC_000787	9.18762	7.05228	8.15436	4.96129	4.12946	6.43388	5.98087	2.86702	3.27658	11.0585	8.9381	11.0149	6.71847	8.89072	11.075	8.04686	8.37099	7.51068
XLOC_000788	281.739	281.805	261.01	231.529	235.049	251.591	235.652	209.995	195.346	364.434	363.46	370.55	274.27	343.913	254.141	300.485	335.784	216.62
XLOC_000789	120.111	120.248	125.648	99.2926	99.7554	113.013	106.684	98.3056	92.7922	113.573	116.502	120.484	107.017	114.785	110.615	101.698	120.193	100.692
XLOC_000790	6.97118	6.23765	7.69562	5.66683	4.3009	6.98839	4.93885	4.79151	3.6551	5.55117	6.89474	7.34666	5.3634	6.28932	7.04457	6.20393	5.92798	7.01389
XLOC_000791	7.65659	7.45587	5.75712	7.47444	7.69714	6.01693	6.86513	7.60197	11.8952	5.83104	6.81869	6.91441	8.52923	6.57011	6.61482	5.88999	7.03004	5.10134
XLOC_000792	229.144	199.593	243.234	276.253	268.544	224.101	239.77	293.432	209.8	225.129	211.525	187.638	183.091	199.914	232.465	196.834	205.023	192.539
XLOC_000793	93.5094	93.2789	89.7849	104.857	115.525	108.584	97.788	100.77	80.076	90.3688	86.3931	89.1571	86.6165	85.9351	102.25	87.3967	80.7869	106.924
XLOC_000794	71.4676	76.8453	72.1001	84.1552	90.611	75.5265	73.9056	80.7068	96.5326	78.9255	70.8208	70.7193	75.5279	87.7384	79.6931	82.4833	88.7609	79.2095
XLOC_000795	38.7979	38.6714	33.809	30.7337	35.2671	31.6638	27.9992	30.3788	32.1688	39.6862	45.5437	42.4548	36.7141	37.4267	32.2594	34.2319	40.6479	29.7773
XLOC_000796	9.04893	11.268	10.9379	1.00041	0.741154	9.18075	6.71051	5.33096	1.09841	5.15468	6.88616	6.38418	6.75413	7.25552	4.46217	5.25947	5.65319	1.87693
XLOC_000797	15.1894	56.3561	20.1835	31.5655	34.9979	33.3479	53.2617	58.0147	27.2883	0	0	8.87354	42.8006	2.6819	0.414879	2.2333	0.679258	0.517373
XLOC_000798	22.8132	17.701	22.0959	22.3093	23.3016	22.3835	19.7602	25.3059	21.8993	23.5417	20.975	19.2962	20.3752	24.6613	25.5947	22.0013	23.2804	26.2312
XLOC_000799	0.972255	1.70172	1.48355	1.3385	1.76603	0.876935	0.880697	1.35461	1.43767	0.677759	1.17562	1.015	0.838507	0.362462	0.927046	0.556953	0.664037	0.602119
XLOC_000800	1.22952	1.47951	1.07485	3.23816	2.85458	1.77212	0.745	2.53321	5.79337	0.964238	1.19245	1.80596	1.74963	1.17649	0.805991	1.43331	1.37459	1.00511
XLOC_000801	36.5854	30.691	39.4763	25.1897	25.3718	31.8697	30.233	26.2519	25.3823	31.3149	27.9225	26.8829	25.8396	26.0198	25.9837	25.6488	23.1107	24.9516
XLOC_000802	33.805	38.2625	32.3651	56.0763	41.0468	37.4314	52.307	53.9329	60.7948	18.182	25.0873	25.5274	27.3307	19.6392	33.8899	18.4369	15.6387	32.5583
XLOC_000803	9.4071	22.3999	10.4011	19.0976	4.85343	16.2762	44.3334	29.9873	9.13682	18.3459	7.36499	10.8267	27.0765	11.8181	58.7887	57.1883	14.1028	67.624
XLOC_000804	12.6851	16.0511	13.7188	15.6279	8.28052	11.467	22.3984	18.8323	8.30597	12.4437	8.26219	10.2679	15.3129	9.76044	18.7227	15.8218	12.9127	19.9913
XLOC_000805	11.2445	9.45899	13.3688	7.90487	11.1413	9.01424	7.82272	9.28048	5.38296	8.36928	8.0493	7.44485	7.17511	7.90951	11.1795	6.81981	6.74653	9.28789
XLOC_000806	40.2676	42.5246	53.5258	28.3728	26.3647	33.6697	29.9297	28.6758	23.7227	43.9661	49.1093	43.1247	38.2369	39.9274	38.6731	38.8107	41.4117	32.7607
XLOC_000807	31.9067	29.3801	32.8015	27.5186	27.7289	25.9973	25.2567	25.0866	21.9903	29.5949	34.0014	28.1451	22.7287	25.9046	32.7047	26.9623	29.4645	28.8134
XLOC_000808	0.842989	2.15173	1.02904	2.27061	2.71739	0.493195	1.54785	3.05815	3.44279	0.240401	0.679542	0.675387	1.30864	0.314271	0.241137	0.173845	0.4935	0.751772
XLOC_000809	25.5777	24.0467	22.9505	31.3019	30.4706	28.2208	26.8717	28.591	32.771	23.5739	22.1312	22.9628	20.4286	23.2583	26.8404	19.0732	20.2903	21.9009
XLOC_000810	34.5518	34.0423	41.0836	27.9689	27.6402	30.1722	27.9746	28.2937	22.7715	34.039	36.7698	30.1789	33.3355	30.0695	40.5889	27.7601	33.4855	32.4167
XLOC_000811	25.4446	29.1866	30.9529	24.002	19.7493	25.4642	25.8185	24.9834	20.3441	27.9495	28.6775	26.5615	28.5109	24.7179	25.153	23.3823	25.9683	25.3952
XLOC_000812	64.2227	76.6521	62.0672	77.1303	72.9234	69.5753	68.8795	74.4464	64.5633	60.0178	59.5271	67.7687	61.5029	65.6126	54.4806	60.5762	57.2798	52.4091
XLOC_000813	2.11	2.70827	2.4791	3.75101	2.56518	2.58003	2.72747	2.19652	2.18998	1.76506	2.61937	3.07669	2.67657	2.73429	1.99177	2.39324	2.03813	2.17334
XLOC_000814	19.4152	20.3174	16.9506	14.3097	14.214	16.5976	16.6454	14.9825	17.1929	26.9071	24.5711	22.5201	15.6697	22.1269	22.1113	21.4517	25.6583	18.9037
XLOC_000815	18.1247	12.9969	15.8938	14.4665	10.8674	14.2828	14.5234	12.001	10.8871	12.5316	16.7275	15.4102	18.1068	11.1642	10.9987	12.0829	9.44839	11.7323
XLOC_000816	0.538143	0.604388	0.361303	1.70075	0.999524	0.346327	0.782579	1.02705	1.66729	1.46304	0.119296	0.43115	0.350074	0.794465	1.18531	0.325537	0.577569	1.05581
XLOC_000817	2.08428	1.71722	1.08734	0	0.142675	1.17822	0.364084	0.146604	0.0436322	2.35613	4.43311	3.61056	1.55742	0.693026	0.0443127	0.170383	1.0278	0
XLOC_000818	0.518552	0.607984	0.569091	1.93036	3.50231	0.770121	1.35349	2.83749	3.46035	1.04274	1.01689	0.447412	1.52447	1.11233	0.502046	1.08583	1.1559	0.684769
XLOC_000819	1.43406	0.979081	0.665773	2.19981	3.94124	0.908175	0.912071	2.72633	4.06491	0.989047	0.913123	0.953376	1.73676	1.001	0.960071	0.945943	1.57187	0.872997
XLOC_000820	6.22999	7.71397	6.70604	16.3855	12.2059	10.8133	16.2485	12.1602	12.9816	6.90384	8.44402	8.70774	8.42487	7.83112	8.78938	6.50303	5.9233	7.08575
XLOC_000821	102.334	62.5711	71.5525	56.0801	84.0967	79.3104	64.4813	77.2104	58.3928	48.1641	41.6233	26.5415	49.9092	30.9856	56.0015	37.1889	35.7376	48.3198
XLOC_000822	184.743	162.856	186.381	171.496	199.403	172.518	137.766	123.358	132.08	167.911	186.189	219.147	124.466	137.867	192.615	132.701	120.728	177.674
XLOC_000823	31.2807	32.7479	36.9959	26.3212	23.078	31.5761	31.8092	29.3015	25.2889	30.225	30.6109	30.964	32.7034	35.1979	32.4921	34.3077	32.6651	34.7532
XLOC_000824	20.0305	11.385	19.5995	7.80662	9.47917	15.1019	10.9578	10.5194	7.16602	10.2377	9.05995	11.5863	14.2428	9.06144	9.60951	7.26748	7.8087	6.53512
XLOC_000825	0	0	0.10699	9.75781	11.3011	0.564053	2.0599	7.85214	9.43006	0	0	0	0.518322	0.522796	0.0501421	0	0.0684123	0
XLOC_000826	1.60027	0.888754	1.343	0.243149	0.519628	1.08928	0.895055	0.106788	0.095346	0.514868	2.72883	2.16972	1.10107	0.201922	0.387332	0.186162	0.132116	0
XLOC_000827	71.7902	77.1041	76.9558	82.8213	85.399	77.9197	69.6596	71.5067	71.4585	113.187	112.532	122.61	78.9649	86.0244	68.2666	74.8884	100.953	58.0258
XLOC_000828	0.81838	0.547096	0.648658	7.4539	18.0791	1.97504	2.49775	12.5424	38.5259	0.190164	0.050394	0.0728523	1.73761	0.298316	0.0357649	0.0687582	0	0.0743341
XLOC_000829	44.4833	46.822	38.0705	46.8296	43.4155	38.3013	42.1779	36.4692	39.377	39.4602	39.8777	44.7252	37.6027	41.7761	34.7615	34.006	37.5643	34.1263
XLOC_000830	20.1721	17.3345	20.8738	11.4764	12.8417	17.4879	12.6052	9.34435	7.78695	17.4068	18.5238	22.1763	11.5724	16.2769	17.152	15.0065	16.3952	15.9032
XLOC_000831	0.0417796	0.0335161	0.245441	12.09	89.2396	0.268877	0.641321	61.0711	232.511	0.0436868	0.0463085	0	0.101919	0.171332	0	0	0	0.0683077
XLOC_000832	9.12791	7.14679	8.39588	5.73352	6.65822	8.07725	6.16504	5.6063	5.06218	0.458141	1.05221	1.90141	4.00809	0.658808	0.919086	0.496954	0.509426	0.656644
XLOC_000833	5.81099	7.70187	5.38038	12.9442	11.2517	10.2131	11.4561	8.63008	11.6193	6.47254	5.70581	5.36413	6.90807	8.21101	19.1044	9.93432	8.88056	23.2096
XLOC_000834	29.0182	28.8539	22.2043	25.2273	20.6901	22.9513	18.0261	12.4809	14.874	13.1953	32.0962	32.6753	16.4579	17.0499	16.0171	14.4285	16.2264	20.1834
XLOC_000835	465.826	439.656	599.037	554.047	438.822	463.63	511.788	523.051	490.627	415.303	416.295	393.424	423.097	469.625	629.309	615.487	468.021	848.765
XLOC_000836	16.6239	18.3369	18.7472	10.3754	10.4774	15.7877	15.9954	11.1665	9.38889	18.771	21.497	23.7703	15.9116	19.7416	14.3484	19.4229	19.8863	12.8819
XLOC_000837	0.735755	1.18046	4.38405	0	0.372698	7.2801	1.36716	0.510617	0.455907	0.230803	0.489307	0.471579	0.717937	0.241378	0.347264	0.389443	0.236898	0.180439
XLOC_000838	21.4529	21.2858	21.9975	20.3113	24.1716	18.1012	21.3064	20.6395	20.6145	16.8664	19.4876	18.9969	18.3626	13.8247	17.2563	15.0021	16.4462	16.5483
XLOC_000839	2.9539	3.10103	3.24415	2.19702	2.27832	3.22702	3.06409	2.49925	2.17497	4.84284	4.52715	4.49948	4.65567	4.24721	3.24163	4.2742	4.07052	2.23587
XLOC_000840	1.49368	1.01391	1.73569	1.58868	3.24962	1.06295	1.7173	2.69123	2.0914	1.9223	2.35605	1.65699	1.91532	2.92134	3.299	2.04172	1.72643	3.38138
XLOC_000841	38.6627	42.9318	43.9358	30.5474	27.5958	34.942	37.6216	38.6746	27.2993	41.8251	42.1765	39.8785	42.6013	38.1303	41.4525	38.6192	41.8846	38.9103
XLOC_000842	1.8593	0.965125	1.92755	0.972158	0.83103	0.79185	0.971969	0.664158	1.86371	1.71545	2.18208	2.45352	2.40125	1.88376	1.37656	1.90214	1.99552	1.60935
XLOC_000843	69.2887	47.7892	71.2612	48.548	39.8381	56.148	52.592	50.687	44.42	58.3731	56.7374	53.5792	51.3845	61.5686	53.8056	64.7831	60.7325	49.7369
XLOC_000844	9.06855	3.80743	3.27187	3.01335	3.57764	4.49984	2.1911	0.588188	1.90373	5.40593	9.39401	8.28409	3.10126	4.86583	2.93347	5.89596	4.36618	3.8106
XLOC_000845	0.619458	0.207057	0.0866453	3.10995	3.96593	0.456796	1.00092	2.77648	8.31663	0.647737	0.343304	0.372224	0.587667	0.381047	0.365467	0.156136	0.332421	0.379795
XLOC_000846	25.8032	27.8457	26.8412	24.7373	24.1155	21.7887	23.7411	23.7531	25.6636	26.4312	34.3568	31.3388	25.6595	27.5255	24.8486	25.8991	29.5282	23.2701
XLOC_000847	66.6059	68.6154	72.6561	65.7818	58.8317	74.1612	64.639	60.452	51.1341	38.2558	42.9606	48.8651	68.7411	36.6912	35.939	43.4142	41.0156	49.3038
XLOC_000848	4.23208	2.6715	3.20237	4.52232	5.50586	2.51152	3.02675	3.12968	7.20082	1.596	3.30666	3.33508	2.36944	1.59326	1.52812	1.62629	2.15938	0.907445
XLOC_000849	39.5266	39.4327	39.1261	71.9442	67.4897	49.9379	52.5062	68.2493	52.4979	51.7962	42.2667	44.7615	43.37	42.0818	50.028	42.3418	46.9095	36.9725
XLOC_000850	24.8505	24.9658	24.7212	17.6618	15.7841	26.4678	22.0156	22.028	13.0719	21.8565	22.0097	20.468	22.1902	21.2706	24.5115	20.7519	22.309	21.8652
XLOC_000851	1.44663	2.76311	1.53203	3.06157	4.01292	2.35519	2.58791	2.33064	3.62828	2.7012	3.43596	2.23524	2.71677	1.89273	1.4902	1.2241	3.2531	1.26706
XLOC_000852	42.9585	39.1334	38.0553	25.4562	26.1935	39.8569	33.0866	24.0991	15.4538	36.2351	39.5736	49.6378	34.9318	36.0946	31.5399	30.5344	29.3028	25.7529
XLOC_000853	6.93236	6.63445	4.3379	11.471	10.4732	7.28889	7.27103	7.70195	8.47816	4.19669	4.17893	6.04128	7.2194	4.08973	5.07057	2.75892	4.63384	2.63468
XLOC_000854	44.0813	46.2234	54.3503	47.8863	39.3623	43.2647	47.4801	46.5576	49.4842	53.2058	52.8985	48.3697	49.4216	51.4819	50.498	52.411	49.0142	52.0542
XLOC_000855	8.55662	6.39773	7.18103	22.1525	33.0338	7.95264	12.9533	21.6922	45.5566	7.55737	6.62971	8.45278	8.51153	7.63111	8.43004	5.40226	8.55939	8.21725
XLOC_000856	49.3657	40.1973	46.8288	49.7325	46.5865	61.1111	44.7805	46.1522	38.2365	42.6926	40.3178	44.0115	43.1601	44.7503	37.665	39.0123	43.0233	30.5447
XLOC_000857	0.320898	0.0858095	0	130.891	699.604	0.68839	10.0245	386.67	1166.79	0	0.118561	0.0856992	0.173959	4.91291	0.925578	0.0808831	0	0.262327
XLOC_000858	64.5427	51.936	56.8832	58.394	41.3279	62.0186	68.8494	51.9794	39.1953	56.2984	56.4552	50.8106	47.917	50.1728	49.0048	45.0579	46.299	40.5032
XLOC_000859	106.418	93.6313	118.778	75.944	86.1174	89.6712	85.6977	78.6191	79.1219	99.3277	91.482	75.5159	78.0799	76.0992	81.822	73.2746	77.7921	74.366
XLOC_000860	6.14244	5.89209	6.86597	5.989	4.61203	6.81267	5.57488	6.28094	5.7092	6.66882	5.73634	5.6751	6.75884	6.06686	6.70294	6.79898	6.90104	5.47002
XLOC_000861	28.8267	31.4555	28.1664	34.9516	30.1583	31.7437	35.9068	32.7184	24.6443	50.8168	45.1188	42.4636	33.3031	49.1253	46.4632	42.2759	41.9945	36.8757
XLOC_000862	104.038	91.4575	101.648	80.5882	76.7974	94.0497	88.909	78.4778	66.2284	111.721	99.493	102.256	88.4686	112.732	105.837	106.85	113.811	98.3982
XLOC_000863	10.0192	9.79761	8.4085	21.5962	20.9926	19.8852	18.6706	19.604	15.5209	6.7295	7.70077	6.38662	12.2505	10.6767	11.0456	9.73282	10.0469	9.56555
XLOC_000864	48.2406	42.1442	46.5094	66.1874	87.753	52.0959	44.5196	52.6715	47.8293	170.404	295.283	264.871	99.3037	169.857	110.811	117.136	178.706	98.4738
XLOC_000865	18.0504	24.188	16.4535	25.305	26.6541	17.1855	21.9017	25.5115	27.5955	25.59	26.3763	24.4819	30.8397	30.995	28.0259	31.2852	31.0545	28.5721
XLOC_000866	69.2765	72.6425	74.0798	96.2669	81.111	79.4189	68.221	80.854	65.8044	99.3052	79.8869	98.3837	75.0699	93.651	74.4173	74.1503	99.3203	56.7523
XLOC_000867	10.028	20.553	11.187	6.28055	5.36881	10.6249	18.5745	24.9841	8.61977	9.71855	3.65984	7.3974	12.132	19.9599	22.2704	15.258	15.7503	10.497
XLOC_000868	39.4325	61.667	38.1129	66.1839	61.6725	51.4582	70.6056	81.2916	62.3293	34.2253	32.105	37.4496	58.68	50.6015	58.5093	54.7346	53.9717	64.4703
XLOC_000869	25.1167	10.8406	12.5031	5.51767	5.56326	9.60321	8.52565	6.37925	5.14097	7.18995	27.7335	18.3632	12.0756	6.38366	8.00077	5.88542	6.71359	6.67497
XLOC_000870	17.0278	15.0391	18.4411	9.32733	9.94175	13.5843	9.51367	9.58218	7.24208	18.8641	20.0744	16.1331	16.355	21.2286	25.6963	25.1281	22.5977	21.4477
XLOC_000871	6.88417	7.44905	8.10634	5.37595	7.79437	6.39657	6.72581	6.24982	4.79483	5.02216	5.56015	6.66987	6.07522	7.04681	7.51432	5.60905	6.41485	6.98004
XLOC_000872	4.58533	4.62429	7.87959	2.97593	2.50705	14.6844	3.59865	2.91705	2.53685	3.05944	3.33985	3.18385	3.76408	3.97565	2.67948	4.12765	3.0465	3.32001
XLOC_000873	3.0764	2.79698	3.38506	3.78104	3.86703	2.36482	2.70635	2.55018	1.42971	3.14535	3.63721	2.62907	2.16804	3.58852	4.14091	3.46352	2.78818	4.75034
XLOC_000874	0.302726	0.546415	0.762177	1.42016	2.3002	1.33941	1.28401	2.16659	3.04822	0.395682	0.671084	0.606347	0.984651	0.869006	2.85763	1.60236	0.893489	3.03153
XLOC_000875	5.73211	6.13116	3.20706	3.52798	4.83935	5.61363	7.11425	6.19777	4.43984	4.95138	5.24852	4.32623	7.4307	4.83758	7.7112	5.151	5.6171	8.42098
XLOC_000876	93.3917	93.9323	121.884	81.814	76.4705	92.1427	92.8222	83.6878	80.579	87.6321	80.9019	75.7044	96.2858	91.9239	94.6335	106.56	96.7418	117.682
XLOC_000877	3.53242	3.4895	5.48806	3.54638	5.66875	3.28787	4.33973	4.6599	3.86666	1.83157	2.29743	2.05826	3.25222	2.10705	4.11069	2.95804	2.38126	4.4389
XLOC_000878	153.215	144.262	167.358	110.006	121.177	133.625	119.312	117.554	92.0161	178.319	175.589	177.901	135.026	139.549	135.063	126.482	147.04	139.951
XLOC_000879	22.3972	21.121	23.1413	19.8506	16.8988	26.1464	23.2391	18.6131	15.7611	21.0169	20.1915	17.5671	18.7751	21.5484	21.9741	17.522	19.7594	18.8071
XLOC_000880	30.8893	26.7274	23.6042	15.2791	15.6558	19.9041	16.3171	12.4797	10.7825	38.7539	36.0126	38.4876	22.3036	33.7017	27.7729	28.7083	37.2549	16.7216
XLOC_000881	8.85597	5.41683	11.0067	5.79673	5.96381	7.14508	4.8048	5.83517	5.81344	5.64848	6.41924	4.9313	5.80747	4.60087	5.25037	4.16323	4.9057	5.20144
XLOC_000882	275.335	249.95	208.518	192.306	186.429	215.564	191.8	196.226	203.866	332.061	366.796	389.268	247.489	342.826	265.874	338.479	333.249	269.142
XLOC_000883	29.3373	24.5993	23.6814	22.5447	19.8145	20.7817	22.0769	23.7776	18.6605	30.4815	26.3817	22.9564	30.6837	33.9074	42.7144	39.4602	42.457	45.8127
XLOC_000884	73.3916	58.6197	66.1454	63.6594	60.2293	63.7337	60.9504	60.0689	58.3642	49.8107	49.5663	50.8747	55.6753	53.7257	48.6962	52.221	50.0498	47.8477
XLOC_000885	19.791	18.0235	21.3231	11.5188	12.0224	14.6451	13.9071	13.07	8.95698	19.5198	22.6321	20.2768	15.9856	18.5354	15.1525	16.8888	16.3828	14.126
XLOC_000886	8.03966	6.44952	5.40462	3.60549	5.15989	5.44458	5.2691	4.27006	2.41462	10.6799	10.2751	9.3332	6.4374	7.19946	7.26003	6.42043	9.64122	5.1639
XLOC_000887	88.5571	79.2208	76.7651	59.842	63.3286	71.5913	65.7794	57.2387	52.6853	85.2892	85.2414	101.174	68.3388	86.6089	59.465	67.8442	75.3482	52.509
XLOC_000888	23.6218	21.1008	24.3785	18.7267	20.1045	18.4376	19.1872	18.7751	18.0492	30.7083	30.7113	31.815	26.2165	28.066	23.8048	27.5651	29.2581	19.5712
XLOC_000889	4.07582	0.44403	5.53204	0.248481	0.0849635	1.78107	0.813051	0.26191	0.0779494	0.631389	0.16732	0.564402	0.572835	0.37143	0.514574	0.456587	0.756073	0.452479
XLOC_000890	71.0192	70.3092	73.7573	60.4164	64.932	66.8047	64.5485	53.4882	48.0698	49.5356	50.3614	68.5377	41.3433	45.6716	40.0587	43.4495	40.5364	31.9311
XLOC_000891	6.17953	4.81361	4.9606	1.76901	1.66342	3.53022	3.3283	1.39846	1.38736	2.24752	5.6582	4.80742	3.13146	2.27705	3.17025	2.84425	2.30687	2.19636
XLOC_000892	4.30646	2.46197	5.0681	3.61764	3.09247	4.49965	2.91932	2.31882	2.72215	1.70805	0.987576	1.90359	2.9383	1.54273	1.3239	1.2726	1.27502	1.25441
XLOC_000893	10.5784	11.8607	11.3178	23.5832	20.9953	8.6093	20.591	18.1389	21.9453	16.6243	14.5363	13.7784	12.2237	19.0265	22.5796	22.687	20.1174	22.2005
XLOC_000894	7.41253	5.28571	2.88003	10.5745	47.2831	16.3431	2.4398	5.47775	11.4828	4.8802	14.4542	11.8776	9.26451	35.1262	19.9765	14.9468	13.112	24.6872
XLOC_000895	4.04584	7.27806	3.29252	9.08131	46.5779	12.8214	3.36769	4.57335	11.2055	3.97413	9.64828	11.296	8.87272	23.3285	15.5273	16.3162	9.73717	22.1494
XLOC_000896	367.637	428.842	372.496	422.969	404.06	406.551	422.188	368.572	347.534	436.394	474.693	519.56	372.207	463.343	332.454	402.529	432.058	291.969
XLOC_000897	10.9287	10.27	11.1371	7.7096	10.8083	10.2987	8.70314	7.51681	5.50216	11.1827	10.5559	9.56888	8.75971	8.96337	9.51799	9.32627	10.3888	7.21096
XLOC_000898	15.9807	15.8576	26.6616	27.8896	77.3204	24.9886	20.2218	56.4555	154.799	12.9521	9.888	12.3921	24.7892	20.95	17.0138	20.4311	17.8403	11.1227
XLOC_000899	11.5829	5.3292	8.86306	4.45807	1.9414	6.23474	6.60553	2.7337	1.05548	5.6996	8.02405	7.36941	4.50156	5.3088	4.22078	4.05724	4.20477	4.31664
XLOC_000900	143.153	101.404	141.808	131.733	121.531	129.434	140.379	120.294	104.857	138.639	116.02	113.494	102.463	143.574	124.686	126.79	136.843	121.751
XLOC_000901	39.3051	42.9029	40.2865	56.16	56.9831	44.5776	51.6664	53.3819	46.2899	58.6172	49.9936	54.0759	34.3188	59.7176	42.0699	50.1844	59.4736	35.2915
XLOC_000902	2.80022	5.52486	2.85816	5.90487	4.15314	4.50527	5.74747	5.77756	5.62749	4.43164	1.42605	1.94031	3.3232	1.36558	2.32183	1.37345	2.19311	1.79417
XLOC_000903	2.72348	2.43515	4.09511	0.644427	0.622729	1.80293	0.481316	0.885986	1.12067	3.11479	4.2765	3.02298	1.54561	4.16496	8.12323	8.17316	7.76425	13.1264
XLOC_000904	3.21967	4.33254	3.66086	0.820601	0.613791	2.75716	3.60808	2.25248	0.0804456	21.3945	7.82808	7.98824	1.85799	10.5627	2.53271	9.81684	6.9111	4.24517
XLOC_000905	34.869	30.1291	37.8504	26.274	26.4233	31.2137	27.7493	25.0625	21.7867	30.7127	23.7942	26.6505	24.9605	27.5455	33.5212	26.3968	30.7486	25.9461
XLOC_000906	9.15028	7.38242	7.10879	8.88215	9.5792	7.8657	5.44935	5.94209	7.16841	12.8484	11.0115	8.33643	6.2926	9.77768	11.3111	8.975	13.9734	8.33503
XLOC_000907	23.2222	20.4555	25.7177	17.1786	19.1056	23.9557	21.557	18.2493	16.4351	18.5688	22.5094	21.2682	17.5502	16.0585	18.1241	16.0102	16.2736	19.058
XLOC_000908	12.2763	14.2252	15.4386	9.10242	9.05711	10.8247	12.6284	14.0398	6.85312	8.28798	11.8091	12.612	13.2201	11.5503	13.253	10.6209	10.3269	14.4658
XLOC_000909	15.0892	43.5241	28.6483	38.5998	26.4527	25.8689	38.237	41.2011	48.8572	18.1921	5.39216	7.79519	59.2705	89.1997	116.167	226.325	94.6016	294.491
XLOC_000910	0.945342	0.791338	0.724377	0.690086	0.485805	0.925802	0.796949	0.641808	0.700385	0.257869	0.546688	0.49395	1.13635	0.539369	0.258658	0.466192	0.264679	0.268799
XLOC_000911	42.3724	38.3096	40.7504	46.033	38.1418	48.8727	45.9366	42.0733	40.5813	47.2406	43.6019	43.9948	40.5082	54.3832	45.5384	49.0995	46.9517	41.7535
XLOC_000912	18.2928	16.1564	17.6771	14.0322	11.7852	15.9157	16.644	15.222	13.1784	18.4964	16.7324	16.5056	14.9037	19.344	17.3516	18.1833	16.7738	16.8704
XLOC_000913	53.6487	47.4838	45.6511	10.4863	14.4055	23.3698	13.5336	9.02178	4.65462	55.2187	93.2861	88.6838	25.1924	38.4595	24.7383	19.0944	42.4408	15.0176
XLOC_000914	0.0691811	0	0	8.95059	2.33625	0.166958	0.950155	3.42085	9.27014	0	0	0	0	0.567403	1.36051	0.418494	0.222749	2.88425
XLOC_000915	1.15389	0.33324	1.27827	1.86897	4.55915	0.816859	0.410182	2.6827	6.57804	0.434365	1.53477	1.03541	1.20101	0.227134	0.108923	0.209406	0.445835	0.415044
XLOC_000916	35.9333	16.9002	26.4575	11.2885	13.9385	19.892	14.8472	9.91551	8.73739	26.7937	28.4016	26.5147	21.6259	21.6287	20.7444	20.5055	26.94	14.6568
XLOC_000917	46.0359	66.6903	67.8093	38.1584	43.3102	42.9063	59.3395	35.5852	34.3112	33.6495	28.403	30.7558	92.0309	34.784	45.1596	34.4725	32.1929	43.0733
XLOC_000918	56.4872	53.7406	51.3297	82.8601	58.9901	53.0146	64.5217	60.3924	58.6839	75.8748	65.8758	62.9588	51.3488	78.8436	52.3949	60.922	76.5725	46.3864
XLOC_000919	55.2224	38.4596	48.697	41.5964	46.6217	40.3239	33.6739	39.8214	33.6657	57.5149	54.5914	49.2304	38.1849	36.8724	46.7045	37.9583	39.2256	38.7451
XLOC_000920	0.651731	0.580919	0.638116	2.39587	2.7817	1.33984	1.08232	2.32434	4.23473	0.416462	1.1237	0.609181	0.677167	0.534532	0.683569	0.574947	0.62176	0.414381
XLOC_000921	101.487	102.669	106.088	32.7453	22.0522	105.062	94.992	47.5265	35.7677	65.8165	61.1388	58.404	97.4961	51.3787	59.4633	54.6125	53.9795	55.3092
XLOC_000922	9.86406	8.68027	10.1357	8.06887	7.22048	8.66052	7.88089	8.03563	6.24344	9.25721	9.0253	7.88101	7.68771	8.38156	9.11358	8.49186	8.2993	6.43305
XLOC_000923	2.22341	1.8431	1.55497	2.48868	2.44025	1.729	3.2932	0.964407	1.49253	2.01492	1.06792	2.37514	2.65169	2.85693	2.97333	1.73729	0.795434	0.78762
XLOC_000924	12.9643	12.4988	11.9047	8.89957	10.6507	11.0839	10.7087	9.48143	7.33982	9.48321	7.66811	8.15105	10.7783	9.63165	11.5702	8.6601	11.9799	9.12476
XLOC_000925	175.644	182.549	189.821	229.956	184.179	213.008	221.26	205.24	181.777	183.607	161.437	157.647	178.811	177.453	181.746	178.338	170.036	189.001
XLOC_000926	1.75862	1.9502	4.86177	1.68577	1.23726	2.14982	1.12827	1.03203	1.02829	0.757193	0.955515	0.911686	1.23375	0.947437	1.27489	0.951713	1.20279	1.09936
XLOC_000927	846.776	905.79	895.981	812.952	813.757	894.847	828.365	802.086	805.155	690.321	716.091	681.622	773.144	665.985	824.186	653.963	679.913	915.988
XLOC_000928	80.2532	58.9922	68.7515	56.6989	50.346	61.6345	60.6547	51.9923	50.3978	67.9922	74.7278	67.6904	66.7191	65.9617	64.5772	65.245	66.8493	59.2755
XLOC_000929	205.623	216.151	203.409	230.099	234.635	231.671	227.84	216.194	183.703	240.645	202.073	220.156	180.989	225.612	192.517	196.202	206.73	158.012
XLOC_000930	22.278	23.7029	23.6107	18.7452	21.0812	26.5304	22.131	17.5162	17.6726	29.2771	28.1246	26.3147	21.3444	27.7113	26.3135	24.3779	25.3549	24.0439
XLOC_000931	54.1795	55.7117	57.4042	53.5091	50.3817	52.8491	53.2168	45.7143	42.7084	46.7089	49.3186	50.4675	40.3671	53.0232	45.2962	42.4196	47.0997	39.5833
XLOC_000932	21.8993	17.9184	21.037	18.6349	18.1658	15.596	14.8467	19.9453	24.7243	48.7675	27.6025	21.7894	18.296	46.717	65.0409	68.6324	48.5021	87.1225
XLOC_000933	4.5066	3.9397	5.18826	2.62485	5.31684	4.50843	3.40749	3.60876	3.71437	3.62486	4.67492	4.0735	1.69133	3.36447	3.13601	4.45622	4.34069	3.63681
XLOC_000934	1.65383	1.34714	1.58014	0.829249	1.0096	1.18715	1.19224	0.949114	0.689762	0.133025	0.16921	0.428083	1.22068	0.125209	0.120089	0.0961968	0.109231	0.0207996
XLOC_000935	263.229	259.897	277.883	261.895	259.381	253.208	244.647	247.044	193.028	366.18	295.36	356.586	271.357	305.423	281.5	266.47	305.361	220.383
XLOC_000936	55.3242	56.6764	52.9098	74.7067	56.3628	88.6375	69.6477	75.7429	60.0284	48.0766	45.2993	52.3711	49.2355	55.2312	92.8398	55.0907	54.9537	79.4426
XLOC_000937	17.58	18.0573	16.2182	26.0222	28.2108	19.5113	19.3484	21.3434	21.1177	16.8772	18.1318	14.8536	18.5164	16.3148	20.0745	15.0085	15.1225	22.0383
XLOC_000938	227.337	194.589	224.85	124.551	123.545	165.824	147.74	118.921	84.4207	174.765	229.788	202.508	158.695	172.609	153.732	153.444	145.099	157.883
XLOC_000939	43.2004	42.4321	48.458	30.6352	37.2359	37.8197	34.5362	28.3667	28.9563	55.2071	53.2555	51.8782	37.9136	45.1576	41.1762	38.9455	44.4234	38.2737
XLOC_000940	8.02196	7.32295	2.24411	0.364262	0.233537	0.296702	3.20323	1.03986	0.285676	24.1039	0.511009	0.295496	3.14907	7.71376	4.93225	6.62365	13.2609	3.01507
XLOC_000941	0.443061	0.533144	0.371833	2.40669	1.49622	1.60389	3.40052	1.92179	1.3727	0	0	0.887431	0.540415	0.363386	0.174264	0	0.237761	0.181096
XLOC_000942	5.09621	8.28698	6.1264	2.1765	3.48851	4.32125	10.1262	8.603	2.77378	0.864138	0.610664	0.882808	5.03999	1.12967	0.866783	0.520748	0.591305	0.900765
XLOC_000943	3.10629	13.9547	3.43499	2.59865	6.35569	6.37943	10.865	8.97183	3.3967	0.726044	0.688603	0.614855	3.38766	1.13897	0.229979	0.165801	0.549107	1.2846
XLOC_000944	10.6135	21.9138	11.8276	6.87356	11.8984	27.9936	25.1617	35.7725	13.2071	1.45548	1.15712	1.53339	8.91336	3.71028	0.273737	0.131565	0.373478	0.568938
XLOC_000945	2.38138	10.78	3.99708	4.53583	8.61637	7.38912	15.3913	14.3134	8.95905	0.177863	0.754149	0.817678	8.57559	1.81363	0.133806	0.128621	0	0.695258
XLOC_000946	0.305963	7.48615	0	2.87069	4.26212	2.21519	10.6291	7.16646	4.14725	0.479895	0.169565	0	4.7271	0.376413	1.44409	0.462713	0.492569	1.87588
XLOC_000947	1.80871	0.250168	0.157028	0.0615977	0.210622	0.351211	0.352718	0.0541057	0.241543	0.326083	9.40172	5.8464	1.01432	0.204614	0.294373	0.330128	0.267755	0.152957
XLOC_000948	0.538824	0.247001	0.1292	0.0760225	0	0.309612	0.0621881	0.0667761	0.298107	0.321955	5.20446	3.26855	1.25185	0.0631326	0.242205	0.232821	0.330457	0
XLOC_000949	42.9366	37.5293	44.0322	39.8293	33.7086	41.6959	37.2281	33.8246	28.0507	40.5958	39.548	33.248	35.7842	37.5192	38.3526	36.9171	40.2323	37.2593
XLOC_000950	4.26738	3.09206	2.83041	2.10729	2.32436	2.65772	2.72473	1.01506	0.693052	2.66292	3.81449	4.79755	1.51114	3.66934	3.35688	2.81045	3.1026	2.70076
XLOC_000951	76.4189	74.4973	77.1917	66.2337	60.6925	106.869	94.677	69.7964	43.4778	69.1982	66.8017	59.7263	70.9488	68.4112	70.8818	59.7953	65.0011	61.5047
XLOC_000952	29.2328	28.2443	30.0425	23.7373	20.2235	24.7234	23.7255	23.0352	22.3727	31.0436	25.5412	26.8126	22.9428	31.5357	31.3634	34.1598	33.9915	30.5779
XLOC_000953	127.105	122.065	112.446	138.913	121.017	122.837	113.2	115.488	99.9489	165.965	176.997	180.148	121.456	150.374	102.946	127.416	136.07	88.1699
XLOC_000954	3.53427	3.16879	3.43135	3.28521	3.04232	5.2403	2.5754	3.00587	2.20073	2.89851	2.99565	2.44294	4.16997	3.12605	2.72567	2.82967	2.67755	2.94583
XLOC_000955	3.6049	3.57872	4.46241	2.58122	2.77715	4.31369	2.94881	2.69727	2.44317	4.09929	3.29643	3.35751	2.1985	3.88059	4.28907	4.05474	3.96573	4.08886
XLOC_000956	2.74461	1.10088	1.29565	3.81185	6.22732	1.51793	2.42525	3.79465	5.4475	1.25558	0.855597	1.30561	1.18563	2.60277	3.57586	2.52934	2.02516	2.31377
XLOC_000957	1.65145	2.44355	2.24833	0.797387	0.433765	1.35803	1.21561	0.891422	0.142127	0.997731	2.03386	2.05818	1.49209	1.11368	0.808326	0.666005	0.905916	0.570011
XLOC_000958	162.943	157.004	161.956	167.019	166.949	160.628	150.302	141.384	119.693	147.622	159.978	179.211	146.32	152.413	148.194	152.761	152.386	154.061
XLOC_000959	102.167	113.988	113.753	68.5093	68.4832	82.5863	87.9424	70.0828	53.7504	120.094	117.603	112.298	94.5776	104.782	106.559	93.9407	107.319	91.2792
XLOC_000960	83.2885	78.0477	72.0596	55.6006	51.8033	59.4612	64.7413	55.0118	49.14	73.3872	107.773	91.1355	75.4657	73.7444	68.977	72.0138	71.7236	68.8906
XLOC_000961	37.4923	42.29	35.5036	39.9233	40.8128	35.4749	42.4485	43.7205	47.8125	40.8964	39.3744	40.3079	43.6849	44.4208	47.2161	47.0076	42.5399	55.29
XLOC_000962	6.26436	8.4573	8.65528	14.5617	12.5123	9.83291	10.9243	11.5977	12.9587	4.95269	3.64106	3.85598	4.65904	4.01003	4.08645	5.83441	5.41145	6.7447
XLOC_000963	44.2204	46.2295	47.1811	56.7475	38.8551	47.9444	60.4835	58.8372	50.6569	37.5803	34.0288	33.4428	50.7992	45.9245	48.6553	51.4982	45.586	64.6081
XLOC_000964	23.9669	20.6824	25.6017	22.0487	19.8936	24.4478	21.7367	21.1662	18.0728	16.9884	16.5711	16.3631	17.9662	18.9482	20.3715	17.8613	18.3955	19.0508
XLOC_000965	3.15555	2.39079	3.27354	1.77468	1.33204	1.97438	1.13306	1.55883	1.05234	0.779073	2.04028	1.79079	0.926592	0.754861	0.586093	0.397683	0.423343	0.680726
XLOC_000966	64.2343	55.4973	86.9549	66.5082	78.9093	74.1688	50.8192	45.492	62.6211	57.0883	54.259	65.7897	49.0354	53.6713	54.8687	44.6875	43.2834	56.4497
XLOC_000967	33.6045	28.7738	36.9696	28.0298	24.6957	30.6048	29.7515	29.2276	30.2767	34.4103	30.782	34.1075	28.3874	35.9869	30.8175	41.8019	37.8417	36.1534
XLOC_000968	31.8084	30.0201	28.9431	21.2512	25.4542	26.8198	18.7582	20.843	19.1368	35.0835	43.7878	31.8213	26.1763	32.0175	29.0693	30.0652	37.1054	24.7512
XLOC_000969	2.53036	1.53878	1.64405	1.1286	1.75725	1.31325	0.857278	0.247833	0.252891	1.49363	1.71898	2.61584	0.829663	1.20503	2.1831	1.41958	1.57688	2.36878
XLOC_000970	0.72393	0.580746	1.2151	1.60869	1.98634	0.727957	0.877296	0.47101	2.2429	0.567733	0.401203	3.045	0.441499	1.6328	1.70841	0.95796	0.776968	1.62744
XLOC_000971	2.27092	1.61934	1.5882	2.24282	4.68657	2.53728	2.03853	3.06449	3.42019	1.71498	0.699191	0.909709	0.820713	1.03475	2.97732	0.953985	1.21865	2.57837
XLOC_000972	18.1523	5.31085	5.06308	7.06562	5.58917	6.82887	6.81503	8.15149	7.85704	6.25254	29.174	24.7663	8.85635	5.9552	5.66971	5.45003	5.15705	5.63012
XLOC_000973	21.129	18.8241	18.8567	12.3169	16.2429	17.4394	14.4333	11.2063	12.3474	37.4332	28.484	27.9383	17.7398	41.8723	27.6203	37.4611	35.9881	20.1371
XLOC_000974	59.4025	49.3699	48.2934	38.4815	40.596	46.3822	45.08	34.7291	28.2605	40.86	47.6183	47.5471	42.7633	34.8662	36.6739	29.5477	33.9621	37.6514
XLOC_000975	0	0.202208	0.21154	1.36919	0.212805	1.4194	1.01821	1.63999	1.17142	0	0	0.50487	0.614897	0.103367	0.198282	0.190599	0	0.206056
XLOC_000976	9.07942	10.1325	8.54153	14.1376	17.3397	8.77651	13.2212	19.8499	15.5963	9.915	6.73615	5.42637	8.24629	9.63865	16.5308	11.5993	12.3379	21.6681
XLOC_000977	28.3842	13.5548	14.3844	11.3452	12.0074	14.1304	11.8341	11.8635	10.6866	10.3594	36.6484	29.0713	13.6902	10.8174	8.84516	11.0302	10.9591	11.9744
XLOC_000978	33.5368	31.0184	37.6237	26.6436	17.4462	31.1049	23.7076	20.1514	20.3225	5.7243	5.13852	4.50452	9.46449	3.84274	2.79332	2.57321	3.28179	2.1368
XLOC_000979	39.0386	48.9835	38.7481	103.433	110.918	41.7722	59.7428	98.2336	110.581	40.2974	43.5478	45.1111	43.5467	42.4859	35.2369	37.7507	41.8987	32.3223
XLOC_000980	12.4797	15.6289	13.3278	19.0436	13.0064	11.8499	17.6188	16.0765	16.0393	16.632	13.5275	14.086	15.6794	19.5889	16.2501	19.6863	19.2991	19.0952
XLOC_000981	1.13341	1.21971	1.8096	0.750807	0.886869	1.15639	0.78168	0.827358	0.535298	1.18515	1.13371	1.09632	0.955353	0.89558	1.39174	0.658454	1.12744	0.802245
XLOC_000982	33.1845	32.3641	31.7019	0.207956	0.284428	16.7692	8.4376	2.81301	0.228329	21.1807	34.4945	33.3685	15.8891	11.5016	8.64618	6.75083	11.4802	2.27211
XLOC_000983	1.42803	1.27287	0.665807	0.705179	0.0669787	0.957314	0.320474	0.481763	1.04464	0.414782	1.14315	1.84329	3.48361	1.36643	0.499262	0.659886	0.681178	1.23223
XLOC_000984	156.315	163.149	150.191	137.248	118.975	162.386	159.515	142.773	129.723	154.546	149.068	152.427	156.346	165.973	153.977	181.114	164.991	165.067
XLOC_000985	1.85904	1.09889	1.39594	1.93267	3.71724	1.02324	1.81811	3.64985	2.95565	0.511554	0.433802	0.627127	1.03431	1.44448	3.23265	1.0358	1.47018	2.79949
XLOC_000986	6.12008	5.36227	6.33828	2.31486	1.31921	8.69434	7.74977	5.91166	2.72318	0.226931	0.0481099	0.208651	2.11768	0.355994	0.170719	0.262567	0.372679	0.0354825
XLOC_000987	206.3	218.858	186.164	222.292	228.876	226.724	217.187	206.701	187.406	341.286	336.058	388.482	220.395	286.113	224.745	249.027	294.056	171.606
XLOC_000988	9.20529	8.06399	8.86878	6.94583	5.68881	6.07226	6.12806	6.13297	6.33146	9.279	9.30528	8.87963	9.97043	8.15391	9.3267	7.62887	9.40548	7.07361
XLOC_000989	11.3154	10.5141	16.6698	23.8784	37.5938	23.6408	24.9918	23.4458	18.7899	9.95928	6.76727	11.1528	10.5913	18.4276	16.5215	12.2496	13.5423	12.9768
XLOC_000990	8.37043	9.31288	10.8298	9.79229	10.2636	9.33885	8.97639	10.2437	11.6932	3.90738	3.7553	3.43295	6.40129	4.37247	5.3695	4.40795	3.5293	5.17271
XLOC_000991	6.47984	3.12684	8.80588	4.77538	4.47092	3.4134	4.33155	4.65112	5.47759	2.01206	3.26301	3.75529	3.2096	1.33539	1.29373	1.20629	1.85338	1.12934
XLOC_000992	1.63731	1.40958	2.24547	1.36069	1.56774	1.7187	1.61315	1.0393	1.23726	1.21097	1.52709	1.13581	1.70482	0.966216	1.46075	0.905902	1.13579	1.38743
XLOC_000993	71.3895	55.933	62.709	45.5781	46.3459	51.1301	48.994	38.3002	39.8745	60.1891	65.1861	68.3414	52.2929	56.9802	44.6247	48.8796	54.9838	38.4068
XLOC_000994	189.423	166.405	191.452	131.102	126.291	165.364	153.006	134.058	113.294	183.706	257.709	203.82	152.709	153.187	129.534	140.216	162.33	144.168
XLOC_000995	7.20687	8.59174	8.77048	7.21089	6.82133	6.81285	6.83255	7.2343	8.58789	6.51217	7.79199	7.13482	8.80481	7.87471	8.84246	7.67037	8.05135	8.1574
XLOC_000996	246.135	252.837	253.242	206.04	206.483	233.865	241.86	222.853	173.106	227.521	265.519	268.403	242.094	219.933	299.915	221.092	211.572	297.245
XLOC_000997	47.2533	48.0283	45.1152	41.0962	44.0617	50.999	48.2423	39.8367	39.7566	25.4017	31.7901	29.006	41.7376	28.2152	38.2808	31.109	29.7731	35.0411
XLOC_000998	10.9936	30.013	13.1872	49.456	56.3201	25.3738	39.5261	59.419	118.677	16.0094	9.82481	9.77627	35.6175	33.895	54.4234	35.2536	21.8066	51.8518
XLOC_000999	0.969362	5.27681	2.09192	0.273534	0.730703	0.222801	0.139848	0.360397	0.536304	0.362005	1.15119	11.6773	0.168908	0.0567888	0.217868	0.0523565	0.0371565	0.113205
XLOC_001000	6.15454	6.94711	5.98788	6.72389	7.86297	6.30927	6.42434	5.2446	5.39984	5.35342	5.071	4.23272	4.51741	4.42239	4.19873	4.57144	4.09187	6.90121
XLOC_001001	3.78147	1.14783	0.943488	0.201875	0.517706	0.657731	0.165138	0.265982	0.316645	0.213735	0.113281	2.53835	0.831058	0	0	0.0772808	0	0.167096
XLOC_001002	5.26892	5.73914	4.62471	9.26169	8.48852	5.63849	8.20112	9.81258	6.66452	9.60363	6.21513	6.73869	9.04056	8.32568	13.1187	10.1979	9.13092	12.6451
XLOC_001003	0	0	0	0	0	0	0	0.0369549	0	0	0	0	0	0	0	0	0	0
XLOC_001004	6.71252	6.66024	5.3369	10.5548	10.3648	7.03407	6.42204	6.89583	9.23547	7.01895	7.63596	9.12836	7.90018	7.46129	6.94779	6.81216	8.53142	5.48734
XLOC_001005	1.45979	2.20435	1.4413	1.38519	4.83306	1.31248	1.89623	3.65013	9.6441	1.13734	2.15737	1.8346	1.97838	1.50246	1.03574	1.01725	1.32097	1.45073
XLOC_001006	7.86459	14.1203	12.3755	5.68676	7.07445	8.24727	24.9236	8.24394	6.99806	5.23766	4.77366	6.526	23.4868	6.75747	6.88626	8.9911	6.63204	8.87832
XLOC_001007	1.13077	56.6444	2.10885	0.868604	1.59109	8.69217	46.591	57.2218	0.48658	0.131376	0	1.20793	11.4425	2.26703	12.3542	8.55038	2.29238	21.8769
XLOC_001008	0.120871	1.57082	0.162303	0	0	0.291704	0.585911	0.880791	0	0	0	0.0387358	1.7495	0.733598	2.7954	1.71827	0.648632	1.64023
XLOC_001009	1.17324	1.35213	1.35906	1.84416	7.93804	1.79457	1.05466	1.33316	2.47024	0.984894	0.897473	0.714913	2.02898	2.00583	2.85973	1.77431	1.68484	2.98536
XLOC_001010	0	0.0484436	0	0.0596403	0	0.0485787	0	0	0	0.0631441	0	0.0483813	0.147313	0	0	0	0	0
XLOC_001011	44.8006	30.8303	37.0893	31.4089	29.6659	31.683	30.5588	32.0615	27.888	42.5418	46.2954	46.481	34.7386	37.0996	37.7299	35.1541	38.0385	35.8797
XLOC_001012	33.7914	40.1875	43.3053	6.22874	8.31955	26.9817	18.8177	12.8386	3.83024	18.7349	25.1417	26.2117	33.7132	28.1262	32.0783	34.114	25.6908	27.9166
XLOC_001013	10.082	9.9183	12.2019	6.91765	5.59983	9.13491	8.87401	7.6874	5.21973	5.93693	6.99899	5.73926	8.50021	6.70219	7.26299	5.81798	5.97981	6.55005
XLOC_001014	29.1655	49.9024	36.7501	29.71	22.4774	35.2604	39.1144	41.7109	30.8843	14.0722	11.3145	12.7516	31.1697	15.8902	19.0425	16.4143	13.9072	17.9838
XLOC_001015	0	0	0	0	0	0	0	0	0	0	0	0	0	0	0	0	0	0
XLOC_001016	0.0554079	0.40004	0.232502	17.5111	53.7015	0.31201	1.25339	30.7146	81.0264	0.173812	0.122828	0	0.18022	0.90888	0.21793	0.0837942	0.0594673	0.271768
XLOC_001017	7.27449	7.53776	9.4119	4.41546	3.7105	7.37591	4.34658	4.33857	3.05202	3.88252	5.45935	3.88546	5.85365	4.97194	5.1263	5.21417	4.55434	6.56618
XLOC_001018	0.230167	7.05337	2.54977	0.136392	0.116592	1.07392	6.80585	6.66901	0.249588	0.0962697	0.15307	2.36039	12.8018	3.70002	4.30918	9.46792	3.90307	9.37019
XLOC_001019	1.89876	2.08439	1.25803	3.15834	2.95295	1.76863	2.8258	1.64718	2.24474	1.14946	0.775373	0.720591	1.78776	0.409817	1.02196	0.377831	0.53628	0.980331
XLOC_001020	28.0773	29.0162	28.9	10.7657	9.7955	24.613	19.4646	16.2978	7.62761	20.5514	26.9562	25.2408	26.3901	18.2025	16.7274	17.9994	16.7069	17.4676
XLOC_001021	1.15691	2.32022	2.91277	0.0357062	0.0610454	0.785259	0.817836	0.501813	0.0280029	0	0	0.955861	1.55811	0	0	0	0	0.0591093
XLOC_001022	34.6174	35.1739	33.6478	37.0255	48.1063	33.2081	31.3087	45.3118	68.6048	37.519	43.0388	40.9886	34.6883	36.9978	43.046	42.2178	41.5101	40.2258
XLOC_001023	10.1724	12.3425	8.79926	5.9971	6.23093	6.67538	6.65669	4.84424	4.41595	13.9034	26.2726	22.1817	11.6694	8.91965	5.14526	7.7215	15.1926	4.70853
XLOC_001024	6.1462	7.02232	7.81533	10.3009	5.50344	8.39035	7.97493	6.46286	9.80968	6.03728	5.9867	5.67032	1.81738	4.12441	5.27436	6.05583	3.3982	3.80635
XLOC_001025	8.91129	13.1564	11.4814	9.75138	11.656	9.55825	10.4105	11.2148	8.45775	8.00569	9.50631	9.3183	8.8792	10.0196	11.6504	10.9142	9.92338	12.8595
XLOC_001026	0.592115	3.18251	3.03124	26.7248	20.0958	3.66771	7.12771	21.1629	52.742	0.928717	0.32815	2.08732	3.08147	4.17647	5.58935	6.13393	2.47843	4.21115
XLOC_001027	234.08	214.448	194.252	138.9	141.275	163.881	126.522	99.2242	93.4585	288.464	395.322	433.657	160.546	241.002	145.154	184.588	244.768	99.4219
XLOC_001028	33.624	34.4696	35.5664	27.7944	32.2695	29.3572	26.4219	25.3074	22.3964	36.236	40.7348	34.4252	34.5208	35.8447	36.2312	34.4101	36.2848	36.0277
XLOC_001029	29.1448	9.88908	6.1504	2.59393	2.6823	3.88487	4.24378	2.31518	0.951534	5.35975	38.549	24.606	11.0918	4.65567	3.53227	3.36337	5.2285	2.80501
XLOC_001030	6.62116	17.2704	15.0454	3.40346	1.43835	7.07071	23.6806	3.25823	1.88943	2.26732	2.10296	1.58212	26.7627	1.30205	3.1068	2.92786	1.28827	3.00703
XLOC_001031	45.9455	37.3623	44.7307	28.8029	32.7403	36.708	32.4985	26.6628	19.2785	44.2967	40.2671	37.1631	30.5121	37.7863	45.1904	35.2648	38.1136	36.3776
XLOC_001032	27.5402	1.48276	1.00827	0.0912732	0.234069	0.743446	0.223991	0.240516	0.0715819	1.25626	32.0621	19.0289	10.2202	0.30319	0.581587	0.209645	0.0991874	0.0755486
XLOC_001033	8.66208	0.563419	0.491185	0	0.296473	0.94165	0.661983	0.406184	0.362663	0.244797	12.0662	7.78394	5.42547	0.480027	0.27624	0.619585	0.251262	0.28707
XLOC_001034	38.4999	1.34628	1.7398	0	0	1.11179	0.239263	0	0.0764625	2.37416	53.8341	32.0318	13.7266	0.647724	0.310621	0.671816	0.529751	0.161399
XLOC_001035	0.656225	0.0877387	0.275364	0	0	0	0	0	0	0.343091	17.6991	8.41208	0.355741	0.0897028	0.0860352	0	0	0
XLOC_001036	4.39184	0.406523	0.425284	0	0	0.407656	0.0909789	0	0	0.529885	7.48912	4.24044	1.51091	0.0923607	0	0.085152	0.120862	0.0460287
XLOC_001037	0.602678	0.19339	0.303473	0.238088	0	0	0	0	0	0.378114	20.1739	6.9531	0.0980138	0	0	0	0	0
XLOC_001038	0.70127	0.482201	0.252228	0	0	0.161182	0	0	0	1.25706	17.2114	11.879	0.733166	0	0.0788065	0.151506	0.215042	0
XLOC_001039	0.211146	0	0	12.095	31.7305	1.01914	0.682342	22.53	43.3394	0	0	0	0	0.519529	0	0	0	0
XLOC_001040	0.0414379	0.0997261	0.0695524	0.491103	2.55384	0.0666695	0.0669555	1.15032	2.47139	0.0433296	0.0918597	0	0.101086	0.0339862	0.325966	0.0940008	0.222369	0.135498
XLOC_001041	4.04293	4.22073	4.64791	4.53989	5.003	4.36615	4.02693	4.17989	4.50419	3.64839	3.43763	4.70338	4.90877	3.86098	4.618	4.02029	4.39857	4.8896
XLOC_001042	11.1189	13.2292	13.001	9.87082	12.9205	11.8088	9.4876	10.5669	6.72525	8.49122	11.1471	10.6098	12.4445	10.7076	17.837	10.8638	11.5312	13.9916
XLOC_001043	0.717948	0.287973	0.241011	37.3677	178.626	0.750819	2.90015	127.866	445.373	0.150144	0.238732	0.747768	0.700561	1.23656	0.282382	0.108576	0.0770547	0.293453
XLOC_001044	2.40112	4.78634	2.93106	19.1509	3.16359	13.9308	24.1896	13.5394	7.55193	0.722786	1.04843	1.04931	5.41368	2.1782	3.26249	1.07287	0.819965	3.21195
XLOC_001045	1031.73	988.016	1106.77	1684.45	1670.66	1343.23	1489.6	1591.5	1214.09	515.64	331.568	422.805	770.405	641.867	964.08	740.168	589.253	1063.13
XLOC_001046	43.6628	53.1175	38.7057	30.1026	28.8618	34.3818	38.2367	24.9573	15.9422	96.664	92.2771	94.862	47.6705	73.1474	47.2588	54.6775	69.2433	25.5824
XLOC_001047	23.328	26.1576	26.8369	17.1372	15.5345	24.122	22.1926	20.4191	15.7544	19.2951	19.349	18.564	26.8553	20.5948	26.6395	22.0793	22.7866	25.4554
XLOC_001048	0.702162	1.47862	0.81026	8.61064	22.4771	0.447176	0.945463	12.7663	32.9944	0.458885	0.389139	0.515679	2.11733	0.743862	0.644405	0.154859	0.533804	0.645752
XLOC_001049	48.0527	37.053	36.6614	16.1033	16.2322	24.935	37.2932	17.3068	12.7585	24.1776	47.1552	35.7347	44.1196	21.0407	19.874	21.271	19.4109	21.0626
XLOC_001050	85.7463	87.2413	100.068	77.3764	70.8879	80.1387	82.3674	80.3701	65.7742	113.453	103.439	95.0683	95.9584	104.667	94.2108	105.338	111.118	94.377
XLOC_001051	46.6787	33.3938	47.707	32.4602	30.5552	35.6988	32.3908	30.1763	28.8747	36.3731	30.4053	33.3509	32.8093	39.1236	35.2102	38.2942	38.7749	33.8724
XLOC_001052	0	0.535192	0.0559891	9.61978	44.8901	0.858694	1.67086	30.9053	114.871	0	0	0.0534503	0.650988	0.328303	0.05248	0.100893	0	0
XLOC_001053	1.50925	9.9886	3.00821	11.1793	2.22983	12.5459	24.5897	13.4747	12.4693	1.97268	0.697022	0.957269	16.8236	3.91984	15.1867	10.4137	3.10466	23.9044
XLOC_001054	13.3696	17.714	13.8263	11.33	10.4135	14.0164	11.8466	11.2241	11.0236	14.0701	11.5683	12.992	13.5368	12.0265	11.0599	10.6313	13.5159	10.2242
XLOC_001055	82.9756	66.1417	66.1013	68.2215	63.0294	72.9334	82.8593	71.1596	59.6204	78.8358	73.6462	72.5527	66.6156	76.9496	67.8395	76.6766	67.2431	64.2154
XLOC_001056	13.6613	9.27321	5.46794	5.88123	5.61892	8.11555	9.33896	9.72407	6.94576	8.79071	2.56252	5.27613	12.7038	5.22881	6.99898	6.40994	5.48891	9.39239
XLOC_001057	15.035	16.6322	17.6007	16.2676	20.4144	14.2904	22.0498	19.772	25.2936	18.6252	17.7262	17.1095	17.0148	18.3398	22.1852	20.3842	22.5602	16.9487
XLOC_001058	31.5396	27.5465	38.9421	30.9253	20.5612	33.6164	30.3693	25.9829	25.9231	21.7094	18.9044	19.7546	32.3195	23.6967	26.8331	23.7345	23.3786	29.6163
XLOC_001059	1.89871	2.79935	2.36867	1.16568	1.16975	2.18793	1.94856	1.38004	1.78864	0.697569	2.44581	2.79574	1.46049	2.06233	2.09911	1.39692	2.14797	1.51021
XLOC_001060	42.0568	42.4691	39.9913	39.7146	41.6839	42.7853	39.2929	37.7646	42.6718	41.9836	48.7285	45.1239	41.6483	49.4713	40.8223	43.6574	45.402	40.2613
XLOC_001061	18.4484	25.0755	29.7382	12.1009	19.9244	18.425	14.567	13.528	13.2109	33.7039	16.5901	18.5175	18.5677	25.1229	48.2463	24.3729	31.9789	19.1218
XLOC_001062	0.0588391	0.755223	0.0493799	1.62711	1.83798	0.804662	0.427825	0.714604	2.05084	0.0615251	0	0	0.143535	0.144774	0.09257	0.0889832	0.0631498	0
XLOC_001063	79.5107	61.5525	62.5072	50.2023	62.4744	61.8102	66.8737	65.9124	39.4545	43.0249	60.8486	50.9277	47.1637	46.5615	44.6998	40.2571	45.1373	51.0013
XLOC_001064	0.115116	0.692608	0.241524	0	0	0.324118	0	0	0.044582	0.96297	0.382785	0.092229	8.70546	1.03857	1.26777	0.261138	0.741301	0.282315
XLOC_001065	19.6266	16.0996	20.0491	20.7342	16.1284	17.4063	15.3039	19.3637	17.2579	35.62	25.5432	24.2311	23.7756	39.7811	44.0074	38.44	42.2584	32.1872
XLOC_001066	2.94598	4.02005	3.10958	5.68408	7.15377	2.69972	3.05482	4.70292	5.55166	1.84193	3.80394	4.5137	2.63014	2.57812	1.86349	1.63053	2.59138	1.70069
XLOC_001067	23.2665	29.815	50.9707	18.5769	14.5408	70.6739	19.9566	20.2493	18.8404	10.1106	6.53088	9.44138	13.1452	9.41735	20.9169	9.65338	8.67502	18.5258
XLOC_001068	6.43447	22.7015	8.57762	83.9966	57.5383	37.8709	72.0176	73.4385	115.137	4.50836	2.49862	3.87515	35.789	16.7835	60.1883	28.4316	11.2749	84.4111
XLOC_001069	96.6635	91.7378	96.4633	108.428	92.8854	100.665	94.0922	94.6303	83.856	90.2948	76.8825	88.6159	80.5077	86.9685	83.2283	83.636	79.7268	72.6029
XLOC_001070	7.45319	9.02797	8.24333	11.5533	10.3345	8.17959	10.6472	10.3194	10.8959	5.88378	6.61984	6.8809	6.82317	5.46517	6.0571	5.18791	6.25106	5.68932
XLOC_001071	0.296997	0.119127	0.373876	0.219992	0.376111	0.17919	0.0599861	0.193235	1.78282	0.465833	0.493788	0.475897	0.241504	0.365383	0.175222	0.336865	0.478134	0.303486
XLOC_001072	14.991	0.193967	0.202919	0	0	0.194508	0	0	0.28092	37.9241	44.22	41.9399	16.0239	16.2614	4.85013	11.6098	23.6149	0.296487
XLOC_001073	33.634	40.0775	38.3352	25.8112	30.0585	38.1478	28.3664	27.4033	36.7595	74.3786	55.7101	51.5876	36.1273	56.5693	39.1206	43.4188	62.3588	26.721
XLOC_001074	3.22689	4.37393	3.45519	2.91222	4.97892	2.95392	5.97814	4.05422	5.1281	3.25784	1.78834	1.38181	5.06694	4.38058	5.12055	5.38491	4.83668	5.09389
XLOC_001075	32.7401	41.0081	37.2536	36.8976	37.8155	41.8092	57.9726	50.4008	33.2546	45.0511	28.2187	27.0756	47.0388	28.541	38.1183	45.1087	37.6717	53.3644
XLOC_001076	0.0989588	0.476316	0.415249	1.95469	0.66837	0.716466	0.639591	0.257542	1.14974	0.413905	1.20655	0.554987	0.56328	0.649305	1.63474	0.897941	1.06209	2.18421
XLOC_001077	17.0498	19.6435	18.3024	17.6182	19.1386	17.2937	19.2805	15.9317	13.632	15.9028	17.9968	16.8594	16.9169	16.9453	16.8732	13.3444	16.7334	14.6416
XLOC_001078	18.3402	19.3884	16.2396	16.7317	18.1081	16.0041	21.5977	17.663	13.1822	15.3582	25.0658	23.3482	19.5896	17.1454	19.3176	16.3949	18.8498	23.3784
XLOC_001079	21.2617	30.4852	26.0996	15.749	12.1232	23.167	47.3019	14.6594	11.8597	32.7678	22.0716	25.0433	74.4461	42.6847	32.6393	47.6318	51.0032	32.6218
XLOC_001080	298.397	301.656	302.906	246.291	225.788	274.988	267.868	224.29	207.255	338.405	357.873	354.96	284.242	344.939	238.581	302.585	315.079	206.622
XLOC_001081	58.8983	64.7979	72.3058	43.8905	41.4122	50.2323	51.3096	44.9159	35.9596	72.4664	72.9408	74.0102	59.0359	64.6737	61.2677	58.2237	62.5793	54.3594
XLOC_001082	205.268	178.484	210.959	192.798	162.371	170.118	174.996	199.599	171.668	140.818	162.547	171.57	160.738	149.493	161.555	149.796	144.307	179.432
XLOC_001083	1.49031	2.51919	1.74208	57.0352	120.069	4.83835	7.86918	65.243	166.554	0.111311	0.353971	0.852866	2.29387	2.35732	0.334954	0.402469	0.171375	0.478617
XLOC_001084	37.9551	49.1715	42.2416	46.3597	40.1648	43.49	53.1649	58.478	63.6194	39.064	36.3252	34.322	39.3825	37.429	42.8203	36.3966	34.1333	39.1348
XLOC_001085	6.62601	2.53118	13.4326	0.396608	0.314816	8.49155	1.08917	0.472787	0.133304	0.0299935	0.763042	0.436641	0.419841	0	0	0	0	0
XLOC_001086	30.6069	35.4571	36.4162	32.8747	29.4107	33.8938	30.5179	28.6522	28.7582	37.9795	39.1494	35.0753	37.2533	37.5749	40.7878	38.9145	41.1308	40.5658
XLOC_001087	55.3409	51.349	57.4799	35.5833	42.2413	39.9414	42.066	38.417	37.1326	56.6649	61.536	60.6372	55.8852	57.7459	54.3644	53.1274	63.5091	51.2896
XLOC_001088	0.496139	2.99834	0.888274	0.555334	4.55169	0.26608	0.240499	3.61539	12.9377	0.207515	0.403276	0.476997	1.12962	0.461175	0.312226	0.250106	0.354992	0.648933
XLOC_001089	0.486265	1.6037	0.997557	0.213444	0.0912291	0.695424	0.261903	0.468708	0.0418489	1.75137	2.635	3.50628	0.659013	0.709015	0.510019	0.367693	1.15976	0.61835
XLOC_001090	13.1279	13.86	15.5842	9.60655	9.47536	12.9137	12.9691	11.3885	6.11153	12.8737	12.8923	11.4443	10.2878	12.5524	12.4672	9.5153	14.1627	12.5111
XLOC_001091	26.7812	33.53	27.5491	34.1536	38.0859	34.5124	33.8202	31.4094	38.3655	32.2179	31.5576	33.1744	25.1072	29.0025	25.3112	27.8694	32.2315	22.4244
XLOC_001092	68.2882	52.0788	68.896	44.0694	40.5163	54.4056	44.2157	34.0756	28.9607	52.5875	47.819	48.8516	40.4939	50.9531	40.7895	41.5081	40.7467	33.8572
XLOC_001093	3.23781	3.89612	3.22678	27.6472	14.0663	10.4186	14.8775	18.4329	31.4529	2.39815	2.6916	2.54003	3.72985	4.31529	4.61641	3.82546	2.96825	9.53965
XLOC_001094	7.83741	7.16398	7.33738	4.22486	5.03506	5.57636	4.99485	4.68615	4.4501	5.61582	7.82175	7.53002	6.37301	6.09509	6.97576	5.6666	6.46789	5.69219
XLOC_001095	339.109	301.116	307.382	313.578	312.569	341.13	287.524	261.41	258.547	359.63	314.723	339.255	252.326	368.167	267.044	325.866	345.353	235.959
XLOC_001096	6.65233	6.59226	7.15922	6.33814	6.07877	6.35881	4.17309	5.83882	4.97075	13.3392	10.5831	13.7946	10.4369	15.1486	11.7588	14.6172	16.9673	10.4924
XLOC_001097	11.9687	8.1243	12.2853	15.094	15.0792	11.9982	11.1571	11.5809	12.836	5.19856	6.53101	8.11385	7.11212	5.43676	5.2869	3.55047	4.84179	4.28997
XLOC_001098	4.47225	3.43821	12.7716	38.7707	46.6196	26.7329	17.062	29.1516	55.7609	0.389701	0.619631	0.39812	3.13153	2.24156	0.195447	0.187874	0.133331	0.152332
XLOC_001099	0.290541	0.279691	0.341365	0.516502	0.392464	0.0934902	0.375565	0.504091	0.630112	0.364565	0.193221	0.186221	0.0472508	0.381269	1.78269	0.307572	0	1.33006
XLOC_001100	54.6848	47.572	52.3006	38.1389	45.3434	48.1332	38.5857	35.2714	30.3921	34.0673	27.1576	25.1068	29.0191	28.6871	33.9388	25.5083	25.9156	29.1734
XLOC_001101	0	0.0832825	0.217815	7.74112	16.6091	0.375816	0.922603	9.45638	22.9976	0	0	0.0415877	0.168836	0.212867	0	0	0	0
XLOC_001102	212.72	181.584	213.85	165.731	181.466	193.8	175.295	148.56	119.836	219.172	200.479	209.256	173.217	162.796	189.381	157.96	170.007	188.651
XLOC_001103	1.7061	0.879848	1.63636	2.64784	3.39518	2.0587	2.46135	1.7972	4.0588	0.89199	1.48582	0.488176	1.28822	1.79909	1.82139	1.75082	0.915546	1.69356
XLOC_001104	140.323	162.637	141.872	46.7399	33.1502	187.944	192.424	129.53	33.1347	65.2609	54.2881	86.6777	150.402	127.462	218.085	165.957	102.14	225.452
XLOC_001105	77.3295	82.6489	85.1238	74.2446	71.9557	77.872	70.9206	69.5759	60.9468	69.2605	80.7586	75.2538	76.6378	80.3101	74.0761	73.6799	77.085	74.6317
XLOC_001106	6.38762	6.81523	7.66584	7.25488	7.65774	6.06346	6.24429	5.70753	6.58027	6.47884	8.28365	10.6447	9.03775	9.48249	9.29578	8.45259	8.43239	10.1302
XLOC_001107	49.9441	47.4566	57.3417	43.1876	40.3419	45.9577	42.5223	47.9539	48.9959	63.4709	58.1431	44.9234	42.8346	55.2075	102.606	66.6315	65.1944	101.62
XLOC_001108	69.7536	68.8249	76.8279	74.6227	76.2627	72.7945	70.0802	68.3387	63.1827	56.7172	40.5289	45.4438	56.9349	51.7572	50.6787	42.0521	49.3242	45.3761
XLOC_001109	6.68375	8.76078	8.56411	7.95662	7.55729	8.06511	7.23188	8.43842	6.24006	2.87042	2.44738	3.15556	3.78502	3.32825	1.64303	1.94036	3.07432	2.04893
XLOC_001110	88.3536	62.9153	62.2166	56.525	36.4659	77.5506	73.9096	54.615	41.2133	50.4949	61.3557	75.0144	58.9739	49.3613	67.3215	59.9119	49.6209	72.6657
XLOC_001111	70.7631	72.6385	81.6953	50.168	56.3092	61.661	63.0042	58.1758	54.0579	67.3937	76.4159	70.8919	65.4371	60.0787	55.0443	59.0149	62.3343	49.7606
XLOC_001112	153.724	130.269	160.23	127.832	107.554	152.769	117.47	109.043	79.4663	190.758	185.261	193.927	129.283	176.651	144.041	141.029	143.839	116.501
XLOC_001113	6.04545	10.0165	7.46113	10.9657	12.176	6.70686	9.51288	12.4085	10.6811	4.09034	4.77376	5.38167	8.19313	6.77312	7.55298	6.39387	4.74965	6.68627
XLOC_001114	40.9737	45.1595	43.6655	36.1845	41.1202	41.0417	40.1086	39.3062	44.7221	30.4518	41.09	41.6276	43.3073	32.4201	35.9833	30.9279	31.0233	35.1492
XLOC_001115	12.9001	10.1993	12.2315	4.96143	6.44031	8.43168	6.56384	7.58611	3.98712	9.0791	8.66156	9.63965	6.60651	7.42653	9.22072	7.12828	8.98605	7.75704
XLOC_001116	7.14363	7.02013	8.89287	5.52661	6.93569	5.98614	5.81944	6.09385	5.90202	8.65245	8.77579	8.39424	7.64834	5.95665	13.2525	6.79715	8.75316	9.39228
XLOC_001117	22.5716	24.5682	28.5903	18.1937	16.2239	18.8905	18.586	18.2136	15.9934	26.0816	29.1373	23.2739	22.9279	25.391	24.1481	23.7591	24.7994	22.8608
XLOC_001118	293.824	391.932	309.699	157.856	181.367	280.605	262.118	341.806	133.476	165.337	156.253	166.325	244.7	210.147	198.857	213.101	203.223	200.045
XLOC_001119	8.34717	14.6376	11.4631	17.646	12.6382	8.24099	9.1402	7.00183	3.55327	51.0709	91.2967	59.083	19.2407	39.5773	27.54	26.1339	58.0095	6.82362
XLOC_001120	2.36277	0.598561	1.56546	1.10536	0	1.50057	1.10514	0.323639	0.385284	3.25083	1.5162	0.996318	1.01121	0.30598	0.684763	1.22243	1.73507	1.62653
XLOC_001121	27.9481	28.6502	32.5867	20.1926	20.1505	25.5888	26.1594	23.4458	17.4335	32.5271	30.54	23.3406	19.5865	33.3218	28.6806	31.0196	33.1506	24.7837
XLOC_001122	42.3493	53.0508	51.0041	32.5151	25.9258	48.89	40.1568	35.685	22.1261	42.6397	44.1695	60.6496	68.176	58.5728	61.852	72.9557	56.4126	71.7496
XLOC_001123	0.363407	0.388707	1.93157	0	0	0.584686	0	0.105086	0.0938265	0	0	0	0	0	0	0	0	0
XLOC_001124	38.034	39.0262	34.2392	54.1612	56.1931	37.7119	35.0153	49.1083	59.7753	42.3137	34.3138	36.9386	33.8943	31.8292	34.9634	30.6826	39.7525	27.9285
XLOC_001125	24.9287	14.6795	28.0432	32.7397	43.4805	19.2859	14.8264	51.4878	55.7077	9.92754	14.6386	15.723	13.2839	7.65631	12.9342	7.74055	9.10811	10.5796
XLOC_001126	0.0477692	0	0	1.46252	1.3712	0.115284	0.656077	1.49184	2.368	0	0.370632	0.191359	0.233062	0.117537	0.0751541	0.036121	0	0
XLOC_001127	25.8711	20.3591	25.6021	11.96	14.602	17.2695	16.2202	10.9578	8.84124	23.9016	22.0927	23.3735	16.9381	14.3755	17.2974	12.9906	14.3341	17.0992
XLOC_001128	0	0.88062	0.153544	7.99566	4.28631	4.48897	5.09947	4.28532	8.3609	0	0	0.0366453	1.48772	0.525195	0	0.034586	0	0
XLOC_001129	6.27638	6.34311	6.58421	8.72076	8.83143	5.29654	7.15863	8.03374	10.6522	3.31362	4.024	4.19043	4.35312	2.59909	3.21889	2.69867	2.41051	3.09357
XLOC_001130	90.4901	89.2133	97.6342	81.9528	82.2564	92.5039	85.6612	83.713	80.561	84.6551	96.3378	90.8416	88.6609	89.3412	83.9363	86.1674	90.7266	85.9567
XLOC_001131	51.8325	46.2389	53.5381	31.8458	35.672	39.0704	37.3572	30.2939	21.8457	60.7181	62.7306	60.0076	50.1986	60.7934	52.5402	55.9474	63.3555	37.0563
XLOC_001132	391.927	416.11	442.591	363.702	361.452	395.497	354.218	328.716	298.76	546.547	525.71	594.684	383.579	475.3	335.586	415.256	479.115	287.538
XLOC_001133	35.685	35.2871	38.5659	34.9558	32.4021	35.1512	33.0662	31.7782	26.9632	32.9734	30.5933	33.2579	25.8787	26.1021	29.5034	26.6531	27.2786	25.7187
XLOC_001134	371.695	415.897	328.615	474.213	428.984	394.455	445.531	465.501	475.175	311.711	316.67	335.26	361.829	347.93	259.238	310.104	327.21	270.177
XLOC_001135	230.819	234.902	225.982	202.788	230.707	221.481	206.375	202.673	185.308	317.366	300.256	327.54	210.878	281.442	223.289	246.817	277.059	182.686
XLOC_001136	0.0671194	0.161532	0.168987	0.530311	0.679989	0.377959	0.162677	0.232905	0.46789	0.0701834	0.669557	0.268874	0.982409	2.86257	2.85113	1.16732	2.01703	1.48145
XLOC_001137	0	0	0	0	0	0	0	0	0	2.46384	7.23241	5.22778	0.294772	3.71645	0.7129	1.78172	0.194532	4.00058
XLOC_001138	62.2956	57.4996	65.6307	41.702	36.5368	47.4038	45.1692	37.7663	31.3825	67.7812	75.3492	70.5076	54.6315	58.9978	54.3222	53.2079	62.2902	52.2639
XLOC_001139	14.8064	14.3324	14.9021	16.242	15.7293	16.9216	14.9196	17.6792	13.0765	15.5966	15.7453	15.1894	15.3275	14.8325	14.5699	17.1452	16.0671	14.5158
XLOC_001140	42.1462	33.4104	41.0876	31.8339	31.4675	38.0034	31.3653	30.2682	24.0652	31.9668	34.0079	32.835	29.9029	32.5685	35.8549	29.6915	32.8704	27.7077
XLOC_001141	12.9808	14.2418	13.6708	17.4077	14.5046	14.3156	18.1469	16.1921	15.7058	11.9986	13.3535	14.6483	13.4356	12.0555	12.6138	10.6014	11.2911	11.5651
XLOC_001142	81.0086	105.61	85.5377	55.8841	33.0167	121.807	138.822	56.0463	25.8528	13.2565	12.9406	12.6247	115.961	12.219	12.1138	24.2638	9.60915	13.8184
XLOC_001143	42.919	33.6806	47.2804	22.1854	17.169	32.3033	20.4609	17.021	11.9638	25.7754	39.0883	35.9308	23.6975	29.4129	26.4433	26.035	27.5228	17.0958
XLOC_001144	1.80848	1.36011	0.664012	1.45121	1.81309	1.63669	1.91766	2.74551	2.88909	0.945519	0.375848	1.35836	1.7463	0.92704	1.60045	1.11109	1.81967	1.38599
XLOC_001145	1.24485	1.83311	1.81754	0.943139	0.532684	1.41296	1.14349	0.976361	0.686833	0.962886	1.4743	1.54385	1.56691	0.867144	0.939004	1.49577	0.933408	1.50555
XLOC_001146	137.045	128.786	134.63	120.467	124.316	130.195	125.098	96.0364	87.5847	145.783	121.389	129.001	103.527	142.082	121.432	120.137	132.314	105.63
XLOC_001147	0	0	0	1.42995	0.488945	0.232946	0.935783	2.00964	2.46719	0	0.320962	0	0.235466	0.474998	0	0	0	0.473438
XLOC_001148	1.81252	0	0.152114	0	0.153023	0.145808	0.146434	0	0.14039	0	0	0.435648	0.147386	0.148658	0.57032	0	0	0
XLOC_001149	5.87045	12.3876	4.81959	11.4696	19.7168	6.98106	17.2182	17.0493	19.6707	5.47121	3.53631	2.45389	8.9245	8.05951	12.9502	12.0625	6.30054	19.3002
XLOC_001150	1.98025	1.91954	3.94701	0	0	1.46026	0.399961	0.0715781	0	0	0	1.05769	0.335468	0	0	0	0	0
XLOC_001151	59.9474	66.1223	63.7731	58.9294	63.8394	50.7757	60.5254	68.5709	68.1049	61.8795	69.9865	67.6812	79.6135	63.2996	66.4159	65.729	71.2713	69.8012
XLOC_001152	53.3124	31.3129	22.5775	29.3547	28.5701	25.1345	23.832	27.3376	25.3794	125.909	125.526	117.81	71.3055	84.1097	48.9095	61.8736	86.9083	36.6291
XLOC_001153	20.6722	19.3038	20.5231	9.08112	7.92798	13.692	13.2766	7.1846	4.19236	13.1605	18.3594	22.2048	15.1128	11.2319	8.82329	7.84037	11.6183	8.10302
XLOC_001154	79.9394	85.2219	86.2828	68.2606	66.1971	78.7445	79.2397	73.5478	58.965	73.6965	74.8809	77.0424	71.1797	69.9228	77.5262	66.0223	67.3109	70.7622
XLOC_001155	54.9469	52.1962	60.8473	42.1562	45.1446	49.2691	50.5632	46.0972	36.1756	56.7546	57.3382	59.2156	51.0009	51.551	51.499	43.7273	43.6541	47.109
XLOC_001156	9.66143	18.8824	13.2752	13.7983	12.0751	12.0011	15.1901	17.2968	14.4531	7.72542	6.24676	8.23383	13.4018	6.71989	12.2942	8.80965	6.91284	15.0217
XLOC_001157	1.05128	2.47735	0.882275	1.33029	1.16491	1.24213	2.09679	2.30848	0.992402	0.790103	0.47338	0.60538	2.21728	2.02086	2.40341	2.28544	1.16356	2.47078
XLOC_001158	39.4711	38.3929	39.7507	40.5258	37.7668	42.7336	46.6373	40.0196	27.579	33.7062	32.0832	30.5694	37.3116	35.0708	39.0059	31.5874	34.7729	33.9473
XLOC_001159	0	0	0	0	0	0	0	0	0	0	0	0	0	0	0	0	0	0
XLOC_001160	123.932	137.647	113.111	69.1893	72.3552	96.9792	77.8588	43.1897	40.0771	129.403	242.017	248.728	108.728	117.687	85.3207	103.93	106.676	61.6299
XLOC_001161	0.130634	0.419185	0.548164	0.387053	7.83047	0.105089	0.105539	3.9664	18.3142	0.273195	0.434385	0.523308	0.531127	0.107142	0.308285	0.29634	0	0.213581
XLOC_001162	10.9738	11.7737	10.2407	4.78733	4.34813	7.96131	9.0017	5.60675	3.572	7.44449	11.5664	10.7607	8.49908	6.55702	6.68612	7.33066	6.79207	6.13647
XLOC_001163	2.28522	1.83324	1.95035	0.650307	0.490502	1.43329	1.28298	1.31043	0.630012	2.26804	1.15914	1.3654	1.3858	1.11186	0.974992	1.17152	1.20554	1.01322
XLOC_001164	39.8131	46.4934	48.0939	45.5532	40.5856	39.4187	46.898	47.9025	37.4866	45.1241	41.3516	43.4223	43.3919	48.1051	53.6211	43.6137	49.503	49.3506
XLOC_001165	28.6659	22.2425	27.5973	16.8407	17.6869	25.5046	20.0261	17.3069	12.6191	18.4153	19.7642	19.5232	17.4092	15.4772	15.4892	14.1937	15.0183	15.312
XLOC_001166	86.7279	90.4555	106.573	75.4105	76.997	80.6316	81.5422	80.8396	75.7079	94.7507	94.9826	82.8127	89.4155	93.283	94.3515	95.6216	93.1419	90.9425
XLOC_001167	62.6981	71.501	60.2829	62.2693	64.869	71.7004	74.1363	75.7207	54.3446	74.0997	57.5229	58.8861	66.9779	60.93	91.3193	65.8689	60.5059	88.8695
XLOC_001168	44.0706	42.8973	49.6466	47.6074	52.2116	44.6794	41.1979	43.1616	51.0226	63.316	62.9926	58.406	55.2036	57.5022	59.5811	52.0765	57.7795	53.0898
XLOC_001169	12.6791	13.4896	13.433	13.5435	13.2476	11.972	11.1879	13.8075	10.2386	9.77887	13.7545	11.1308	11.7724	11.7266	15.1022	9.79138	11.5813	10.8794
XLOC_001170	1.98378	2.06117	2.47724	2.85624	2.88553	2.14383	2.0082	2.3637	1.36994	1.64948	1.9604	1.76171	1.73945	1.49962	3.22445	1.98802	1.97521	2.36416
XLOC_001171	13.9543	14.3154	15.7815	14.8832	14.3211	13.5625	11.3994	12.0379	11.8129	15.7033	16.6744	14.6711	13.3928	14.1466	18.6486	12.4149	16.1737	14.5242
XLOC_001172	46.2561	41.2977	48.1922	33.9782	35.0372	36.834	36.6136	34.4395	30.331	44.4124	40.1298	40.2344	39.2244	39.7403	41.0343	37.7827	42.1441	38.9324
XLOC_001173	29.0529	35.1459	37.2218	27.4724	18.0046	26.9146	27.0925	26.276	21.7849	35.2269	36.3988	29.7148	31.7296	35.6158	34.1596	32.1933	34.4986	30.7614
XLOC_001174	72.1254	22.5795	106.172	56.2443	28.7469	97.3338	55.4759	46.4807	65.3801	49.6966	35.8574	30.9113	40.853	43.1865	99.2128	51.8778	49.761	96.9601
XLOC_001175	223.264	254.008	232.53	253.48	193.411	257.71	248.887	223.372	224.317	227.313	248.769	261.84	256.835	222.268	235.557	216.693	215.186	217.495
XLOC_001176	76.4681	75.8013	77.1204	49.7993	52.1899	65.6615	62.0918	51.6099	44.9395	70.192	83.039	81.0136	67.9791	72.1261	59.1466	65.1779	64.4334	55.1921
XLOC_001177	153.857	140.387	150.467	166.632	168.067	156.439	161	152.085	166.353	189.773	145.709	167.543	146.557	188.769	157.174	182.187	185.798	143.315
XLOC_001178	170.579	157.622	170.385	111.801	110.442	135.347	129.911	102.978	93.7504	161.64	185.051	184.659	139.602	158.707	126.186	150.923	162.434	120.122
XLOC_001179	8.49951	8.20277	8.75426	4.83311	5.39268	6.89959	6.40898	5.25073	5.04724	7.62172	7.19412	6.12869	8.10519	7.41467	9.11732	8.74458	8.0165	9.18
XLOC_001180	29.5074	26.9276	32.6251	48.2621	40.7287	28.133	33.1728	44.1528	32.5293	47.5059	35.9939	52.7852	34.658	40.3352	32.791	31.6385	44.2363	27.6952
XLOC_001181	48.874	45.2486	40.2585	44.3275	42.4065	48.0403	46.7254	46.2529	36.6891	27.3243	27.2947	29.9862	42.1915	31.9322	30.3304	26.4219	32.6529	27.2718
XLOC_001182	67.3452	74.6031	75.1758	74.2328	68.0971	77.7263	78.4873	75.7299	79.0009	76.4226	55.9164	53.6295	72.8724	84.8222	88.0161	107.943	96.1391	116.53
XLOC_001183	35.2663	36.914	31.8266	27.196	32.6287	35.0738	33.2728	31.7461	22.1706	30.4355	31.3249	30.7705	33.9801	30.7074	38.2874	32.603	25.9247	35.8393
XLOC_001184	12.5027	13.2755	13.0202	18.9277	22.8831	13.7775	15.2375	17.6283	22.8789	9.06556	9.54216	8.94459	12.4176	10.2544	12.8263	8.76397	10.9048	11.9863
XLOC_001185	106.695	94.207	114.594	92.6708	81.6254	94.6649	97.1053	95.4793	93.8963	87.5836	81.407	75.6624	86.4383	88.3538	106.004	102.447	89.7012	121.444
XLOC_001186	56.6979	41.5975	61.0802	43.5899	46.8212	49.2359	46.58	38.9723	33.0295	32.4263	34.0288	31.7503	41.2028	31.9716	36.1592	30.4772	34.7336	34.8368
XLOC_001187	212.32	5.67993	1.27867	0	0.0756657	0.86518	0.0724077	0.544247	0	498.193	309.145	293.684	239.988	440.162	144.599	369.212	534.916	20.5145
XLOC_001188	42.6506	46.0531	45.3125	36.8052	35.2714	37.619	39.0693	39.7459	36.9741	60.6277	65.8133	61.252	52.4175	57.5517	49.5121	55.1144	54.6843	47.9687
XLOC_001189	1.08038	0.495256	0.647641	2.89619	4.29998	1.48991	1.24692	1.33891	1.79318	0.322772	0.513213	0.494619	0.753014	0.506343	0	0.233412	0.165648	0.12617
XLOC_001190	17.384	18.3162	19.1425	14.6461	16.8141	16.6033	14.1359	15.7083	16.3365	22.1251	24.6807	21.5346	19.577	22.5642	22.9042	23.5893	25.9606	23.3586
XLOC_001191	12.5042	9.18091	10.0112	9.86759	10.3522	10.6192	9.49061	9.71802	11.1391	18.5202	15.5711	12.8319	14.55	20.9829	20.0297	21.7033	24.0135	18.5627
XLOC_001192	5.69079	5.34784	6.23144	2.99754	3.98085	4.44716	3.15264	3.05611	1.6372	2.49357	2.10256	2.34481	3.08499	1.55581	1.748	1.02456	0.988869	1.63931
XLOC_001193	18.1569	21.7795	25.4737	15.9587	16.7834	18.93	11.9968	13.7786	12.5425	1.08078	1.10746	0.524464	4.25841	1.49766	1.38222	0.677356	1.18328	0.985769
XLOC_001194	0.182339	0.29255	0.153026	2.161	0.461822	0.293366	0.810217	1.10726	1.27109	0.0953315	0.202105	0.0730434	0.0741348	0.224324	0	0	0	0.0745292
XLOC_001195	29.756	32.5858	69.9569	10.7632	8.47962	44.5765	15.5666	10.2839	8.01774	8.03757	14.3892	6.02157	12.9454	8.29378	8.14279	7.85312	7.51651	7.70799
XLOC_001196	87.3791	69.5837	62.3021	41.6756	43.4224	61.6056	40.3474	45.2345	51.723	16.6394	16.4568	21.9126	71.7457	19.577	14.8648	16.8673	16.3926	13.5311
XLOC_001197	9.93387	8.60214	11.0639	9.12328	8.97456	10.3812	11.1758	8.29552	7.0112	7.9604	9.2099	10.0415	9.05916	6.54844	8.58119	6.52875	6.27743	8.19661
XLOC_001198	0	0.438004	0	60.3948	26.2746	23.828	38.4868	29.4849	49.374	0	0	0	8.10258	4.702	0	0	0	0
XLOC_001199	134.31	116.788	125.683	113.577	121.311	129.287	118.698	94.0872	94.7513	92.3915	116.894	115.248	116.586	99.1031	102.429	91.9045	99.1458	110.247
XLOC_001200	17.7137	18.5055	18.7176	12.9221	13.9012	15.6423	14.506	13.8649	12.0364	26.4784	27.0411	25.8034	17.743	26.2829	20.8697	23.7749	28.2147	19.2196
XLOC_001201	2.20162	3.25827	1.81582	2.36182	2.051	2.16806	2.66803	2.63436	2.2051	1.58767	2.86101	2.34172	2.43844	0.840586	1.13468	0.803682	1.05924	0.961947
XLOC_001202	14.7139	17.8144	15.8115	15.8188	14.76	14.3262	17.4582	15.7788	13.4153	11.014	11.6148	10.788	14.5253	11.3554	15.3757	10.4691	10.1394	15.4459
XLOC_001203	11.6283	12.2849	12.4252	9.28793	7.13491	11.9613	9.44583	6.1187	5.46311	6.97654	9.15597	12.2691	10.6956	8.85968	8.54742	7.15917	7.36537	7.01252
XLOC_001204	25.0645	22.3953	24.6003	13.3661	15.2685	22.4089	18.7787	17.3738	8.8373	19.1647	18.9022	20.5188	21.8124	16.9733	22.0559	17.2547	18.4332	19.0013
XLOC_001205	0.799713	0.667202	0.993299	0.821411	0.594141	1.02933	1.05959	0.527253	0.594646	0.802771	0.63821	0.486943	0.364162	0.314833	3.32156	0.991723	0.514982	4.05323
XLOC_001206	50.7506	41.4391	51.4562	30.9479	33.844	44.2656	36.2877	29.06	25.4399	47.545	44.9904	41.3455	36.8099	44.9244	40.1597	38.7558	45.7775	35.9366
XLOC_001207	29.1425	29.8873	28.9737	26.7378	22.5068	30.1038	26.3535	25.9277	20.5846	26.5772	22.2991	24.1444	25.4477	24.3772	25.3994	24.3527	31.4553	23.9587
XLOC_001208	20.3754	17.98	22.1118	16.0293	15.8377	15.1476	16.7452	15.1158	15.9452	18.1465	19.4691	16.7748	18.3966	20.918	19.3442	19.2854	19.8322	22.2852
XLOC_001209	0.985179	1.14597	1.28154	9.87584	18.3399	2.77384	3.42249	14.1871	34.7963	0.103015	0.109197	0.197327	1.40193	0.282805	0	0	0	0.0402681
XLOC_001210	4.58424	2.304	9.68767	4.85481	4.5697	6.79797	3.03428	4.83929	3.55075	0.981802	1.71413	1.94703	2.2905	2.17438	2.12892	1.9629	2.25257	2.66389
XLOC_001211	94.0482	102.592	102.989	70.7078	62.4271	97.5014	120.912	79.2316	66.2932	56.9518	40.2271	36.4824	94.1825	44.157	44.652	55.3996	41.4178	50.6714
XLOC_001212	3.65962	5.15902	4.35348	3.89507	3.29963	3.91579	3.58812	4.13024	3.74275	2.86073	3.07178	2.73276	2.51357	1.48619	1.87262	1.74632	1.98294	1.33608
XLOC_001213	30.6455	31.2703	34.8119	30.4563	29.0119	24.8075	28.9022	27.9199	28.0073	27.3518	24.232	26.0422	28.6209	26.7121	22.7452	22.688	25.2529	17.0333
XLOC_001214	15.2087	19.3078	16.0269	13.7567	15.2916	15.9961	16.4226	17.805	13.4955	10.6534	9.65614	9.18798	16.1691	10.9801	15.1773	11.5002	12.678	12.9961
XLOC_001215	49.437	54.3202	54.3996	74.2768	55.5018	56.2698	68.1958	61.2506	62.7333	75.7534	55.379	57.5159	55.7024	85.8385	83.9837	83.6128	84.9508	71.4763
XLOC_001216	1.20209	0.16771	0.0438626	0.0516182	0.0441248	0.0840889	0	0.09068	0.0809642	0	0	0	3.82494	1.11452	1.15118	3.87301	1.79501	6.53698
XLOC_001217	54.8521	54.2452	59.4472	48.1022	47.6664	58.1243	47.4477	48.4869	46.3684	48.5549	46.9613	48.5684	45.8336	47.5478	46.1245	49.1286	46.5891	45.7681
XLOC_001218	37.1273	30.8342	31.3558	27.849	31.3448	29.1379	28.0696	28.2476	30.3952	37.032	41.7844	36.6576	34.8579	38.4076	30.4204	34.4707	39.7753	31.2014
XLOC_001219	36.5632	29.6615	37.9357	23.5152	23.9655	29.5788	25.5926	23.0195	19.7565	31.5108	32.5468	32.3014	28.3515	30.3255	22.6941	28.8919	30.356	20.9354
XLOC_001220	0.639826	4.06344	1.02918	7.95153	6.61715	2.74511	7.19375	8.32578	9.66384	0	0	0.0854362	4.11886	0.481037	0	0	0	0
XLOC_001221	0	0	0	0.0855524	6.36255	0	0.0699838	8.79218	47.1345	0	0.0480071	0	0.0704387	0	0	0	0.0464853	0
XLOC_001222	65.0797	62.5164	68.6716	56.9054	55.1538	65.9586	60.1465	53.2206	57.6641	76.9795	65.0588	70.7386	58.5151	75.8151	68.3458	75.6024	84.618	64.7225
XLOC_001223	235.904	247.968	243.814	290.467	218.57	266.102	281.205	256.694	229.696	162.46	157.392	171.891	247.637	229.317	204.68	233.116	235.34	243.49
XLOC_001224	0	0	0	0.0467194	0	0	0	0	0	0.0494641	0.0524325	0.0378996	0	0.116394	0.0372116	0.0357698	0.101541	0.0386705
XLOC_001225	137.753	104.299	121.303	144.691	137.859	169.288	135.627	132.154	148.427	175.539	141.996	126.581	97.9277	165.37	134.305	173.665	174.041	156.36
XLOC_001226	138.442	160.052	151.297	158.279	159.687	159.204	184.188	165.537	155.325	213.234	171.95	176.945	156.403	217.306	213.585	222.384	206.969	238.73
XLOC_001227	12.0569	11.4717	9.53029	11.5616	11.9545	12.8006	12.6857	11.858	11.8906	20.7434	14.8401	13.2541	12.3121	15.753	16.8734	15.3185	18.5828	18.7383
XLOC_001228	44.349	39.2984	38.9283	35.7553	36.2001	37.6788	32.5391	26.0085	22.3455	48.3846	32.2276	41.3327	30.3587	37.6728	33.5516	32.4227	38.4914	27.6532
XLOC_001229	209.187	201.19	187.483	150.84	143.317	167.457	154.005	133.604	118.893	77.7759	77.9026	110.774	99.6246	79.0646	56.7984	62.342	76.12	57.1414
XLOC_001230	0.745629	0.664615	0.55623	0.409113	0.489611	0.399881	0.334663	0.215612	1.47591	0.346518	0.826455	0.33188	0.471574	0.407696	0.651711	0.689105	0.711339	0.406357
XLOC_001231	14.6149	15.4137	17.9263	11.5069	12.3387	19.3208	12.7156	10.6393	8.47025	13.4653	10.875	11.2998	8.39368	11.1485	10.3711	12.4422	9.76238	11.1119
XLOC_001232	0.642361	0.572567	0.778689	1.40981	1.50643	0.976078	1.09559	0.557251	0.663393	0.895579	0.395552	0.800563	0.580375	1.17077	1.01061	0.701604	0.766025	1.517
XLOC_001233	32.0569	27.7777	32.0375	39.6357	33.0554	35.631	30.0505	26.9603	31.7481	47.3378	33.4976	33.5256	26.9626	42.3484	38.4032	33.677	44.517	26.6059
XLOC_001234	94.1961	80.4118	91.1276	84.0809	74.4251	90.9313	85.2205	74.6129	72.9602	82.8698	90.9267	94.1282	78.3411	92.1868	84.1656	80.3634	95.4666	75.7686
XLOC_001235	59.093	50.4757	68.4708	41.8941	39.0882	47.0523	43.3357	42.9848	34.0134	48.0014	48.6736	42.7022	45.536	44.7895	53.3729	43.9303	51.4638	43.9565
XLOC_001236	17.1692	19.0471	17.114	20.2346	26.6732	17.0208	21.0901	24.5009	25.9543	21.7905	20.3037	21.2982	21.2791	21.3581	18.828	19.1602	20.7219	17.9747
XLOC_001237	51.1234	73.9771	64.4927	37.1491	30.8001	57.427	48.0993	36.8763	23.9655	68.64	68.2314	55.3791	75.0517	46.2092	48.4242	44.2847	42.8446	40.7011
XLOC_001238	28.1994	21.0541	22.963	20.9568	18.7159	22.4604	21.2936	19.2314	16.1328	28.2605	33.7939	29.0799	25.1099	30.8225	24.0276	28.8391	27.988	23.2806
XLOC_001239	23.4759	27.4775	27.3453	29.6169	26.5109	22.6883	29.2263	27.1606	27.4456	15.7754	16.3625	16.1162	19.0141	15.3578	19.9254	14.3168	15.5702	19.7783
XLOC_001240	0	0	0	0.682475	1.55573	0	0.27914	0.999112	2.49778	0	0	0	0	0	0	0	0	0
XLOC_001241	12.1875	18.8386	11.9745	20.173	24.9167	16.0557	18.5948	21.9191	30.9182	9.23598	9.64903	9.18603	16.0568	12.817	14.8651	15.0277	13.7185	18.6416
XLOC_001242	5.7456	6.8515	7.3241	9.93806	14.9193	7.6701	9.33393	11.9624	10.392	5.42333	3.85548	5.32486	6.66714	6.01146	17.297	6.29377	5.86655	14.0907
XLOC_001243	9.50764	27.23	9.74829	80.8135	3.81367	44.3331	63.2224	50.0473	40.0866	0.359879	0.095369	4.06718	33.5483	6.24537	16.8533	8.36038	1.10815	28.1701
XLOC_001244	45.0711	41.4175	46.9647	36.1132	38.4541	41.469	36.5414	34.3757	36.634	47.7519	59.0759	53.9104	46.0868	47.7885	51.431	43.127	52.3829	43.8951
XLOC_001245	289.044	109.334	444.269	0	0.189095	252.071	7.96191	5.82907	0.086742	0	0.124129	25.7507	124.667	0	0.264285	0	0	0
XLOC_001246	9.86903	8.83158	8.96582	6.9483	10.3118	6.57665	5.44704	7.28993	7.74503	3.81449	4.51272	5.48002	7.25696	3.92694	3.2027	3.6697	4.19488	4.10042
XLOC_001247	21.2128	17.4176	18.2215	19.8823	19.103	19.4069	18.482	19.1239	21.2631	26.3565	28.8602	26.8593	25.7725	32.6813	28.5312	39.0627	27.4097	31.0098
XLOC_001248	21.7529	20.3316	25.9966	15.5183	16.8144	19.6988	18.8271	15.7197	13.2768	18.6491	22.4372	21.2537	19.7792	20.1842	19.2947	19.8741	20.6309	16.1811
XLOC_001249	54.1773	50.6131	58.9163	44.3882	38.706	52.2483	49.986	44.0069	39.8262	51.8787	47.2873	45.3189	56.6537	54.488	41.5326	51.0377	51.882	41.0788
XLOC_001250	11.1632	8.83745	8.50568	9.13922	12.2768	10.5163	14.1215	12.7423	12.5147	17.5092	15.7923	13.4156	13.7355	23.4917	17.6784	20.1033	26.0115	13.8086
XLOC_001251	22.3017	18.8822	20.1779	16.9771	12.9949	22.1434	17.473	13.8888	13.1839	120.358	123.721	94.5145	53.6276	118.732	67.0361	95.15	138.007	22.3183
XLOC_001252	0.0584994	1.22015	0.147285	15.4839	18.57	4.23539	5.71867	12.5349	29.7241	0.489359	0.713249	0.749898	1.47464	1.19949	0.184071	0.442348	0.376712	0
XLOC_001253	8.01152	5.13076	9.37909	2.99208	3.29662	7.20309	3.97054	2.71577	2.05977	3.09747	4.06688	4.5578	3.91423	2.84368	2.59501	1.7054	1.91479	0.742981
XLOC_001254	2.82369	10.2743	3.97778	9.86023	6.55575	6.3278	10.3472	12.6852	14.1381	6.74878	2.34733	2.50467	2.87011	8.02297	9.91616	6.55797	9.41639	6.26539
XLOC_001255	17.1785	15.1898	19.0546	11.4235	12.767	16.335	13.2209	10.8516	7.59853	14.6927	12.488	13.9347	15.397	13.5974	19.4443	11.5967	13.7933	15.8291
XLOC_001256	9.33187	13.4996	7.36089	8.4106	7.18964	7.34294	9.06356	9.55528	4.30524	4.69231	4.12608	3.67698	5.18322	2.96948	6.29785	2.6606	2.29865	5.29416
XLOC_001257	0.560979	1.08006	1.41238	2.99181	6.25164	2.70768	1.90351	2.43326	1.99875	0.234635	1.4923	0.539335	1.36849	3.58877	1.67689	2.12094	1.80624	3.6687
XLOC_001258	9.91673	16.4735	9.42168	26.795	10.1099	18.7773	23.5439	19.6404	22.1374	7.4836	3.21456	3.56031	9.31904	9.74476	183.762	78.7354	11.7478	254.749
XLOC_001259	47.6257	41.4437	49.7921	34.4136	38.7884	41.0723	36.3573	36.9972	27.7187	32.9888	33.6265	32.8752	28.2247	25.5994	33.9188	25.5852	28.0843	30.6844
XLOC_001260	53.6609	44.5532	58.424	37.7303	38.2189	48.2304	42.6391	42.3845	34.7217	59.7473	51.8289	51.0421	43.3203	54.7875	52.7212	52.1394	53.4447	50.9972
XLOC_001261	4.40501	4.10589	4.68267	2.15454	2.44388	3.77985	3.32156	2.76594	1.91718	3.99196	3.20851	4.43673	3.00201	3.23438	2.64011	3.29916	2.83664	2.1949
XLOC_001262	0	0	0.0749399	0	0	0	0	0	0	0	0	0	0	0	0	0	0	0
XLOC_001263	32.0284	30.3173	31.2879	22.4091	25.8082	28.2302	26.2294	21.4557	18.9873	38.5255	36.7942	36.7665	26.8152	32.1329	28.0643	27.0872	34.8447	24.8107
XLOC_001264	229.624	237.232	227.213	247.934	229.687	275.54	248.527	223.627	232.228	221.86	147.698	170.52	217.678	236.363	209.229	230.71	231.266	218.836
XLOC_001265	0.562189	98.6177	1.10089	3651.03	2795.73	749.987	1108.69	2595.55	4193.65	0	0.415421	0.300277	191.696	122.65	0.147413	0	0	0.459577
XLOC_001266	1.52834	1.74477	3.45325	2.67052	2.87837	1.79692	2.46949	2.60068	7.87671	1.41371	1.10762	1.60124	2.58114	1.15708	2.03457	1.28901	1.7034	2.2585
XLOC_001267	254.924	313.021	298.024	294.033	299.003	297.201	333.24	332.782	294.443	273.912	267.274	253.6	318.174	286.825	239.859	275.327	296.492	249.402
XLOC_001268	57.1707	53.5731	59.8413	47.4599	48.5649	52.017	50.3561	48.7989	38.2062	49.1398	60	55.3726	47.0057	46.8319	52.5885	40.8254	49.6032	47.0247
XLOC_001269	20.4019	20.2203	19.0666	13.0051	15.2682	15.4121	15.113	11.1782	9.71785	22.3379	22.9267	25.0844	19.4851	21.2756	20.1834	19.4014	22.018	18.9419
XLOC_001270	0.324136	0.427185	0.369179	1.96648	6.17673	0.540127	0.430214	2.129	1.61397	0.0242095	0	0	0.169439	0.113934	0	0	0	0.0189267
XLOC_001271	0.881733	1.08458	1.03597	55.6746	78.51	13.004	24.0775	53.7475	120.609	0	0	0	3.29812	3.08553	0	0	0	0
XLOC_001272	16.219	17.9652	16.3044	23.9623	28.2672	17.0252	19.2022	24.5749	30.8445	40.9047	54.3455	47.954	32.9534	44.7557	47.4639	46.9542	47.5161	49.8187
XLOC_001273	27.0865	22.5926	25.1909	17.4209	15.1948	20.9239	18.1153	14.4721	12.6899	20.4451	27.9682	28.4559	17.6009	18.8318	13.5934	16.3673	19.509	11.6823
XLOC_001274	69.6217	65.1018	72.4885	80.847	72.0494	68.39	75.0991	73.2315	66.4805	78.658	70.0547	69.7245	69.2183	72.3139	90.4939	70.1658	76.5321	85.638
XLOC_001275	110.39	111.973	89.8754	89.8776	102.265	93.4278	94.5127	102.529	103.004	310.731	354.818	303.21	176.266	244.494	179.984	236.633	307.601	144.852
XLOC_001276	65.4337	69.8278	70.2879	52.6622	54.9032	53.9723	58.1626	54.9766	47.4707	55.0992	57.2917	52.6055	55.4348	52.4097	69.7174	56.9266	53.5607	65.7335
XLOC_001277	0.999815	2.63535	1.55829	0.282127	0.241171	1.149	1.26932	0.743438	0.11063	0.0746754	0	0.572166	2.09058	0.0585728	0	0.0540013	0	0
XLOC_001278	0.644175	0.930179	0.756862	1.01793	0.652617	4.45658	0.312258	1.11765	0.49895	0.538866	0.285602	0.516101	0.41905	0.211334	0.912119	1.26646	0.553096	2.31704
XLOC_001279	47.7388	56.0773	47.8014	49.1438	47.2875	50.5443	52.2916	46.1247	49.5464	44.4377	49.9041	52.6155	44.7753	47.1298	36.8577	42.6874	44.5268	32.7793
XLOC_001280	36.9117	32.0732	33.9311	31.5647	31.0246	30.6154	27.0439	28.826	28.5268	39.5381	32.1588	31.2778	32.0779	49.9083	55.9476	64.8886	62.3227	64.0622
XLOC_001281	35.4514	14.7641	32.9907	7.62239	11.2058	21.4233	15.8966	16.8854	13.1055	37.2915	38.0253	38.5955	24.7585	20.7985	18.347	21.7405	25.3051	21.1116
XLOC_001282	0.638846	1.28123	1.27334	3.15471	4.51704	0.89936	1.54837	3.94869	5.6286	34.5695	29.5631	24.5039	22.7922	37.9218	66.9007	50.8429	36.5109	76.5738
XLOC_001283	0.0442095	0	0	0.0436625	0	0.0711287	0.0357169	0	0.136971	4.57654	5.09619	3.50656	3.48706	2.97327	3.09514	1.57118	4.22291	1.77087
XLOC_001284	27.0267	19.6419	24.2538	21.9353	27.9005	24.863	26.483	25.8833	20.1047	6.85527	3.41088	8.0396	14.2523	8.44963	7.57791	6.77843	8.04149	10.1719
XLOC_001285	10.9649	10.1045	11.9977	11.9944	12.3917	10.998	11.4376	11.3182	11.0462	7.25662	5.11525	5.47665	7.22321	7.05788	6.71472	6.29712	6.25653	6.09863
XLOC_001286	47.4012	41.7942	44.1531	45.1277	41.1723	41.2237	40.9865	43.9362	41.2794	29.2032	27.2637	33.2555	34.7247	24.5171	29.2254	26.0909	23.3745	29.1842
XLOC_001287	42.9296	48.456	43.2064	36.0025	39.7509	36.5334	43.1068	44.697	44.6086	43.5691	48.0347	47.0557	39.3795	43.9619	37.9993	42.6558	45.2005	41.3536
XLOC_001288	26.3799	20.4471	24.6478	20.0969	18.375	21.4745	20.8463	18.0166	15.7206	21.3325	22.9033	22.4377	18.8495	18.0229	16.9147	12.9281	16.9425	13.805
XLOC_001289	0.0375952	0.120637	0.0946537	0	0	0.0907303	0.0911195	0.032614	0.0873587	1.0221	1.70849	1.65663	0.703124	1.11004	1.27167	0.938119	1.53328	0.706864
XLOC_001290	43.3652	42.0103	48.3219	46.5089	31.8782	46.5046	54.0574	43.713	41.7625	43.7586	31.581	31.018	40.4915	46.0341	67.6287	54.4603	42.8613	69.013
XLOC_001291	0.372453	0.735475	0.577064	1.89582	1.81411	0.507049	1.06474	1.11844	2.06379	0.119833	0.0952679	0.22954	0.512535	0.117491	0.180299	0.0866564	0.184496	0.234209
XLOC_001292	16.0509	15.8489	19.1501	13.2327	11.6905	15.093	14.0705	12.8922	10.9822	13.5819	15.1536	13.6878	15.9857	15.3559	13.5314	16.3695	16.4524	13.3285
XLOC_001293	43.9695	44.5087	48.3102	38.9095	48.0476	41.5785	34.7644	37.4708	28.27	37.6522	44.3917	40.8208	38.2769	34.9575	45.0576	31.4265	36.631	40.6165
XLOC_001294	30.7351	34.6395	28.0094	23.6507	28.1769	26.8484	30.1119	25.6268	25.9968	30.9551	33.1611	35.8035	25.9123	28.0948	27.7372	27.4704	31.0305	23.481
XLOC_001295	4.75676	6.07723	5.37201	9.8598	9.12256	6.37762	7.16409	6.72468	12.2358	0	0.0650913	0.564596	3.00842	0.288989	0.138587	0.0444057	0.0630278	0.14402
XLOC_001296	305.688	319.601	312.459	317.52	337.494	341.023	308.092	283.113	275.433	419.421	379.754	392.383	322.307	388.347	319.437	340.105	392.562	269.279
XLOC_001297	56.2134	54.6096	57.1299	50.2503	47.2214	49.2857	51.4816	41.0336	47.6717	63.7696	68.2966	74.0499	50.9031	55.5443	40.4104	48.9273	53.9296	39.241
XLOC_001298	19.0022	19.0612	17.9849	15.6978	15.578	15.8592	16.4241	16.2879	17.9277	19.9035	17.4739	17.6103	14.9252	17.0188	15.9409	17.0612	17.6149	16.169
XLOC_001299	8.40429	8.43966	8.24563	5.28472	3.98156	7.05266	6.69214	6.05815	5.17489	5.62681	7.33833	5.52232	5.11319	3.54566	3.92387	3.70325	4.63979	4.57197
XLOC_001300	0.125124	1.20451	0.525042	1.60648	1.69018	1.20787	2.62828	1.95382	1.55065	0	0	0.601481	0.712213	0.718361	0.393708	0.189227	0.402872	1.02286
XLOC_001301	15.1427	13.0119	14.617	11.3495	11.7737	12.2778	11.6535	9.86524	8.99368	8.57412	7.76185	8.29582	7.15438	6.33252	8.19231	5.56673	6.42375	5.77352
XLOC_001302	48.5816	35.5693	38.7468	22.84	24.3001	30.3818	24.2283	17.1033	16.2372	43.4491	39.5561	39.7891	26.3813	33.0906	32.3266	28.495	35.9361	24.8895
XLOC_001303	2.33785	3.33414	2.79042	1.59059	1.88602	1.42096	1.30114	2.1633	1.16696	0.760535	0.978927	0.915711	1.98552	0.894806	1.22603	0.628546	0.947895	0.849397
XLOC_001304	5.98321	5.90746	6.1801	4.94326	3.73994	4.76692	5.48456	4.29212	3.96592	5.59462	6.4405	6.26861	5.23952	6.22845	6.74314	5.13329	5.43363	3.90351
XLOC_001305	76.6487	84.3987	76.9988	98.5563	91.593	94.1405	86.5883	91.5526	82.3789	16.1325	16.0091	31.2965	46.712	17.2307	13.4275	8.68757	10.0408	8.58705
XLOC_001306	1.63484	3.04453	0.784009	12.3979	13.26	4.83786	7.73604	10.9406	19.4011	0.610525	0.453014	0.654901	2.18397	2.44226	1.65346	1.76599	1.0653	2.72062
XLOC_001307	5.32899	6.86801	7.36827	4.50092	3.95815	5.56361	4.77582	4.31978	3.80055	4.5522	4.40578	4.31615	4.77134	3.73777	3.77966	3.0607	3.54728	4.15399
XLOC_001308	2.36156	4.63648	3.8595	3.06887	2.51843	3.94949	2.86186	4.58254	3.70646	8.90271	1.03325	1.49371	5.35665	2.80338	3.17763	3.75939	4.06866	4.97872
XLOC_001309	37.3458	34.3592	44.3752	41.9963	32.7	31.0095	28.6532	33.1996	32.8406	31.8011	46.3464	41.499	33.3745	22.6945	22.421	19.0825	29.4331	23.426
XLOC_001310	37.646	34.39	38.7096	37.6491	41.1744	37.9782	38.4699	39.6604	41.6106	22.9095	19.7733	19.5097	29.6191	24.1446	26.7324	21.1317	24.0969	24.2871
XLOC_001311	2.36047	1.8936	4.33931	2.10924	3.41629	2.62226	1.90703	2.04772	2.17657	0.117534	0.124588	0.540332	2.10222	0.0921899	0.0884206	0.0849946	0.241277	0
XLOC_001312	4.81172	7.05452	4.03817	2.29416	2.59147	6.27334	7.23859	4.46206	0.771093	0	0	1.1964	4.78964	0	0	0.0627313	0	0
XLOC_001313	42.3874	50.3848	50.1542	51.9712	47.5457	48.3163	58.4058	54.0957	47.8357	35.6563	34.1437	32.56	46.2813	41.3576	43.3191	40.357	36.5979	43.793
XLOC_001314	5.44027	3.29744	3.65254	2.74618	3.77644	2.5286	2.34411	4.92922	11.9859	2.02262	2.278	2.61519	2.26104	1.48732	1.80691	1.09699	1.16777	1.58126
XLOC_001315	74.9749	67.1411	75.9471	54.9276	47.3765	63.0993	55.3139	52.1921	47.6664	50.5199	55.7714	58.7982	52.8576	50.3367	54.777	54.7999	53.69	62.0747
XLOC_001316	0.990797	3.77544	2.91029	1.46781	1.67297	0.797047	2.00117	1.71904	1.53486	2.59007	0.27455	0.793808	1.40992	1.01578	1.5588	2.80949	0.531693	1.61991
XLOC_001317	0.71823	1.08833	0.87066	2.12803	2.89709	1.21976	1.74078	1.73074	2.71974	0.834464	0.442271	0.447559	1.03828	0.785429	0.564987	0.784471	0.8565	0.5219
XLOC_001318	5.24858	5.84034	3.45753	16.5542	7.71875	7.53644	10.8972	12.1418	18.0535	4.95706	2.56472	1.26604	4.13022	4.58246	9.6781	5.50505	3.99769	10.0575
XLOC_001319	18.89	23.042	18.1334	52.7742	57.7839	25.0839	27.1775	50.396	65.34	13.3937	8.74792	12.4391	18.9375	16.2358	23.3071	14.5773	14.4417	19.144
XLOC_001320	18.167	18.2352	14.8709	20.0634	21.9108	17.2781	19.3767	20.1075	21.4883	14.7853	7.43952	11.9022	16.1552	12.4779	24.6394	14.6845	14.2153	23.2643
XLOC_001321	30.8283	0.0357382	0	2.6399	4.43811	0.394217	0.287933	1.46858	2.00136	0.186333	0.148136	0.321231	4.63688	0.584613	1.43682	1.01059	0.286881	2.62212
XLOC_001322	10.4686	6.01036	7.75201	6.0818	7.97166	5.28405	5.14088	7.74602	5.32618	6.54642	11.1484	6.496	4.92393	7.91262	11.5451	9.62325	7.27006	9.31294
XLOC_001323	5.51068	3.80245	5.07754	3.50147	3.54624	4.12306	3.67375	3.54362	3.43258	2.25654	0.59799	0.987984	2.72622	1.95959	0.909421	0.407952	0.579033	0.220518
XLOC_001324	0.721247	0.867891	0.605297	0	0.0761145	0.0725259	0.0728371	0.312843	2.30442	0	0.199858	0.57785	0.293242	0	0	0	0.193522	0
XLOC_001325	11.1198	11.719	12.9918	11.4129	11.0446	10.8396	10.0054	10.5544	12.3621	12.357	11.9869	11.8787	9.96405	11.3734	9.81066	9.62837	13.5258	8.59114
XLOC_001326	1.18157	0.817131	1.47033	0.965753	0.481574	0.819409	0.757091	1.34313	0.220909	0.724264	1.39998	1.14251	0.993928	0.86884	0.993569	1.17073	1.31187	1.09914
XLOC_001327	1.71296	0.739933	1.54816	1.4315	0.556221	1.37799	0.638725	0.571539	0.306181	1.10225	1.60655	1.26682	1.92863	2.16142	4.66436	1.49454	1.69704	1.93889
XLOC_001328	2.28153	1.97788	2.34711	1.70815	1.2427	1.48014	1.27838	1.62808	1.0546	1.50067	1.50915	1.41516	1.37646	1.26762	1.59211	1.30781	1.73778	1.29354
XLOC_001329	40.5735	35.4954	46.2698	28.0336	36.5661	36.0242	27.6264	24.4791	29.3831	9.07875	12.1035	13.083	24.7104	8.79176	10.6651	7.72681	9.85611	6.85198
XLOC_001330	5.9039	10.2392	6.37041	5.16447	3.94004	5.06602	6.35969	5.31677	2.9615	5.11511	3.67704	5.00038	5.25799	5.6723	5.52884	4.25169	4.46568	5.23999
XLOC_001331	43.0748	55.546	37.577	54.017	44.062	44.9102	58.1148	53.1833	46.8997	61.1909	65.4912	54.5664	52.9237	56.712	58.9631	62.3213	62.5533	62.3559
XLOC_001332	17.964	12.2033	13.4722	10.947	6.51824	14.7586	10.4989	10.4114	5.98013	3.91668	4.82956	6.49191	5.34572	2.44515	3.4877	2.36991	2.21517	2.12467
XLOC_001333	5.47127	0.581691	0.0553215	3.64578	2.83826	0.318171	4.04745	3.0308	3.62511	0	0	0.052813	2.6265	0.324389	0.36298	0	0.282993	0.37721
XLOC_001334	12.6626	17.068	13.0983	5.67131	4.22647	13.3253	23.4937	14.4975	3.87756	4.31092	3.99843	2.59525	23.5267	1.20762	7.70234	7.90491	2.60745	7.34229
XLOC_001335	3.83778	4.14129	3.1638	3.15299	2.89598	4.12551	3.12799	2.03293	2.31493	5.11388	4.40438	3.80944	3.50734	4.34541	7.40042	4.9051	4.84797	6.02473
XLOC_001336	13.2297	17.7505	11.1678	14.5178	14.2391	13.6923	13.6885	12.8863	11.8052	13.51	12.6915	10.7234	11.8272	10.9141	26.7782	9.53572	10.1302	17.3925
XLOC_001337	12.8759	12.4769	12.0363	13.7239	12.9693	12.0502	14.0073	13.1606	11.2074	13.3971	10.3152	12.0523	13.3727	18.0888	16.3965	17.8337	14.7771	16.3619
XLOC_001338	2.47287	3.18605	3.27021	4.07046	3.98567	2.95381	3.45081	2.27524	2.32167	4.3096	2.90705	1.92118	1.27961	2.7657	2.88841	2.32319	3.21702	2.75661
XLOC_001339	4.57731	4.67343	4.63513	3.0636	3.92829	4.10826	3.11734	2.36281	3.45749	2.53158	2.72543	3.21264	3.9989	2.45108	4.10657	2.34559	2.03003	3.18521
XLOC_001340	52.1155	52.8409	55.5449	42.6233	40.4841	47.6046	51.4701	43.5647	35.7951	44.4662	47.602	51.9286	51.5904	49.8748	40.0011	45.1852	45.7536	39.2432
XLOC_001341	3.32207	3.96502	2.65201	3.60106	4.24121	4.2368	7.46257	4.14714	2.51037	1.3556	0.898095	1.23342	2.70135	2.19303	2.1671	2.26694	2.0871	2.45077
XLOC_001342	1.80221	2.05204	2.09796	0.114833	0.147244	1.21595	0.892393	0.100866	0.180118	1.2158	1.80426	1.53705	1.13456	0.810584	0.503051	0.791278	0.811137	0.427723
XLOC_001343	0	0	0	0	0.140463	0	0	0.144331	0	0	0	0	0.270577	0	0	0	0	0
XLOC_001344	2.24348	1.94184	1.98191	2.15741	2.09344	1.89976	1.86021	1.94623	1.82916	3.21017	3.14107	2.03394	2.78445	2.8569	3.57606	2.90178	2.91476	4.53673
XLOC_001345	7.00464	6.36512	8.68776	8.20361	8.7397	8.52712	8.0629	5.86145	7.24999	10.8894	9.82517	8.24415	6.2503	9.71058	7.99697	8.43708	11.5096	7.09432
XLOC_001346	0.822023	0.471027	0.295659	13.9175	24.4551	4.03064	5.43941	16.5373	29.1368	5.97591	0.824357	0.815397	2.41908	13.0345	8.12912	19.121	12.6456	15.8717
XLOC_001347	56.8141	53.4751	58.6163	57.6554	52.3171	63.6409	61.9956	59.9878	53.5156	51.3534	49.1072	43.3376	55.2875	56.1447	54.6692	55.7478	54.4499	54.7767
XLOC_001348	24.4132	10.463	8.23281	15.7438	14.2112	10.8509	11.2577	16.5367	17.9596	6.2945	25.3298	22.5961	12.5093	6.76578	5.78762	5.64766	5.14466	5.19436
XLOC_001349	0.559358	2.24362	1.27418	2.68326	2.29374	1.54277	2.4532	3.88196	2.8471	1.16978	0.354281	0.768252	2.14426	2.556	4.65155	3.98793	1.97254	7.3162
XLOC_001350	13.1481	13.9452	9.0185	11.4871	12.8081	11.1364	10.1117	11.1319	12.4362	10.1791	8.82813	9.5718	22.7707	9.17654	8.85107	7.83894	8.61611	7.64784
XLOC_001351	13.532	14.803	14.7119	11.266	17.8684	12.6851	10.7744	14.2858	18.4073	18.9735	17.3851	17.1136	19.0289	20.5002	24.9845	21.9234	22.4753	23.9755
XLOC_001352	198.989	217.301	210.77	152.481	156.453	217.071	188.264	164.966	151.492	253.319	254.388	260.518	238.561	263.996	180.631	244.569	261.061	180.733
XLOC_001353	43.3174	42.1622	47.4219	29.6389	33.7039	34.6878	36.336	29.117	26.6701	35.9633	39.6972	36.3818	36.1548	35.4629	27.8005	30.9035	35.4298	27.5024
XLOC_001354	3.30086	2.6107	3.31644	2.15804	2.86526	3.10417	2.55409	2.4602	2.41266	3.11125	3.96786	4.43247	2.57069	3.46988	2.74286	3.40999	3.393	2.62237
XLOC_001355	40.7577	10.0445	36.7711	0.0169631	0	12.3523	0.929704	0.238398	0.0399104	30.0465	26.5382	25.2097	40.6142	34.5693	15.2944	36.3259	42.0294	18.9689
XLOC_001356	4.18753	4.73639	5.15143	2.18345	3.64513	3.89174	2.35347	2.12095	2.35706	0.0543936	0.0864868	1.10443	1.77657	0.106661	0	0	0	0
XLOC_001357	5.91373	3.21687	3.71886	2.77627	3.18711	2.81528	2.65065	2.61429	2.49732	5.09096	7.27312	6.19181	5.17107	3.32875	4.20588	3.96941	3.7995	3.27808
XLOC_001358	2.88618	4.27693	4.44067	3.26616	3.02891	2.96673	3.65955	3.4253	2.29761	1.44609	1.35515	1.33281	1.93945	1.84113	1.40322	1.18214	1.63486	1.32715
XLOC_001359	3.62803	4.86524	3.99911	3.58314	3.56586	3.09281	3.98104	3.14733	2.64235	0.226487	0.0600196	0.0433838	0.748544	0.266472	0.212981	0.0409457	0.058117	0.132799
XLOC_001360	46.2259	62.114	54.1958	72.4528	75.399	47.8217	70.8079	76.7536	65.3075	11.6973	12.0407	9.3329	20.2227	11.5256	10.6907	8.31907	10.121	8.80475
XLOC_001361	2.17735	2.62004	3.13253	0.768002	1.05042	1.62645	0.628243	0.80951	0.722776	0.813122	0.861919	0.996828	1.77051	1.02046	0.978733	0.117601	0.667676	0.889966
XLOC_001362	4.06908	7.61663	5.56506	4.91179	4.45321	6.0618	8.15766	6.01398	3.85212	4.25483	4.00904	4.34676	4.77935	4.82061	4.26786	5.92582	3.07321	5.05117
XLOC_001363	1.37796	1.7129	1.86488	1.26283	1.28911	1.39811	0.972844	1.06615	0.798076	1.57067	2.06396	1.41232	1.32238	1.52725	2.71477	1.41743	1.91859	1.26852
XLOC_001364	0.185468	0.0743922	0.0389128	0	0.156582	0.0372998	0	0.12067	0.215483	0.096967	0	0.0742966	0	0.0380288	0.911848	0.385667	0.0497639	1.51616
XLOC_001365	0	0.177177	0.0617846	0.290837	0.870156	0.118447	0.297389	0.638657	1.4826	0	0	0.058983	0.119729	0.0603811	0.0579123	0.0556684	0	0
XLOC_001366	51.1195	55.3346	64.494	86.6804	91.746	79.8632	67.2142	68.4285	76.961	62.4799	36.4918	44.5498	58.7732	64.9726	74.5662	52.3498	53.7746	68.6336
XLOC_001367	0.280662	0.0750503	0	0.646776	0.0789834	0.0752596	0	0	0.0724629	1.5652	1.03695	0.749538	0.456443	1.99499	1.39827	3.32486	2.30939	1.83548
XLOC_001368	3.0829	2.5968	2.58728	1.06566	1.30137	2.48004	1.36987	1.60466	0.477576	2.90127	4.44221	4.44593	2.00549	1.76995	1.45507	1.63181	1.81982	1.13409
XLOC_001369	8.09034	9.68206	10.6854	7.66277	11.7011	10.1358	9.75071	11.5631	9.65646	1.52551	1.39655	1.4345	3.45111	1.57728	2.19094	1.90547	1.49463	1.78894
XLOC_001370	0.830173	1.88693	1.04507	3.68956	2.92032	2.89394	3.80062	4.80119	3.96526	0	0	0.221706	1.35011	0.794365	0.217682	0.104624	0.445497	0.452432
XLOC_001371	5.02404	4.71241	4.86502	3.93133	3.42588	4.94317	4.83949	4.82774	2.72398	5.01092	4.24074	3.46783	2.89114	4.27905	5.07692	4.70487	4.02335	5.08641
XLOC_001372	0.72429	1.7431	0.303925	5.18613	5.8091	14.6635	2.38938	2.46094	2.71152	0.568015	0.267601	0.386858	2.11043	0.099007	26.9683	0.182559	0.518236	23.3876
XLOC_001373	0.912723	8.05418	4.54807	5.2959	0.529767	5.27735	11.5217	8.06637	1.32554	6.97897	1.58072	1.78244	10.4369	8.37484	16.9175	11.5602	6.4898	15.8553
XLOC_001374	24.1264	25.3987	25.6034	19.7617	25.8608	22.4556	16.5979	17.2867	15.4664	26.1749	24.5513	21.8036	18.9489	20.1255	26.8488	17.5896	24.2591	19.7901
XLOC_001375	43.5997	37.7035	40.5848	28.6229	26.6921	35.0738	30.0745	26.0263	21.8553	35.8144	45.0289	38.8126	33.4491	33.2498	41.7182	32.1328	34.0237	33.4185
XLOC_001376	0	0.0920428	0.0481454	19.3771	27.0257	1.24604	5.37634	13.6362	39.1471	0	0	0.137887	1.44612	0.658723	0	0	0.0615711	0.0468971
XLOC_001377	1.75647	2.79383	2.71945	4.27702	4.37201	2.19257	2.52004	4.78141	4.80861	3.79997	3.62521	3.80928	2.53642	2.95573	2.81105	2.58764	3.15276	3.04504
XLOC_001378	1.15086	1.01258	0.654283	1.7966	3.22829	1.91135	0.98977	3.22058	2.09912	0.427013	0.164596	0.267692	0.60376	0.365383	0.613276	0.561442	0.557823	0.698017
XLOC_001379	43.3586	39.5152	40.0187	38.0641	36.5226	36.778	39.7954	35.652	27.7199	35.2628	32.802	33.399	31.0998	29.5136	35.6543	30.4812	30.8124	32.712
XLOC_001380	76.7225	74.3658	75.1936	65.9266	74.8627	70.9083	64.4913	61.6312	56.3574	77.5323	88.0398	85.8551	71.1385	74.406	81.2322	73.092	80.3593	80.3687
XLOC_001381	33.1423	46.6462	45.405	12.372	9.20192	38.643	36.0994	25.585	20.8191	28.4668	35.4776	32.3219	61.9202	37.2948	37.089	45.4973	48.6976	35.9225
XLOC_001382	8.1562	17.0615	13.9499	3.36487	2.17908	12.292	12.7618	7.4338	4.71809	8.20466	11.6723	11.663	19.8967	12.9556	11.7762	14.6768	17.2859	13.6726
XLOC_001383	42.2305	31.9841	44.5402	27.8917	37.5725	34.3943	26.2066	24.12	21.8066	37.1186	32.6592	37.617	24.8839	26.6764	33.4264	24.3298	26.6504	33.5218
XLOC_001384	42.4634	30.2315	47.5915	8.3698	8.75316	28.8653	17.7722	10.0892	6.00545	62.6906	44.2685	35.1044	48.8981	35.1231	35.3182	32.7226	40.4461	11.2025
XLOC_001385	11.8085	13.1861	10.3383	3.88747	4.24621	6.3329	9.0101	3.8889	3.98036	14.4055	14.3409	12.7895	18.7004	10.1633	8.60094	14.5787	12.6345	8.34226
XLOC_001386	7.55274	8.60705	10.1298	9.34154	9.952	8.85818	9.01024	10.0424	9.95051	3.09996	1.95595	2.60141	4.99358	3.58936	3.38708	3.94971	2.95455	3.98149
XLOC_001387	0.501527	2.01166	0.8418	19.0699	5.2927	1.41209	7.49591	1.95785	3.69038	0	0	0.401814	2.44691	1.43968	0.19726	0.379234	0.269135	0.819974
XLOC_001388	33.0519	44.4067	36.4433	11.8895	3.94742	27.9721	28.0921	22.2854	15.5685	28.0982	40.9237	40.6036	37.4083	27.7694	24.3088	26.2929	28.8402	22.5819
XLOC_001389	19.5431	30.0434	27.0657	17.7274	24.9615	20.141	16.2633	17.9361	14.585	22.891	32.0741	21.5376	24.724	19.8123	34.7715	16.9341	25.656	22.4899
XLOC_001390	20.5013	16.0136	21.2804	12.2551	13.5994	17.4223	15.8781	11.032	9.37242	18.3747	17.1709	17.8455	15.4172	14.4757	15.8239	13.6955	16.4611	14.3651
XLOC_001391	2.43505	2.61971	2.53468	2.03206	2.37453	2.01962	1.66227	1.60478	1.65215	2.46726	3.41038	1.90555	1.35074	2.84866	3.68251	2.49786	3.11993	2.80844
XLOC_001392	0.147276	0.425328	0.0988793	0.290907	0.273544	0.118476	0.214172	0.332182	0.456294	0.153999	0.0652962	0.0235989	0.598788	0.628115	5.25971	1.93773	0.442584	15.4587
XLOC_001393	2.18371	9.19694	2.85078	25.1014	23.2755	8.85661	19.9945	23.3377	38.2445	1.58569	2.45404	1.87104	5.42571	3.05965	1.71779	0.573342	1.2695	1.01653
XLOC_001394	3.99099	3.65098	4.40709	3.66501	2.00982	4.73135	3.22433	2.79406	2.0066	2.41605	2.56104	2.91703	3.87157	2.46933	3.19455	3.01782	2.63015	3.60598
XLOC_001395	4.90277	5.2743	4.72134	4.75285	6.56165	3.21702	2.92052	4.37077	3.76247	5.26833	5.80987	3.94611	3.19671	3.98405	5.50958	3.75852	5.35896	3.78627
XLOC_001396	20.0895	19.7501	17.1904	18.1875	20.6188	16.0818	16.8668	14.9503	12.6619	44.9994	26.9608	24.5375	28.908	30.3691	29.5147	33.5837	40.1633	17.5498
XLOC_001397	10.7419	12.22	12.7331	10.5491	12.4505	10.1548	11.0319	9.31866	8.60226	10.4708	11.7045	11.2318	9.37636	11.6972	10.6938	7.48012	11.3335	8.18593
XLOC_001398	5.03673	5.81837	5.35421	6.10195	4.98934	4.80814	5.26281	5.18501	5.3577	4.70488	5.06167	5.00382	6.27997	5.28766	4.64885	4.72262	5.33367	4.06252
XLOC_001399	0.256133	1.71227	0.752345	1.22266	0.828924	0.68682	0.103465	0.296262	0.694362	3.16926	3.21751	1.67587	1.21494	1.99569	3.52596	3.00199	2.5199	3.00115
XLOC_001400	0.342592	2.26737	0.575032	1.26883	1.51848	0.482297	0.622757	0.0743001	0.663393	3.94055	4.55676	1.57825	2.50722	1.89665	3.90769	2.84959	2.94154	3.92086
XLOC_001401	30.5901	31.2447	33.5284	25.707	23.9912	27.3361	28.6688	27.2207	22.658	27.7167	31.8945	30.5731	30.7581	27.2828	32.8171	31.2205	29.6789	32.991
XLOC_001402	1.34256	0.506833	0.066278	4.05585	0.333371	6.09896	5.93371	2.26085	1.77393	1.40385	0.962886	0.569454	0.770617	0.518179	0.559117	0.477736	0.0847602	0.710156
XLOC_001403	2.46464	4.84152	3.40758	3.91647	5.14859	4.41018	6.0246	4.27617	4.16064	3.50228	2.25899	2.78472	5.30579	6.2716	8.47593	6.41527	6.29084	7.58127
XLOC_001404	8.9901	10.3698	12.4894	6.99775	9.64821	7.29338	5.5807	6.43303	6.07817	5.68279	6.72754	4.43556	7.41358	4.95727	9.38931	5.20407	7.71355	6.80943
XLOC_001405	3.86096	12.0526	7.25537	20.1436	23.9512	7.62984	19.2581	15.8733	11.6371	7.37231	1.76762	5.91768	20.5436	14.2499	27.9288	21.325	19.2778	23.7405
XLOC_001406	9.16261	13.0527	15.793	6.00578	10.7535	9.58543	6.47303	5.3466	5.18746	9.62385	8.33417	8.06513	8.78703	6.67243	11.4741	7.14586	8.90784	5.87798
XLOC_001407	6.17084	172.008	11.0787	381.33	1035.09	27.397	237.471	553.145	264.878	48.5166	6.32029	11.6402	170.543	187.006	414.391	332.477	241.779	651.255
XLOC_001408	21.0735	18.1032	25.347	7.24653	6.12253	21.5167	10.4426	7.84543	8.68996	20.385	15.698	14.4229	20.7088	21.4124	49.6309	37.0631	25.4102	44.8811
XLOC_001409	0.909554	0.31271	0.545236	2.56657	3.72977	0.73169	2.41444	4.50881	15.0964	0.271736	0.288043	0.41641	0.950922	0.31971	1.32877	0.786018	0.139456	2.33684
XLOC_001410	23.5879	50.9392	49.5911	27.2185	24.5758	27.2355	49.9699	31.3871	32.7887	22.6388	21.9036	20.4892	89.089	24.5501	33.7573	35.5258	25.6279	42.8809
XLOC_001411	3.29645	5.37491	5.64546	3.12332	3.86911	2.91055	3.03129	3.34793	2.57405	3.44694	3.08938	2.34045	3.26893	2.19809	4.63809	2.97901	3.76807	3.15486
XLOC_001412	1.4258	0.571896	0.119658	3.02753	5.17605	0.57349	1.2095	3.52512	8.89009	0.0745441	2.37053	1.4279	1.85502	0.467759	0.448634	0.269531	0.459076	0.641056
XLOC_001413	12.1724	9.47278	12.3547	4.98341	6.49974	8.95518	7.14445	5.50545	3.02187	10.4436	12.1658	11.211	8.71367	8.36224	9.53438	7.86691	9.71443	8.71749
XLOC_001414	100.519	106.286	109.474	191.099	188.406	141.458	141.445	167.412	174.041	112.997	102.343	110.657	117.406	118.315	103.015	111.015	122.021	106.426
XLOC_001415	93.4313	90.7195	102.207	70.4707	66.3761	92.4783	76.1504	72.837	63.2419	93.7816	94.1004	87.6033	90.4792	101.601	98.8327	111.281	106.245	104.148
XLOC_001416	3.92324	5.59515	4.39003	5.38152	3.68023	4.3834	3.69785	4.72698	2.53231	0	0	0	0.531698	0	0	0	0	0
XLOC_001417	0.451784	0.362427	0.303323	3.56955	5.95016	1.01763	0.656995	5.33018	20.716	0	0	0.796314	1.9838	0.148216	0	0	0	0
XLOC_001418	5.59669	13.2965	7.76802	1.70075	1.99905	8.96122	13.7386	2.56763	2.04243	2.701	3.93676	2.67313	26.8682	1.14756	2.53994	4.39475	2.42579	1.97964
XLOC_001419	15.784	13.6408	13.3105	15.664	13.905	13.3108	15.7704	11.9067	9.68595	14.272	12.0859	13.6233	9.92059	13.2582	11.6365	10.3784	12.6848	11.4694
XLOC_001420	12.6508	9.74501	13.0903	11.8554	9.8916	8.38442	10.3368	9.97694	14.0857	11.7251	15.5359	12.9574	9.81945	6.30804	8.82074	6.52228	7.63743	8.75524
XLOC_001421	1.21678	8.64562	1.11842	6.86701	5.38095	3.16958	8.37925	8.49478	2.73764	0.666458	1.15601	0.974864	4.1933	0.950448	0.455794	0.613386	0.373122	0.378931
XLOC_001422	7.5047	7.79107	7.03919	10.2458	6.33587	7.81279	9.71873	9.6698	8.89019	11.5401	11.0094	9.46105	7.80757	8.78013	8.68159	11.9336	11.3711	8.66107
XLOC_001423	15.3902	13.5884	16.2632	14.7827	13.6271	15.4381	13.6847	15.9969	11.5935	14.4246	14.5102	11.8041	14.3079	14.162	17.3847	14.9371	15.8127	14.6141
XLOC_001424	1.16495	1.12144	1.56426	1.38064	0.98351	3.37371	2.25879	0.606357	1.26324	4.38525	1.80772	4.85333	2.27347	2.67527	4.03212	3.34735	4.50106	2.0951
XLOC_001425	9.4492	7.00971	9.29443	11.3392	9.52156	9.48133	7.38776	7.13952	7.08284	5.09964	6.98233	6.59368	6.6922	7.16663	9.03161	6.99143	9.16005	6.97698
XLOC_001426	8.22242	9.29194	5.46044	6.63778	7.90763	6.26942	9.58889	7.07096	6.36873	5.60724	3.3285	4.81185	10.4652	6.3333	6.18684	7.73126	6.75291	8.00752
XLOC_001427	52.5962	55.7517	45.5023	89.4023	68.5474	66.2945	60.2433	69.6728	65.2972	41.9195	40.2389	39.9184	52.9937	43.9142	51.957	45.5987	45.1307	68.7498
XLOC_001428	5.47039	9.50554	11.5706	4.34609	4.63544	14.8421	5.03925	4.7631	4.01824	7.68311	7.07022	6.42052	6.221	7.96341	8.98753	9.49406	9.1209	7.85474
XLOC_001429	25.9475	24.6925	30.5575	24.0972	20.1633	26.1957	25.0192	23.283	20.1705	26.7886	24.0796	18.6459	28.3105	25.784	30.8938	30.229	27.345	31.9899
XLOC_001430	16.2607	13.5153	13.8576	12.8311	10.4731	14.5644	11.0379	12.143	9.41369	17.3536	14.9576	19.0716	12.4046	18.7675	12.9891	15.021	14.1236	10.6205
XLOC_001431	0.118886	0	0.0997734	3.28762	69.1549	0	0	51.3608	213.911	0	0	0	0	0	0	0	0	0
XLOC_001432	8.5999	8.95519	10.7557	6.34055	8.21104	7.05309	5.16736	5.88108	5.2324	9.36822	11.1518	6.583	8.08387	6.9748	12.9835	6.55722	10.6183	8.79268
XLOC_001433	0	4.233	2.59221	0	0.108654	0.414127	3.63916	2.79117	0.0996845	0	0	0.206222	3.66281	0	0	0	0	0
XLOC_001434	0	0	0	26.2118	44.9813	7.79284	8.25511	26.1319	64.3944	0	0.0735429	0	1.07906	0.979537	0	0	0	0.05424
XLOC_001435	3.81359	7.51526	3.75711	2.62011	7.27918	3.93484	5.82711	14.0963	7.44881	1.30033	0.367564	1.66053	4.51672	2.31185	3.39121	2.38217	2.04649	3.72747
XLOC_001436	24.4555	29.7192	22.8463	35.0849	32.8244	24.8489	30.377	33.1582	40.5636	20.7613	31.7457	30.54	24.5271	25.0792	26.0674	23.3572	24.7251	24.2899
XLOC_001437	0.340482	0.491651	0.457192	1.34508	1.37978	0.547802	1.26535	0.531666	2.21527	0.28482	0	0.163673	0.553728	0.502657	0.749942	0.463425	0.80394	1.72569
XLOC_001438	0	0.058248	0	1.07566	0.122601	0.408873	0.527949	0.50391	2.81199	0	0	0	0	0.059552	0.114234	0	0	0.237425
XLOC_001439	1.86115	2.07197	2.837	2.21325	1.02614	2.19997	2.36284	2.17471	2.02996	4.28938	4.0416	3.16482	3.92248	4.36132	6.30437	3.93476	5.78868	4.47119
XLOC_001440	55.168	4.45439	2.95632	0	0	4.08257	1.30238	0	0	4.18289	34.2139	24.2045	19.2743	1.76288	0.657533	1.39955	3.07583	0.341656
XLOC_001441	0	0	0	1.27492	0.934148	0	0.372469	0.879885	2.14257	0	0	0	0.149956	0	0	0	0	0
XLOC_001442	1.43251	2.41328	1.6831	1.9807	2.05599	1.38286	1.38879	1.24271	1.66434	2.39665	1.11146	1.83632	0.815396	1.87985	0.788808	1.40817	1.53746	1.05394
XLOC_001443	11.1075	14.2254	13.8621	9.07287	9.95121	9.16668	8.1925	9.62445	7.47987	13.4865	13.8469	9.2446	11.0616	10.932	17.9171	10.7013	14.2634	12.8831
XLOC_001444	1.43139	1.83209	2.01113	1.28661	1.28993	1.64313	1.35133	1.26965	1.08378	3.16165	3.69009	2.82192	2.60252	2.83604	4.60517	2.94305	3.84929	3.14227
XLOC_001445	22.8217	27.7525	32.3145	19.0467	19.9905	25.8332	19.4314	18.3688	15.3118	13.1146	12.9278	10.0836	16.057	13.7635	18.4189	14.4	15.9362	15.9269
XLOC_001446	2.46312	1.41803	2.91832	1.31649	1.41895	1.67841	1.14715	0.904985	0.942692	1.18173	1.6702	0.951879	1.29599	1.28341	2.37069	1.38045	1.74165	2.36888
XLOC_001447	47.2542	44.8506	47.0491	36.4582	34.9158	48.241	44.9211	40.9268	31.2029	43.4852	40.2375	40.7431	39.3591	41.8973	34.8826	38.2219	37.5646	33.8711
XLOC_001448	0.0289228	0.116011	0.0728192	0.0856948	0.146509	0.0698008	0.210301	0.250906	0.112012	0	0.032058	0.115862	0.0940746	0.0474433	0.136511	0.0437404	0.0931253	0.0945749
XLOC_001449	18.0823	22.6936	19.964	11.5353	13.1627	13.0809	8.74359	8.83091	8.21672	19.8322	28.7721	17.2559	15.0522	21.1583	30.3029	21.6541	25.6174	24.2204
XLOC_001450	33.9341	26.8227	34.9829	34.6624	33.603	30.7273	32.9164	36.1612	48.1085	31.084	30.8632	33.7957	34.7959	36.9123	32.1807	35.0778	36.7767	33.3971
XLOC_001451	85.0747	64.9043	78.5188	67.7763	60.8278	77.8389	63.8612	66.5709	54.7685	66.0767	59.4821	58.2016	53.0188	61.9619	63.1172	60.7278	52.1643	55.4913
XLOC_001452	23.3755	24.2555	29.9417	16.1227	17.5004	21.6149	14.8481	15.6496	12.7264	16.8043	22.5299	15.3692	20.7296	16.6365	26.1663	16.3467	20.2023	19.2301
XLOC_001453	4.15686	3.1628	3.16491	2.66641	5.86113	3.96452	3.56606	4.46115	9.85833	3.27117	4.17997	5.35611	3.34532	2.14402	2.79799	2.68958	2.52966	2.34717
XLOC_001454	14.1923	11.1744	12.0761	7.98174	6.54568	8.8799	8.86491	7.01095	5.69995	10.7866	16.3862	15.6346	10.5254	7.7062	9.09677	7.99904	8.1802	7.14377
XLOC_001455	32.3162	27.1351	30.3424	24.7878	25.3164	27.3692	25.3131	19.8945	21.8288	31.3214	32.6192	31.3322	25.0775	30.9716	32.7248	26.4456	32.395	26.2836
XLOC_001456	5.18032	7.30905	6.85989	5.55329	5.91192	5.71696	5.36293	6.00699	6.00859	7.34943	5.85728	6.06914	7.78974	6.12759	6.24565	5.1966	7.12443	5.59674
XLOC_001457	0.0437798	0	0	0.216191	1.66326	0	0	0.9115	1.66159	0	0	0	0	0.107721	0	0	0	0
XLOC_001458	0	0	0	0	0	0	0	0	0	0	0	0	0	0	0	0	0	0
XLOC_001459	15.2207	15.2503	18.926	10.8805	11.3465	13.5936	11.5105	10.7608	7.87555	13.2304	15.2639	12.742	14.0606	13.6215	17.9516	12.3548	17.1359	13.7461
XLOC_001460	35.1934	28.4407	41.5457	33.5196	16.3161	30.1895	30.1443	22.804	19.7579	27.1253	29.1365	28.3002	27.2465	28.6873	22.6169	26.4156	27.3312	19.121
XLOC_001461	13.7105	14.9731	15.8768	10.8555	10.8164	13.4948	9.92253	10.3347	9.12034	11.8546	13.3578	11.4831	12.4978	11.9253	15.4256	11.6915	12.4892	10.982
XLOC_001462	1.40805	0.826996	1.22389	0.571151	1.10384	0.465218	0.38596	0.479871	0.662159	1.26199	1.50495	1.38998	0.674708	0.948621	0.771382	0.589392	1.37628	0.616634
XLOC_001463	0	0.0915248	0	7.66215	5.68295	1.74382	3.68695	3.76101	3.79989	0	0.252916	0.0914071	0.64941	0.748589	0.358991	1.03524	0	0.466332
XLOC_001464	2.99919	4.14092	4.04095	2.31728	3.42778	2.65889	2.0769	2.65491	1.99118	4.84283	5.2013	3.64521	3.84899	3.73161	5.63338	3.08553	5.34298	3.60261
XLOC_001465	38.8087	40.9846	40.0115	41.2966	38.4966	36.5025	38.9672	41.4558	36.6692	31.4245	36.9292	29.8146	59.9771	32.7427	38.0875	30.5518	34.6038	36.7903
XLOC_001466	4.12391	3.92505	4.37016	4.1074	4.13074	4.4561	2.9223	3.51687	3.46489	3.45339	4.4741	3.262	3.77964	4.4572	5.20968	3.88469	4.93241	5.74247
XLOC_001467	3.28232	3.47347	3.95613	2.55198	2.21099	2.64046	3.01852	1.93867	1.62277	4.49101	3.56072	3.77674	3.54924	3.80898	3.02148	2.66678	3.14803	2.56904
XLOC_001468	36.0198	33.1525	39.5857	49.1791	42.6281	29.1055	36.592	40.1751	40.479	39.3455	29.3491	30.8767	22.7953	30.5535	34.2797	24.7643	29.2817	26.7287
XLOC_001469	3.61965	3.93324	3.64529	2.01492	3.97268	2.48829	3.29651	2.94024	2.08998	2.89028	4.70501	4.37636	3.55875	3.15766	3.18386	2.98585	3.60231	2.39409
XLOC_001470	12.7979	9.69037	9.9143	9.24976	11.1192	12.3501	9.97404	10.4098	8.18161	5.64777	6.3406	7.9086	7.07481	5.80472	5.81855	4.84869	5.59703	5.65515
XLOC_001471	46.114	39.8974	40.726	35.1578	41.1878	41.8115	38.0216	33.1997	33.9153	38.2148	40.5081	43.6443	34.6942	39.7301	33.5629	30.6982	34.506	30.5101
XLOC_001472	1.47053	1.52778	1.4769	1.0714	1.16009	1.35751	1.07119	0.752869	0.97096	0.529359	0.507686	0.733938	0.842918	0.474527	0.948178	0.364575	0.620959	0.453261
XLOC_001473	3.84951	3.79582	3.9037	5.5048	4.77338	3.83866	4.50305	4.97441	6.36709	3.6898	3.91123	3.34116	2.99981	2.56527	3.87984	2.39537	2.62525	3.57303
XLOC_001474	5.56686	5.52023	7.72162	4.19984	3.59015	8.70772	4.31007	2.68293	2.75479	3.9615	2.65666	4.15033	3.52077	2.85361	2.49365	2.51396	2.82139	1.70654
XLOC_001475	12.1976	10.9993	11.9553	14.4209	10.9744	12.8922	11.0773	11.1994	8.13749	10.427	12.1383	12.6972	10.4977	11.4646	11.6962	10.9064	10.7979	10.0441
XLOC_001476	6.07273	8.28055	6.58872	3.34853	3.90562	4.76399	4.02963	3.84324	3.13967	6.38146	7.91688	4.76877	5.88155	4.88181	7.2426	5.15026	8.02171	5.62951
XLOC_001477	124.684	136.334	124.243	105.895	104.166	131.477	119.047	118.993	107.905	155.682	137.521	145.239	126.858	166.71	136.88	155.667	166.287	126.03
XLOC_001478	10.4311	10.6736	10.1906	5.26263	7.87946	6.88447	5.03549	6.05134	5.72815	7.294	9.16353	6.59777	7.24781	6.80712	11.381	7.32587	10.3288	8.73836
XLOC_001479	9.53932	10.888	10.4379	20.4645	7.72739	13.3662	17.4818	11.1875	15.0394	10.6061	11.1891	10.6998	11.115	9.48769	8.11191	7.77933	8.86447	6.63339
XLOC_001480	26.0435	24.8719	27.0959	17.5212	16.7167	21.7792	17.78	16.9765	12.6829	22.6387	26.2339	21.0845	21.9636	24.0151	27.2661	21.95	25.2444	21.4446
XLOC_001481	0.868717	1.29424	1.35397	0.367701	1.25729	1.19801	1.10289	0.753616	0.865119	0.389303	0.412666	0.0994285	1.31188	0.20357	0.585742	0.563046	0.399584	0.507255
XLOC_001482	4.76527	8.41008	6.48757	7.11176	8.94022	4.30195	7.69974	7.90033	7.09487	11.848	12.0308	8.65379	8.13728	10.0314	17.993	10.0492	12.2745	16.1447
XLOC_001483	3.1934	4.06019	3.4638	4.73083	4.93426	2.93246	2.33656	3.71114	3.36018	2.80365	2.47102	2.38954	2.52323	2.64384	3.67328	1.86799	2.74835	2.93069
XLOC_001484	43.01	36.2454	35.7382	31.585	30.3793	30.1803	41.2501	34.6146	27.5415	25.4256	44.2739	37.0859	40.5833	25.9153	35.8767	26.5009	27.2396	35.6819
XLOC_001485	261.212	303.425	310.238	1581.93	571.435	766.73	912.171	1161.66	1736.91	220.257	81.9942	77.8515	360.239	525.999	879.944	521.288	374.547	864.561
XLOC_001486	2.18259	2.32047	2.55998	3.11651	1.73166	2.41156	2.16697	2.46371	2.79041	1.01738	1.04929	1.32729	1.98861	1.38032	2.44091	0.835134	1.58048	1.71973
XLOC_001487	53.3267	66.509	50.0451	48.6514	51.5879	56.503	59.4113	62.5676	63.2576	72.8283	66.8142	63.6853	63.4869	58.8155	63.1782	62.3788	67.6685	55.6358
XLOC_001488	1.34045	1.86115	1.86051	1.01836	0.69642	1.1198	1.33287	0.849774	0.559061	0.700822	0.685735	0.826112	0.964224	1.39539	1.7439	0.62375	0.331998	1.09579
XLOC_001489	90.2193	74.9129	70.2088	75.564	79.2345	80.3059	72.6043	71.5572	61.8029	78.6557	86.4928	81.7632	51.6393	74.7641	61.0157	70.3464	78.092	58.906
XLOC_001490	16.4444	15.6232	15.0835	17.178	18.1773	16.7267	14.9675	16.9404	16.9216	15.4866	21.0604	21.8105	15.129	16.2106	15.382	15.9617	14.5945	15.6188
XLOC_001491	6.65957	5.8655	5.96155	4.93288	5.39981	4.64298	3.99037	4.05608	3.79343	4.90352	6.6587	5.99134	5.31371	6.31542	6.71204	5.91693	6.71564	6.4081
XLOC_001492	5.19625	6.42174	5.18591	6.38027	6.04688	3.95417	4.19806	4.14227	3.80723	4.25866	6.38218	5.17579	5.13893	5.06811	5.30279	5.84068	5.57695	4.93665
XLOC_001493	0.978987	27.125	3.79201	4.23937	0.762935	11.0862	28.7775	32.6645	7.29116	0.7087	0.16694	2.1117	23.9432	9.07937	19.7859	24.6566	10.5071	38.1066
XLOC_001494	0.0532022	0	0.0446493	1.57632	1.54961	0.0855971	0.107455	1.0846	2.28705	0.0278155	0.0884541	0	0.0216308	0.043635	0.0627763	0.0402293	0.02855	0.0434916
XLOC_001495	6.55241	5.69132	7.29906	3.77107	4.59665	5.53654	3.8465	3.27151	3.35913	8.72461	8.49057	8.44102	5.78809	7.17191	10.179	6.2557	8.47438	7.09055
XLOC_001496	0	0	0.104311	47.813	416.065	1.49981	0.953953	270.639	883.678	0.259933	0	0	0.202138	0.968442	0.195546	0.0939848	0.266797	0.0508032
XLOC_001497	9.67869	11.3401	10.9372	6.07915	8.13543	7.85432	5.00717	6.07627	5.8198	10.1205	9.69272	6.73407	7.73217	8.14708	13.7579	7.8643	11.2079	8.88377
XLOC_001498	0.479575	0.461666	0.643963	2.93658	8.90743	0.925907	1.31733	6.40692	16.3442	0.200587	0	0.0768454	0.155987	0.0786668	0.0754504	0	0	0
XLOC_001499	85.6605	67.7798	58.7628	160.25	89.7202	94.6625	115.618	108.423	125.678	47.0782	73.559	67.4584	64.1872	41.3625	62.8992	46.0926	37.81	65.2456
XLOC_001500	66.9186	83.5252	348.08	1.08456	1.97013	224.662	12.3653	0.476326	0.903742	0.502374	7.98783	1.70465	58.0427	0.844381	1.07981	1.60885	0.810292	2.69314
XLOC_001501	105.189	85.6457	93.3591	70.4233	78.4524	97.0153	78.7582	65.9499	52.6726	99.6334	96.55	101.786	80.229	97.6217	91.0329	77.8158	90.0299	75.9
XLOC_001502	0.647606	0	0.108699	0.767511	0.984138	0.416773	0.523201	0.33708	0.902893	0.135434	0.143561	0.933929	1.89577	0.424918	0.407545	0.489692	2.78021	2.85878
XLOC_001503	0	0	0	0	0	0	0	0	0	0.0260226	0	0	0	0	0	0	0	0
XLOC_001504	13.5703	19.0124	19.7421	19.1079	22.6973	16.6195	20.5047	19.2132	23.4513	16.1643	14.0835	13.7442	18.1526	17.4037	23.8423	18.1992	19.0987	26.7523
XLOC_001505	26.8923	53.542	26.729	35.8882	21.0893	33.7219	63.4446	53.6673	30.7456	42.0779	35.2584	32.7718	43.0686	24.5532	55.6649	32.9371	25.637	51.7849
XLOC_001506	164.323	183.524	179.41	166.404	179.965	147.885	164.99	167.197	151.524	157.384	166.1	158.208	139.502	124.993	159.44	112.054	132.036	153.326
XLOC_001507	10.6968	13.4102	13.5929	8.24057	9.56707	10.1728	8.1638	8.2777	7.22307	12.5436	13.9204	10.8601	12.1962	11.0109	16.125	10.7519	14.827	12.2138
XLOC_001508	3.31815	4.31874	3.71295	3.91245	3.67798	2.85995	5.0241	3.17223	2.41274	3.18639	4.39089	3.19194	4.01971	2.63814	3.71107	1.70683	2.99193	2.62025
XLOC_001509	0.154537	0.371914	0	4.42611	2.73983	1.11885	1.2485	3.21747	4.06971	0	0.171289	0	0.251324	1.14072	1.09408	0.817978	0.663434	0.884312
XLOC_001510	1.73772	1.91273	2.96759	1.53662	2.09826	1.20285	1.06109	1.34972	1.87809	1.28884	1.45577	0.679926	0.936545	0.795477	1.76433	0.901459	1.21444	1.33796
XLOC_001511	3.9174	6.52692	5.10847	8.69022	6.81809	4.4119	7.69308	7.31956	9.19611	1.70151	1.80362	1.11056	3.18545	1.9772	2.18081	1.50387	1.74645	1.47803
XLOC_001512	11.0256	19.7648	14.5913	10.219	2.04068	18.626	20.6244	15.3771	7.06185	13.2582	7.66146	11.7553	21.0688	22.1202	27.0201	18.085	20.0256	15.3917
XLOC_001513	42.0102	37.6926	39.8118	25.9664	27.6864	33.7041	27.3165	25.2607	19.4447	36.8333	42.6159	39.9544	34.0228	35.2903	30.9119	28.6453	30.1598	26.3923
XLOC_001514	19.1395	2.85313	2.70787	0.977727	0.990566	1.47479	0.918292	1.01785	1.19279	2.99048	92.5787	66.1546	1.66963	0.872094	1.58635	0.942653	1.18056	0.989123
XLOC_001515	30.5898	25.6657	24.928	24.3004	23.7046	25.2618	24.0569	16.281	11.7323	27.8914	26.8625	34.6308	21.3293	29.9976	20.2269	26.7623	28.7865	27.8454
XLOC_001516	2.5862	2.57261	3.00967	6.43658	10.7715	3.46745	3.76091	6.88019	7.47845	2.01918	1.94925	2.54167	2.29925	3.45037	3.9603	3.38966	3.33081	5.80689
XLOC_001517	97.4274	111.609	107.791	178.587	260.598	113.344	136.395	205.552	379.651	122.853	110.241	111.938	113.397	117.28	125.12	103.515	112.869	114.268
XLOC_001518	6.04475	6.2716	5.61409	5.81076	10.0705	6.41876	5.27424	7.06171	5.55597	0	0	0	1.50736	0.132206	0	0	0	0
XLOC_001519	9.20291	8.62287	9.24979	7.92148	7.10933	8.20799	7.83178	7.38401	5.94484	9.1666	8.70874	9.54436	8.01579	8.39823	8.48407	8.01781	7.80803	8.2071
XLOC_001520	14.5653	11.4654	13.9809	12.4071	12.1431	13.6943	13.3853	9.71352	9.30737	11.613	12.9154	13.7116	10.2153	10.1541	12.3886	9.98114	12.3105	11.5347
XLOC_001521	4.86481	4.68314	6.36906	4.80462	4.10714	2.81772	2.82981	4.22025	5.2753	5.08689	2.58824	4.20941	4.58877	3.35158	3.21455	3.23714	3.96813	1.9089
XLOC_001522	18.668	19.5458	24.4191	14.3867	12.8465	17.1522	18.2902	15.4219	12.1741	20.1799	22.8101	20.7547	20.6876	18.6897	18.7284	18.9148	20.8124	19.7357
XLOC_001523	15.4142	13.4745	13.0812	11.4688	11.8464	12.3444	12.6486	11.8129	9.58348	13.2991	14.0972	14.5094	13.4896	16.6674	15.4694	14.9746	16.8774	14.9458
XLOC_001524	4.23909	4.25415	5.32942	4.8762	6.69459	4.03867	4.08286	5.85504	8.80728	3.84159	3.85102	3.56942	4.92046	3.58586	3.64847	3.11743	3.31858	3.53331
XLOC_001525	28.2387	24.33	29.474	19.885	22.5927	25.792	24.8732	22.1536	17.5296	27.5025	30.5654	30.9145	24.4546	21.6974	27.2258	20.9675	23.4693	23.2929
XLOC_001526	1.69703	2.58313	2.66582	1.67603	2.60829	2.3803	2.00381	2.0384	2.15704	2.002	2.94206	2.57981	2.05222	2.21269	1.71147	2.1716	2.10157	1.84971
XLOC_001527	0.746824	1.348	1.01849	0.866661	0.945764	0.615802	0.859788	0.907023	1.08461	1.4447	1.09681	1.27148	0.743921	1.22505	1.17496	0.974137	1.3025	0.86998
XLOC_001528	0	3.03312	0	582.84	922.776	74.5187	142.931	689.89	1381.06	0	0	0.126218	28.439	20.6735	0	0	0	0
XLOC_001529	18.1657	41.2379	20.9038	18.7893	11.7834	26.9468	32.7871	35.9138	11.2098	10.0139	8.85366	12.4552	30.2065	18.1043	23.9178	18.5422	17.4225	21.7661
XLOC_001530	32.7604	37.0451	33.7831	42.4352	40.7942	35.8852	36.2122	38.6361	37.5923	38.0621	33.0681	33.1662	35.1707	42.0891	37.7856	38.6962	41.7484	31.682
XLOC_001531	18.5377	17.493	22.3471	11.3501	14.2483	13.0163	10.6265	10.8527	8.34122	18.2075	17.578	16.0754	13.0482	15.6875	23.3488	13.4908	16.6182	16.5338
XLOC_001532	3.01207	3.01618	3.33215	2.15309	2.61408	2.32987	2.28881	2.54903	2.86325	3.9645	3.66544	3.00386	2.59486	3.0837	2.93277	2.81117	3.4249	2.48813
XLOC_001533	71.8547	65.8775	67.8274	64.2926	54.8496	71.7057	65.9247	59.629	60.2851	74.4556	75.1792	75.9948	63.3948	74.1727	65.6206	73.984	72.9354	62.6698
XLOC_001534	3.63672	3.73094	4.07921	4.2479	3.33601	3.82573	3.81389	3.73124	3.35855	4.02213	3.79839	3.75416	3.07095	3.64238	2.77826	3.14656	3.67798	2.77284
XLOC_001535	14.3636	11.7284	12.0903	10.8505	10.9355	11.2109	10.3956	10.6804	11.3241	13.6336	12.6512	10.4461	11.2279	11.3599	14.0564	10.8288	12.4337	13.7688
XLOC_001536	17.1913	14.9903	20.0731	16.4513	13.2517	16.4924	14.579	14.543	13.9773	21.3256	19.1732	16.5964	20.1438	17.9532	21.1669	16.5519	22.8056	18.7671
XLOC_001537	37.1917	33.4694	35.5571	32.9884	37.5126	34.3807	36.4699	35.7924	31.695	33.0577	37.9104	34.71	35.7799	34.7746	34.9768	29.1014	34.989	34.2825
XLOC_001538	42.0425	45.4213	45.5081	44.5825	40.7265	41.6956	47.0519	41.9703	35.7825	41.6789	44.3363	41.4698	44.5518	43.4347	42.6005	37.7016	41.8726	46.3432
XLOC_001539	29.7917	24.1805	22.0608	18.6923	22.1927	22.6972	24.6351	15.9628	14.3882	33.9004	28.7478	32.2928	21.3752	25.8716	22.746	22.6598	26.8961	20.9158
XLOC_001540	45.576	37.8993	41.8535	24.7517	28.4104	37.5985	33.9226	27.045	21.76	42.2146	49.2284	44.773	38.827	42.6018	37.4815	38.7801	46.1494	36.2248
XLOC_001541	1.33536	1.15365	1.20689	2.84057	3.03526	1.90056	1.90871	1.96042	1.82993	1.1815	1.36626	1.15216	1.16938	1.60071	1.77767	0.854397	1.32295	1.84737
XLOC_001542	0.109519	0.527143	0.45956	1.1898	3.09746	0.132153	0.575121	1.1876	3.39313	0.171777	0.182086	0.0438721	0.222638	0.089824	0.215378	0.0828133	0.352627	0.447645
XLOC_001543	0	0	0	7.51324	10.2925	0.156917	1.96987	8.37619	20.321	0	0	0	0.237921	0.319966	0	0	0	0
XLOC_001544	4.54372	3.36153	4.27932	2.89195	2.94098	3.33029	2.85513	2.75919	1.9161	3.22022	3.58135	4.04483	2.70948	3.14693	3.41541	3.09219	3.14271	2.97151
XLOC_001545	39.272	34.6503	37.2809	38.8439	37.405	35.1236	36.5036	33.4086	34.861	39.7184	39.8314	43.6088	38.5494	40.2742	39.5944	44.3446	38.0034	43.8739
XLOC_001546	0.913929	1.52064	1.10789	1.40408	1.2574	0.898591	1.23061	1.52695	0.655454	0.247761	0.562778	0.325433	0.853263	0.305384	0.958575	0.153572	0.581267	0.608762
XLOC_001547	3.77888	15.2371	5.00743	26.1249	5.87693	16.0796	31.0117	15.7871	13.3254	1.45577	0.771569	4.46168	17.143	7.99301	12.2816	11.1289	7.68455	16.9903
XLOC_001548	4.5269	4.71814	4.21794	3.52038	2.73849	3.87106	4.06045	2.47377	2.4572	4.58446	4.62253	4.99765	5.27522	3.74207	3.25259	3.50391	3.90215	3.40925
XLOC_001549	13.0353	12.405	13.4065	12.874	12.7314	11.0688	9.15461	11.3451	10.5585	13.4077	12.7485	11.7064	8.07101	11.1803	13.3035	10.4366	12.7559	9.29795
XLOC_001550	4.42591	4.9348	5.04095	3.29137	5.19342	4.31277	2.83076	3.11959	4.06069	4.88965	6.29271	4.58019	3.2669	4.17018	6.1964	3.76502	5.2167	3.35965
XLOC_001551	0.0116909	0	0	0	0	0	0	0	0	1.56475	3.90042	2.57579	1.52104	3.15463	2.96127	1.37906	3.78932	2.53262
XLOC_001552	21.7399	23.1985	18.2449	32.4089	29.9551	20.2934	21.8718	26.6879	26.529	31.9539	33.1895	35.8211	23.3481	21.3629	21.4574	20.9362	25.5338	15.257
XLOC_001553	1.54384	1.23849	1.15169	0.508246	0.506875	0.965955	1.10868	0.520834	1.39509	0.448421	0.380265	0.206149	0.767175	0.492417	0.472283	0.12971	0.460263	0.210343
XLOC_001554	75.7503	96.0478	87.2789	68.0305	69.8598	67.9421	82.387	84.5084	74.3498	108.8	110.158	106.057	96.9572	98.2404	96.405	101.801	109.253	93.7866
XLOC_001555	5.19498	5.1399	4.06916	30.9553	64.1314	7.61526	13.4771	46.0181	119.373	1.02607	2.81508	3.28345	6.14872	4.35546	2.67897	1.57129	2.41609	1.60434
XLOC_001556	4.47271	4.25412	4.47293	4.09996	4.364	3.89971	3.48368	3.97304	3.79629	5.34902	5.31379	4.44177	3.89834	4.87655	7.05788	4.96173	5.74898	4.5978
XLOC_001557	0	0.0225585	0	1.99961	0.925886	0.316699	0.749708	0.658651	1.89493	0.382252	0.21818	0.225295	0.251527	0.138381	0.243325	0.106317	0.271625	0.183902
XLOC_001558	3.63156	3.28984	3.75266	2.36669	2.48197	2.96116	2.2753	1.82166	1.8561	3.64235	4.13476	2.81058	2.69186	3.28243	3.30369	2.70867	3.95065	2.76677
XLOC_001559	0	0.611695	0	0.50205	0	0.715635	0.821377	1.10247	1.96869	0	0	0	0.930055	0.104231	0	0.192193	0	0.103889
XLOC_001560	19.5041	21.6261	22.4945	12.4731	17.8685	16.0318	11.233	12.6313	8.25649	15.5886	21.1046	15.255	14.7292	13.1775	19.5353	11.3897	14.2179	14.3339
XLOC_001561	19.2928	24.8845	19.7628	0.37361	0	12.0965	11.7664	5.82499	0.586014	18.3935	17.296	19.7759	25.1469	15.5907	13.391	15.1605	17.9657	8.50421
XLOC_001562	1.23063	1.4468	1.25537	1.08967	1.45992	0.955844	0.891377	1.10439	1.04358	0.820896	0.905436	0.569476	0.569359	0.669985	1.02648	0.681869	1.05891	1.01469
XLOC_001563	5.32644	6.09289	5.21516	4.77345	4.58014	4.99899	5.65796	5.21969	4.12563	6.08529	5.02919	4.7416	5.45411	6.71469	6.36256	5.14641	4.34044	4.99932
XLOC_001564	0.87159	1.23705	0.872137	0.380741	0.367922	0.525863	0.528119	0.596162	0.363513	1.06912	1.7092	0.604299	1.00859	0.63237	1.21303	0.849173	1.38518	1.01395
XLOC_001565	19.4604	16.7965	17.2856	10.4375	9.8577	11.724	9.86933	8.67512	5.34712	17.497	18.5155	16.0693	12.7749	14.5861	19.6438	11.8365	18.4469	11.5655
XLOC_001566	7.15414	2.67827	0.600401	0	0	0	0	0	0	0	0	0.382117	10.2774	0	0	0	0	0
XLOC_001567	0	0	0	0	0	0	0	0.0598108	0.427219	0.144186	0.0764195	0.552381	0	0.113095	2.11518	0.0521339	0	0.169085
XLOC_001568	20.5128	6.24838	37.5988	0.0293609	0	9.01607	2.04152	0.361058	0.0921064	0.559546	1.0874	1.78636	2.19984	0.63395	0.748344	1.03406	1.4039	0.291631
XLOC_001569	39.7584	32.5788	33.2773	29.8973	29.9666	33.6986	34.7905	25.6137	21.9612	27.5298	30.5997	28.3524	29.2094	29.3741	30.437	29.8218	29.8585	27.4478
XLOC_001570	11.3019	11.9015	10.3803	6.71699	9.40093	8.71633	6.32962	6.07355	6.14584	17.291	22.5782	18.2166	11.9553	13.5351	16.4959	11.5711	17.7476	9.3208
XLOC_001571	55.7489	72.044	53.3985	54.2711	45.2981	56.1994	70.9031	70.1212	45.3436	45.9885	48.6931	44.9047	64.998	55.8663	65.1144	63.2324	55.8194	71.2952
XLOC_001572	15.598	18.8582	17.5247	15.9675	14.4775	18.3	20.27	18.8561	17.0318	15.6153	13.6417	14.1445	19.244	27.6102	27.875	31.3645	27.5052	32.4078
XLOC_001573	0.0774652	0	0	5.58499	4.77422	2.30572	4.69382	3.42727	7.38014	0	0.772762	0.310318	1.00786	0.127069	0	0	0	0
XLOC_001574	79.4806	119.059	60.2425	25.9189	19.1599	59.1127	59.0432	59.3662	27.1416	102.606	101.339	89.0296	181.248	202.533	330.897	619.255	265.997	822.345
XLOC_001575	53.5033	53.4489	54.7053	44.5329	46.3879	47.9906	45.5556	47.7905	31.1648	34.3315	36.7647	31.4658	34.4767	31.8962	40.2348	29.4431	32.8648	34.3457
XLOC_001576	38.8064	39.9976	46.8225	35.9584	34.512	39.4226	36.0462	35.815	31.2852	47.2913	42.3374	37.9277	43.4838	43.0259	56.578	49.8382	47.4498	58.6632
XLOC_001577	1.69506	2.20967	1.60037	2.92965	2.68323	3.06807	2.05416	2.2057	3.11818	1.77244	1.64395	3.05561	2.2398	2.43292	1.83342	2.08281	1.81924	2.07851
XLOC_001578	4.8326	3.71524	3.21075	5.56827	4.58993	3.96857	3.41623	5.06569	4.83486	4.211	3.45938	5.56569	3.2747	4.87187	4.19749	3.73033	2.48527	4.36205
XLOC_001579	14.3351	11.9393	14.0995	14.5185	15.263	14.6169	15.8598	13.9408	13.0836	14.2257	11.1325	12.3629	12.6218	11.6824	13.0722	13.6703	12.8375	10.2258
XLOC_001580	0	0	0	0.0271448	0.0232042	0	0	0.0238432	0.14902	0.488571	1.21857	0.374346	0	0.788979	1.34048	0.43644	0.560471	1.37056
XLOC_001581	124.349	124.001	104.237	157.483	171.11	146.005	138.279	163.055	204.92	115.461	105.122	112.108	139.704	126.718	125.999	123.994	116.584	117.851
XLOC_001582	1.43083	0.573914	0	1.88417	2.61729	0.959191	1.34863	2.06875	1.10826	0.249357	0.264322	0.382117	2.13305	0.586762	1.68831	0.540965	0.511885	1.16967
XLOC_001583	98.8636	101.857	94.606	110.366	107.831	99.7166	96.1265	91.9747	78.3264	140.961	118.851	135.293	97.6704	121.442	87.1947	108.317	112.577	66.4045
XLOC_001584	12.6376	9.62936	12.6587	19.1916	26.3484	11.0409	12.6252	24.9128	41.119	14.8249	29.5715	28.1977	12.4863	12.1483	14.8941	10.8918	13.4177	16.8851
XLOC_001585	71.5618	95.9591	57.6462	71.0203	60.1959	72.6252	93.4745	90.0994	43.6282	46.0624	39.5631	39.0597	54.0848	38.7002	60.4707	35.2847	34.2912	56.8633
XLOC_001586	64.3126	50.8658	52.4531	48.6665	55.9786	51.542	54.544	45.9952	42.6107	62.3233	73.8946	78.0874	52.8361	65.7237	55.341	60.3657	55.8676	55.5361
XLOC_001587	78.9833	72.2629	81.2439	53.6723	72.8412	61.0078	61.0578	61.0147	48.5897	66.7837	70.2105	65.8	60.3535	50.0539	63.7807	49.1863	51.1526	65.6384
XLOC_001588	0.159816	0.940184	0.447079	0.578743	0.989455	0.0857096	0.516464	1.0167	0.866508	0	0	0.298765	1.55946	0.873846	1.38289	1.32931	0.34305	0.783878
XLOC_001589	22.2366	24.2093	25.2314	20.953	23.0835	28.3838	22.4562	23.5224	16.7841	23.133	16.8505	19.7243	25.5543	19.3544	24.4533	18.8732	17.534	22.3514
XLOC_001590	12.56	13.0331	12.3205	7.28168	10.4111	9.39534	7.35348	8.68841	6.56987	6.61787	7.59358	4.28652	7.4278	6.23435	11.5226	5.13105	6.51253	7.3873
XLOC_001591	0.203039	0	0.170398	0	0.342833	0	0.164035	0.176137	0.786326	5.94461	5.17612	6.66951	0.495305	1.99832	3.5138	2.91706	6.31952	2.15774
XLOC_001592	4.32216	7.79727	6.28272	3.55383	3.61408	3.06106	3.65896	3.19335	3.3798	4.3681	4.97407	3.81078	3.49776	3.23961	4.88035	3.03367	5.01614	3.9052
XLOC_001593	0.118078	6.06232	0	6.64717	2.69157	5.88925	8.96716	11.6774	10.1518	0.246936	0.130878	0	2.4964	0.484221	0.0928846	0	0	0
XLOC_001594	0.142496	0	0.119588	0.492565	2.28575	0.0573154	0.287807	1.35977	6.95339	0.149001	0	0.0570826	0.0579355	0	0.0560464	0.0538747	0	0
XLOC_001595	0	0	0.061822	45.1797	272.959	6.22225	6.0704	162.317	534.343	0.0770274	0.1633	0.0590187	0.179702	1.87295	0.521526	0	0	0.662411
XLOC_001596	0.0753067	0.483296	0.2528	326.878	620.33	22.4148	50.1325	380.868	882.639	0	0	0.0603343	0.979773	14.8235	0.0592391	0.0569437	0	0
XLOC_001597	357.851	362.71	370.112	378.958	368.958	399.628	372.608	399.261	379.896	351.59	326.852	319.578	361.067	357.642	385.467	360.805	361.565	404.785
XLOC_001598	20.0192	22.564	21.9208	15.5459	17.0127	21.1397	18.7553	16.1066	16.7334	23.1423	22.1307	21.4558	21.304	21.3362	21.3157	19.8906	21.9677	20.5321
XLOC_001599	88.1431	88.2329	85.3096	82.3005	83.4548	91.6409	85.9751	72.8588	62.9004	113.591	107.813	114.217	90.079	118.721	84.2275	103.562	109.511	73.5692
XLOC_001600	4.34051	3.786	3.52707	1.66709	2.70474	3.79655	2.22648	2.54016	2.36138	4.05237	4.67738	3.89153	2.81519	3.50345	3.87508	4.68873	5.23158	3.49195
XLOC_001601	2.03202	2.6263	2.11589	2.60151	1.36608	2.05846	1.94569	1.92601	2.15685	4.44631	2.04375	2.08025	3.0599	4.07393	3.64095	2.50397	3.39251	3.07617
XLOC_001602	26.4968	28.4831	29.5753	9.87878	12.9746	25.312	19.4802	10.5736	8.26062	51.2568	36.5645	41.7145	36.3588	42.5402	43.719	35.864	37.1117	33.9529
XLOC_001603	54.9941	54.4147	57.5325	51.6626	50.3223	49.0018	47.5994	43.2892	45.5282	63.982	61.07	59.5282	50.6233	64.0723	64.6741	63.3132	65.1176	54.2685
XLOC_001604	3.69125	2.2464	3.4183	2.13706	2.36413	3.07182	2.26233	1.82193	2.21825	2.52881	1.62245	2.39648	3.72606	1.77472	1.80228	1.78057	1.70762	3.43372
XLOC_001605	1.02202	0.409939	0.78624	0.420573	1.58188	0.616623	0.825691	0.812723	0.329838	0.71245	0.849605	0.545882	0.346274	1.18749	0.803959	0.901609	0.639856	1.53171
XLOC_001606	1.16943	0.938129	0.664836	0.819647	0.955444	1.09248	0.822874	0.556329	0.525941	0.946692	0.794441	0.936922	0.736198	0.525975	1.15731	0.599022	0.850231	1.20268
XLOC_001607	0.0747054	0.119859	0.125391	0	0	0.0600967	0	0	0	0	0	0.538673	1.70091	0.122542	0	0.169467	0	0.18321
XLOC_001608	5.63542	9.25189	5.71934	8.931	4.97902	5.37684	6.03519	4.54768	2.53776	1.09631	0.581052	0.315	2.23795	0.429955	0.412376	0.0990993	0.281316	0.214271
XLOC_001609	1.18871	0.774802	1.24702	0.95388	0.564512	0.537897	0.480182	1.22457	0.978272	0.388431	0.247045	0.595235	3.32271	0.548409	0.58443	0.393249	0.239213	0.850279
XLOC_001610	8.30531	7.12212	7.21047	5.75121	6.04465	6.8732	5.78437	6.08689	3.91891	6.23883	5.81964	7.64835	5.04571	6.53774	5.03137	4.61986	4.86672	4.91647
XLOC_001611	29.0018	38.1089	38.1752	21.436	26.4858	25.0531	19.8866	20.8487	18.5827	32.0213	39.0817	26.9834	27.5894	26.3782	47.394	28.3124	39.6055	35.0951
XLOC_001612	5.0461	4.12301	6.07782	4.1992	8.55982	4.6983	2.75558	4.17485	4.48752	2.39395	2.90013	2.05885	1.82367	2.87407	3.9327	2.22579	2.35687	2.3681
XLOC_001613	5.646	9.42984	8.00078	16.1799	23.0518	9.38168	11.8896	21.5188	32.691	10.259	12.7212	8.75031	8.58001	12.3738	10.1933	22.7461	16.2915	14.4517
XLOC_001614	78.9846	70.6982	76.5511	93.0218	80.3864	85.8836	78.1256	82.0053	75.3437	89.8812	85.0127	95.1505	72.4989	89.9058	80.9248	83.7531	87.593	69.9878
XLOC_001615	108.259	105.329	101.637	92.2014	97.3276	102.523	97.9112	97.9276	77.617	85.08	93.3186	99.8416	89.9813	93.7786	82.9374	89.7622	84.9369	75.6167
XLOC_001616	17.6349	14.1818	13.6698	19.3472	20.3157	16.9818	16.1072	16.6172	21.1954	13.7619	11.6991	12.4584	14.7284	14.9268	18.1433	15.9952	18.554	22.1924
XLOC_001617	1.20655	0.483955	0.405033	1.31078	3.76895	0.097061	0.292432	1.98871	7.56979	0	0.936139	1.06333	0.98111	0.197916	0.0949118	0	0.129495	0.0986328
XLOC_001618	1.29902	2.21444	0.681363	0.801839	0.685437	5.09434	1.31185	1.26776	0.25154	5.77284	4.13951	3.38243	3.69704	13.3177	8.30257	9.08591	8.01657	0.796437
XLOC_001619	7.85108	13.6844	8.98488	5.8507	3.97698	8.38279	14.012	11.4546	3.26168	4.40327	4.27196	6.86197	9.11189	7.66854	8.92706	9.17483	6.81762	12.1944
XLOC_001620	131.818	156.38	135.13	152.768	120.803	154.139	158.703	124.503	141.677	144.346	153.008	171.229	137.651	150.813	90.6891	137.337	134.678	75.9046
XLOC_001621	79.9336	77.8278	82.1047	81.0175	68.9609	93.1473	90.6736	85.1737	61.1002	69.9874	81.6838	77.9613	75.049	82.2957	81.9121	81.7361	79.8452	79.7854
XLOC_001622	2.86381	3.42163	3.01705	3.24962	4.01248	6.02906	5.66111	4.01727	6.70173	2.73968	1.95858	2.29443	6.14383	3.39828	7.04592	3.87023	2.61585	5.32973
XLOC_001623	5.79476	6.69402	7.9756	6.61585	5.675	5.48203	5.07484	6.0927	6.71459	7.65894	8.73516	6.66685	7.63347	5.76026	6.87403	6.50251	7.21439	7.08668
XLOC_001624	0.573101	2.39727	1.30548	0.929874	1.31329	1.21844	2.38119	2.87647	0.951213	0	0	0.32797	1.23162	0.0671488	0.0322017	0	0	0.0334641
XLOC_001625	30.0361	33.6861	26.1983	80.4657	73.7066	56.5771	55.3889	79.8979	67.336	27.0858	24.376	26.7842	32.8853	31.5349	28.3298	31.4174	31.4446	50.9779
XLOC_001626	2.69708	3.08678	2.9878	2.27303	2.33774	2.92182	2.4695	1.55982	1.72694	0.300821	0.55803	0.576227	1.2574	0.678368	0.735496	0.271922	0.192979	0.382166
XLOC_001627	55.6489	47.7369	179.406	6.80831	7.41818	132.806	14.9478	5.23658	5.8928	15.4997	25.4564	17.17	15.9163	11.8938	9.80594	11.2896	10.9638	9.16842
XLOC_001628	29.2727	31.6703	26.4922	22.4447	21.424	25.1396	20.7732	21.1047	17.2655	36.3793	24.8606	22.5178	44.2772	51.7809	88.094	80.9865	70.8164	103.69
XLOC_001629	0.395299	8.03355	0.552915	3.64381	1.77991	4.98197	14.1052	14.0599	3.72521	0.137781	0	0.316706	6.85735	0.648426	6.42645	2.34145	0.63639	8.77886
XLOC_001630	158.51	165.075	165.921	153.865	160.448	166.728	163.718	150.223	153.58	163.077	170.764	183.731	164.514	171.337	132.398	156.158	162.788	131.059
XLOC_001631	11.3248	9.47312	9.05738	5.01875	4.45362	6.30707	4.96564	2.18318	2.36161	9.71631	13.6789	12.1364	6.69013	9.16918	6.7004	5.19654	7.47967	4.98494
XLOC_001632	13.9016	13.4678	13.7919	12.9794	12.1213	13.8109	14.8726	13.2899	11.101	13.1594	13.0791	11.3609	12.3749	13.3332	14.023	12.5606	12.0937	13.4136
XLOC_001633	2.24936	2.80003	1.2368	22.8281	20.038	9.85862	19.4259	16.0143	29.5582	0.405524	2.49319	1.86428	5.29799	1.97209	1.70841	0.410554	0.416233	2.34605
XLOC_001634	0	0	0	0.201086	0	0.0818952	0.0274155	0.883143	3.33807	0	0	0	0	0	0	0	0	0
XLOC_001635	2.58542	4.02113	5.57943	1.19855	2.76185	4.71148	1.74774	2.19709	1.34866	2.48276	1.11118	3.8046	4.29049	4.1977	6.59944	4.82762	3.22787	8.02276
XLOC_001636	66.8993	66.2377	60.0962	59.0154	47.6378	66.7489	65.0675	67.6845	47.2896	37.0141	43.7348	45.7278	56.842	43.1493	45.6003	45.3068	41.9127	47.1225
XLOC_001637	42.2798	47.5774	42.2077	54.5648	55.5451	50.6787	59.7976	55.0169	54.7979	59.4242	56.8549	53.8095	48.0547	66.2835	63.2002	64.8971	68.1792	56.3692
XLOC_001638	1.26195	1.39198	1.58861	0.467376	0.266351	0.126897	0.509765	0.273687	4.64289	1.31956	0.699373	1.89572	1.02616	0.129377	0.124087	0.238558	0.677202	0.257904
XLOC_001639	140.395	121.753	134.978	125.505	95.7291	146.198	135.916	112.326	86.8233	140.035	111.636	119.744	112.433	135.781	120.771	124.554	118.52	115.828
XLOC_001640	15.456	14.3336	15.9611	12.7207	12.9563	15.1231	15.3651	14.5968	11.9291	13.3534	14.2762	14.403	14.7519	15.7334	14.0984	15.9974	16.5296	14.2927
XLOC_001641	31.0283	25.4702	31.4352	30.3852	22.2082	26.3327	27.8766	23.8442	25.7607	30.3869	22.6128	22.3366	20.2166	29.2147	24.2532	22.4702	22.6704	20.1096
XLOC_001642	76.848	91.9749	71.4638	73.0687	87.6071	68.732	88.231	76.2725	58.414	93.5325	89.6225	84.8202	79.1788	75.1645	82.5295	74.4953	80.8389	81.8631
XLOC_001643	2.71418	4.0904	3.66034	2.60312	3.51003	2.87757	3.10539	3.13034	4.15596	4.5114	5.02559	4.02229	2.43668	2.63786	3.43093	2.36079	3.45186	2.61637
XLOC_001644	93.9621	71.5277	91.2572	71.2211	69.5185	81.3788	69.0759	64.2021	61.4317	77.7824	61.1728	62.3292	71.5788	75.4077	64.0788	78.9765	73.3303	65.9715
XLOC_001645	52.1458	44.8429	49.4592	55.6806	40.114	56.5312	46.7093	44.4747	41.9362	38.5775	35.4934	38.9632	36.7532	35.695	32.9792	32.3052	37.2822	31.6609
XLOC_001646	58.6551	45.1497	48.5964	43.1848	30.9037	44.6726	47.2361	40.2625	29.9491	51.1432	44.0346	42.5893	48.9654	45.8018	50.6118	51.3431	47.0634	42.996
XLOC_001647	0.987178	1.00311	0.607549	1.68994	2.16691	1.21767	1.06339	1.88404	1.0195	0.756978	0.656513	0.843636	1.17733	1.13352	1.19071	1.04505	1.4833	1.23739
XLOC_001648	0.076251	0.367017	2.49571	0	0	7.66751	2.77215	0	0.0590607	1.03651	0.422583	0.916363	0.868052	0.187617	0.299909	0.288289	0.245512	0
XLOC_001649	11.7152	11.8202	11.0481	13.598	18.1497	12.0475	9.85499	14.4586	11.974	13.6391	15.2608	14.5144	11.6868	12.4811	13.6809	12.2375	12.4438	10.1693
XLOC_001650	8.35131	14.1309	12.4567	13.8968	11.8498	9.37162	11.2829	10.9585	9.7572	10.1268	9.10103	8.01223	10.5002	9.29576	16.5616	6.92517	9.26444	12.7361
XLOC_001651	4.33342	3.62857	4.83132	2.87403	2.91078	4.3766	3.39875	2.33239	1.29849	3.4067	3.85655	3.77596	5.11841	3.63197	5.44915	4.71182	5.26196	6.59365
XLOC_001652	2.79196	4.15172	3.82899	7.53244	2.24214	4.60154	5.0614	6.43907	7.8062	2.49218	1.58504	1.90952	5.31579	5.02657	5.99953	6.84839	4.31204	8.12743
XLOC_001653	213.07	202.791	198.777	191.572	225.883	213.442	244.649	199.933	132.999	215.384	196.752	176.528	181.119	170.285	174.107	187.915	182.026	192.283
XLOC_001654	3.32043	4.52208	4.27714	0.305055	0	2.48476	2.86973	1.20578	0.418675	3.06828	1.45503	1.05173	1.94652	1.70999	1.33636	1.81009	2.32055	0.63125
XLOC_001655	16.8692	15.8223	15.3728	12.5375	14.9972	13.9817	13.0092	12.6755	12.0103	15.2339	14.4011	15.3583	14.2369	15.4428	13.7726	13.8188	16.1392	11.8401
XLOC_001656	3.70652	2.23007	2.13857	0.686374	1.10827	2.2984	0.998168	0.535904	0.358864	0.888187	1.54062	1.4848	0.941866	1.96332	1.03264	1.63492	1.65753	0.7575
XLOC_001657	9.23971	5.94701	8.11496	7.32153	9.97758	6.30931	6.85717	8.57471	7.82241	10.1109	7.02601	5.85328	4.89238	7.40191	4.90188	5.11815	6.34204	4.21577
XLOC_001658	2.6828	3.22827	1.37592	2.79681	2.89412	2.51788	3.01033	2.97383	2.30887	4.5196	2.80842	1.91059	1.69674	1.83363	2.22764	5.07155	3.67917	2.80233
XLOC_001659	115.689	556.176	187.947	0.60222	1.96558	553.758	20.9591	2.26016	1.37396	0.173891	36.2509	0.266472	262.43	0	0.130817	0.293413	0	0.498469
XLOC_001660	9.82228	9.06737	8.89529	5.58879	5.79237	7.74822	7.72224	6.99474	5.3596	7.25078	6.32097	6.18983	6.93797	6.12012	7.39214	6.30757	5.97898	5.52477
XLOC_001661	4.53692	0.909894	0.0865351	0	0.435262	0	0.416521	1.0734	3.91343	0.161728	0.857169	1.90006	2.59921	2.1988	1.98723	2.53398	1.32799	3.70883
XLOC_001662	0	12.8966	2.85967	0	0	4.70913	0.0705871	0	0	0	1.25895	0	8.80969	0	0	0	0	0
XLOC_001663	19.1539	24.3555	17.3486	16.4475	16.0199	17.3119	22.8329	21.1477	11.5504	13.4455	17.7165	17.9212	22.4004	20.9459	27.0085	24.9492	20.1259	33.2866
XLOC_001664	3.7442	4.09347	3.9765	3.50153	3.56668	3.2919	2.81079	2.91755	2.16866	4.5561	4.97642	3.7431	2.856	3.92693	4.71774	3.33231	4.39192	3.26395
XLOC_001665	11.0339	3.13575	0.498299	3.02976	1.62915	0.995092	2.55836	2.83296	3.44921	17.8496	58.5175	51.2967	10.3402	3.0842	1.32336	1.90812	13.0106	0.0808966
XLOC_001666	3.91202	3.48697	2.40761	0.601007	2.34861	3.00716	2.94982	2.18705	1.88538	3.63609	3.46887	5.64163	3.25176	1.99642	2.46187	2.23501	2.51918	2.70052
XLOC_001667	391.665	421.426	411.047	425.419	354.888	538.676	516.47	419.976	346.169	481.032	426.661	420.695	460.394	524.992	498.233	508.035	513.252	473.268
XLOC_001668	1.6547	0.301686	0.189366	0.148566	0.0634993	0.363033	0.12153	0.195744	0.174771	0.314588	2.16754	1.86805	1.2232	0	0.0591658	0.284367	0.080724	0.0614854
XLOC_001669	44.4874	47.1566	41.8121	59.4256	55.3022	57.2435	66.0219	49.1437	56.0253	25.8807	31.9273	28.1208	56.735	29.3124	46.4089	29.606	25.5336	51.9785
XLOC_001670	238.591	347.873	224.389	191.543	172.148	226.843	255.6	206.531	173.713	257.971	315.579	350.855	289.006	288.051	235.404	312.723	283.001	244.211
XLOC_001671	397.293	437.96	377.511	392.044	427.827	389.176	393.165	380.115	332.061	621.731	563.181	658.126	438.988	531.997	421.617	445.004	552.761	352.257
XLOC_001672	5.49069	5.14306	5.06079	3.94952	3.26899	3.95741	3.82054	3.57928	3.19578	4.87848	7.35231	5.26359	4.43896	4.60743	4.64374	4.6798	5.21169	4.35879
XLOC_001673	54.8828	56.3303	58.93	44.1373	46.6527	44.8821	47.051	46.7949	40.3722	52.3053	56.5565	49.4486	43.3785	48.5629	47.6875	44.3221	44.1946	39.4303
XLOC_001674	21.2939	15.8835	21.598	14.3893	13.8774	16.028	13.7828	12.3871	10.449	7.85604	10.3979	10.1763	7.49314	6.40031	6.20393	4.865	5.83601	5.42918
XLOC_001675	240.949	193.427	243.069	290.574	317.237	243.065	244.514	236.08	252.258	121.27	151.655	164.296	177.613	166.86	174.855	148.723	130.291	183.218
XLOC_001676	118.489	123.408	126.709	120.94	116.189	134.107	126.082	129.831	113.225	128.846	97.5556	91.6983	104.61	118.752	132.122	127.582	125.826	135.596
XLOC_001677	63.3198	59.0968	79.2568	67.8748	59.2601	70.1945	70.3085	69.8015	53.71	55.6328	45.1915	46.0906	55.0677	44.9665	51.8143	44.6099	40.1123	48.9219
XLOC_001678	34.4893	30.4589	32.1819	35.4819	28.6069	29.2052	31.7136	32.4786	32.045	25.6243	32.9465	29.1471	31.1202	36.2895	28.7965	34.7153	29.0609	31.2857
XLOC_001679	32.0994	30.8688	31.1511	25.0929	24.5384	26.7576	31.5	26.1982	22.908	27.0415	32.1217	29.3751	31.2667	23.3733	25.5406	20.6271	24.2558	26.5882
XLOC_001680	1.3482	1.0641	1.13146	0.622805	1.59718	0.997092	0.597308	1.71662	7.22556	0.181902	0.337432	0.557496	1.3792	0.30319	0.393427	0.295969	0.280059	0.337746
XLOC_001681	27.652	24.2939	28.3372	21.7919	19.5855	24.1662	25.8399	21.9512	23.425	26.2049	38.0988	28.4146	31.2424	25.6015	26.6249	36.0019	27.8529	36.4392
XLOC_001682	78.6002	50.0532	50.1377	37.1041	33.2725	45.3335	39.6362	30.6102	27.787	67.0909	85.6508	84.6919	57.9239	61.5052	46.5897	52.8613	64.8305	38.7209
XLOC_001683	5.87731	7.55449	12.7795	18.1394	19.3403	9.61719	9.22679	16.8022	25.7619	4.26003	3.92346	4.1737	7.0058	3.06753	3.57256	2.37359	1.8637	3.38504
XLOC_001684	55.3361	38.4168	47.9402	62.8896	52.6911	55.1197	58.0036	59.6985	63.0512	37.9258	35.3314	33.5341	36.8816	40.8649	44.1153	37.7881	33.1722	42.1919
XLOC_001685	47.2397	40.7828	42.0179	31.3234	31.7669	40.8966	35.5902	29.8771	26.875	52.2987	51.107	49.2142	40.4194	51.8984	39.5058	42.7559	45.8457	35.0876
XLOC_001686	40.4133	41.5486	49.1321	32.7759	32.7543	39.5481	37.874	37.4235	31.3761	42.4239	40.8242	44.1362	46.8319	42.3487	37.9742	40.4335	39.8702	34.5917
XLOC_001687	0.397452	0.239131	0.083389	1.07947	0.671101	0.159865	0.240826	0.172396	3.30938	0.103899	0.110134	0	0.0807973	0	0	0	0	0.081227
XLOC_001688	11.9836	10.0428	12.1034	19.706	15.9164	9.56846	11.4834	19.3213	13.4508	6.93384	7.54771	7.33777	6.6253	5.53622	9.28641	5.75619	6.54249	9.57756
XLOC_001689	53.1464	43.9713	60.0291	47.8817	48.7605	54.3244	49.3081	44.5631	52.7358	42.6811	44.5038	44.8936	42.042	44.7734	43.7291	46.7379	42.6758	46.1245
XLOC_001690	49.3729	52.2166	49.0384	55.5171	59.1978	53.8562	57.1978	62.007	63.8537	47.0324	46.2903	46.9962	48.877	53.9056	51.1315	50.2806	51.9692	49.7665
XLOC_001691	33.9965	29.2636	28.2155	41.3013	42.0365	37.9975	35.6691	39.1489	35.5951	8.88712	7.08618	8.85818	16.7579	9.68502	20.8855	10.4647	7.99167	20.5976
XLOC_001692	67.4434	71.6668	67.3507	77.7104	67.3672	82.4337	87.9616	74.2115	53.3523	70.9322	60.7017	54.7674	65.7889	72.4671	85.0296	69.6279	71.9637	75.9154
XLOC_001693	0.10608	0.765886	0.222565	2.20011	0.895581	0.682686	1.15698	1.28834	1.43788	0.0554611	0.0587894	0.0424945	0.603813	0.174007	0	0.0401065	0.113851	0.0433589
XLOC_001694	16.7862	26.5155	22.0371	15.1575	10.5614	20.995	16.726	11.407	15.7261	56.0009	29.1492	32.5013	33.117	47.3343	36.1243	46.1785	69.4905	37.3771
XLOC_001695	22.7611	21.7073	27.0542	31.066	27.7933	29.862	25.4916	26.1859	26.1798	29.1117	27.1774	23.4012	25.419	35.8938	28.5861	29.916	29.2515	26.8319
XLOC_001696	78.9605	95.9712	65.5994	184.099	158.268	105.404	132.508	165.96	166.341	75.3614	68.7236	87.5686	90.7084	79.2129	55.1307	56.7012	71.9483	47.3283
XLOC_001697	0	0.169091	0	2.08172	8.00785	0	0.510869	3.65706	4.57132	0	0	0	0.342793	0.172876	0	0	0	0
XLOC_001698	43.874	46.9641	38.9471	60.3212	56.7433	51.6007	50.5292	54.7198	58.5663	57.1718	56.7596	64.96	50.8576	60.9216	40.5973	48.8055	54.2447	34.6668
XLOC_001699	1.22195	2.76781	1.93037	4.47239	1.09232	2.42859	3.31008	3.55429	3.56319	1.57838	0.956057	0.633475	1.92882	2.47605	1.86593	2.44585	1.62006	3.2318
XLOC_001700	4.71474	4.68783	4.51407	0.918164	2.97131	3.79277	4.47965	3.39878	1.6459	3.74955	4.01137	3.08573	3.56382	1.47051	3.91774	2.08382	2.10246	2.57851
XLOC_001701	21.2645	22.8168	24.397	17.7227	16.9679	19.9573	19.0643	18.3303	17.3393	25.2374	24.763	27.1006	20.2461	24.1371	20.5035	22.5924	25.7595	19.3269
XLOC_001702	20.6654	20.1259	16.8033	25.532	23.5227	17.918	24.7511	25.0773	28.6498	21.1884	27.451	24.7707	20.1715	21.8954	19.071	17.9672	22.1363	19.9501
XLOC_001703	173.112	128.989	140.068	112.264	111.524	128.756	127.309	117.107	103.173	130.42	142.566	128.444	138.84	136.497	118.119	134.801	148.161	126.279
XLOC_001704	6.60558	6.23421	5.96291	8.8812	9.74765	5.89436	4.97789	7.41577	11.0927	8.18407	7.19857	6.71539	5.50675	8.55906	7.29214	6.08617	7.68528	5.44529
XLOC_001705	14.6676	17.9498	21.8468	16.6611	16.5401	16.7798	14.7873	13.6434	10.9425	16.3799	16.672	12.4505	14.782	15.3015	27.4233	13.526	17.5037	20.1935
XLOC_001706	12.7585	0.691199	0.472795	0.196374	0.223822	0.21327	0.0803192	0.201238	0.0513361	1.62864	5.0322	6.10659	3.85344	0.163078	0.0260684	0.200467	0.995874	0.0541809
XLOC_001707	3.89613	3.49323	3.46211	4.90421	4.32126	5.46956	4.87583	4.50655	3.96452	5.59175	4.48782	4.83527	3.91359	9.33585	8.17291	9.35816	8.8551	11.8657
XLOC_001708	0.723452	0.515878	1.61906	0.873279	0.542913	1.42262	0.844246	0.697331	1.05845	1.84917	0.356389	1.41684	1.96092	0.988925	1.70728	1.45878	1.12155	1.70851
XLOC_001709	5.802	7.50047	8.68402	4.63527	3.11998	4.69715	8.12092	3.68679	4.06462	2.8209	2.62153	3.40492	10.3373	2.60664	2.93612	3.12974	3.13337	4.62217
XLOC_001710	33.9695	28.6325	28.7493	33.2184	37.848	28.5584	32.6236	34.3663	32.2776	14.6583	16.3865	18.706	23.3818	17.9329	16.3341	18.2336	17.4075	20.9639
XLOC_001711	4.31439	6.9039	5.64081	4.82166	5.78956	4.40232	3.76078	4.27462	3.65832	7.43184	9.08594	7.49538	6.70262	6.33212	9.23487	6.62774	8.01803	6.96102
XLOC_001712	12.0172	12.1053	15.2427	9.66008	10.0777	11.2332	8.40905	8.37351	7.04022	11.5397	14.0867	12.0769	11.1585	10.2652	13.1738	8.43005	11.6891	9.36354
XLOC_001713	92.1064	81.2064	83.9863	80.4049	75.15	84.68	77.547	76.3101	77.5541	80.3049	81.754	76.2299	73.7883	84.1852	74.5163	86.7317	79.3874	77.5662
XLOC_001714	5.7027	5.35219	6.69402	4.30693	5.75855	4.91736	4.51688	3.84776	4.07063	4.63791	5.57724	5.31545	5.27364	3.94351	6.39176	3.49481	4.52037	4.60089
XLOC_001715	20.8595	20.7963	21.891	19.9266	18.459	20.1753	20.4892	18.3049	17.0286	16.6005	14.6119	13.9108	15.3606	14.5702	13.6899	13.0987	13.933	13.5695
XLOC_001716	1.37813	0.967362	0.867435	2.21176	2.47243	1.80154	2.22679	1.49442	1.73459	0.180131	0	0	0.420237	0.282577	0	0	0	0
XLOC_001717	0	0	0	0.26399	1.354	0	0	0.927527	4.55481	0	0	0	0	0	0	0	0	0
XLOC_001718	2.96908	2.47172	2.86788	2.48973	2.27018	2.61381	2.08191	1.36074	1.60547	2.28453	1.92489	1.39136	1.36659	1.33244	2.77627	2.07565	1.68349	2.28977
XLOC_001719	1.50601	1.07753	1.2639	1.12558	1.34018	1.66992	0.92075	0.812129	1.10343	2.25573	1.21811	1.92401	2.05206	2.003	1.92111	1.78511	2.3153	2.22934
XLOC_001720	2.04404	2.68738	2.57315	2.1309	1.62982	2.14676	2.06423	1.87172	1.18742	2.01861	1.25867	1.68314	0.969567	1.9093	2.0099	1.67442	2.92506	1.76379
XLOC_001721	38.8605	45.5974	48.852	89.3003	96.4163	52.7291	53.7044	59.415	78.59	38.569	37.2644	36.7216	41.63	42.3861	65.4826	35.7858	37.7704	63.0408
XLOC_001722	118.378	105.035	125.928	107.882	115.241	114.757	102.153	97.2128	102.701	109.353	97.1179	92.7777	87.3366	94.9086	98.8754	82.3466	102.783	81.2772
XLOC_001723	20.0916	16.2693	17.9188	17.106	14.8886	16.5174	17.6568	16.7739	16.7329	18.7696	17.3828	17.9641	16.696	19.6813	15.5075	18.0023	18.2513	13.953
XLOC_001724	7.8828	7.72393	8.93097	12.3452	10.0302	10.1461	8.59751	8.20604	7.2832	5.00446	5.80406	6.54111	9.01967	6.18817	7.17533	7.66368	6.76826	8.00899
XLOC_001725	0.125414	0.0503044	0.052626	0.650277	0.529407	0.403557	0.227975	0.190395	0.461416	6.75367	6.53343	1.18063	1.52971	3.90872	8.50903	2.48936	7.43678	4.51102
XLOC_001726	26.7486	31.0243	30.7145	36.0151	36.5715	28.1693	33.5597	34.6639	44.4729	32.9298	29.283	29.8232	28.7152	30.7462	31.5881	29.3677	31.2185	34.7115
XLOC_001727	11.5961	22.6383	16.6439	9.75596	9.4488	13.6371	17.7573	20.3385	8.31653	12.0198	11.7891	10.3026	17.4619	12.4117	14.7064	14.4995	12.988	17.4515
XLOC_001728	50.7643	51.1193	46.3946	64.6957	66.3445	61.0169	65.7929	62.7055	59.2099	50.8441	46.1207	46.9579	49.1096	57.6266	49.6592	50.8814	48.2313	52.4808
XLOC_001729	7.56879	5.57666	7.60604	5.51813	5.21071	7.83954	5.6162	6.08689	4.20184	9.85042	8.38925	8.25012	6.9206	8.8986	9.37802	10.0709	9.30868	6.82463
XLOC_001730	176.145	177.913	180.528	145.36	142.202	157.792	148.087	128.644	118.25	221.444	210.251	233.555	163.847	200.98	158.396	168.802	223.49	141.212
XLOC_001731	1.44356	7.23779	4.74501	26.8507	11.6795	5.80638	4.17909	20.3499	32.7983	1.1321	4.2668	3.85519	1.76076	4.83455	2.64965	3.7295	2.96954	4.22863
XLOC_001732	13.7557	15.1395	14.3951	11.1625	12.6401	10.9477	9.65631	10.1322	8.26702	8.90206	9.13414	8.04719	9.2928	7.20604	10.8042	6.00938	8.59702	7.4395
XLOC_001733	3.86798	3.10294	3.94175	3.0561	1.67943	3.02269	2.41067	3.30755	2.26838	1.9645	3.98104	2.61197	3.50472	1.45024	2.17336	1.83845	1.95707	2.61993
XLOC_001734	14.03	12.6292	14.3758	8.05604	9.15911	10.6521	9.6434	7.92535	6.84453	11.4009	12.6275	11.4148	10.7673	8.96475	10.6729	8.30617	10.272	8.6908
XLOC_001735	0.958199	1.36654	0.714805	1.54219	2.93624	0.827921	1.51959	2.80159	5.3327	0.222654	0.0786718	0.540227	0.750304	0.232856	0.44667	0.214681	0.228533	0.377148
XLOC_001736	12.8959	17.7889	15.7062	18.328	13.4987	16.4046	15.628	13.8249	25.0122	5.64601	4.93894	8.39999	9.46331	4.98748	6.88667	3.52793	3.54458	4.07116
XLOC_001737	7.07895	18.2984	7.44264	6.11744	3.60246	11.7373	12.5661	10.508	3.94475	0.0411228	0.152567	1.05553	5.22861	0.258042	0	0	0	0
XLOC_001738	39.8309	51.4113	45.07	64.1345	55.6145	51.9655	67.453	66.9658	40.344	8.7214	12.7352	19.7062	45.7454	27.7819	35.885	36.2322	23.0187	42.0925
XLOC_001739	17.1333	8.41592	6.94612	5.88342	6.23103	11.0687	6.68677	4.80197	4.40997	42.9971	36.9879	31.2129	21.1338	27.1101	19.4079	23.7185	31.006	14.7818
XLOC_001740	5.76344	4.01018	5.62658	3.36881	4.02174	5.06219	4.18116	3.3162	3.00644	4.61215	6.71413	6.64363	7.41241	6.60816	5.22768	6.00346	6.81688	6.00954
XLOC_001741	1.88426	0.412248	0.862548	1.69177	1.88003	1.10239	1.52229	1.6346	1.19411	0	0.569595	2.33307	2.36793	0.140492	0.134748	0	0	0
XLOC_001742	9.0356	9.11618	12.4212	10.6757	10.4831	13.4226	8.50906	9.71388	11.9362	17.505	19.8458	22.7389	12.0803	22.0504	19.5354	18.6946	21.2395	16.3588
XLOC_001743	27.7584	21.1307	26.0723	15.4034	17.5298	19.973	15.8077	13.3386	10.0303	26.324	26.3322	22.7192	20.1122	22.379	30.238	19.3696	23.4685	21.6874
XLOC_001744	14.6865	14.4443	15.9813	6.51488	7.61813	9.94561	7.2901	5.99242	4.57914	14.9232	17.911	18.6637	10.9135	11.484	11.8793	9.06622	11.1095	8.20744
XLOC_001745	43.0496	28.3857	26.6515	6.62427	7.04939	15.6364	8.01761	3.79988	3.49877	32.4908	69.9434	73.2033	19.5343	18.1873	13.1904	12.3688	16.3806	10.7423
XLOC_001746	21.317	21.9937	25.0834	13.2483	14.3531	16.8876	13.9151	13.7991	8.94619	21.4214	26.4802	23.1992	18.8004	19.9433	19.7973	17.1609	21.1172	14.7095
XLOC_001747	298.441	336.82	319.869	231.7	205.524	298.464	323.487	261.311	215.242	288.811	346.199	343.227	292.167	310.241	284.28	290.081	281.307	352.075
XLOC_001748	17.9871	14.9516	16.6596	10.8983	11.0896	12.4944	12.811	11.4976	8.38673	13.9206	16.5267	15.8331	15.1315	11.0401	14.0097	12.3931	13.8119	14.4139
XLOC_001749	106.265	144.393	108.153	147.256	161.734	124.307	152.505	150.436	124.265	80.4065	92.0531	109.791	111.035	83.3578	95.3356	82.0582	73.963	99.6211
XLOC_001750	0	0.247785	0.0648052	3.73693	6.1933	0.559071	1.49725	2.8135	7.89501	0.0807443	0.599129	0.433066	0.62791	0.253332	0.0607436	0	0.24863	0.12625
XLOC_001751	59.8901	53.1443	52.4381	40.8095	36.0151	47.3711	41.2896	30.3312	31.5518	49.0672	55.5348	57.0298	40.5378	51.9329	35.6628	42.5034	47.4902	31.1805
XLOC_001752	25.0789	26.2714	22.6307	21.7026	18.2437	30.8986	26.4576	21.492	13.8615	20.7498	36.1637	33.4066	31.2824	21.2679	25.4261	25.6376	24.499	30.9512
XLOC_001753	48.7728	47.1695	40.1237	40.7845	41.9418	42.1061	45.9479	43.49	46.5525	39.3304	45.144	42.2073	50.0237	45.3914	51.9128	49.6444	44.1385	53.9481
XLOC_001754	19.0822	17.8901	22.3817	41.3252	34.7437	19.7894	22.289	39.49	30.4509	24.7613	13.7607	20.4458	23.7425	23.5703	31.8301	20.6876	24.675	31.9503
XLOC_001755	22.6842	21.6233	18.4354	14.9807	14.7672	17.4239	18.713	16.5668	14.7389	26.4704	24.651	20.008	20.6959	18.0726	20.9079	18.522	20.9362	17.343
XLOC_001756	0.427404	0.685739	0.478258	0.797331	0.761769	0.725854	2.03344	0.90634	0.993147	0.446915	0.315824	0.228286	1.31295	0.350545	1.64371	0.825918	0.611624	1.78579
XLOC_001757	3.63046	15.8041	4.83905	34.2735	38.9439	27.702	29.1148	31.8649	16.8306	0.837394	1.95282	1.36878	11.5046	2.62729	8.44157	5.12706	2.86503	9.99456
XLOC_001758	14.7032	18.8775	15.8892	19.6932	23.4094	14.3394	16.1095	19.7733	25.767	19.4462	22.6224	21.0049	16.7875	17.1251	17.0587	15.4077	19.7796	16.9591
XLOC_001759	0.51534	0.992191	0.864985	0.610757	1.21822	1.2437	2.24826	0.804708	1.27731	0.431092	1.94209	1.48637	1.84382	2.95867	6.48618	5.22169	1.88053	9.43665
XLOC_001760	0.134387	0.107807	0.45113	4.24718	4.76519	0.216215	0.217143	3.1477	4.16362	0.140522	0.595819	0.323005	0.546386	0.11022	0.211428	0.203236	0.144233	0.109858
XLOC_001761	32.5172	36.7943	41.0201	27.7287	26.6985	32.4209	32.4362	30.5115	21.6872	32.4803	31.7419	30.3669	37.0886	32.4683	40.0554	33.3696	34.9817	36.4512
XLOC_001762	41.1452	91.4372	46.7813	18.2265	7.59871	22.0864	14.6041	5.64274	3.39783	66.4333	85.007	100.712	57.1972	46.649	63.8402	36.4883	68.9182	56.1412
XLOC_001763	5.7181	6.28607	6.78623	4.24027	4.82753	4.78578	3.98193	4.17549	3.10179	3.48279	2.9449	2.99246	4.03912	4.04241	2.60494	4.09085	4.07069	3.50975
XLOC_001764	2.08492	1.23893	2.00896	0.152528	0.391156	1.3045	2.05872	0.267952	0.598107	2.42233	2.5677	1.2992	1.63257	1.32999	1.76156	1.28458	1.4089	0.7575
XLOC_001765	9.49999	10.3076	10.6972	6.68246	8.33775	7.69724	7.12289	7.50016	6.29953	7.43238	8.78745	7.58383	8.0306	6.39025	11.9623	7.907	8.54556	8.2968
XLOC_001766	1.58106	1.07322	1.02068	1.68162	0.205357	0.684862	1.27734	0.738543	0.471009	2.54345	1.07843	1.4616	0.791167	2.59349	3.06148	2.575	2.87167	1.69017
XLOC_001767	13.1811	8.42341	14.3648	7.11154	7.92178	11.6681	6.91424	6.64911	5.47081	10.692	12.9718	9.40391	6.70765	10.4443	15.8979	12.436	12.3946	14.5122
XLOC_001768	4.99769	4.03301	5.43882	3.13434	3.23022	4.64075	3.35471	3.40924	2.15949	4.37295	5.55588	3.44563	3.07505	3.69758	5.21461	3.6669	5.44342	5.18871
XLOC_001769	0.124611	0.599787	0.209156	0.492277	1.57805	0.200487	0.90606	0.324302	2.31644	0.260599	0	0.299508	0.607967	0.40881	3.62688	0.84803	0.534962	1.2224
XLOC_001770	5.62879	4.09095	4.80463	4.22875	3.28993	4.60548	3.69242	4.25697	2.79475	3.92383	4.3726	3.66171	2.8949	3.59067	3.78446	3.09215	3.82091	3.22492
XLOC_001771	77.6859	78.7588	79.1811	54.3621	55.9123	61.1056	61.5093	58.5374	51.7616	73.3576	90.4887	79.3992	62.5805	67.4094	57.5877	63.7941	67.2659	59.2318
XLOC_001772	15.2238	11.4381	12.0613	9.14471	10.8865	12.2468	9.08684	9.85578	6.81984	7.00903	5.72965	6.55364	6.4668	5.35787	7.50712	5.92763	7.62089	8.73018
XLOC_001773	40.2209	39.9932	40.7044	41.7817	37.5235	40.422	38.5019	35.8203	35.6475	41.4679	40.2102	42.1984	34.1257	37.1924	39.0838	34.7581	37.9682	35.6887
XLOC_001774	3.84932	3.35756	2.79463	3.53015	10.4458	2.92456	2.96178	7.55319	25.1773	3.22643	3.7248	2.91267	2.03704	3.13205	2.21094	2.33318	2.72144	2.24767
XLOC_001775	11.1412	10.3025	8.93557	9.59406	11.4447	9.62481	8.7793	8.57	11.6052	12.3385	12.1056	12.0481	11.3802	15.1695	10.1025	11.8275	12.7821	7.58227
XLOC_001776	22.664	25.7171	25.8195	18.9966	18.8824	20.1113	21.0809	19.6611	21.0963	22.8151	22.9723	22.1002	24.7341	24.7845	23.4975	26.3828	21.604	28.9286
XLOC_001777	65.4879	65.2611	70.3895	75.8455	60.4395	71.2021	72.0991	73.6073	66.0988	75.793	62.5779	57.0301	54.3762	71.5261	73.7212	75.6628	69.8492	72.0892
XLOC_001778	3.55332	3.62793	2.98207	3.76002	4.75309	2.61717	3.0385	3.80311	4.2356	2.53331	3.60603	3.62326	2.51414	2.47907	2.84962	2.19835	2.47639	2.35776
XLOC_001779	9.40399	5.74245	7.83328	5.33693	4.91766	8.07314	5.66978	3.40932	4.2399	7.92534	8.63431	7.53431	4.85063	6.96462	6.29343	4.66985	6.40225	4.36011
XLOC_001780	0.86343	0.197901	3.20904	0	0	3.37371	0.996523	0	0	0.128978	0	0	0	0	0	0.18654	0.132384	0
XLOC_001781	7.16682	7.47843	6.87389	4.84294	5.73216	6.54562	5.39827	5.65629	4.63288	0.39442	0	0	1.22689	0.530347	0	0	0	0
XLOC_001782	1.78553	2.16903	2.69727	1.76344	1.59358	2.2982	1.31889	1.06214	1.81765	1.01354	1.69636	1.38966	1.86674	0.962349	1.36444	1.15727	0.930798	0.917484
XLOC_001783	52.0437	51.1417	49.9166	39.0704	42.486	50.9273	41.9565	42.2121	32.7901	65.6747	63.7121	63.8338	52.0196	67.7132	64.901	64.0644	67.5282	52.387
XLOC_001784	24.6222	25.9696	22.1148	32.0308	35.0818	22.0614	24.6125	26.6869	34.356	39.2738	37.5337	36.0146	24.8694	37.6995	34.5166	35.6136	39.4791	32.2634
XLOC_001785	3.50421	3.78048	3.29579	2.3868	3.62154	1.99272	1.61077	1.78202	1.73148	2.14797	2.74564	3.14635	1.47386	2.18032	1.47333	1.55329	1.49141	1.92621
XLOC_001786	3.74491	2.28892	3.51701	3.43439	4.59192	2.51049	3.67384	2.62992	5.45597	4.56851	5.04033	5.64352	4.42276	4.68033	3.64729	5.79833	5.45473	3.79028
XLOC_001787	21.1215	16.7075	18.5504	24.6441	19.5736	20.2313	20.715	18.2377	24.8821	13.0459	17.8577	14.8757	15.4175	13.1334	12.751	10.8455	13.8122	9.07486
XLOC_001788	4.77299	5.98046	5.35996	6.2628	6.9271	5.30235	5.36182	4.81097	5.79189	4.11153	5.13923	4.57063	4.73133	3.93331	6.40072	3.1451	4.80556	5.20242
XLOC_001789	2.57839	2.8897	4.08909	2.93969	2.43291	3.05027	2.5579	2.69727	2.56981	2.16084	2.35356	2.47587	3.25285	1.95923	2.86342	2.46576	2.58416	2.63472
XLOC_001790	8.33998	9.41776	8.71559	6.68912	6.63743	9.20899	8.26142	6.33636	6.3775	11.1369	9.56788	8.95877	9.20062	10.6307	9.54831	9.76077	11.146	9.33641
XLOC_001791	28.7326	18.7027	32.17	6.27666	4.3771	21.5264	8.26917	3.94633	4.06757	11.4721	11.7527	11.7914	19.6105	7.51688	7.52529	6.29787	8.97488	6.83594
XLOC_001792	18.0615	18.5248	20.2448	14.4206	16.3465	15.8325	15.3254	15.1575	12.9062	18.4241	15.8849	17.0854	14.1679	15.7595	14.4781	14.0841	15.592	14.825
XLOC_001793	2.23567	1.25544	0.938127	0.883202	0.188747	0.359697	0.18062	0.193945	0.519495	1.87018	0.743405	2.86588	3.0905	1.4669	1.0552	1.01431	1.43968	1.82761
XLOC_001794	20.9464	5.39204	5.76506	6.76354	7.584	6.12122	5.72057	6.10594	5.0588	6.60836	27.6683	20.8292	12.4436	4.57662	4.32299	3.9637	4.94537	4.40608
XLOC_001795	3.33288	2.58743	3.53895	2.26522	3.06593	2.47933	1.93021	2.35241	1.89681	1.67381	1.80074	1.42604	1.5542	1.2345	2.08614	1.11105	1.7693	1.67965
XLOC_001796	0	0.0578337	0	1.85122	1.94766	0.405965	0.291219	1.12573	1.22848	0	0	0	0.0586223	0.0591283	0	0	0	0
XLOC_001797	71.9007	57.3027	59.7107	117.609	109.582	90.2766	60.2907	105.751	84.1556	53.7583	63.235	56.476	42.4167	52.2644	63.8793	42.7839	49.1255	58.9309
XLOC_001798	30.0159	28.294	32.7843	31.8066	29.2017	29.7035	24.9573	29.4573	23.7765	17.3972	18.9804	15.8242	15.2695	14.9225	17.7566	15.3396	15.507	13.2828
XLOC_001799	43.451	30.4144	38.566	5.83749	3.73131	26.6868	16.9498	7.39098	3.71198	46.8266	55.1257	51.2797	27.192	21.9676	15.2889	17.4345	27.2606	8.4883
XLOC_001800	5.47439	5.2937	5.389	2.54259	4.8716	3.26125	2.67757	2.64407	2.40662	4.98169	5.73983	3.57991	2.79122	2.93666	5.26075	3.37873	4.89093	3.53178
XLOC_001801	39.7785	38.5762	41.3154	38.3118	38.7565	40.0206	39.0176	40.6347	41.6708	35.7842	36.7804	39.5668	40.538	35.1381	37.3371	38.5998	38.6799	38.6311
XLOC_001802	14.924	13.164	14.565	14.6059	15.2222	15.1564	13.4756	15.2313	18.673	19.842	21.2573	21.9118	16.1989	22.0989	16.2551	21.9059	22.4678	17.1132
XLOC_001803	11.9416	12.1305	12.3719	12.5254	11.6833	12.1352	12.2457	11.9737	10.6908	13.4502	13.0359	11.6951	13.8237	13.8541	13.9272	13.2373	14.0574	12.8634
XLOC_001804	34.5369	32.1255	38.8535	28.1277	30.8987	29.416	28.3189	28.7033	26.0022	37.6969	30.3532	25.941	26.119	31.4442	39.2315	31.8403	32.0535	33.3425
XLOC_001805	5.82442	6.30614	6.7339	6.51665	4.91728	5.63565	4.54102	5.33538	4.10122	9.45487	9.29995	7.76648	4.13998	7.24904	8.52261	7.02204	8.39313	6.05987
XLOC_001806	1.14152	1.33481	0.99048	1.85352	2.15615	1.24515	1.00039	1.51059	1.6035	1.51733	1.39393	1.00757	0.739438	1.23774	2.61779	1.3167	1.64046	2.23011
XLOC_001807	3.83099	4.67483	4.93586	8.25994	2.91545	3.25546	4.35924	7.48935	12.9977	1.6362	0.657873	2.80994	4.73858	3.27483	4.07472	10.8121	3.243	15.7911
XLOC_001808	85.146	40.7385	134.057	59.6524	32.7739	114.726	46.2387	44.3594	50.3258	129.012	87.4862	72.5397	50.5447	135.821	112.37	168.586	162.377	140.264
XLOC_001809	274.756	264.541	233.591	248.012	248.653	251.796	264.913	250.033	195.172	264.83	309.621	321.816	254.753	264.824	262.448	256.936	261.676	241.47
XLOC_001810	54.752	60.0684	66.1025	40.4891	39.0626	45.4182	51.2516	43.5101	34.0839	56.3325	61.811	62.374	60.6265	52.4458	47.7226	48.1096	55.1359	44.8414
XLOC_001811	1.52894	2.67608	3.26618	3.15732	1.87755	2.23629	2.58276	2.41157	3.01446	2.61612	3.54342	3.78624	2.48653	2.39399	2.07743	2.31224	2.08849	1.47713
XLOC_001812	31.754	35.4714	35.8261	30.9367	33.2183	38.0287	30.0905	37.9441	29.7363	28.0109	31.4384	34.4693	39.4496	35.9913	35.271	40.0064	32.2355	42.2358
XLOC_001813	50.0264	56.6146	57.5138	52.8105	47.4066	56.0538	53.2012	47.3837	38.6494	45.2376	43.143	53.9856	48.5659	52.1251	41.1597	49.6008	47.8019	39.6436
XLOC_001814	103.968	92.4668	107.06	73.2631	76.8215	78.0616	79.1909	64.4772	57.2902	88.4262	80.4943	78.417	71.6122	71.8173	86.6908	66.2664	73.6439	72.2872
XLOC_001815	1.57802	0.632954	0.945952	0.779248	0.666125	1.26944	1.0017	0.586689	0.261914	0.94289	1.74908	0.993364	0.916551	1.38669	0.975331	0.767078	0.96779	0.829284
XLOC_001816	71.8072	71.3984	70.1572	65.5803	76.9498	66.1621	65.4295	67.912	55.0413	79.9577	73.7032	73.136	72.751	72.2706	71.5151	65.3262	71.1167	71.119
XLOC_001817	0	0.137223	0	2.70302	25.128	0.137605	0.690979	14.2456	47.4321	0	0	0	0	0	0	0.129345	0	0
XLOC_001818	1534.43	201.814	89.4503	0.189158	0.485095	355.682	7.73679	1.57844	0.593397	4414.08	977.489	1170.12	2027.68	3498.15	1581.51	2554.65	3594.94	375.846
XLOC_001819	14.1009	13.84	13.0443	16.0365	11.8596	16.9722	16.2252	14.8274	13.942	13.5717	12.1957	11.2118	16.8084	14.6755	17.8569	14.8629	16.9111	17.7274
XLOC_001820	69.3785	67.8909	70.8846	67.2603	64.1447	67.411	69.2684	57.2995	63.961	62.3973	68.9081	60.4723	60.519	66.9091	69.1903	61.8126	64.6999	65.7826
XLOC_001821	99.5459	95.0659	104.196	120.481	122.875	124.517	100.988	118.379	119.112	90.8373	72.5823	72.0539	80.7313	89.1379	83.1254	83.0592	77.1962	79.8224
XLOC_001822	19.9979	18.4264	17.749	12.3473	9.49261	15.1613	13.2149	11.1242	11.6741	17.6076	21.8096	16.7726	21.3552	20.0685	19.6481	24.3726	20.7734	22.5193
XLOC_001823	143.318	129.76	145.675	167.888	142.758	146.92	152.098	148.246	139.186	112.417	121.966	117.83	139.356	151.196	148.993	150.56	138.06	164.703
XLOC_001824	12.9611	10.5748	11.8662	11.0915	9.29484	10.9301	10.739	9.45499	8.5275	13.6297	10.9786	10.4137	9.61113	14.1032	11.586	11.8331	13.0807	10.1138
XLOC_001825	1.32196	1.81799	2.37736	0.932574	1.43495	1.67114	0.91544	1.80212	1.90159	2.76461	1.67458	1.96696	1.53565	2.01358	1.93125	1.57082	1.6215	1.08067
XLOC_001826	0.206369	0.524249	0.259789	2.41182	4.00725	0.608717	1.05593	2.41686	8.36521	0.179825	0.0762466	0.192896	0.419524	0.197468	0.162338	0.0780239	0.0738296	0.0843512
XLOC_001827	12.2486	15.273	10.1118	10.6506	13.6567	14.8871	11.8317	12.1271	10.6731	18.4459	14.7569	10.1333	13.4243	20.6924	26.0778	22.4499	32.0075	23.7807
XLOC_001828	17.6943	15.7219	14.6147	4.03703	4.25463	9.14411	6.15238	2.28305	1.6481	10.5977	17.316	17.1372	7.05749	9.09319	9.42616	7.74836	8.053	5.12673
XLOC_001829	44.3848	46.6393	47.1254	39.0484	42.0575	40.8498	38.7603	40.6826	44.3755	44.2431	43.0143	39.631	39.3921	43.8515	43.8502	41.9083	42.2148	46.5958
XLOC_001830	28.8747	33.2167	30.6302	40.6089	36.3226	34.192	31.3061	38.4251	37.9759	22.9466	23.4915	19.4787	30.3356	28.3713	34.2072	32.6634	26.1557	35.0762
XLOC_001831	49.0279	45.8177	54.6157	34.4657	34.41	38.8492	39.3128	36.9874	27.805	52.9956	55.5648	49.0635	47.0071	46.4582	47.2573	43.3417	50.1434	41.9822
XLOC_001832	59.8455	53.5919	66.0986	40.5603	38.7735	54.4065	47.1245	39.3631	33.8913	60.9923	60.8337	60.1754	51.0448	64.0318	57.9989	62.2647	61.1608	53.3724
XLOC_001833	33.0033	34.0149	25.2851	17.7989	20.7224	19.3896	18.1776	16.5932	14.8582	48.8457	56.4952	49.2957	27.0166	44.0712	19.2647	23.7853	39.9305	15.3652
XLOC_001834	153.525	165.249	158.549	136.49	132.469	146.449	143.597	118.517	126.306	185.626	204.261	208.95	148.477	169.708	125.96	147.844	169.514	113.421
XLOC_001835	1.57268	1.26162	1.09987	0.776609	1.69655	1.68685	2.1882	1.51589	0.947432	0	0.774736	0.35	1.42092	0.716591	0.824751	0.330331	0.187544	0.785662
XLOC_001836	23.9965	30.2716	30.7751	17.8758	16.0759	23.7841	24.5974	23.4103	14.0193	22.3301	26.053	21.9158	28.6865	18.7408	27.4128	19.7553	20.7003	25.8597
XLOC_001837	66.6706	78.2954	77.2337	46.9194	44.6232	57.2182	80.0027	41.5607	45.0125	57.831	69.2544	67.6617	96.5041	54.4985	51.3939	49.4699	51.8966	48.8548
XLOC_001838	54.5683	62.4625	52.6002	76.6451	61.1724	68.8486	72.7831	70.0025	52.8328	72.1316	58.0585	61.9697	60.5934	67.9775	64.9956	59.7524	67.4063	49.1323
XLOC_001839	1.9677	1.27624	2.31893	2.52222	4.66559	1.98706	1.75882	3.01446	3.27518	1.26953	0.835275	1.5094	1.94047	1.37349	1.5808	1.07634	1.30306	1.2663
XLOC_001840	150.384	160.556	146.181	135.979	132.48	150.513	141.172	129.656	107.908	156.926	162.072	170.551	141.989	167.311	136.122	152.504	153.096	129.337
XLOC_001841	8.21065	7.5747	6.67535	2.33136	3.29264	4.58226	3.23378	4.62981	2.62334	8.10254	6.54113	6.2082	17.4007	8.12306	9.48638	7.06222	8.92235	9.94219
XLOC_001842	1.72888	3.36065	4.40863	0.0656728	0.0561391	1.55128	1.07444	0.288426	0.154514	0	0	1.2786	1.40585	0	0	0	0	0
XLOC_001843	166.408	168.372	172.604	164.719	186.609	159.947	177.363	166.794	129.473	121.392	132.104	130.771	146.591	117.886	135.104	106.063	119.569	130.29
XLOC_001844	0.114466	0.229566	0	7.34824	22.2752	1.38123	1.47964	13.7034	42.1581	0	0.0634372	0.0917082	0.232696	0.375528	0.0450217	0	0	0.233934
XLOC_001845	173.631	176.097	200.971	322.946	185.06	220.956	267.986	247.681	290.882	150.011	105.718	117.457	161.888	211.098	310.375	314.389	200.855	413.487
XLOC_001846	9.99722	10.0701	12.5535	7.02777	7.42483	9.29194	8.21846	6.9555	6.50136	12.6543	11.553	11.7032	8.0274	10.4805	10.5644	9.24567	9.89602	10.4256
XLOC_001847	1.44356	2.17134	2.27155	1.60392	0.609367	1.30644	1.45782	0.939224	1.81695	4.15102	2.60008	2.45768	2.20095	2.07195	2.98085	1.63734	1.93666	3.24523
XLOC_001848	68.9714	70.8358	66.7924	76.1782	80.0394	61.9506	75.8494	73.1942	70.7702	50.3043	51.5547	57.9133	52.8908	49.1198	45.76	44.7293	48.2081	41.6348
XLOC_001849	83.0963	71.7238	66.4271	72.1992	63.7161	74.4622	79.5618	76.991	69.4547	49.2191	56.1076	70.2621	75.4816	77.4272	64.4358	70.9864	64.3481	72.0137
XLOC_001850	0.442716	0.913249	1.16771	2.18619	0.640739	0.915795	1.99274	1.12474	2.10644	0.396793	0.455656	0.481373	1.00284	0.544654	0.646763	0.310851	0.407272	0.491164
XLOC_001851	26.8196	22.2053	22.9292	27.196	25.5485	25.7862	26.1865	27.0608	27.1608	32.5429	23.3682	27.7497	24.4324	29.0544	26.2306	26.4072	28.7075	23.4486
XLOC_001852	75.7669	67.0918	68.7114	58.8822	55.8396	76.3549	61.7139	58.5447	43.2126	81.0656	63.5587	65.5957	61.105	73.0082	73.5243	66.2924	71.7641	66.3377
XLOC_001853	302.976	305.337	282.882	424.295	368.747	322.437	340.718	370.949	327.543	258.988	227.055	243.887	239.377	261.652	193.371	227.69	241.536	189.124
XLOC_001854	33.7013	32.7156	36.5181	30.3937	29.5821	29.6674	32.6323	29.623	29.3207	31.3631	33.8014	31.8025	34.1364	32.9221	29.2079	30.2261	31.5332	29.5326
XLOC_001855	3.89965	3.36577	4.48539	2.30396	2.38103	3.29113	2.61607	2.11435	1.80691	3.14927	3.62771	2.92906	3.2701	2.62724	3.3415	2.09309	2.87743	3.08826
XLOC_001856	13.9273	16.6044	18.6489	15.5672	19.2716	14.0084	14.2909	17.0644	19.3719	14.8317	15.8234	13.5987	14.1003	13.334	14.4777	12.3211	14.7507	15.0903
XLOC_001857	47.175	41.4319	44.4479	72.918	58.0388	66.3771	60.6404	68.0808	76.4074	31.816	32.3646	33.4401	34.7241	33.8012	55.5265	39.65	27.1978	55.553
XLOC_001858	0.424257	0	0	0	0	0.568823	0	0	0	1.62662	1.25399	1.24632	1.37994	1.15988	2.00242	1.28322	2.42848	1.84971
XLOC_001859	93.2715	90.1343	101.063	94.0103	73.1491	95.7818	92.3863	83.8923	75.3986	85.5052	85.2372	84.0683	87.1427	97.7192	86.8138	94.9229	83.0494	97.3329
XLOC_001860	1.1407	1.61229	1.86905	0	0.0917181	2.05376	0.307191	0.047122	0.0841463	1.70396	1.08373	1.52318	0.883393	1.11377	0.854588	0.862549	0.991077	0.0444046
XLOC_001861	7.2568	7.18476	7.20799	7.5299	6.32046	7.2048	8.90549	6.85312	6.68804	5.9552	5.65077	6.21879	5.26598	4.33202	6.97301	4.82742	4.92941	5.55681
XLOC_001862	2.05196	1.91305	2.60639	1.64317	1.54509	1.73993	1.38895	0.865988	2.96394	1.10181	0.614702	1.99945	1.26269	0.50034	0.828888	0.293547	0.119043	0.952056
XLOC_001863	5.7308	3.71191	4.84512	4.15059	5.51919	5.53217	2.70936	2.65146	3.97851	8.43376	7.48127	8.16251	6.80017	9.0175	9.81756	6.64453	9.74994	10.376
XLOC_001864	2.16749	1.27511	0.808461	0.0475705	0.406647	0.813698	0.817189	0.459631	0.559615	0.805844	2.08212	3.28016	0.94	0.592571	0.530454	0.437057	0.620344	0.511875
XLOC_001865	1.42553	1.80565	1.13339	2.14889	1.77359	0.905344	1.2123	1.56209	1.27849	1.80442	1.4969	1.623	0.73211	1.41532	0.885297	0.624063	1.36892	1.10401
XLOC_001866	2.28555	0.390106	1.30595	0	0	0.312955	0.157149	0.0421856	0	6.76286	8.51621	4.87005	3.67746	3.31036	2.4482	2.13271	4.33189	0.596293
XLOC_001867	1.99466	1.16767	0.769131	0.106485	0	0.173471	0.174215	0.140301	0	0.0563707	0	0.561489	0.350695	0.840089	1.48426	2.03821	0.810031	2.95269
XLOC_001868	1.13381	0.727648	0.507486	1.26909	1.72301	0.547257	2.13735	1.31145	2.98589	0.0790381	0.167563	0.302797	1.47514	0	0	0	0.0811253	0.123582
XLOC_001869	33.5526	32.6914	31.4854	31.916	37.2962	27.6547	30.8479	33.894	43.8462	43.8056	38.1037	33.3608	29.9653	40.42	36.7467	38.3923	39.5166	35.6467
XLOC_001870	8.21464	8.10615	8.60228	7.21555	5.6157	6.69599	7.0771	6.46407	4.98318	6.8033	5.92235	6.43581	4.61081	6.23062	7.29113	5.52444	5.6956	6.71529
XLOC_001871	9.72963	8.36275	9.54025	5.00073	7.16653	7.06826	5.37407	4.26331	2.80683	16.4026	19.6979	12.9257	7.87131	10.2192	13.5892	9.83453	16.9956	8.23781
XLOC_001872	7.48382	5.13085	5.58899	7.58659	9.37995	6.31209	5.00742	6.09184	7.07344	9.68702	8.03928	6.41852	5.49571	8.08488	8.01366	7.67822	9.27054	7.3037
XLOC_001873	1.52222	0.84217	1.62992	7.51694	8.64147	4.47595	0.466478	2.27678	4.83816	1.37217	0.581804	1.80834	1.83536	5.94106	6.31751	5.7552	3.66184	9.39724
XLOC_001874	70.7306	70.7137	65.3338	66.4151	67.0031	66.7683	70.9703	65.3008	45.2826	60.8146	66.8145	63.8274	58.2537	68.1974	58.8562	69.1735	64.5338	50.8872
XLOC_001875	3.14902	2.11653	0.321418	0.798529	1.6167	0.308096	0.515696	1.40281	3.09831	0.044497	0.0943346	0.204562	5.88254	0.209411	0	0.0321778	0	0.0347872
XLOC_001876	44.1413	48.1132	49.5749	42.9998	45.9763	47.4081	45.3077	44.7486	43.294	44.4352	39.547	36.1267	42.9253	46.3001	59.9996	48.6291	49.5897	56.2115
XLOC_001877	15.994	12.072	13.1122	11.0451	11.3509	11.2788	9.53341	10.7718	10.7323	10.4472	12.1679	11.2	10.9661	12.4434	10.6732	9.76225	11.8263	11.495
XLOC_001878	5.52367	6.4671	6.76557	5.06215	5.04149	4.84384	3.93994	4.31695	3.62315	1.45697	2.20629	0.956857	3.4395	1.51012	2.0747	1.09123	1.65567	1.17972
XLOC_001879	3.48543	3.53743	3.67853	2.79035	2.98717	3.20744	2.64522	2.17609	1.96339	2.78862	3.30718	2.70784	3.02743	2.23061	2.47175	1.77699	2.55053	2.54707
XLOC_001880	2.39395	2.52533	2.81589	2.27125	1.83013	1.94098	1.43152	1.56984	1.40164	2.10903	2.27738	1.35921	1.02697	1.60787	2.35767	1.36834	2.0231	1.74127
XLOC_001881	0.789742	0.380125	0.861615	0	0.0666743	0.508247	0.0638034	0.0685105	0	1.48643	3.15126	2.72073	0.834835	0.712497	1.18036	0.895755	1.18664	0.193679
XLOC_001882	3.08941	3.31637	3.3202	1.62437	2.13913	2.1098	2.15476	2.08236	1.82482	2.25433	2.73451	2.51079	2.53023	2.18749	2.65753	2.30246	2.71939	2.03495
XLOC_001883	2.22646	0.818627	2.10209	0.274864	0	0.671653	0.224845	0.241433	0.0718549	2.61911	3.39324	4.31084	1.81045	1.82608	1.31356	1.05222	1.99131	0.22751
XLOC_001884	3.41843	1.15787	3.18764	0.150051	0.0641339	1.52776	0.613724	0.724902	0.117679	3.81279	7.32539	4.99068	2.53262	2.24296	1.73296	2.35511	3.995	1.1799
XLOC_001885	0.524226	1.51395	1.05588	0.103548	0	0.421713	0.254113	0.0909536	0	0.87705	0.348631	0.42	1.02306	0.343964	0.989701	0.951353	0.900212	1.54275
XLOC_001886	6.6564	4.82698	5.80722	4.86553	4.7307	5.68752	5.71192	4.17588	4.10713	4.011	4.16834	3.91688	3.33323	2.8068	4.28952	3.15647	3.06751	4.21175
XLOC_001887	108.256	103.538	117.064	149.565	180.779	105.234	127.581	124.592	106.168	118.141	114.627	113.128	110.944	119.962	140.212	113.245	110.873	146.561
XLOC_001888	112.592	45.7423	5.79426	0	0	2.40807	0.312051	1.29841	0.074793	229.708	461.352	365.274	76.3999	216.368	135.17	316.453	295.728	207.409
XLOC_001889	0.853476	19.2686	0.051162	0	0	0.245207	0	0.846165	0	5.09964	29.7312	14.5061	3.76746	9.44996	22.4911	31.0235	9.09462	60.301
XLOC_001890	58.5189	55.4378	60.1623	24.9699	24.3689	43.3044	41.4902	24.5374	17.543	36.0753	44.1952	48.5301	50.326	34.7331	29.3767	28.9155	33.3534	27.8588
XLOC_001891	21.328	22.3763	27.549	21.0283	22.2628	24.4813	22.2126	22.0578	22.0825	17.9399	18.3732	17.4654	23.3303	21.479	20.4582	25.6172	20.2044	23.6323
XLOC_001892	0.471397	1.32356	0.59342	0.698346	0.397978	0.75843	0.190421	0.920112	0.638966	1.10906	1.43687	1.22744	1.14995	0.193313	1.39057	1.33669	0.632416	0.96339
XLOC_001893	17.515	14.6327	20.1353	11.4128	10.9372	18.1335	9.75455	10.3843	8.34852	14.0339	15.3931	16.3161	10.1972	12.4103	13.248	11.8335	12.3467	11.3952
XLOC_001894	38.5013	31.9377	38.0407	24.1633	24.7129	30.0498	27.0461	24.067	20.2616	29.5232	34.6847	34.6531	34.2383	31.2193	23.7567	28.1219	30.5373	26.9203
XLOC_001895	4.89403	5.24451	4.38311	4.40063	4.07013	5.34727	3.71784	3.42182	3.19664	4.58279	5.01973	4.59401	5.19723	4.01394	4.45316	3.01024	4.31182	3.7022
XLOC_001896	64.3165	61.8825	55.6583	52.5712	64.6744	57.8106	54.0118	45.0183	46.1956	46.4413	52.2634	53.7766	49.0949	46.6155	49.2803	40.2501	45.0155	46.517
XLOC_001897	13.9164	11.0451	11.617	9.21154	6.49942	8.93221	8.97053	6.29313	4.24281	10.2945	11.8148	12.7508	7.94538	9.53176	8.6762	7.5564	7.86521	8.04815
XLOC_001898	1.78185	3.47547	2.14047	1.55277	1.65182	1.79879	2.39927	1.75793	9.17392	6.39332	2.24609	2.37931	4.63086	1.46143	1.84141	1.8229	1.9124	2.45627
XLOC_001899	3.40474	2.57253	3.88736	1.5249	1.93859	2.516	1.75916	1.64853	1.31858	1.61449	1.79914	1.04672	1.06236	1.36376	2.42915	2.00573	2.12452	1.58583
XLOC_001900	1.44156	1.43964	1.13574	0.290555	0.273213	0.425998	0.380289	0.382824	0.432955	0.461438	0.71739	1.36708	2.17695	0.482581	0.37028	0.622882	0.536773	0.649345
XLOC_001901	0.839768	2.72398	1.3176	0.288479	0.215776	0.910526	0.147489	0.31674	0.282803	0.610855	1.94254	1.28711	0.831307	0.389296	0.545707	0.77304	1.52828	0.149237
XLOC_001902	0.266419	0.42745	0.78256	0.0657807	0.0562313	1.12518	0.21524	0.2889	0.0515892	0.905389	0.885898	0.747075	0.920717	0.983292	0.838301	1.51091	0.929298	0.326687
XLOC_001903	9.5542	9.73769	10.3185	9.12661	8.66122	10.7098	8.28828	9.30737	7.27896	9.0077	7.11779	7.65465	7.76903	9.44184	10.5343	9.41552	7.39646	8.6426
XLOC_001904	118.318	117.831	111.988	105.294	103.314	114.385	118.386	111.387	98.1961	83.7313	79.7007	85.6951	91.9228	88.3441	79.8551	83.1577	92.0991	77.7755
XLOC_001905	20.7301	19.9733	26.346	22.6653	30.5248	20.4644	19.5902	23.618	33.4968	21.2803	24.4771	22.246	19.0134	19.9765	18.436	17.4351	19.2862	16.4597
XLOC_001906	8.75196	8.41725	8.6617	7.14253	10.6797	6.17277	5.40702	6.63534	11.7159	8.99768	11.005	9.50634	6.67811	7.47971	7.86813	6.7847	7.99865	6.09237
XLOC_001907	79.7942	71.2572	78.0045	57.7628	60.7779	82.1778	63.4032	56.1381	49.3082	82.9783	67.5478	72.8516	62.318	71.9175	74.1503	65.7739	75.5704	60.2123
XLOC_001908	26.9438	29.6776	32.6564	24.2583	25.4907	23.9966	27.1161	25.7025	24.59	33.8507	29.775	28.0548	29.0484	31.5173	30.9272	31.0261	31.6904	29.5989
XLOC_001909	106.656	103.513	112.001	80.8832	74.3672	103.747	87.7061	74.468	68.3332	125.75	125.304	118.857	94.6923	121.451	101.664	108.629	113.594	86.7439
XLOC_001910	46.9976	37.5627	46.3681	41.0109	33.8839	41.3713	37.1974	37.9069	33.8454	37.425	43.6187	40.9248	36.3089	35.9098	36.4917	35.4062	38.0404	32.8092
XLOC_001911	23.9171	24.8622	22.279	25.1671	21.1171	23.7479	21.3965	20.9383	22.3078	18.5603	19.5353	25.1061	20.4665	17.2026	14.7016	15.9547	16.5977	12.207
XLOC_001912	0.976609	2.76818	1.63921	3.02218	7.80532	0.628506	5.83862	3.67125	7.16095	3.19973	0.0721649	0.260814	15.8297	0.160197	0.870669	0.393851	0.0698772	0.745132
XLOC_001913	21.8667	20.1591	23.8276	24.8184	27.1934	19.3776	25.069	26.6776	37.9066	19.3081	19.0819	17.6304	30.3687	20.2687	19.7677	19.8416	17.3594	17.1378
XLOC_001914	23.8147	30.5026	35.2476	11.2967	10.9393	25.3759	20.9365	24.768	9.96698	20.9774	15.7486	17.7554	30.5189	19.5321	26.009	25.8459	23.5454	25.933
XLOC_001915	23.8745	17.5978	20.2315	17.1484	18.3237	16.8986	16.658	19.5681	12.8484	19.6148	16.1524	17.8857	15.3796	17.6739	19.5123	19.2837	19.3009	17.2357
XLOC_001916	77.9653	72.3349	80.765	65.9809	86.1345	72.4244	68.9603	69.5712	68.0587	67.3051	63.9237	66.0401	73.1512	65.5464	57.9293	60.9051	64.5917	56.3239
XLOC_001917	58.9166	61.4124	63.7018	84.1557	62.0273	72.2465	79.9432	74.7179	78.9485	55.8924	45.6343	41.6981	56.5308	54.9332	73.711	58.4185	60.5621	76.8662
XLOC_001918	21.2567	19.5484	22.1375	16.6971	15.1333	16.3912	19.2199	16.5294	15.5261	18.8009	18.4642	19.6777	17.1282	19.0375	18.714	17.864	17.1992	18.1647
XLOC_001919	9.30121	6.1049	5.44048	12.9441	15.5862	6.91551	7.05903	12.7145	13.4262	8.2522	5.93575	6.66159	8.13628	9.59352	7.5384	7.88568	11.0414	6.22107
XLOC_001920	83.2933	85.7026	74.7149	82.8588	85.2681	81.9763	83.0594	74.6135	78.4626	80.7844	83.5139	95.3445	77.3008	84.816	56.8171	66.2537	74.1725	49.9988
XLOC_001921	3.87414	2.10892	1.43213	19.3132	32.8244	4.48932	6.33437	19.0447	33.2225	0.675166	0.766804	1.07158	2.51271	2.11831	1.23353	0.732365	0.890994	1.16878
XLOC_001922	7.4932	6.75097	6.62718	4.61107	5.01226	5.23964	5.35525	5.65033	4.28596	5.2436	5.11105	6.60375	5.99937	4.39654	4.08076	3.61755	5.01089	4.52346
XLOC_001923	12.7685	10.5632	13.1939	10.4037	10.443	10.9778	10.767	6.99221	8.34465	7.09294	8.58005	9.3348	9.53917	6.28343	6.27763	6.39646	6.59505	6.00185
XLOC_001924	20.4078	18.6249	18.2364	13.7904	13.1138	15.7524	16.0869	12.0415	10.6873	6.56596	8.15052	10.0617	12.0932	6.64093	6.4344	6.9348	5.94127	5.9437
XLOC_001925	3.67684	4.35781	3.72279	5.36502	6.32853	3.45399	4.31205	5.59736	7.34947	2.57966	3.7336	3.2499	3.02841	2.85999	3.11626	2.47534	2.87692	2.34641
XLOC_001926	5.87932	5.43943	4.61	0.974826	1.26808	4.10821	2.87768	2.94107	1.3296	4.30788	4.5664	4.57287	4.36203	2.42862	3.2408	2.49867	3.31623	2.52589
XLOC_001927	3.79527	4.924	4.92842	2.74567	3.24372	3.44259	2.67504	3.04853	2.60092	2.43337	2.85639	2.23985	1.63832	2.31856	3.34179	1.67701	2.27972	3.17915
XLOC_001928	18.132	18.7714	18.1942	55.8109	90.3352	22.3406	29.9056	84.5852	64.5035	13.0395	16.4037	14.2399	21.8247	20.1909	28.9212	21.0537	17.2297	36.6168
XLOC_001929	1.70178	1.00114	2.42793	5.99457	5.41169	3.97008	3.34551	5.75757	10.1056	3.38098	3.521	2.49963	3.275	5.25732	6.55954	4.33227	4.26173	4.8227
XLOC_001930	8.11225	27.6071	22.1795	6.69743	5.45763	18.0992	20.0201	7.69717	10.8978	14.9108	13.9089	11.1708	52.2051	11.5915	13.4608	12.46	14.0802	13.7294
XLOC_001931	96.2463	92.1607	98.4701	91.0804	78.8925	111.985	88.997	77.8013	76.0392	83.7141	71.8632	74.0964	73.4249	91.0663	80.6666	83.7601	86.6761	77.9639
XLOC_001932	86.9323	98.4741	75.3332	106.692	105.667	88.0423	97.3421	93.2237	73.1462	109.111	104.516	110.939	90.0309	102.188	83.1971	92.8206	98.7718	68.8662
XLOC_001933	6.39792	5.73209	8.4555	12.667	16.053	5.33921	6.01427	12.3972	21.0495	4.75177	4.27476	4.7666	5.2268	4.70794	4.98581	3.77532	4.42803	4.00816
XLOC_001934	0	0.0839633	0.0439192	0.671903	4.37399	0.0420987	0.0422793	2.45152	2.43206	0	0	0	0.127663	0.085843	0	0	0	0
XLOC_001935	14.2202	13.1713	15.8206	28.7353	14.2565	19.3793	26.1137	20.3302	23.4055	6.45644	7.15499	9.59409	17.497	10.9341	14.4611	10.2929	8.68531	16.8252
XLOC_001936	24.4941	26.4266	25.9964	9.97027	8.74718	22.0124	18.2864	16.6856	6.91389	12.945	21.4367	18.6451	13.4799	7.53895	13.7927	11.4101	7.41328	20.0234
XLOC_001937	32.906	29.6159	27.2324	37.6145	65.1225	25.9811	30.2361	54.9337	74.5355	31.8594	21.2197	20.7492	26.7989	28.5296	36.1912	22.1943	28.9947	28.9756
XLOC_001938	56.6595	73.1476	75.4619	50.3366	38.2458	51.6429	64.8093	53.3132	39.9261	40.3149	46.7068	38.7226	71.7879	34.6908	43.1401	34.8527	40.7007	38.2392
XLOC_001939	1.16383	8.44944	0.68371	46.2646	53.7465	14.6522	31.8748	44.9285	60.4424	0.243392	0.128999	0.559464	8.99053	3.0068	0.183103	0.22001	0.312274	0.0951406
XLOC_001940	0.632122	0.709935	1.061	0.12486	0.106734	1.42383	0.510692	0.329021	0.0979229	0.793174	0.560516	0.607733	0.719617	0.725828	0.895052	0	0.135687	0.206698
XLOC_001941	45.1355	48.4418	47.8247	69.8964	82.7486	56.2869	58.55	67.7025	74.0157	29.6702	32.2358	33.6274	49.064	42.3238	57.8632	43.0189	40.2334	63.1036
XLOC_001942	57.712	65.0172	60.2175	52.8964	56.2088	50.5361	60.2857	56.3843	53.9427	63.3794	60.7532	60.0748	63.3845	67.2566	65.466	66.3687	72.8354	70.0534
XLOC_001943	47.2767	51.9673	56.0315	55.3351	54.0052	55.1606	61.0827	56.5883	43.5369	48.0198	49.1015	44.3106	44.1657	49.5048	49.1131	45.0269	45.6083	58.2665
XLOC_001944	1.3312	2.55112	1.55166	29.9832	16.2025	8.47786	14.4891	22.3266	28.7847	1.85597	1.10663	1.27392	3.99913	3.66971	3.14153	3.32737	1.98435	4.95749
XLOC_001945	392.139	436.675	408.71	379.05	416.288	411.337	373.097	349.828	283.547	462.907	405.375	476.203	380.467	428.923	351.113	372.849	406.51	283.636
XLOC_001946	0.367433	1.42467	0.308363	1.17938	0.517011	0.738954	0.816336	1.46094	1.28069	0.192103	0.0678772	0.14719	0.373474	0.150679	2.50498	0.37045	0.164314	3.87976
XLOC_001947	3.12544	4.14244	3.53532	2.68415	4.47425	4.26331	0.988061	1.88614	1.15779	2.27347	2.71114	5.11696	1.87847	4.45808	3.95512	3.18535	5.68793	5.22104
XLOC_001948	0	0.269667	0	0	0.0567598	0	0	0	0	0.1406	0.0745186	0.053864	0.0546688	0	0.211545	0.152511	0.144313	0.0549596
XLOC_001949	35.0562	35.43	33.4513	26.444	27.9651	29.3557	32.2915	28.9747	27.1103	32.7311	39.2847	37.4633	40.4023	39.5285	31.2245	37.5287	37.7431	32.4938
XLOC_001950	0	0	0	0.386224	1.15554	0.0786475	0	0.508872	0.3029	0	0	0	0	0.0801845	0.076906	0	0.104928	0.0799211
XLOC_001951	58.0461	69.4599	55.2676	110.424	116.097	71.1545	88.5431	110.242	139.483	41.4755	45.8793	57.0245	60.2366	55.3723	56.0437	54.865	52.3606	60.6135
XLOC_001952	130.481	133.495	120.404	183.05	161.396	144.999	163.076	162.05	171.387	154.587	138.84	146.16	154.364	162.466	134.627	156.119	155.543	133.753
XLOC_001953	65.5858	53.4822	61.4012	41.7574	43.6518	52.2995	44.1386	44.633	34.5242	52.6001	69.0959	61.729	49.7068	51.0237	50.2399	50.7969	49.1369	41.7468
XLOC_001954	91.7467	93.5264	81.5982	94.3686	77.1741	88.0267	84.7886	78.0377	70.1964	124.481	116.822	118.864	99.8057	134.988	125.068	118.614	127.889	116.068
XLOC_001955	43.4512	37.1925	44.3381	37.8023	36.3198	39.0309	40.505	37.32	30.5655	43.9691	37.1667	40.6864	38.7518	50.7591	44.443	42.884	42.2373	42.3072
XLOC_001956	81.3154	64.8738	74.3803	56.5509	58.8435	65.3385	62.3322	63.5036	59.031	77.1345	75.5341	60.0804	55.5477	55.6221	56.0301	56.2596	58.1735	54.5744
XLOC_001957	2.42318	5.04489	2.17888	2.45017	1.12031	2.92399	4.75438	3.65368	1.02782	1.32722	1.85452	2.68098	1.97041	1.04103	1.18	1.22153	1.17651	1.41492
XLOC_001958	16.6901	18.0633	18.5239	13.4112	13.2152	15.2933	14.6807	14.3502	9.21747	18.2781	17.2952	14.9542	13.1299	15.5517	15.6927	15.458	15.952	13.8456
XLOC_001959	19.8708	19.1909	20.6679	16.3541	16.6867	18.4225	19.1846	15.6181	15.3637	23.7619	19.2131	19.2791	14.5823	18.6669	19.5389	17.6629	22.1206	15.3799
XLOC_001960	57.9576	60.6095	61.3036	55.5554	45.9149	59.7919	66.4238	55.5052	42.0005	64.2831	58.685	54.1238	58.1409	60.5669	59.4327	57.533	60.6587	57.622
XLOC_001961	13.4132	13.7442	14.3785	10.3529	8.84995	10.9716	10.8365	10.6582	9.07969	9.54676	9.61994	12.9137	4.94938	6.1939	5.05399	4.60247	5.92771	3.40928
XLOC_001962	130.804	138.698	129.24	119.999	128.969	120.379	126.46	110.46	103.139	124.895	141.655	144.839	127.904	129.008	110.906	119.518	124.844	108.998
XLOC_001963	2.17735	2.62004	2.3494	5.22241	3.80777	5.63003	5.27724	3.37296	4.45712	2.27674	2.0686	3.23969	1.26465	2.42358	1.71278	0.94081	1.33535	1.90707
XLOC_001964	0	0	0	0	0	0	0	0	0	0	0	0	0	0	0	0	0	0
XLOC_001965	48.1975	50.8205	46.9002	61.9993	53.1481	55.7244	54.1789	62.5832	57.3149	52.1069	43.2372	41.1633	48.7115	61.9947	64.4294	67.5116	59.9787	74.106
XLOC_001966	22.062	23.7473	21.4449	39.0272	39.6096	24.7121	24.1413	28.3449	30.6075	22.3391	21.2034	24.8354	21.5732	23.8208	15.0482	15.7321	20.0816	13.3552
XLOC_001967	24.8851	29.7139	25.0493	29.4784	28.8422	28.6974	34.1663	32.5066	23.3973	27.6756	23.517	24.1439	25.148	23.7134	28.4015	21.5906	21.6136	29.1622
XLOC_001968	43.1528	43.4488	43.4215	37.0523	33.9039	45.9787	42.2627	40.6057	32.0259	45.5371	43.5844	42.5109	46.3328	46.1549	43.2633	46.1818	48.3464	42.7997
XLOC_001969	1.65309	3.69422	3.96381	34.9851	20.6354	10.6386	15.2633	28.5789	37.4064	3.82752	2.22492	1.70283	2.20835	4.64852	9.28846	5.08928	4.68897	14.0928
XLOC_001970	26.7828	28.9828	28.1622	20.5045	21.8172	28.6095	26.6546	25.0298	21.765	27.5463	22.7338	21.6086	28.154	18.2111	30.6898	21.7697	20.8014	29.0216
XLOC_001971	20.427	21.3454	20.7002	16.1045	18.5875	18.09	17.3591	16.0864	14.0436	22.8368	25.7733	26.1758	17.807	23.5131	20.4679	19.4077	22.5554	17.7573
XLOC_001972	7.97416	7.27138	8.23286	4.13605	3.82622	7.56856	7.04486	5.57391	3.066	7.01847	8.39346	6.75645	6.11102	7.57532	6.36303	6.24662	7.32696	5.81524
XLOC_001973	4.28056	3.5912	3.81179	3.09809	4.13803	3.89037	4.03905	4.22365	3.06244	5.3985	3.73047	3.29861	3.98559	4.3148	5.14084	5.13932	4.31361	6.78484
XLOC_001974	20.7534	115.559	22.5128	13.2467	12.5096	22.4545	80.5753	102.047	12.3192	19.8055	20.9439	24.6504	74.1719	30.1776	70.8622	57.3234	32.7786	96.014
XLOC_001975	0.948183	0.202839	0.4244	0.0624301	0.320203	0.45766	0.153208	0.493532	2.49703	1.58635	0.350322	0.354511	0.102802	0.155535	0.248626	0.191194	0.542747	0
XLOC_001976	94.925	75.5082	101.275	58.9083	92.9141	74.841	62.8211	48.5884	31.9452	137.06	142.06	131.649	96.5891	135.127	146.94	128.211	139.04	148.122
XLOC_001977	48.0717	55.4508	29.6745	115.744	189.279	36.5183	60.9586	137.609	297.356	15.1229	57.8465	79.0488	34.7789	17.8983	13.8061	20.004	12.5946	24.4452
XLOC_001978	122.63	141.758	124.666	178.622	142.272	134.662	151.918	154.269	120.968	115.441	93.6416	117.575	109.388	110.24	78.3727	98.4118	108.856	64.1106
XLOC_001979	27.3125	38.6278	27.7962	29.9522	29.5345	30.9955	33.6002	34.002	31.0114	35.3746	32.7304	32.1484	35.3689	36.0015	37.7034	39.2264	37.8791	42.8424
XLOC_001980	44.2363	79.9639	42.3222	29.5337	26.8896	40.2358	59.6596	62.6283	24.4413	32.2556	42.7555	42.1043	58.8963	41.6994	63.657	53.9208	38.6148	73.578
XLOC_001981	1.47999	1.39678	1.31512	0.687848	0.146998	0.35017	1.8287	0.604187	0.674315	5.46194	1.06145	1.11599	1.41583	4.92678	3.6981	2.83068	4.48495	0.427009
XLOC_001982	11.4344	9.70348	11.8168	7.46639	8.98868	8.08344	6.66754	6.80421	5.19684	11.9893	15.5718	12.6185	10.5018	10.2049	11.6708	10.4088	13.8949	8.7551
XLOC_001983	2.21128	1.02341	3.78295	0.335987	0.0718031	1.36836	0.961959	0.590244	0.461128	1.60077	0.188537	0.545119	0.622422	0.348775	0.200709	0	0.0912802	0.208577
XLOC_001984	45.2099	47.5419	43.06	31.4256	27.5724	43.7282	38.9887	33.4691	28.2058	43.6231	43.4978	39.7266	40.2843	44.6553	37.6844	42.4398	41.4074	41.4378
XLOC_001985	55.7632	45.5257	55.3826	30.2172	32.2314	42.9099	38.1286	30.4726	25.2618	28.8026	35.4041	35.619	34.8744	26.4919	27.9849	22.6942	27.2039	26.5883
XLOC_001986	32.7989	32.6774	31.0777	27.0639	35.1045	29.2789	28.2505	28.6826	23.9704	28.9858	42.3352	33.9069	30.9722	25.4255	24.5108	25.2411	24.7548	32.9965
XLOC_001987	53.4356	45.1555	39.001	40.8345	56.2996	44.0755	38.8341	57.5565	37.1563	36.4072	38.6992	33.2807	19.5039	22.9642	25.1826	18.6122	26.677	24.0352
XLOC_001988	37.6299	41.9898	42.1977	35.0886	27.4184	40.8388	38.9241	33.3805	30.2579	43.8066	45.8531	40.3328	43.0882	43.7419	45.3873	46.0279	45.202	46.539
XLOC_001989	0.62405	1.05687	1.51298	2.12291	1.75619	1.33871	1.1764	1.20304	0.698189	1.30507	2.07509	1.22217	1.40958	1.59235	2.07269	1.41564	1.48838	1.41707
XLOC_001990	2.25521	2.19684	1.96025	1.03411	1.08798	1.74941	1.82199	0.83846	0.499082	0.16844	1.16056	0.516238	1.30988	0.594534	1.26717	0.609034	0.691553	0.460896
XLOC_001991	37.3918	37.7694	40.9677	32.1141	29.9837	35.4624	34.2631	34.4904	27.3346	27.9856	38.1214	35.4981	34.9503	27.3717	30.842	27.071	27.2577	34.7193
XLOC_001992	335	358.241	327.613	336.264	314.75	349.946	351.022	308.578	286.325	408.583	432.77	451.975	337.808	401.152	297.755	355.092	406.006	274.714
XLOC_001993	9.67205	2.03213	3.59956	1.3362	4.44737	1.13468	1.04653	3.07154	9.11918	1.0234	11.8691	7.26475	4.68146	0.708281	0.996338	1.06657	1.2049	0.894209
XLOC_001994	18.4236	18.6862	19.2421	10.7411	10.4494	14.7882	14.0648	10.5612	8.70667	12.5602	16.6425	14.2405	19.106	9.01973	9.48092	9.11356	8.40588	9.38819
XLOC_001995	107.06	391.292	569.282	16.1775	18.3935	1283.21	68.287	19.2716	15.1751	4.86971	46.8136	6.94774	117.787	6.19044	9.34815	6.75969	5.975	10.021
XLOC_001996	0.219928	0.617503	3.13772	0.108604	0.0928376	2.21152	0.710721	0.763155	0	0.344952	0.243769	0.0881012	0.35767	0.270568	0.259506	0	0.236041	0.179786
XLOC_001997	22.5866	21.4295	22.8438	15.1574	15.2795	18.0533	15.7621	10.582	11.6631	24.9046	31.6148	32.973	21.2508	23.9577	17.6251	21.2393	22.6875	16.4224
[truncated: 27,327 more rows]
