# Supplementary material for: Changes in m6A RNA methylation are associated with male sterility in wolfberry
Source: BMC Plant Biol. 2023 Sep 29;23:456. doi: 10.1186/s12870-023-04458-7 (PMC10540408; doi:10.1186/s12870-023-04458-7)
Supplement: Supplementary file 3 — Additional file 3: Table S2. De novo prediction of encoding capacity of assembled transcripts. [file 12870_2023_4458_MOESM3_ESM.csv]

Table S2. De novo prediction of encoding capacity of assembled transcripts.
Gene_id	Transcript_id	Protein_id	Type	Length	Position
XLOC_000467	TCONS_00001484	TCONS_00001484.p1	type:5prime_partial	len:505	TCONS_00001484:1-1515(+)
XLOC_000467	TCONS_00001486	TCONS_00001486.p1	type:complete	len:108	TCONS_00001486:1610-1933(+)
XLOC_000467	TCONS_00001485	TCONS_00001485.p1	type:5prime_partial	len:365	TCONS_00001485:2-1096(+)
XLOC_000467	TCONS_00001485	TCONS_00001485.p2	type:complete	len:128	TCONS_00001485:1074-1457(+)
XLOC_002527	TCONS_00007558	TCONS_00007558.p1	type:complete	len:160	TCONS_00007558:215-694(+)
XLOC_001692	TCONS_00005249	TCONS_00005249.p1	type:complete	len:373	TCONS_00005249:433-1551(+)
XLOC_001692	TCONS_00005249	TCONS_00005249.p2	type:complete	len:192	TCONS_00005249:1398-823(-)
XLOC_001692	TCONS_00005248	TCONS_00005248.p1	type:complete	len:350	TCONS_00005248:427-1476(+)
XLOC_000132	TCONS_00000338	TCONS_00000338.p1	type:complete	len:169	TCONS_00000338:630-1136(+)
XLOC_000132	TCONS_00000338	TCONS_00000338.p2	type:complete	len:169	TCONS_00000338:913-407(-)
XLOC_000132	TCONS_00000337	TCONS_00000337.p1	type:complete	len:148	TCONS_00000337:850-407(-)
XLOC_000132	TCONS_00000337	TCONS_00000337.p2	type:complete	len:111	TCONS_00000337:1727-1395(-)
XLOC_000132	TCONS_00000337	TCONS_00000337.p3	type:complete	len:108	TCONS_00000337:1627-1950(+)
XLOC_000725	TCONS_00002211	TCONS_00002211.p1	type:complete	len:914	TCONS_00002211:348-3089(+)
XLOC_000725	TCONS_00002211	TCONS_00002211.p2	type:complete	len:141	TCONS_00002211:1118-696(-)
XLOC_000725	TCONS_00002211	TCONS_00002211.p3	type:complete	len:101	TCONS_00002211:1648-1346(-)
XLOC_000725	TCONS_00002210	TCONS_00002210.p1	type:complete	len:918	TCONS_00002210:348-3101(+)
XLOC_000725	TCONS_00002210	TCONS_00002210.p2	type:complete	len:141	TCONS_00002210:1118-696(-)
XLOC_000725	TCONS_00002210	TCONS_00002210.p3	type:complete	len:101	TCONS_00002210:1648-1346(-)
XLOC_000944	TCONS_00002797	TCONS_00002797.p1	type:complete	len:100	TCONS_00002797:202-501(+)
XLOC_001640	TCONS_00005090	TCONS_00005090.p1	type:complete	len:426	TCONS_00005090:508-1785(+)
XLOC_001640	TCONS_00005089	TCONS_00005089.p1	type:complete	len:428	TCONS_00005089:403-1686(+)
XLOC_000666	TCONS_00002040	TCONS_00002040.p1	type:5prime_partial	len:729	TCONS_00002040:2-2188(+)
XLOC_000666	TCONS_00002040	TCONS_00002040.p2	type:complete	len:504	TCONS_00002040:2238-3749(+)
XLOC_000666	TCONS_00002039	TCONS_00002039.p1	type:complete	len:1057	TCONS_00002039:1938-5108(+)
XLOC_000666	TCONS_00002039	TCONS_00002039.p2	type:5prime_partial	len:629	TCONS_00002039:2-1888(+)
XLOC_000666	TCONS_00002044	TCONS_00002044.p1	type:5prime_partial	len:608	TCONS_00002044:1-1824(+)
XLOC_000666	TCONS_00002044	TCONS_00002044.p2	type:complete	len:504	TCONS_00002044:2169-3680(+)
XLOC_000666	TCONS_00002042	TCONS_00002042.p1	type:complete	len:986	TCONS_00002042:356-3313(+)
XLOC_000666	TCONS_00002042	TCONS_00002042.p2	type:complete	len:449	TCONS_00002042:3387-4733(+)
XLOC_000666	TCONS_00002042	TCONS_00002042.p3	type:5prime_partial	len:119	TCONS_00002042:3-359(+)
XLOC_000666	TCONS_00002042	TCONS_00002042.p4	type:complete	len:104	TCONS_00002042:6728-7039(+)
XLOC_000666	TCONS_00002038	TCONS_00002038.p1	type:5prime_partial	len:1707	TCONS_00002038:2-5122(+)
XLOC_000666	TCONS_00002038	TCONS_00002038.p2	type:complete	len:104	TCONS_00002038:7023-7334(+)
XLOC_000666	TCONS_00002043	TCONS_00002043.p1	type:5prime_partial	len:1693	TCONS_00002043:1-5079(+)
XLOC_000666	TCONS_00002041	TCONS_00002041.p1	type:complete	len:1444	TCONS_00002041:367-4698(+)
XLOC_000666	TCONS_00002041	TCONS_00002041.p2	type:5prime_partial	len:123	TCONS_00002041:2-370(+)
XLOC_000666	TCONS_00002041	TCONS_00002041.p3	type:complete	len:104	TCONS_00002041:6693-7004(+)
XLOC_001888	TCONS_00006015	TCONS_00006015.p1	type:complete	len:438	TCONS_00006015:992-2305(+)
XLOC_001888	TCONS_00006014	TCONS_00006014.p1	type:complete	len:249	TCONS_00006014:475-1221(+)
XLOC_000290	TCONS_00000924	TCONS_00000924.p1	type:complete	len:1851	TCONS_00000924:526-6078(+)
XLOC_000290	TCONS_00000923	TCONS_00000923.p1	type:complete	len:1851	TCONS_00000923:556-6108(+)
XLOC_000290	TCONS_00000925	TCONS_00000925.p1	type:complete	len:1839	TCONS_00000925:414-5930(+)
XLOC_000141	TCONS_00000365	TCONS_00000365.p1	type:complete	len:149	TCONS_00000365:2375-1929(-)
XLOC_000141	TCONS_00000366	TCONS_00000366.p1	type:complete	len:149	TCONS_00000366:2140-1694(-)
XLOC_000141	TCONS_00000364	TCONS_00000364.p1	type:complete	len:149	TCONS_00000364:2375-1929(-)
XLOC_000141	TCONS_00000371	TCONS_00000371.p1	type:complete	len:149	TCONS_00000371:1429-983(-)
XLOC_000141	TCONS_00000370	TCONS_00000370.p1	type:complete	len:149	TCONS_00000370:1429-983(-)
XLOC_000141	TCONS_00000368	TCONS_00000368.p1	type:complete	len:149	TCONS_00000368:1646-1200(-)
XLOC_001985	TCONS_00006284	TCONS_00006284.p1	type:complete	len:435	TCONS_00006284:677-1981(+)
XLOC_001985	TCONS_00006284	TCONS_00006284.p2	type:complete	len:106	TCONS_00006284:1146-1463(+)
XLOC_001985	TCONS_00006283	TCONS_00006283.p1	type:complete	len:463	TCONS_00006283:848-2236(+)
XLOC_001985	TCONS_00006283	TCONS_00006283.p2	type:complete	len:120	TCONS_00006283:193-552(+)
XLOC_001985	TCONS_00006283	TCONS_00006283.p3	type:complete	len:106	TCONS_00006283:1401-1718(+)
XLOC_001985	TCONS_00006282	TCONS_00006282.p1	type:complete	len:548	TCONS_00006282:193-1836(+)
XLOC_001985	TCONS_00006282	TCONS_00006282.p2	type:complete	len:132	TCONS_00006282:1926-2321(+)
XLOC_001985	TCONS_00006282	TCONS_00006282.p3	type:complete	len:106	TCONS_00006282:1364-1681(+)
XLOC_001985	TCONS_00006281	TCONS_00006281.p1	type:complete	len:576	TCONS_00006281:183-1910(+)
XLOC_001985	TCONS_00006281	TCONS_00006281.p2	type:complete	len:132	TCONS_00006281:2000-2395(+)
XLOC_001985	TCONS_00006281	TCONS_00006281.p3	type:complete	len:106	TCONS_00006281:1438-1755(+)
XLOC_001421	TCONS_00004219	TCONS_00004219.p1	type:complete	len:133	TCONS_00004219:690-1088(+)
XLOC_001421	TCONS_00004219	TCONS_00004219.p2	type:complete	len:121	TCONS_00004219:306-668(+)
XLOC_001774	TCONS_00005579	TCONS_00005579.p1	type:complete	len:487	TCONS_00005579:821-2281(+)
XLOC_001774	TCONS_00005579	TCONS_00005579.p2	type:complete	len:128	TCONS_00005579:757-374(-)
XLOC_001774	TCONS_00005583	TCONS_00005583.p1	type:complete	len:331	TCONS_00005583:154-1146(+)
XLOC_001774	TCONS_00005583	TCONS_00005583.p2	type:complete	len:172	TCONS_00005583:1185-1700(+)
XLOC_001774	TCONS_00005571	TCONS_00005571.p1	type:complete	len:516	TCONS_00005571:167-1714(+)
XLOC_001774	TCONS_00005575	TCONS_00005575.p1	type:complete	len:305	TCONS_00005575:777-1691(+)
XLOC_001774	TCONS_00005575	TCONS_00005575.p2	type:complete	len:154	TCONS_00005575:1786-2247(+)
XLOC_001774	TCONS_00005575	TCONS_00005575.p3	type:complete	len:128	TCONS_00005575:713-330(-)
XLOC_001774	TCONS_00005582	TCONS_00005582.p1	type:complete	len:487	TCONS_00005582:891-2351(+)
XLOC_001774	TCONS_00005582	TCONS_00005582.p2	type:complete	len:128	TCONS_00005582:827-444(-)
XLOC_001774	TCONS_00005573	TCONS_00005573.p1	type:complete	len:487	TCONS_00005573:771-2231(+)
XLOC_001774	TCONS_00005573	TCONS_00005573.p2	type:complete	len:128	TCONS_00005573:707-324(-)
XLOC_001774	TCONS_00005572	TCONS_00005572.p1	type:complete	len:524	TCONS_00005572:150-1721(+)
XLOC_001774	TCONS_00005576	TCONS_00005576.p1	type:complete	len:487	TCONS_00005576:781-2241(+)
XLOC_001774	TCONS_00005576	TCONS_00005576.p2	type:complete	len:128	TCONS_00005576:717-334(-)
XLOC_001774	TCONS_00005574	TCONS_00005574.p1	type:complete	len:305	TCONS_00005574:774-1688(+)
XLOC_001774	TCONS_00005574	TCONS_00005574.p2	type:complete	len:154	TCONS_00005574:1783-2244(+)
XLOC_001774	TCONS_00005574	TCONS_00005574.p3	type:complete	len:128	TCONS_00005574:710-327(-)
XLOC_001774	TCONS_00005577	TCONS_00005577.p1	type:complete	len:305	TCONS_00005577:781-1695(+)
XLOC_001774	TCONS_00005577	TCONS_00005577.p2	type:complete	len:154	TCONS_00005577:1790-2251(+)
XLOC_001774	TCONS_00005577	TCONS_00005577.p3	type:complete	len:128	TCONS_00005577:717-334(-)
XLOC_001774	TCONS_00005578	TCONS_00005578.p1	type:complete	len:487	TCONS_00005578:813-2273(+)
XLOC_001774	TCONS_00005578	TCONS_00005578.p2	type:complete	len:128	TCONS_00005578:749-366(-)
XLOC_001774	TCONS_00005570	TCONS_00005570.p1	type:complete	len:516	TCONS_00005570:82-1629(+)
XLOC_001774	TCONS_00005584	TCONS_00005584.p1	type:complete	len:198	TCONS_00005584:1037-444(-)
XLOC_001774	TCONS_00005580	TCONS_00005580.p1	type:complete	len:305	TCONS_00005580:848-1762(+)
XLOC_001774	TCONS_00005580	TCONS_00005580.p2	type:complete	len:154	TCONS_00005580:1857-2318(+)
XLOC_001774	TCONS_00005580	TCONS_00005580.p3	type:complete	len:128	TCONS_00005580:784-401(-)
XLOC_001774	TCONS_00005581	TCONS_00005581.p1	type:complete	len:487	TCONS_00005581:848-2308(+)
XLOC_001774	TCONS_00005581	TCONS_00005581.p2	type:complete	len:128	TCONS_00005581:784-401(-)
XLOC_001478	TCONS_00004470	TCONS_00004470.p1	type:complete	len:136	TCONS_00004470:891-484(-)
XLOC_001478	TCONS_00004470	TCONS_00004470.p2	type:5prime_partial	len:101	TCONS_00004470:3021-2719(-)
XLOC_001478	TCONS_00004472	TCONS_00004472.p1	type:complete	len:136	TCONS_00004472:1234-827(-)
XLOC_001478	TCONS_00004472	TCONS_00004472.p2	type:5prime_partial	len:101	TCONS_00004472:3364-3062(-)
XLOC_001478	TCONS_00004473	TCONS_00004473.p1	type:complete	len:136	TCONS_00004473:944-537(-)
XLOC_001478	TCONS_00004473	TCONS_00004473.p2	type:5prime_partial	len:101	TCONS_00004473:3074-2772(-)
XLOC_001478	TCONS_00004474	TCONS_00004474.p1	type:complete	len:136	TCONS_00004474:1330-923(-)
XLOC_001478	TCONS_00004474	TCONS_00004474.p2	type:5prime_partial	len:101	TCONS_00004474:3460-3158(-)
XLOC_001478	TCONS_00004475	TCONS_00004475.p1	type:complete	len:136	TCONS_00004475:1344-937(-)
XLOC_001478	TCONS_00004475	TCONS_00004475.p2	type:5prime_partial	len:101	TCONS_00004475:3474-3172(-)
XLOC_001478	TCONS_00004477	TCONS_00004477.p1	type:complete	len:136	TCONS_00004477:1347-940(-)
XLOC_001478	TCONS_00004477	TCONS_00004477.p2	type:5prime_partial	len:101	TCONS_00004477:3477-3175(-)
XLOC_001478	TCONS_00004476	TCONS_00004476.p1	type:complete	len:136	TCONS_00004476:1040-633(-)
XLOC_001478	TCONS_00004476	TCONS_00004476.p2	type:5prime_partial	len:101	TCONS_00004476:3170-2868(-)
XLOC_001478	TCONS_00004478	TCONS_00004478.p1	type:complete	len:136	TCONS_00004478:1634-1227(-)
XLOC_001478	TCONS_00004478	TCONS_00004478.p2	type:5prime_partial	len:101	TCONS_00004478:3764-3462(-)
XLOC_001478	TCONS_00004471	TCONS_00004471.p1	type:complete	len:136	TCONS_00004471:1265-858(-)
XLOC_001478	TCONS_00004471	TCONS_00004471.p2	type:5prime_partial	len:101	TCONS_00004471:3395-3093(-)
XLOC_000942	TCONS_00002794	TCONS_00002794.p1	type:complete	len:100	TCONS_00002794:325-624(+)
XLOC_000295	TCONS_00000933	TCONS_00000933.p1	type:complete	len:251	TCONS_00000933:157-909(+)
XLOC_000510	TCONS_00001654	TCONS_00001654.p1	type:complete	len:142	TCONS_00001654:160-585(+)
XLOC_000510	TCONS_00001655	TCONS_00001655.p1	type:complete	len:127	TCONS_00001655:160-540(+)
XLOC_001765	TCONS_00005517	TCONS_00005517.p1	type:complete	len:105	TCONS_00005517:590-276(-)
XLOC_001765	TCONS_00005511	TCONS_00005511.p1	type:complete	len:105	TCONS_00005511:577-263(-)
XLOC_001765	TCONS_00005505	TCONS_00005505.p1	type:complete	len:100	TCONS_00005505:1205-906(-)
XLOC_001765	TCONS_00005509	TCONS_00005509.p1	type:complete	len:105	TCONS_00005509:575-261(-)
XLOC_001765	TCONS_00005498	TCONS_00005498.p1	type:complete	len:100	TCONS_00005498:989-690(-)
XLOC_001765	TCONS_00005513	TCONS_00005513.p1	type:complete	len:105	TCONS_00005513:585-271(-)
XLOC_001765	TCONS_00005516	TCONS_00005516.p1	type:complete	len:100	TCONS_00005516:572-273(-)
XLOC_001765	TCONS_00005512	TCONS_00005512.p1	type:complete	len:100	TCONS_00005512:563-264(-)
XLOC_001765	TCONS_00005514	TCONS_00005514.p1	type:complete	len:100	TCONS_00005514:571-272(-)
XLOC_001765	TCONS_00005502	TCONS_00005502.p1	type:complete	len:105	TCONS_00005502:716-402(-)
XLOC_001765	TCONS_00005503	TCONS_00005503.p1	type:complete	len:105	TCONS_00005503:1212-898(-)
XLOC_001765	TCONS_00005508	TCONS_00005508.p1	type:complete	len:105	TCONS_00005508:562-248(-)
XLOC_001765	TCONS_00005501	TCONS_00005501.p1	type:complete	len:100	TCONS_00005501:695-396(-)
XLOC_001765	TCONS_00005510	TCONS_00005510.p1	type:complete	len:100	TCONS_00005510:560-261(-)
XLOC_001765	TCONS_00005507	TCONS_00005507.p1	type:complete	len:105	TCONS_00005507:740-426(-)
XLOC_001765	TCONS_00005499	TCONS_00005499.p1	type:complete	len:100	TCONS_00005499:1093-794(-)
XLOC_001765	TCONS_00005506	TCONS_00005506.p1	type:complete	len:105	TCONS_00005506:738-424(-)
XLOC_001765	TCONS_00005515	TCONS_00005515.p1	type:complete	len:100	TCONS_00005515:571-272(-)
XLOC_001765	TCONS_00005504	TCONS_00005504.p1	type:complete	len:100	TCONS_00005504:1205-906(-)
XLOC_001765	TCONS_00005500	TCONS_00005500.p1	type:complete	len:100	TCONS_00005500:637-338(-)
XLOC_002322	TCONS_00007265	TCONS_00007265.p1	type:complete	len:284	TCONS_00007265:372-1223(+)
XLOC_002322	TCONS_00007263	TCONS_00007263.p1	type:5prime_partial	len:286	TCONS_00007263:1-858(+)
XLOC_002322	TCONS_00007264	TCONS_00007264.p1	type:5prime_partial	len:293	TCONS_00007264:3-881(+)
XLOC_001346	TCONS_00003980	TCONS_00003980.p1	type:complete	len:461	TCONS_00003980:1134-2516(+)
XLOC_001346	TCONS_00003981	TCONS_00003981.p1	type:complete	len:461	TCONS_00003981:908-2290(+)
XLOC_002477	TCONS_00007508	TCONS_00007508.p1	type:complete	len:117	TCONS_00007508:565-215(-)
XLOC_001996	TCONS_00006322	TCONS_00006322.p1	type:complete	len:171	TCONS_00006322:446-958(+)
XLOC_001089	TCONS_00003198	TCONS_00003198.p1	type:complete	len:326	TCONS_00003198:752-1729(+)
XLOC_001089	TCONS_00003198	TCONS_00003198.p2	type:5prime_partial	len:221	TCONS_00003198:2-664(+)
XLOC_001089	TCONS_00003197	TCONS_00003197.p1	type:complete	len:570	TCONS_00003197:220-1929(+)
XLOC_000795	TCONS_00002406	TCONS_00002406.p1	type:complete	len:683	TCONS_00002406:259-2307(+)
XLOC_000795	TCONS_00002408	TCONS_00002408.p1	type:complete	len:399	TCONS_00002408:228-1424(+)
XLOC_000795	TCONS_00002408	TCONS_00002408.p2	type:complete	len:285	TCONS_00002408:1714-2568(+)
XLOC_000795	TCONS_00002407	TCONS_00002407.p1	type:complete	len:683	TCONS_00002407:275-2323(+)
XLOC_000195	TCONS_00000575	TCONS_00000575.p1	type:complete	len:329	TCONS_00000575:160-1146(+)
XLOC_000195	TCONS_00000576	TCONS_00000576.p1	type:complete	len:169	TCONS_00000576:1269-1775(+)
XLOC_000195	TCONS_00000576	TCONS_00000576.p2	type:complete	len:165	TCONS_00000576:140-634(+)
XLOC_002030	TCONS_00006420	TCONS_00006420.p1	type:complete	len:286	TCONS_00006420:447-1304(+)
XLOC_002030	TCONS_00006420	TCONS_00006420.p2	type:complete	len:109	TCONS_00006420:250-576(+)
XLOC_002030	TCONS_00006420	TCONS_00006420.p3	type:complete	len:102	TCONS_00006420:1183-878(-)
XLOC_001861	TCONS_00005881	TCONS_00005881.p1	type:complete	len:126	TCONS_00005881:163-540(+)
XLOC_001861	TCONS_00005879	TCONS_00005879.p1	type:complete	len:235	TCONS_00005879:163-867(+)
XLOC_001861	TCONS_00005878	TCONS_00005878.p1	type:complete	len:198	TCONS_00005878:118-711(+)
XLOC_001861	TCONS_00005877	TCONS_00005877.p1	type:complete	len:235	TCONS_00005877:93-797(+)
XLOC_001861	TCONS_00005880	TCONS_00005880.p1	type:complete	len:235	TCONS_00005880:163-867(+)
XLOC_001861	TCONS_00005882	TCONS_00005882.p1	type:complete	len:198	TCONS_00005882:106-699(+)
XLOC_000480	TCONS_00001516	TCONS_00001516.p1	type:complete	len:376	TCONS_00001516:729-1856(+)
XLOC_000480	TCONS_00001516	TCONS_00001516.p2	type:complete	len:124	TCONS_00001516:1873-1502(-)
XLOC_000026	TCONS_00000049	TCONS_00000049.p1	type:complete	len:215	TCONS_00000049:2260-2904(+)
XLOC_000026	TCONS_00000048	TCONS_00000048.p1	type:complete	len:215	TCONS_00000048:2260-2904(+)
XLOC_001199	TCONS_00003521	TCONS_00003521.p1	type:complete	len:411	TCONS_00003521:192-1424(+)
XLOC_001821	TCONS_00005766	TCONS_00005766.p1	type:complete	len:445	TCONS_00005766:231-1565(+)
XLOC_002105	TCONS_00006678	TCONS_00006678.p1	type:complete	len:288	TCONS_00006678:1050-1913(+)
XLOC_002105	TCONS_00006678	TCONS_00006678.p2	type:complete	len:262	TCONS_00006678:16-801(+)
XLOC_002105	TCONS_00006679	TCONS_00006679.p1	type:complete	len:526	TCONS_00006679:16-1593(+)
XLOC_002105	TCONS_00006681	TCONS_00006681.p1	type:complete	len:252	TCONS_00006681:1478-2233(+)
XLOC_002105	TCONS_00006681	TCONS_00006681.p2	type:complete	len:235	TCONS_00006681:460-1164(+)
XLOC_002105	TCONS_00006681	TCONS_00006681.p3	type:complete	len:139	TCONS_00006681:1247-831(-)
XLOC_002105	TCONS_00006675	TCONS_00006675.p1	type:5prime_partial	len:315	TCONS_00006675:1-945(+)
XLOC_002105	TCONS_00006675	TCONS_00006675.p2	type:complete	len:143	TCONS_00006675:914-1342(+)
XLOC_002105	TCONS_00006682	TCONS_00006682.p1	type:complete	len:526	TCONS_00006682:449-2026(+)
XLOC_002105	TCONS_00006677	TCONS_00006677.p1	type:complete	len:526	TCONS_00006677:10-1587(+)
XLOC_002105	TCONS_00006677	TCONS_00006677.p2	type:complete	len:128	TCONS_00006677:764-381(-)
XLOC_002105	TCONS_00006676	TCONS_00006676.p1	type:complete	len:342	TCONS_00006676:529-1554(+)
XLOC_002105	TCONS_00006680	TCONS_00006680.p1	type:complete	len:526	TCONS_00006680:89-1666(+)
XLOC_002035	TCONS_00006430	TCONS_00006430.p1	type:complete	len:305	TCONS_00006430:852-1766(+)
XLOC_001672	TCONS_00005189	TCONS_00005189.p1	type:complete	len:358	TCONS_00005189:455-1528(+)
XLOC_001672	TCONS_00005188	TCONS_00005188.p1	type:complete	len:358	TCONS_00005188:381-1454(+)
XLOC_001672	TCONS_00005188	TCONS_00005188.p2	type:5prime_partial	len:102	TCONS_00005188:1-306(+)
XLOC_001672	TCONS_00005186	TCONS_00005186.p1	type:complete	len:358	TCONS_00005186:485-1558(+)
XLOC_001672	TCONS_00005190	TCONS_00005190.p1	type:complete	len:337	TCONS_00005190:455-1465(+)
XLOC_001672	TCONS_00005187	TCONS_00005187.p1	type:complete	len:359	TCONS_00005187:381-1457(+)
XLOC_001672	TCONS_00005187	TCONS_00005187.p2	type:5prime_partial	len:102	TCONS_00005187:1-306(+)
XLOC_000288	TCONS_00000917	TCONS_00000917.p1	type:complete	len:470	TCONS_00000917:296-1705(+)
XLOC_000288	TCONS_00000917	TCONS_00000917.p2	type:complete	len:128	TCONS_00000917:916-533(-)
XLOC_000288	TCONS_00000918	TCONS_00000918.p1	type:complete	len:541	TCONS_00000918:296-1918(+)
XLOC_000288	TCONS_00000918	TCONS_00000918.p2	type:complete	len:128	TCONS_00000918:916-533(-)
XLOC_002083	TCONS_00006616	TCONS_00006616.p1	type:complete	len:182	TCONS_00006616:363-908(+)
XLOC_002579	TCONS_00007610	TCONS_00007610.p1	type:complete	len:300	TCONS_00007610:221-1120(+)
XLOC_002291	TCONS_00007144	TCONS_00007144.p1	type:complete	len:249	TCONS_00007144:104-850(+)
XLOC_002291	TCONS_00007149	TCONS_00007149.p1	type:complete	len:199	TCONS_00007149:215-811(+)
XLOC_002291	TCONS_00007148	TCONS_00007148.p1	type:complete	len:249	TCONS_00007148:311-1057(+)
XLOC_002291	TCONS_00007143	TCONS_00007143.p1	type:5prime_partial	len:248	TCONS_00007143:2-745(+)
XLOC_002291	TCONS_00007145	TCONS_00007145.p1	type:complete	len:243	TCONS_00007145:242-970(+)
XLOC_002291	TCONS_00007145	TCONS_00007145.p2	type:complete	len:102	TCONS_00007145:1030-725(-)
XLOC_002291	TCONS_00007146	TCONS_00007146.p1	type:complete	len:249	TCONS_00007146:293-1039(+)
XLOC_002291	TCONS_00007147	TCONS_00007147.p1	type:complete	len:249	TCONS_00007147:293-1039(+)
XLOC_002034	TCONS_00006428	TCONS_00006428.p1	type:5prime_partial	len:1109	TCONS_00006428:3-3329(+)
XLOC_002034	TCONS_00006428	TCONS_00006428.p2	type:complete	len:119	TCONS_00006428:2164-1808(-)
XLOC_002034	TCONS_00006428	TCONS_00006428.p3	type:3prime_partial	len:101	TCONS_00006428:301-2(-)
XLOC_002034	TCONS_00006426	TCONS_00006426.p1	type:5prime_partial	len:968	TCONS_00006426:3-2906(+)
XLOC_002034	TCONS_00006426	TCONS_00006426.p2	type:complete	len:119	TCONS_00006426:1975-1619(-)
XLOC_002034	TCONS_00006429	TCONS_00006429.p1	type:5prime_partial	len:1082	TCONS_00006429:2-3247(+)
XLOC_002034	TCONS_00006429	TCONS_00006429.p2	type:complete	len:119	TCONS_00006429:2082-1726(-)
XLOC_002034	TCONS_00006425	TCONS_00006425.p1	type:5prime_partial	len:917	TCONS_00006425:3-2753(+)
XLOC_002034	TCONS_00006425	TCONS_00006425.p2	type:complete	len:119	TCONS_00006425:1828-1472(-)
XLOC_002034	TCONS_00006427	TCONS_00006427.p1	type:5prime_partial	len:1068	TCONS_00006427:1-3204(+)
XLOC_002034	TCONS_00006427	TCONS_00006427.p2	type:complete	len:119	TCONS_00006427:2039-1683(-)
XLOC_001312	TCONS_00003878	TCONS_00003878.p1	type:complete	len:152	TCONS_00003878:741-1196(+)
XLOC_001757	TCONS_00005479	TCONS_00005479.p1	type:complete	len:324	TCONS_00005479:247-1218(+)
XLOC_001757	TCONS_00005479	TCONS_00005479.p2	type:complete	len:155	TCONS_00005479:1360-1824(+)
XLOC_001757	TCONS_00005474	TCONS_00005474.p1	type:5prime_partial	len:204	TCONS_00005474:2-613(+)
XLOC_001757	TCONS_00005474	TCONS_00005474.p2	type:complete	len:155	TCONS_00005474:1136-1600(+)
XLOC_001757	TCONS_00005477	TCONS_00005477.p1	type:5prime_partial	len:343	TCONS_00005477:1-1029(+)
XLOC_001757	TCONS_00005477	TCONS_00005477.p2	type:complete	len:155	TCONS_00005477:1171-1635(+)
XLOC_001757	TCONS_00005476	TCONS_00005476.p1	type:5prime_partial	len:343	TCONS_00005476:1-1029(+)
XLOC_001757	TCONS_00005476	TCONS_00005476.p2	type:complete	len:155	TCONS_00005476:1171-1635(+)
XLOC_001757	TCONS_00005475	TCONS_00005475.p1	type:5prime_partial	len:270	TCONS_00005475:1-810(+)
XLOC_001757	TCONS_00005475	TCONS_00005475.p2	type:complete	len:155	TCONS_00005475:952-1416(+)
XLOC_001757	TCONS_00005480	TCONS_00005480.p1	type:complete	len:416	TCONS_00005480:247-1494(+)
XLOC_001757	TCONS_00005478	TCONS_00005478.p1	type:complete	len:324	TCONS_00005478:247-1218(+)
XLOC_000652	TCONS_00001986	TCONS_00001986.p1	type:complete	len:274	TCONS_00001986:128-949(+)
XLOC_000652	TCONS_00001985	TCONS_00001985.p1	type:complete	len:274	TCONS_00001985:209-1030(+)
XLOC_001493	TCONS_00004561	TCONS_00004561.p1	type:complete	len:355	TCONS_00004561:343-1407(+)
XLOC_001493	TCONS_00004561	TCONS_00004561.p2	type:complete	len:110	TCONS_00004561:239-568(+)
XLOC_001546	TCONS_00004761	TCONS_00004761.p1	type:5prime_partial	len:318	TCONS_00004761:2-955(+)
XLOC_001546	TCONS_00004760	TCONS_00004760.p1	type:5prime_partial	len:300	TCONS_00004760:1-900(+)
XLOC_001546	TCONS_00004766	TCONS_00004766.p1	type:5prime_partial	len:390	TCONS_00004766:1-1170(+)
XLOC_001546	TCONS_00004766	TCONS_00004766.p2	type:complete	len:104	TCONS_00004766:827-516(-)
XLOC_001546	TCONS_00004765	TCONS_00004765.p1	type:5prime_partial	len:389	TCONS_00004765:1-1167(+)
XLOC_001546	TCONS_00004765	TCONS_00004765.p2	type:complete	len:104	TCONS_00004765:824-513(-)
XLOC_001546	TCONS_00004762	TCONS_00004762.p1	type:complete	len:181	TCONS_00004762:446-988(+)
XLOC_001546	TCONS_00004764	TCONS_00004764.p1	type:5prime_partial	len:340	TCONS_00004764:1-1020(+)
XLOC_001546	TCONS_00004768	TCONS_00004768.p1	type:5prime_partial	len:278	TCONS_00004768:1-834(+)
XLOC_001546	TCONS_00004768	TCONS_00004768.p2	type:complete	len:110	TCONS_00004768:1398-1727(+)
XLOC_001546	TCONS_00004767	TCONS_00004767.p1	type:5prime_partial	len:356	TCONS_00004767:1-1068(+)
XLOC_001546	TCONS_00004763	TCONS_00004763.p1	type:complete	len:299	TCONS_00004763:107-1003(+)
XLOC_001546	TCONS_00004759	TCONS_00004759.p1	type:complete	len:337	TCONS_00004759:3-1013(+)
XLOC_001546	TCONS_00004759	TCONS_00004759.p2	type:complete	len:104	TCONS_00004759:670-359(-)
XLOC_002722	TCONS_00007753	TCONS_00007753.p1	type:complete	len:128	TCONS_00007753:843-460(-)
XLOC_001253	TCONS_00003705	TCONS_00003705.p1	type:complete	len:344	TCONS_00003705:68-1099(+)
XLOC_001253	TCONS_00003702	TCONS_00003702.p1	type:complete	len:334	TCONS_00003702:96-1097(+)
XLOC_001253	TCONS_00003701	TCONS_00003701.p1	type:complete	len:245	TCONS_00003701:42-776(+)
XLOC_001253	TCONS_00003701	TCONS_00003701.p2	type:complete	len:115	TCONS_00003701:1577-1921(+)
XLOC_001253	TCONS_00003700	TCONS_00003700.p1	type:complete	len:334	TCONS_00003700:2-1003(+)
XLOC_001253	TCONS_00003704	TCONS_00003704.p1	type:complete	len:265	TCONS_00003704:66-860(+)
XLOC_000895	TCONS_00002674	TCONS_00002674.p1	type:complete	len:176	TCONS_00002674:205-732(+)
XLOC_002741	TCONS_00007772	TCONS_00007772.p1	type:complete	len:560	TCONS_00007772:30-1709(+)
XLOC_000792	TCONS_00002402	TCONS_00002402.p1	type:complete	len:226	TCONS_00002402:245-922(+)
XLOC_002654	TCONS_00007685	TCONS_00007685.p1	type:complete	len:186	TCONS_00007685:507-1064(+)
XLOC_000635	TCONS_00001949	TCONS_00001949.p1	type:3prime_partial	len:334	TCONS_00001949:1335-2333(+)
XLOC_000635	TCONS_00001949	TCONS_00001949.p2	type:complete	len:256	TCONS_00001949:512-1279(+)
XLOC_000635	TCONS_00001949	TCONS_00001949.p3	type:complete	len:136	TCONS_00001949:736-329(-)
XLOC_000635	TCONS_00001949	TCONS_00001949.p4	type:complete	len:120	TCONS_00001949:1696-2055(+)
XLOC_000635	TCONS_00001949	TCONS_00001949.p5	type:complete	len:112	TCONS_00001949:1068-733(-)
XLOC_000635	TCONS_00001948	TCONS_00001948.p1	type:3prime_partial	len:602	TCONS_00001948:512-2314(+)
XLOC_000635	TCONS_00001948	TCONS_00001948.p2	type:complete	len:136	TCONS_00001948:736-329(-)
XLOC_000635	TCONS_00001948	TCONS_00001948.p3	type:complete	len:120	TCONS_00001948:1677-2036(+)
XLOC_000635	TCONS_00001948	TCONS_00001948.p4	type:complete	len:112	TCONS_00001948:1068-733(-)
XLOC_000478	TCONS_00001507	TCONS_00001507.p1	type:5prime_partial	len:491	TCONS_00001507:3-1475(+)
XLOC_000478	TCONS_00001507	TCONS_00001507.p2	type:complete	len:141	TCONS_00001507:845-423(-)
XLOC_000478	TCONS_00001506	TCONS_00001506.p1	type:complete	len:477	TCONS_00001506:60-1490(+)
XLOC_000478	TCONS_00001506	TCONS_00001506.p2	type:complete	len:141	TCONS_00001506:860-438(-)
XLOC_000478	TCONS_00001508	TCONS_00001508.p1	type:complete	len:477	TCONS_00001508:324-1754(+)
XLOC_000478	TCONS_00001508	TCONS_00001508.p2	type:complete	len:141	TCONS_00001508:1124-702(-)
XLOC_002159	TCONS_00006813	TCONS_00006813.p1	type:complete	len:209	TCONS_00006813:194-820(+)
XLOC_002159	TCONS_00006812	TCONS_00006812.p1	type:complete	len:208	TCONS_00006812:194-817(+)
XLOC_002159	TCONS_00006812	TCONS_00006812.p2	type:complete	len:100	TCONS_00006812:2392-2093(-)
XLOC_000603	TCONS_00001861	TCONS_00001861.p1	type:complete	len:151	TCONS_00001861:74-526(+)
XLOC_000261	TCONS_00000802	TCONS_00000802.p1	type:5prime_partial	len:304	TCONS_00000802:3-914(+)
XLOC_000261	TCONS_00000802	TCONS_00000802.p2	type:5prime_partial	len:135	TCONS_00000802:1156-752(-)
XLOC_000261	TCONS_00000801	TCONS_00000801.p1	type:complete	len:266	TCONS_00000801:229-1026(+)
XLOC_000261	TCONS_00000801	TCONS_00000801.p2	type:5prime_partial	len:135	TCONS_00000801:1268-864(-)
XLOC_000261	TCONS_00000801	TCONS_00000801.p3	type:complete	len:102	TCONS_00000801:354-49(-)
XLOC_000261	TCONS_00000800	TCONS_00000800.p1	type:complete	len:280	TCONS_00000800:809-1648(+)
XLOC_000261	TCONS_00000800	TCONS_00000800.p2	type:5prime_partial	len:135	TCONS_00000800:1890-1486(-)
XLOC_002302	TCONS_00007192	TCONS_00007192.p1	type:5prime_partial	len:176	TCONS_00007192:2-529(+)
XLOC_002302	TCONS_00007189	TCONS_00007189.p1	type:5prime_partial	len:170	TCONS_00007189:2-511(+)
XLOC_002302	TCONS_00007191	TCONS_00007191.p1	type:5prime_partial	len:174	TCONS_00007191:2-523(+)
XLOC_002302	TCONS_00007190	TCONS_00007190.p1	type:5prime_partial	len:175	TCONS_00007190:2-526(+)
XLOC_002645	TCONS_00007676	TCONS_00007676.p1	type:complete	len:123	TCONS_00007676:662-294(-)
XLOC_000493	TCONS_00001578	TCONS_00001578.p1	type:complete	len:151	TCONS_00001578:247-699(+)
XLOC_002046	TCONS_00006453	TCONS_00006453.p1	type:complete	len:500	TCONS_00006453:280-1779(+)
XLOC_002046	TCONS_00006453	TCONS_00006453.p2	type:complete	len:201	TCONS_00006453:2958-3560(+)
XLOC_002046	TCONS_00006453	TCONS_00006453.p3	type:complete	len:134	TCONS_00006453:3972-3571(-)
XLOC_002046	TCONS_00006457	TCONS_00006457.p1	type:complete	len:487	TCONS_00006457:374-1834(+)
XLOC_002046	TCONS_00006457	TCONS_00006457.p2	type:complete	len:201	TCONS_00006457:2697-3299(+)
XLOC_002046	TCONS_00006457	TCONS_00006457.p3	type:complete	len:180	TCONS_00006457:3689-3150(-)
XLOC_002046	TCONS_00006456	TCONS_00006456.p1	type:complete	len:500	TCONS_00006456:374-1873(+)
XLOC_002046	TCONS_00006456	TCONS_00006456.p2	type:complete	len:201	TCONS_00006456:2691-3293(+)
XLOC_002046	TCONS_00006456	TCONS_00006456.p3	type:complete	len:180	TCONS_00006456:3683-3144(-)
XLOC_002046	TCONS_00006458	TCONS_00006458.p1	type:complete	len:487	TCONS_00006458:374-1834(+)
XLOC_002046	TCONS_00006458	TCONS_00006458.p2	type:complete	len:201	TCONS_00006458:2917-3519(+)
XLOC_002046	TCONS_00006458	TCONS_00006458.p3	type:complete	len:180	TCONS_00006458:3909-3370(-)
XLOC_002046	TCONS_00006451	TCONS_00006451.p1	type:complete	len:500	TCONS_00006451:176-1675(+)
XLOC_002046	TCONS_00006451	TCONS_00006451.p2	type:complete	len:201	TCONS_00006451:2493-3095(+)
XLOC_002046	TCONS_00006451	TCONS_00006451.p3	type:complete	len:147	TCONS_00006451:3546-3106(-)
XLOC_002046	TCONS_00006459	TCONS_00006459.p1	type:complete	len:487	TCONS_00006459:374-1834(+)
XLOC_002046	TCONS_00006459	TCONS_00006459.p2	type:complete	len:201	TCONS_00006459:2917-3519(+)
XLOC_002046	TCONS_00006459	TCONS_00006459.p3	type:complete	len:144	TCONS_00006459:4744-4313(-)
XLOC_002046	TCONS_00006454	TCONS_00006454.p1	type:complete	len:500	TCONS_00006454:320-1819(+)
XLOC_002046	TCONS_00006454	TCONS_00006454.p2	type:complete	len:201	TCONS_00006454:2740-3342(+)
XLOC_002046	TCONS_00006454	TCONS_00006454.p3	type:complete	len:144	TCONS_00006454:4567-4136(-)
XLOC_002046	TCONS_00006452	TCONS_00006452.p1	type:complete	len:500	TCONS_00006452:224-1723(+)
XLOC_002046	TCONS_00006452	TCONS_00006452.p2	type:complete	len:201	TCONS_00006452:2902-3504(+)
XLOC_002046	TCONS_00006452	TCONS_00006452.p3	type:complete	len:134	TCONS_00006452:3916-3515(-)
XLOC_002046	TCONS_00006455	TCONS_00006455.p1	type:complete	len:500	TCONS_00006455:333-1832(+)
XLOC_002046	TCONS_00006455	TCONS_00006455.p2	type:complete	len:286	TCONS_00006455:2026-2883(+)
XLOC_002046	TCONS_00006455	TCONS_00006455.p3	type:complete	len:180	TCONS_00006455:3273-2734(-)
XLOC_002046	TCONS_00006450	TCONS_00006450.p1	type:complete	len:500	TCONS_00006450:134-1633(+)
XLOC_002046	TCONS_00006450	TCONS_00006450.p2	type:complete	len:201	TCONS_00006450:2451-3053(+)
XLOC_002046	TCONS_00006450	TCONS_00006450.p3	type:complete	len:144	TCONS_00006450:4278-3847(-)
XLOC_000521	TCONS_00001685	TCONS_00001685.p1	type:complete	len:222	TCONS_00001685:796-1461(+)
XLOC_000521	TCONS_00001686	TCONS_00001686.p1	type:complete	len:506	TCONS_00001686:100-1617(+)
XLOC_000521	TCONS_00001687	TCONS_00001687.p1	type:complete	len:222	TCONS_00001687:886-1551(+)
XLOC_000521	TCONS_00001684	TCONS_00001684.p1	type:complete	len:506	TCONS_00001684:152-1669(+)
XLOC_000153	TCONS_00000417	TCONS_00000417.p1	type:complete	len:216	TCONS_00000417:208-855(+)
XLOC_000153	TCONS_00000416	TCONS_00000416.p1	type:complete	len:216	TCONS_00000416:342-989(+)
XLOC_002587	TCONS_00007618	TCONS_00007618.p1	type:complete	len:332	TCONS_00007618:1300-305(-)
XLOC_000333	TCONS_00001047	TCONS_00001047.p1	type:complete	len:336	TCONS_00001047:371-1378(+)
XLOC_000333	TCONS_00001043	TCONS_00001043.p1	type:complete	len:466	TCONS_00001043:889-2286(+)
XLOC_000333	TCONS_00001046	TCONS_00001046.p1	type:complete	len:466	TCONS_00001046:454-1851(+)
XLOC_000333	TCONS_00001045	TCONS_00001045.p1	type:complete	len:421	TCONS_00001045:456-1718(+)
XLOC_000333	TCONS_00001042	TCONS_00001042.p1	type:complete	len:421	TCONS_00001042:889-2151(+)
XLOC_000333	TCONS_00001044	TCONS_00001044.p1	type:complete	len:336	TCONS_00001044:834-1841(+)
XLOC_001359	TCONS_00004024	TCONS_00004024.p1	type:complete	len:125	TCONS_00004024:1396-1770(+)
XLOC_001359	TCONS_00004024	TCONS_00004024.p2	type:complete	len:101	TCONS_00004024:891-1193(+)
XLOC_000055	TCONS_00000116	TCONS_00000116.p1	type:complete	len:170	TCONS_00000116:126-635(+)
XLOC_001695	TCONS_00005257	TCONS_00005257.p1	type:complete	len:149	TCONS_00005257:372-818(+)
XLOC_001695	TCONS_00005257	TCONS_00005257.p2	type:complete	len:119	TCONS_00005257:523-167(-)
XLOC_001695	TCONS_00005256	TCONS_00005256.p1	type:complete	len:174	TCONS_00005256:292-813(+)
XLOC_001695	TCONS_00005256	TCONS_00005256.p2	type:complete	len:124	TCONS_00005256:518-147(-)
XLOC_001695	TCONS_00005255	TCONS_00005255.p1	type:complete	len:174	TCONS_00005255:284-805(+)
XLOC_001695	TCONS_00005255	TCONS_00005255.p2	type:complete	len:124	TCONS_00005255:510-139(-)
XLOC_002229	TCONS_00007007	TCONS_00007007.p1	type:complete	len:575	TCONS_00007007:546-2270(+)
XLOC_001564	TCONS_00004841	TCONS_00004841.p1	type:complete	len:264	TCONS_00004841:3584-2793(-)
XLOC_001564	TCONS_00004841	TCONS_00004841.p2	type:complete	len:253	TCONS_00004841:4477-3719(-)
XLOC_001564	TCONS_00004841	TCONS_00004841.p3	type:5prime_partial	len:117	TCONS_00004841:3-353(+)
XLOC_001564	TCONS_00004840	TCONS_00004840.p1	type:complete	len:264	TCONS_00004840:3707-2916(-)
XLOC_001564	TCONS_00004840	TCONS_00004840.p2	type:complete	len:253	TCONS_00004840:4600-3842(-)
XLOC_001564	TCONS_00004842	TCONS_00004842.p1	type:complete	len:264	TCONS_00004842:4586-3795(-)
XLOC_001564	TCONS_00004842	TCONS_00004842.p2	type:complete	len:253	TCONS_00004842:5479-4721(-)
XLOC_002059	TCONS_00006527	TCONS_00006527.p1	type:complete	len:536	TCONS_00006527:1245-2852(+)
XLOC_002059	TCONS_00006528	TCONS_00006528.p1	type:complete	len:424	TCONS_00006528:1519-2790(+)
XLOC_002059	TCONS_00006528	TCONS_00006528.p2	type:complete	len:125	TCONS_00006528:1245-1619(+)
XLOC_002059	TCONS_00006533	TCONS_00006533.p1	type:complete	len:536	TCONS_00006533:352-1959(+)
XLOC_002059	TCONS_00006535	TCONS_00006535.p1	type:complete	len:536	TCONS_00006535:352-1959(+)
XLOC_002059	TCONS_00006535	TCONS_00006535.p2	type:complete	len:101	TCONS_00006535:2353-2051(-)
XLOC_002059	TCONS_00006526	TCONS_00006526.p1	type:complete	len:536	TCONS_00006526:1066-2673(+)
XLOC_002059	TCONS_00006532	TCONS_00006532.p1	type:complete	len:536	TCONS_00006532:280-1887(+)
XLOC_002059	TCONS_00006529	TCONS_00006529.p1	type:complete	len:536	TCONS_00006529:215-1822(+)
XLOC_002059	TCONS_00006529	TCONS_00006529.p2	type:complete	len:101	TCONS_00006529:2216-1914(-)
XLOC_002059	TCONS_00006537	TCONS_00006537.p1	type:complete	len:475	TCONS_00006537:371-1795(+)
XLOC_002059	TCONS_00006537	TCONS_00006537.p2	type:complete	len:101	TCONS_00006537:2189-1887(-)
XLOC_002059	TCONS_00006536	TCONS_00006536.p1	type:complete	len:536	TCONS_00006536:352-1959(+)
XLOC_002059	TCONS_00006534	TCONS_00006534.p1	type:complete	len:424	TCONS_00006534:626-1897(+)
XLOC_002059	TCONS_00006534	TCONS_00006534.p2	type:complete	len:125	TCONS_00006534:352-726(+)
XLOC_002059	TCONS_00006534	TCONS_00006534.p3	type:complete	len:101	TCONS_00006534:2291-1989(-)
XLOC_002059	TCONS_00006531	TCONS_00006531.p1	type:complete	len:416	TCONS_00006531:172-1419(+)
XLOC_002059	TCONS_00006531	TCONS_00006531.p2	type:complete	len:101	TCONS_00006531:1813-1511(-)
XLOC_002059	TCONS_00006530	TCONS_00006530.p1	type:complete	len:424	TCONS_00006530:509-1780(+)
XLOC_002059	TCONS_00006530	TCONS_00006530.p2	type:complete	len:125	TCONS_00006530:235-609(+)
XLOC_002317	TCONS_00007257	TCONS_00007257.p1	type:complete	len:460	TCONS_00007257:1134-2513(+)
XLOC_001555	TCONS_00004794	TCONS_00004794.p1	type:complete	len:488	TCONS_00004794:391-1854(+)
XLOC_001555	TCONS_00004794	TCONS_00004794.p2	type:5prime_partial	len:101	TCONS_00004794:1-303(+)
XLOC_001555	TCONS_00004795	TCONS_00004795.p1	type:complete	len:488	TCONS_00004795:391-1854(+)
XLOC_001555	TCONS_00004795	TCONS_00004795.p2	type:5prime_partial	len:101	TCONS_00004795:1-303(+)
XLOC_001555	TCONS_00004793	TCONS_00004793.p1	type:5prime_partial	len:470	TCONS_00004793:2-1411(+)
XLOC_001522	TCONS_00004688	TCONS_00004688.p1	type:complete	len:1676	TCONS_00004688:1391-6418(+)
XLOC_001522	TCONS_00004688	TCONS_00004688.p2	type:complete	len:312	TCONS_00004688:277-1212(+)
XLOC_001522	TCONS_00004688	TCONS_00004688.p3	type:complete	len:115	TCONS_00004688:3150-3494(+)
XLOC_001522	TCONS_00004686	TCONS_00004686.p1	type:complete	len:1797	TCONS_00004686:902-6292(+)
XLOC_001522	TCONS_00004686	TCONS_00004686.p2	type:5prime_partial	len:285	TCONS_00004686:3-857(+)
XLOC_001522	TCONS_00004686	TCONS_00004686.p3	type:complete	len:115	TCONS_00004686:3033-3377(+)
XLOC_001522	TCONS_00004687	TCONS_00004687.p1	type:complete	len:2042	TCONS_00004687:269-6394(+)
XLOC_001522	TCONS_00004687	TCONS_00004687.p2	type:complete	len:115	TCONS_00004687:3135-3479(+)
XLOC_001522	TCONS_00004690	TCONS_00004690.p1	type:complete	len:2045	TCONS_00004690:341-6475(+)
XLOC_001522	TCONS_00004690	TCONS_00004690.p2	type:complete	len:115	TCONS_00004690:3207-3551(+)
XLOC_001522	TCONS_00004689	TCONS_00004689.p1	type:complete	len:1673	TCONS_00004689:1414-6432(+)
XLOC_001522	TCONS_00004689	TCONS_00004689.p2	type:complete	len:312	TCONS_00004689:300-1235(+)
XLOC_001522	TCONS_00004689	TCONS_00004689.p3	type:complete	len:115	TCONS_00004689:3173-3517(+)
XLOC_000013	TCONS_00000024	TCONS_00000024.p1	type:complete	len:410	TCONS_00000024:362-1591(+)
XLOC_000013	TCONS_00000024	TCONS_00000024.p2	type:complete	len:104	TCONS_00000024:1548-1859(+)
XLOC_000013	TCONS_00000024	TCONS_00000024.p3	type:complete	len:100	TCONS_00000024:917-618(-)
XLOC_000272	TCONS_00000838	TCONS_00000838.p1	type:complete	len:202	TCONS_00000838:2396-3001(+)
XLOC_000272	TCONS_00000838	TCONS_00000838.p2	type:complete	len:163	TCONS_00000838:459-947(+)
XLOC_000272	TCONS_00000839	TCONS_00000839.p1	type:complete	len:202	TCONS_00000839:1895-2500(+)
XLOC_000272	TCONS_00000839	TCONS_00000839.p2	type:complete	len:108	TCONS_00000839:459-782(+)
XLOC_000272	TCONS_00000843	TCONS_00000843.p1	type:complete	len:202	TCONS_00000843:2842-3447(+)
XLOC_000272	TCONS_00000843	TCONS_00000843.p2	type:complete	len:108	TCONS_00000843:455-778(+)
XLOC_000272	TCONS_00000844	TCONS_00000844.p1	type:complete	len:163	TCONS_00000844:71-559(+)
XLOC_000272	TCONS_00000842	TCONS_00000842.p1	type:complete	len:196	TCONS_00000842:1587-2174(+)
XLOC_000272	TCONS_00000842	TCONS_00000842.p2	type:complete	len:110	TCONS_00000842:457-786(+)
XLOC_000272	TCONS_00000841	TCONS_00000841.p1	type:complete	len:202	TCONS_00000841:2394-2999(+)
XLOC_000272	TCONS_00000841	TCONS_00000841.p2	type:complete	len:163	TCONS_00000841:457-945(+)
XLOC_000272	TCONS_00000840	TCONS_00000840.p1	type:complete	len:224	TCONS_00000840:1593-2264(+)
XLOC_000272	TCONS_00000840	TCONS_00000840.p2	type:complete	len:163	TCONS_00000840:459-947(+)
XLOC_000272	TCONS_00000837	TCONS_00000837.p1	type:complete	len:347	TCONS_00000837:459-1499(+)
XLOC_000636	TCONS_00001950	TCONS_00001950.p1	type:complete	len:194	TCONS_00001950:343-924(+)
XLOC_000636	TCONS_00001950	TCONS_00001950.p2	type:complete	len:141	TCONS_00001950:1187-1609(+)
XLOC_000636	TCONS_00001950	TCONS_00001950.p3	type:complete	len:115	TCONS_00001950:378-34(-)
XLOC_000636	TCONS_00001950	TCONS_00001950.p4	type:complete	len:102	TCONS_00001950:1548-1853(+)
XLOC_000636	TCONS_00001951	TCONS_00001951.p1	type:complete	len:141	TCONS_00001951:1796-2218(+)
XLOC_000636	TCONS_00001951	TCONS_00001951.p2	type:complete	len:115	TCONS_00001951:1135-791(-)
XLOC_000636	TCONS_00001951	TCONS_00001951.p3	type:complete	len:102	TCONS_00001951:2157-2462(+)
XLOC_001550	TCONS_00004786	TCONS_00004786.p1	type:complete	len:138	TCONS_00004786:369-782(+)
XLOC_001550	TCONS_00004786	TCONS_00004786.p2	type:complete	len:106	TCONS_00004786:382-65(-)
XLOC_001550	TCONS_00004786	TCONS_00004786.p3	type:complete	len:103	TCONS_00004786:3991-4299(+)
XLOC_001550	TCONS_00004786	TCONS_00004786.p4	type:complete	len:102	TCONS_00004786:2178-1873(-)
XLOC_001550	TCONS_00004784	TCONS_00004784.p1	type:complete	len:138	TCONS_00004784:369-782(+)
XLOC_001550	TCONS_00004784	TCONS_00004784.p2	type:complete	len:106	TCONS_00004784:382-65(-)
XLOC_001550	TCONS_00004784	TCONS_00004784.p3	type:complete	len:104	TCONS_00004784:4268-4579(+)
XLOC_001550	TCONS_00004784	TCONS_00004784.p4	type:complete	len:103	TCONS_00004784:5163-5471(+)
XLOC_001550	TCONS_00004784	TCONS_00004784.p5	type:complete	len:102	TCONS_00004784:2178-1873(-)
XLOC_001550	TCONS_00004785	TCONS_00004785.p1	type:complete	len:138	TCONS_00004785:369-782(+)
XLOC_001550	TCONS_00004785	TCONS_00004785.p2	type:complete	len:106	TCONS_00004785:382-65(-)
XLOC_001550	TCONS_00004785	TCONS_00004785.p3	type:complete	len:104	TCONS_00004785:3802-4113(+)
XLOC_001550	TCONS_00004785	TCONS_00004785.p4	type:complete	len:103	TCONS_00004785:4697-5005(+)
XLOC_001550	TCONS_00004785	TCONS_00004785.p5	type:complete	len:102	TCONS_00004785:2178-1873(-)
XLOC_001550	TCONS_00004783	TCONS_00004783.p1	type:complete	len:138	TCONS_00004783:501-914(+)
XLOC_001550	TCONS_00004783	TCONS_00004783.p2	type:complete	len:104	TCONS_00004783:4400-4711(+)
XLOC_001550	TCONS_00004783	TCONS_00004783.p3	type:complete	len:103	TCONS_00004783:5295-5603(+)
XLOC_001550	TCONS_00004783	TCONS_00004783.p4	type:complete	len:102	TCONS_00004783:2310-2005(-)
XLOC_001550	TCONS_00004782	TCONS_00004782.p1	type:complete	len:104	TCONS_00004782:2051-2362(+)
XLOC_001550	TCONS_00004782	TCONS_00004782.p2	type:complete	len:103	TCONS_00004782:2946-3254(+)
XLOC_001550	TCONS_00004782	TCONS_00004782.p3	type:complete	len:102	TCONS_00004782:427-122(-)
XLOC_002602	TCONS_00007633	TCONS_00007633.p1	type:3prime_partial	len:156	TCONS_00007633:2252-2716(+)
XLOC_002602	TCONS_00007633	TCONS_00007633.p2	type:complete	len:109	TCONS_00007633:826-1152(+)
XLOC_001168	TCONS_00003401	TCONS_00003401.p1	type:complete	len:425	TCONS_00003401:515-1789(+)
XLOC_001168	TCONS_00003401	TCONS_00003401.p2	type:complete	len:159	TCONS_00003401:1195-719(-)
XLOC_001168	TCONS_00003401	TCONS_00003401.p3	type:complete	len:107	TCONS_00003401:1917-1597(-)
XLOC_001168	TCONS_00003402	TCONS_00003402.p1	type:complete	len:356	TCONS_00003402:515-1582(+)
XLOC_001168	TCONS_00003402	TCONS_00003402.p2	type:complete	len:159	TCONS_00003402:1195-719(-)
XLOC_001168	TCONS_00003402	TCONS_00003402.p3	type:complete	len:107	TCONS_00003402:2344-2024(-)
XLOC_001168	TCONS_00003402	TCONS_00003402.p4	type:complete	len:101	TCONS_00003402:1914-2216(+)
XLOC_001088	TCONS_00003193	TCONS_00003193.p1	type:complete	len:816	TCONS_00003193:210-2657(+)
XLOC_001088	TCONS_00003195	TCONS_00003195.p1	type:complete	len:519	TCONS_00003195:357-1913(+)
XLOC_001088	TCONS_00003195	TCONS_00003195.p2	type:complete	len:130	TCONS_00003195:1963-2352(+)
XLOC_001088	TCONS_00003194	TCONS_00003194.p1	type:complete	len:717	TCONS_00003194:1135-3285(+)
XLOC_001088	TCONS_00003196	TCONS_00003196.p1	type:5prime_partial	len:557	TCONS_00003196:1-1671(+)
XLOC_000495	TCONS_00001585	TCONS_00001585.p1	type:complete	len:402	TCONS_00001585:354-1559(+)
XLOC_000495	TCONS_00001585	TCONS_00001585.p2	type:3prime_partial	len:111	TCONS_00001585:331-2(-)
XLOC_000495	TCONS_00001587	TCONS_00001587.p1	type:complete	len:355	TCONS_00001587:289-1353(+)
XLOC_000495	TCONS_00001586	TCONS_00001586.p1	type:complete	len:402	TCONS_00001586:289-1494(+)
XLOC_000376	TCONS_00001203	TCONS_00001203.p1	type:complete	len:309	TCONS_00001203:760-1686(+)
XLOC_000376	TCONS_00001203	TCONS_00001203.p2	type:5prime_partial	len:254	TCONS_00001203:2-763(+)
XLOC_000376	TCONS_00001203	TCONS_00001203.p3	type:complete	len:121	TCONS_00001203:1694-1332(-)
XLOC_000376	TCONS_00001201	TCONS_00001201.p1	type:5prime_partial	len:587	TCONS_00001201:3-1763(+)
XLOC_000376	TCONS_00001201	TCONS_00001201.p2	type:complete	len:121	TCONS_00001201:1771-1409(-)
XLOC_000376	TCONS_00001201	TCONS_00001201.p3	type:5prime_partial	len:108	TCONS_00001201:1-324(+)
XLOC_000376	TCONS_00001204	TCONS_00001204.p1	type:5prime_partial	len:517	TCONS_00001204:2-1552(+)
XLOC_000376	TCONS_00001204	TCONS_00001204.p2	type:complete	len:121	TCONS_00001204:1560-1198(-)
XLOC_000376	TCONS_00001202	TCONS_00001202.p1	type:5prime_partial	len:579	TCONS_00001202:3-1739(+)
XLOC_000376	TCONS_00001202	TCONS_00001202.p2	type:complete	len:121	TCONS_00001202:1747-1385(-)
XLOC_000376	TCONS_00001202	TCONS_00001202.p3	type:5prime_partial	len:100	TCONS_00001202:1-300(+)
XLOC_001793	TCONS_00005652	TCONS_00005652.p1	type:5prime_partial	len:175	TCONS_00005652:1-525(+)
XLOC_000418	TCONS_00001325	TCONS_00001325.p1	type:5prime_partial	len:378	TCONS_00001325:2-1135(+)
XLOC_001533	TCONS_00004726	TCONS_00004726.p1	type:3prime_partial	len:192	TCONS_00004726:363-935(+)
XLOC_000966	TCONS_00002843	TCONS_00002843.p1	type:complete	len:189	TCONS_00002843:408-974(+)
XLOC_000966	TCONS_00002841	TCONS_00002841.p1	type:complete	len:191	TCONS_00002841:408-980(+)
XLOC_000966	TCONS_00002842	TCONS_00002842.p1	type:complete	len:190	TCONS_00002842:408-977(+)
XLOC_001439	TCONS_00004266	TCONS_00004266.p1	type:complete	len:220	TCONS_00004266:447-1106(+)
XLOC_001439	TCONS_00004267	TCONS_00004267.p1	type:3prime_partial	len:232	TCONS_00004267:1166-1858(+)
XLOC_001439	TCONS_00004267	TCONS_00004267.p2	type:complete	len:113	TCONS_00004267:179-517(+)
XLOC_001439	TCONS_00004267	TCONS_00004267.p3	type:complete	len:102	TCONS_00004267:1329-1634(+)
XLOC_000425	TCONS_00001334	TCONS_00001334.p1	type:complete	len:393	TCONS_00001334:97-1275(+)
XLOC_001769	TCONS_00005555	TCONS_00005555.p1	type:5prime_partial	len:251	TCONS_00005555:3-755(+)
XLOC_001590	TCONS_00004935	TCONS_00004935.p1	type:complete	len:110	TCONS_00004935:1699-2028(+)
XLOC_001590	TCONS_00004938	TCONS_00004938.p1	type:complete	len:110	TCONS_00004938:1825-2154(+)
XLOC_002204	TCONS_00006944	TCONS_00006944.p1	type:complete	len:104	TCONS_00006944:58-369(+)
XLOC_002204	TCONS_00006945	TCONS_00006945.p1	type:complete	len:104	TCONS_00006945:58-369(+)
XLOC_001689	TCONS_00005239	TCONS_00005239.p1	type:complete	len:393	TCONS_00005239:244-1422(+)
XLOC_001689	TCONS_00005241	TCONS_00005241.p1	type:complete	len:393	TCONS_00005241:244-1422(+)
XLOC_001689	TCONS_00005240	TCONS_00005240.p1	type:complete	len:393	TCONS_00005240:188-1366(+)
XLOC_001487	TCONS_00004536	TCONS_00004536.p1	type:complete	len:399	TCONS_00004536:419-1615(+)
XLOC_000009	TCONS_00000018	TCONS_00000018.p1	type:complete	len:712	TCONS_00000018:601-2736(+)
XLOC_000009	TCONS_00000018	TCONS_00000018.p2	type:complete	len:114	TCONS_00000018:2508-2167(-)
XLOC_000009	TCONS_00000018	TCONS_00000018.p3	type:complete	len:112	TCONS_00000018:2114-1779(-)
XLOC_002297	TCONS_00007173	TCONS_00007173.p1	type:complete	len:312	TCONS_00007173:1648-2583(+)
XLOC_002297	TCONS_00007173	TCONS_00007173.p2	type:complete	len:253	TCONS_00007173:198-956(+)
XLOC_002297	TCONS_00007173	TCONS_00007173.p3	type:complete	len:164	TCONS_00007173:1200-1691(+)
XLOC_002297	TCONS_00007173	TCONS_00007173.p4	type:complete	len:126	TCONS_00007173:464-87(-)
XLOC_002297	TCONS_00007174	TCONS_00007174.p1	type:complete	len:647	TCONS_00007174:586-2526(+)
XLOC_002297	TCONS_00007174	TCONS_00007174.p2	type:complete	len:168	TCONS_00007174:2318-2821(+)
XLOC_002297	TCONS_00007174	TCONS_00007174.p3	type:complete	len:126	TCONS_00007174:852-475(-)
XLOC_002297	TCONS_00007174	TCONS_00007174.p4	type:complete	len:103	TCONS_00007174:372-64(-)
XLOC_000959	TCONS_00002826	TCONS_00002826.p1	type:complete	len:1202	TCONS_00002826:420-4025(+)
XLOC_000599	TCONS_00001856	TCONS_00001856.p1	type:complete	len:186	TCONS_00001856:358-915(+)
XLOC_002057	TCONS_00006523	TCONS_00006523.p1	type:complete	len:176	TCONS_00006523:336-863(+)
XLOC_002057	TCONS_00006523	TCONS_00006523.p2	type:complete	len:144	TCONS_00006523:508-77(-)
XLOC_001401	TCONS_00004164	TCONS_00004164.p1	type:complete	len:1235	TCONS_00004164:700-4404(+)
XLOC_001401	TCONS_00004164	TCONS_00004164.p2	type:complete	len:103	TCONS_00004164:1313-1621(+)
XLOC_001401	TCONS_00004166	TCONS_00004166.p1	type:complete	len:1035	TCONS_00004166:1447-4551(+)
XLOC_001401	TCONS_00004166	TCONS_00004166.p2	type:complete	len:273	TCONS_00004166:834-1652(+)
XLOC_001401	TCONS_00004165	TCONS_00004165.p1	type:complete	len:876	TCONS_00004165:1847-4474(+)
XLOC_001401	TCONS_00004165	TCONS_00004165.p2	type:complete	len:286	TCONS_00004165:834-1691(+)
XLOC_001401	TCONS_00004163	TCONS_00004163.p1	type:complete	len:876	TCONS_00004163:1710-4337(+)
XLOC_001401	TCONS_00004163	TCONS_00004163.p2	type:complete	len:352	TCONS_00004163:643-1698(+)
XLOC_001401	TCONS_00004163	TCONS_00004163.p3	type:complete	len:103	TCONS_00004163:1256-1564(+)
XLOC_001991	TCONS_00006306	TCONS_00006306.p1	type:complete	len:926	TCONS_00006306:713-3490(+)
XLOC_001991	TCONS_00006303	TCONS_00006303.p1	type:complete	len:821	TCONS_00006303:875-3337(+)
XLOC_001991	TCONS_00006303	TCONS_00006303.p2	type:complete	len:317	TCONS_00006303:4201-5151(+)
XLOC_001991	TCONS_00006303	TCONS_00006303.p3	type:complete	len:180	TCONS_00006303:292-831(+)
XLOC_001991	TCONS_00006300	TCONS_00006300.p1	type:complete	len:813	TCONS_00006300:1354-3792(+)
XLOC_001991	TCONS_00006300	TCONS_00006300.p2	type:complete	len:317	TCONS_00006300:4656-5606(+)
XLOC_001991	TCONS_00006300	TCONS_00006300.p3	type:complete	len:180	TCONS_00006300:771-1310(+)
XLOC_001991	TCONS_00006300	TCONS_00006300.p4	type:complete	len:114	TCONS_00006300:2847-2506(-)
XLOC_001991	TCONS_00006304	TCONS_00006304.p1	type:complete	len:918	TCONS_00006304:260-3013(+)
XLOC_001991	TCONS_00006304	TCONS_00006304.p2	type:complete	len:317	TCONS_00006304:3877-4827(+)
XLOC_001991	TCONS_00006304	TCONS_00006304.p3	type:complete	len:114	TCONS_00006304:2068-1727(-)
XLOC_001991	TCONS_00006301	TCONS_00006301.p1	type:complete	len:1001	TCONS_00006301:816-3818(+)
XLOC_001991	TCONS_00006301	TCONS_00006301.p2	type:complete	len:317	TCONS_00006301:4682-5632(+)
XLOC_001991	TCONS_00006301	TCONS_00006301.p3	type:complete	len:114	TCONS_00006301:2873-2532(-)
XLOC_001991	TCONS_00006302	TCONS_00006302.p1	type:complete	len:1009	TCONS_00006302:816-3842(+)
XLOC_001991	TCONS_00006302	TCONS_00006302.p2	type:complete	len:317	TCONS_00006302:4706-5656(+)
XLOC_001991	TCONS_00006305	TCONS_00006305.p1	type:complete	len:821	TCONS_00006305:1322-3784(+)
XLOC_001991	TCONS_00006305	TCONS_00006305.p2	type:complete	len:180	TCONS_00006305:739-1278(+)
XLOC_002299	TCONS_00007184	TCONS_00007184.p1	type:complete	len:443	TCONS_00007184:472-1800(+)
XLOC_002299	TCONS_00007183	TCONS_00007183.p1	type:complete	len:443	TCONS_00007183:448-1776(+)
XLOC_002299	TCONS_00007185	TCONS_00007185.p1	type:complete	len:443	TCONS_00007185:477-1805(+)
XLOC_000243	TCONS_00000701	TCONS_00000701.p1	type:complete	len:1085	TCONS_00000701:886-4140(+)
XLOC_000243	TCONS_00000701	TCONS_00000701.p2	type:complete	len:120	TCONS_00000701:3221-2862(-)
XLOC_000243	TCONS_00000702	TCONS_00000702.p1	type:complete	len:712	TCONS_00000702:53-2188(+)
XLOC_000243	TCONS_00000702	TCONS_00000702.p2	type:complete	len:120	TCONS_00000702:1269-910(-)
XLOC_002211	TCONS_00006967	TCONS_00006967.p1	type:complete	len:308	TCONS_00006967:297-1220(+)
XLOC_002211	TCONS_00006967	TCONS_00006967.p2	type:complete	len:188	TCONS_00006967:1241-1804(+)
XLOC_002211	TCONS_00006966	TCONS_00006966.p1	type:complete	len:353	TCONS_00006966:243-1301(+)
XLOC_002211	TCONS_00006966	TCONS_00006966.p2	type:complete	len:188	TCONS_00006966:2063-2626(+)
XLOC_002211	TCONS_00006962	TCONS_00006962.p1	type:complete	len:302	TCONS_00006962:93-998(+)
XLOC_002211	TCONS_00006965	TCONS_00006965.p1	type:complete	len:327	TCONS_00006965:201-1181(+)
XLOC_002211	TCONS_00006965	TCONS_00006965.p2	type:complete	len:232	TCONS_00006965:1000-1695(+)
XLOC_002211	TCONS_00006961	TCONS_00006961.p1	type:complete	len:298	TCONS_00006961:80-973(+)
XLOC_002211	TCONS_00006961	TCONS_00006961.p2	type:complete	len:188	TCONS_00006961:1024-1587(+)
XLOC_002211	TCONS_00006964	TCONS_00006964.p1	type:complete	len:301	TCONS_00006964:93-995(+)
XLOC_002211	TCONS_00006968	TCONS_00006968.p1	type:complete	len:301	TCONS_00006968:444-1346(+)
XLOC_002211	TCONS_00006969	TCONS_00006969.p1	type:complete	len:302	TCONS_00006969:444-1349(+)
XLOC_002211	TCONS_00006963	TCONS_00006963.p1	type:complete	len:301	TCONS_00006963:93-995(+)
XLOC_002211	TCONS_00006963	TCONS_00006963.p2	type:complete	len:188	TCONS_00006963:1004-1567(+)
XLOC_000595	TCONS_00001848	TCONS_00001848.p1	type:complete	len:128	TCONS_00001848:122-505(+)
XLOC_000595	TCONS_00001848	TCONS_00001848.p2	type:complete	len:108	TCONS_00001848:261-584(+)
XLOC_000595	TCONS_00001851	TCONS_00001851.p1	type:complete	len:155	TCONS_00001851:616-1080(+)
XLOC_000595	TCONS_00001851	TCONS_00001851.p2	type:complete	len:128	TCONS_00001851:114-497(+)
XLOC_000595	TCONS_00001851	TCONS_00001851.p3	type:complete	len:108	TCONS_00001851:253-576(+)
XLOC_000595	TCONS_00001849	TCONS_00001849.p1	type:complete	len:274	TCONS_00001849:122-943(+)
XLOC_000595	TCONS_00001852	TCONS_00001852.p1	type:complete	len:155	TCONS_00001852:366-830(+)
XLOC_000595	TCONS_00001850	TCONS_00001850.p1	type:complete	len:155	TCONS_00001850:617-1081(+)
XLOC_000595	TCONS_00001850	TCONS_00001850.p2	type:complete	len:128	TCONS_00001850:122-505(+)
XLOC_000595	TCONS_00001850	TCONS_00001850.p3	type:complete	len:108	TCONS_00001850:261-584(+)
XLOC_000827	TCONS_00002496	TCONS_00002496.p1	type:complete	len:132	TCONS_00002496:1897-1502(-)
XLOC_000827	TCONS_00002496	TCONS_00002496.p2	type:complete	len:121	TCONS_00002496:90-452(+)
XLOC_000827	TCONS_00002496	TCONS_00002496.p3	type:complete	len:105	TCONS_00002496:1022-1336(+)
XLOC_000307	TCONS_00000968	TCONS_00000968.p1	type:complete	len:201	TCONS_00000968:1432-830(-)
XLOC_000307	TCONS_00000968	TCONS_00000968.p2	type:complete	len:157	TCONS_00000968:1938-1468(-)
XLOC_000307	TCONS_00000968	TCONS_00000968.p3	type:complete	len:115	TCONS_00000968:3154-2810(-)
XLOC_000307	TCONS_00000963	TCONS_00000963.p1	type:complete	len:201	TCONS_00000963:1637-1035(-)
XLOC_000307	TCONS_00000963	TCONS_00000963.p2	type:complete	len:157	TCONS_00000963:2143-1673(-)
XLOC_000307	TCONS_00000963	TCONS_00000963.p3	type:complete	len:115	TCONS_00000963:3359-3015(-)
XLOC_000307	TCONS_00000967	TCONS_00000967.p1	type:complete	len:201	TCONS_00000967:1549-947(-)
XLOC_000307	TCONS_00000967	TCONS_00000967.p2	type:complete	len:157	TCONS_00000967:2055-1585(-)
XLOC_000307	TCONS_00000967	TCONS_00000967.p3	type:complete	len:115	TCONS_00000967:3271-2927(-)
XLOC_002653	TCONS_00007684	TCONS_00007684.p1	type:complete	len:193	TCONS_00007684:873-295(-)
XLOC_001690	TCONS_00005242	TCONS_00005242.p1	type:complete	len:514	TCONS_00005242:744-2285(+)
XLOC_001690	TCONS_00005243	TCONS_00005243.p1	type:complete	len:546	TCONS_00005243:544-2181(+)
XLOC_002277	TCONS_00007113	TCONS_00007113.p1	type:complete	len:158	TCONS_00007113:675-1148(+)
XLOC_002277	TCONS_00007112	TCONS_00007112.p1	type:complete	len:158	TCONS_00007112:659-1132(+)
XLOC_001384	TCONS_00004107	TCONS_00004107.p1	type:complete	len:210	TCONS_00004107:554-1183(+)
XLOC_001897	TCONS_00006038	TCONS_00006038.p1	type:complete	len:335	TCONS_00006038:323-1327(+)
XLOC_001897	TCONS_00006039	TCONS_00006039.p1	type:complete	len:335	TCONS_00006039:367-1371(+)
XLOC_001671	TCONS_00005184	TCONS_00005184.p1	type:complete	len:111	TCONS_00005184:93-425(+)
XLOC_001671	TCONS_00005185	TCONS_00005185.p1	type:complete	len:111	TCONS_00005185:92-424(+)
XLOC_000604	TCONS_00001869	TCONS_00001869.p1	type:complete	len:486	TCONS_00001869:566-2023(+)
XLOC_000604	TCONS_00001872	TCONS_00001872.p1	type:complete	len:537	TCONS_00001872:222-1832(+)
XLOC_000604	TCONS_00001866	TCONS_00001866.p1	type:complete	len:537	TCONS_00001866:615-2225(+)
XLOC_000604	TCONS_00001866	TCONS_00001866.p2	type:complete	len:103	TCONS_00001866:226-534(+)
XLOC_000604	TCONS_00001865	TCONS_00001865.p1	type:complete	len:350	TCONS_00001865:791-1840(+)
XLOC_000604	TCONS_00001865	TCONS_00001865.p2	type:complete	len:164	TCONS_00001865:1738-2229(+)
XLOC_000604	TCONS_00001865	TCONS_00001865.p3	type:complete	len:103	TCONS_00001865:241-549(+)
XLOC_000604	TCONS_00001868	TCONS_00001868.p1	type:complete	len:486	TCONS_00001868:757-2214(+)
XLOC_000604	TCONS_00001868	TCONS_00001868.p2	type:complete	len:103	TCONS_00001868:207-515(+)
XLOC_000604	TCONS_00001864	TCONS_00001864.p1	type:complete	len:374	TCONS_00001864:852-1973(+)
XLOC_000604	TCONS_00001864	TCONS_00001864.p2	type:complete	len:119	TCONS_00001864:241-597(+)
XLOC_000604	TCONS_00001870	TCONS_00001870.p1	type:complete	len:537	TCONS_00001870:400-2010(+)
XLOC_000604	TCONS_00001863	TCONS_00001863.p1	type:complete	len:486	TCONS_00001863:637-2094(+)
XLOC_000604	TCONS_00001863	TCONS_00001863.p2	type:complete	len:143	TCONS_00001863:278-706(+)
XLOC_000604	TCONS_00001862	TCONS_00001862.p1	type:complete	len:603	TCONS_00001862:351-2159(+)
XLOC_000604	TCONS_00001867	TCONS_00001867.p1	type:complete	len:350	TCONS_00001867:604-1653(+)
XLOC_000604	TCONS_00001867	TCONS_00001867.p2	type:complete	len:164	TCONS_00001867:1551-2042(+)
XLOC_000604	TCONS_00001871	TCONS_00001871.p1	type:complete	len:467	TCONS_00001871:159-1559(+)
XLOC_000604	TCONS_00001871	TCONS_00001871.p2	type:complete	len:164	TCONS_00001871:1457-1948(+)
XLOC_001506	TCONS_00004602	TCONS_00004602.p1	type:complete	len:744	TCONS_00004602:238-2469(+)
XLOC_001506	TCONS_00004602	TCONS_00004602.p2	type:complete	len:123	TCONS_00004602:672-304(-)
XLOC_001506	TCONS_00004602	TCONS_00004602.p3	type:complete	len:119	TCONS_00004602:1724-1368(-)
XLOC_001712	TCONS_00005310	TCONS_00005310.p1	type:complete	len:100	TCONS_00005310:5282-5581(+)
XLOC_001712	TCONS_00005312	TCONS_00005312.p1	type:complete	len:238	TCONS_00005312:363-1076(+)
XLOC_001712	TCONS_00005312	TCONS_00005312.p2	type:complete	len:133	TCONS_00005312:985-587(-)
XLOC_001712	TCONS_00005314	TCONS_00005314.p1	type:complete	len:367	TCONS_00005314:971-2071(+)
XLOC_001712	TCONS_00005314	TCONS_00005314.p2	type:complete	len:133	TCONS_00005314:1593-1195(-)
XLOC_001712	TCONS_00005309	TCONS_00005309.p1	type:complete	len:179	TCONS_00005309:4875-5411(+)
XLOC_001712	TCONS_00005313	TCONS_00005313.p1	type:complete	len:279	TCONS_00005313:442-1278(+)
XLOC_001712	TCONS_00005313	TCONS_00005313.p2	type:complete	len:133	TCONS_00005313:1064-666(-)
XLOC_001159	TCONS_00003388	TCONS_00003388.p1	type:complete	len:421	TCONS_00003388:347-1609(+)
XLOC_001159	TCONS_00003389	TCONS_00003389.p1	type:complete	len:408	TCONS_00003389:326-1549(+)
XLOC_001159	TCONS_00003387	TCONS_00003387.p1	type:complete	len:408	TCONS_00003387:514-1737(+)
XLOC_000093	TCONS_00000206	TCONS_00000206.p1	type:complete	len:231	TCONS_00000206:84-776(+)
XLOC_000093	TCONS_00000207	TCONS_00000207.p1	type:complete	len:231	TCONS_00000207:76-768(+)
XLOC_000093	TCONS_00000205	TCONS_00000205.p1	type:complete	len:231	TCONS_00000205:100-792(+)
XLOC_000093	TCONS_00000208	TCONS_00000208.p1	type:complete	len:231	TCONS_00000208:70-762(+)
XLOC_000093	TCONS_00000204	TCONS_00000204.p1	type:complete	len:231	TCONS_00000204:114-806(+)
XLOC_002374	TCONS_00007405	TCONS_00007405.p1	type:complete	len:377	TCONS_00007405:2635-3765(+)
XLOC_002374	TCONS_00007405	TCONS_00007405.p2	type:complete	len:194	TCONS_00007405:4192-4773(+)
XLOC_002374	TCONS_00007405	TCONS_00007405.p3	type:complete	len:103	TCONS_00007405:1924-2232(+)
XLOC_001042	TCONS_00003060	TCONS_00003060.p1	type:complete	len:364	TCONS_00003060:577-1668(+)
XLOC_001042	TCONS_00003060	TCONS_00003060.p2	type:complete	len:113	TCONS_00003060:348-10(-)
XLOC_001042	TCONS_00003060	TCONS_00003060.p3	type:complete	len:106	TCONS_00003060:1102-785(-)
XLOC_001042	TCONS_00003059	TCONS_00003059.p1	type:complete	len:448	TCONS_00003059:322-1665(+)
XLOC_001042	TCONS_00003059	TCONS_00003059.p2	type:complete	len:113	TCONS_00003059:360-22(-)
XLOC_001042	TCONS_00003059	TCONS_00003059.p3	type:complete	len:106	TCONS_00003059:1099-782(-)
XLOC_001877	TCONS_00005962	TCONS_00005962.p1	type:complete	len:175	TCONS_00005962:1718-2242(+)
XLOC_001877	TCONS_00005962	TCONS_00005962.p2	type:complete	len:108	TCONS_00005962:602-925(+)
XLOC_001877	TCONS_00005960	TCONS_00005960.p1	type:complete	len:301	TCONS_00005960:1428-2330(+)
XLOC_001877	TCONS_00005960	TCONS_00005960.p2	type:complete	len:108	TCONS_00005960:312-635(+)
XLOC_001877	TCONS_00005961	TCONS_00005961.p1	type:complete	len:254	TCONS_00005961:598-1359(+)
XLOC_001877	TCONS_00005963	TCONS_00005963.p1	type:complete	len:380	TCONS_00005963:602-1741(+)
XLOC_002342	TCONS_00007347	TCONS_00007347.p1	type:complete	len:211	TCONS_00007347:2558-3190(+)
XLOC_002342	TCONS_00007347	TCONS_00007347.p2	type:complete	len:161	TCONS_00007347:390-872(+)
XLOC_002342	TCONS_00007347	TCONS_00007347.p3	type:complete	len:127	TCONS_00007347:517-897(+)
XLOC_002342	TCONS_00007347	TCONS_00007347.p4	type:complete	len:106	TCONS_00007347:3225-3542(+)
XLOC_001433	TCONS_00004253	TCONS_00004253.p1	type:complete	len:112	TCONS_00004253:172-507(+)
XLOC_001433	TCONS_00004253	TCONS_00004253.p2	type:complete	len:107	TCONS_00004253:402-722(+)
XLOC_001433	TCONS_00004254	TCONS_00004254.p1	type:complete	len:184	TCONS_00004254:215-766(+)
XLOC_001339	TCONS_00003962	TCONS_00003962.p1	type:complete	len:300	TCONS_00003962:1196-2095(+)
XLOC_001339	TCONS_00003964	TCONS_00003964.p1	type:complete	len:300	TCONS_00003964:76-975(+)
XLOC_001339	TCONS_00003960	TCONS_00003960.p1	type:complete	len:140	TCONS_00003960:231-650(+)
XLOC_001339	TCONS_00003967	TCONS_00003967.p1	type:complete	len:300	TCONS_00003967:50-949(+)
XLOC_001339	TCONS_00003965	TCONS_00003965.p1	type:complete	len:300	TCONS_00003965:121-1020(+)
XLOC_001339	TCONS_00003963	TCONS_00003963.p1	type:complete	len:300	TCONS_00003963:75-974(+)
XLOC_001339	TCONS_00003966	TCONS_00003966.p1	type:complete	len:300	TCONS_00003966:394-1293(+)
XLOC_001339	TCONS_00003961	TCONS_00003961.p1	type:complete	len:300	TCONS_00003961:94-993(+)
XLOC_000374	TCONS_00001193	TCONS_00001193.p1	type:complete	len:108	TCONS_00001193:311-634(+)
XLOC_000374	TCONS_00001192	TCONS_00001192.p1	type:3prime_partial	len:210	TCONS_00001192:344-970(+)
XLOC_000374	TCONS_00001191	TCONS_00001191.p1	type:complete	len:197	TCONS_00001191:345-935(+)
XLOC_000374	TCONS_00001190	TCONS_00001190.p1	type:complete	len:198	TCONS_00001190:345-938(+)
XLOC_001981	TCONS_00006269	TCONS_00006269.p1	type:complete	len:277	TCONS_00006269:300-1130(+)
XLOC_001981	TCONS_00006269	TCONS_00006269.p2	type:complete	len:101	TCONS_00006269:746-444(-)
XLOC_002562	TCONS_00007593	TCONS_00007593.p1	type:complete	len:131	TCONS_00007593:555-163(-)
XLOC_001869	TCONS_00005919	TCONS_00005919.p1	type:complete	len:1122	TCONS_00005919:114-3479(+)
XLOC_001869	TCONS_00005919	TCONS_00005919.p2	type:complete	len:217	TCONS_00005919:3247-2597(-)
XLOC_001869	TCONS_00005919	TCONS_00005919.p3	type:complete	len:107	TCONS_00005919:1147-827(-)
XLOC_001869	TCONS_00005921	TCONS_00005921.p1	type:complete	len:1123	TCONS_00005921:227-3595(+)
XLOC_001869	TCONS_00005921	TCONS_00005921.p2	type:complete	len:218	TCONS_00005921:3363-2710(-)
XLOC_001869	TCONS_00005921	TCONS_00005921.p3	type:complete	len:107	TCONS_00005921:1260-940(-)
XLOC_001869	TCONS_00005918	TCONS_00005918.p1	type:complete	len:1122	TCONS_00005918:93-3458(+)
XLOC_001869	TCONS_00005918	TCONS_00005918.p2	type:complete	len:217	TCONS_00005918:3226-2576(-)
XLOC_001869	TCONS_00005918	TCONS_00005918.p3	type:complete	len:107	TCONS_00005918:1126-806(-)
XLOC_001869	TCONS_00005920	TCONS_00005920.p1	type:complete	len:1122	TCONS_00005920:204-3569(+)
XLOC_001869	TCONS_00005920	TCONS_00005920.p2	type:complete	len:217	TCONS_00005920:3337-2687(-)
XLOC_001869	TCONS_00005920	TCONS_00005920.p3	type:complete	len:107	TCONS_00005920:1237-917(-)
XLOC_002308	TCONS_00007206	TCONS_00007206.p1	type:3prime_partial	len:658	TCONS_00007206:974-2944(+)
XLOC_002308	TCONS_00007206	TCONS_00007206.p2	type:complete	len:202	TCONS_00007206:140-745(+)
XLOC_002308	TCONS_00007206	TCONS_00007206.p3	type:complete	len:108	TCONS_00007206:2082-2405(+)
XLOC_002308	TCONS_00007204	TCONS_00007204.p1	type:complete	len:711	TCONS_00007204:946-3078(+)
XLOC_002308	TCONS_00007204	TCONS_00007204.p2	type:complete	len:121	TCONS_00007204:355-717(+)
XLOC_002308	TCONS_00007204	TCONS_00007204.p3	type:complete	len:108	TCONS_00007204:2054-2377(+)
XLOC_002308	TCONS_00007204	TCONS_00007204.p4	type:5prime_partial	len:106	TCONS_00007204:1-318(+)
XLOC_002308	TCONS_00007205	TCONS_00007205.p1	type:complete	len:711	TCONS_00007205:1087-3219(+)
XLOC_002308	TCONS_00007205	TCONS_00007205.p2	type:complete	len:177	TCONS_00007205:328-858(+)
XLOC_002308	TCONS_00007205	TCONS_00007205.p3	type:complete	len:108	TCONS_00007205:2195-2518(+)
XLOC_002308	TCONS_00007205	TCONS_00007205.p4	type:5prime_partial	len:106	TCONS_00007205:1-318(+)
XLOC_000114	TCONS_00000285	TCONS_00000285.p1	type:complete	len:532	TCONS_00000285:760-2355(+)
XLOC_000114	TCONS_00000285	TCONS_00000285.p2	type:complete	len:157	TCONS_00000285:2446-2916(+)
XLOC_000114	TCONS_00000285	TCONS_00000285.p3	type:complete	len:116	TCONS_00000285:1391-1044(-)
XLOC_000114	TCONS_00000285	TCONS_00000285.p4	type:complete	len:102	TCONS_00000285:2118-1813(-)
XLOC_000114	TCONS_00000286	TCONS_00000286.p1	type:complete	len:532	TCONS_00000286:287-1882(+)
XLOC_000114	TCONS_00000286	TCONS_00000286.p2	type:complete	len:157	TCONS_00000286:1973-2443(+)
XLOC_000114	TCONS_00000286	TCONS_00000286.p3	type:complete	len:116	TCONS_00000286:918-571(-)
XLOC_000114	TCONS_00000286	TCONS_00000286.p4	type:complete	len:102	TCONS_00000286:1645-1340(-)
XLOC_001379	TCONS_00004092	TCONS_00004092.p1	type:complete	len:239	TCONS_00004092:150-866(+)
XLOC_001379	TCONS_00004092	TCONS_00004092.p2	type:complete	len:151	TCONS_00004092:892-440(-)
XLOC_001379	TCONS_00004093	TCONS_00004093.p1	type:complete	len:266	TCONS_00004093:150-947(+)
XLOC_001379	TCONS_00004093	TCONS_00004093.p2	type:complete	len:156	TCONS_00004093:907-440(-)
XLOC_002069	TCONS_00006565	TCONS_00006565.p1	type:complete	len:251	TCONS_00006565:1277-2029(+)
XLOC_002069	TCONS_00006565	TCONS_00006565.p2	type:complete	len:159	TCONS_00006565:136-612(+)
XLOC_002069	TCONS_00006564	TCONS_00006564.p1	type:complete	len:251	TCONS_00006564:2194-2946(+)
XLOC_002069	TCONS_00006567	TCONS_00006567.p1	type:complete	len:352	TCONS_00006567:508-1563(+)
XLOC_002069	TCONS_00006566	TCONS_00006566.p1	type:complete	len:388	TCONS_00006566:146-1309(+)
XLOC_002069	TCONS_00006563	TCONS_00006563.p1	type:complete	len:292	TCONS_00006563:1341-2216(+)
XLOC_002069	TCONS_00006568	TCONS_00006568.p1	type:complete	len:388	TCONS_00006568:497-1660(+)
XLOC_002069	TCONS_00006569	TCONS_00006569.p1	type:5prime_partial	len:427	TCONS_00006569:1-1281(+)
XLOC_001833	TCONS_00005802	TCONS_00005802.p1	type:complete	len:492	TCONS_00005802:227-1702(+)
XLOC_001833	TCONS_00005800	TCONS_00005800.p1	type:complete	len:492	TCONS_00005800:159-1634(+)
XLOC_001833	TCONS_00005801	TCONS_00005801.p1	type:complete	len:492	TCONS_00005801:243-1718(+)
XLOC_001348	TCONS_00003984	TCONS_00003984.p1	type:complete	len:170	TCONS_00003984:362-871(+)
XLOC_001738	TCONS_00005414	TCONS_00005414.p1	type:complete	len:249	TCONS_00005414:405-1151(+)
XLOC_002066	TCONS_00006551	TCONS_00006551.p1	type:complete	len:324	TCONS_00006551:336-1307(+)
XLOC_002066	TCONS_00006550	TCONS_00006550.p1	type:complete	len:324	TCONS_00006550:68-1039(+)
XLOC_001762	TCONS_00005491	TCONS_00005491.p1	type:complete	len:381	TCONS_00005491:242-1384(+)
XLOC_000226	TCONS_00000647	TCONS_00000647.p1	type:5prime_partial	len:327	TCONS_00000647:1359-379(-)
XLOC_000226	TCONS_00000647	TCONS_00000647.p2	type:complete	len:147	TCONS_00000647:614-1054(+)
XLOC_002781	TCONS_00007812	TCONS_00007812.p1	type:complete	len:361	TCONS_00007812:1992-910(-)
XLOC_000789	TCONS_00002393	TCONS_00002393.p1	type:complete	len:536	TCONS_00002393:163-1770(+)
XLOC_000789	TCONS_00002393	TCONS_00002393.p2	type:complete	len:185	TCONS_00002393:1418-864(-)
XLOC_000789	TCONS_00002393	TCONS_00002393.p3	type:complete	len:108	TCONS_00002393:861-538(-)
XLOC_002174	TCONS_00006849	TCONS_00006849.p1	type:complete	len:548	TCONS_00006849:297-1940(+)
XLOC_002071	TCONS_00006576	TCONS_00006576.p1	type:complete	len:1440	TCONS_00006576:454-4773(+)
XLOC_002071	TCONS_00006576	TCONS_00006576.p2	type:complete	len:189	TCONS_00006576:1067-501(-)
XLOC_002071	TCONS_00006576	TCONS_00006576.p3	type:complete	len:110	TCONS_00006576:1514-1185(-)
XLOC_002071	TCONS_00006574	TCONS_00006574.p1	type:complete	len:1440	TCONS_00006574:432-4751(+)
XLOC_002071	TCONS_00006574	TCONS_00006574.p2	type:complete	len:189	TCONS_00006574:1045-479(-)
XLOC_002071	TCONS_00006574	TCONS_00006574.p3	type:complete	len:110	TCONS_00006574:1492-1163(-)
XLOC_002071	TCONS_00006573	TCONS_00006573.p1	type:complete	len:1440	TCONS_00006573:409-4728(+)
XLOC_002071	TCONS_00006573	TCONS_00006573.p2	type:complete	len:189	TCONS_00006573:1022-456(-)
XLOC_002071	TCONS_00006573	TCONS_00006573.p3	type:complete	len:110	TCONS_00006573:1469-1140(-)
XLOC_002071	TCONS_00006577	TCONS_00006577.p1	type:complete	len:1440	TCONS_00006577:475-4794(+)
XLOC_002071	TCONS_00006577	TCONS_00006577.p2	type:complete	len:189	TCONS_00006577:1088-522(-)
XLOC_002071	TCONS_00006577	TCONS_00006577.p3	type:complete	len:110	TCONS_00006577:1535-1206(-)
XLOC_002071	TCONS_00006579	TCONS_00006579.p1	type:complete	len:1440	TCONS_00006579:619-4938(+)
XLOC_002071	TCONS_00006579	TCONS_00006579.p2	type:complete	len:189	TCONS_00006579:1232-666(-)
XLOC_002071	TCONS_00006579	TCONS_00006579.p3	type:complete	len:110	TCONS_00006579:1679-1350(-)
XLOC_002071	TCONS_00006578	TCONS_00006578.p1	type:complete	len:1440	TCONS_00006578:543-4862(+)
XLOC_002071	TCONS_00006578	TCONS_00006578.p2	type:complete	len:189	TCONS_00006578:1156-590(-)
XLOC_002071	TCONS_00006578	TCONS_00006578.p3	type:complete	len:110	TCONS_00006578:1603-1274(-)
XLOC_002071	TCONS_00006581	TCONS_00006581.p1	type:complete	len:1440	TCONS_00006581:619-4938(+)
XLOC_002071	TCONS_00006581	TCONS_00006581.p2	type:complete	len:189	TCONS_00006581:1232-666(-)
XLOC_002071	TCONS_00006581	TCONS_00006581.p3	type:complete	len:110	TCONS_00006581:1679-1350(-)
XLOC_002071	TCONS_00006575	TCONS_00006575.p1	type:complete	len:876	TCONS_00006575:2049-4676(+)
XLOC_002071	TCONS_00006575	TCONS_00006575.p2	type:complete	len:549	TCONS_00006575:437-2083(+)
XLOC_002071	TCONS_00006575	TCONS_00006575.p3	type:complete	len:189	TCONS_00006575:1050-484(-)
XLOC_002071	TCONS_00006575	TCONS_00006575.p4	type:complete	len:110	TCONS_00006575:1497-1168(-)
XLOC_002071	TCONS_00006580	TCONS_00006580.p1	type:complete	len:1440	TCONS_00006580:619-4938(+)
XLOC_002071	TCONS_00006580	TCONS_00006580.p2	type:complete	len:189	TCONS_00006580:1232-666(-)
XLOC_002071	TCONS_00006580	TCONS_00006580.p3	type:complete	len:110	TCONS_00006580:1679-1350(-)
XLOC_002199	TCONS_00006928	TCONS_00006928.p1	type:complete	len:500	TCONS_00006928:163-1662(+)
XLOC_002199	TCONS_00006928	TCONS_00006928.p2	type:complete	len:108	TCONS_00006928:722-1045(+)
XLOC_002199	TCONS_00006929	TCONS_00006929.p1	type:complete	len:500	TCONS_00006929:310-1809(+)
XLOC_002199	TCONS_00006929	TCONS_00006929.p2	type:complete	len:108	TCONS_00006929:869-1192(+)
XLOC_000771	TCONS_00002339	TCONS_00002339.p1	type:complete	len:314	TCONS_00002339:328-1269(+)
XLOC_001607	TCONS_00004998	TCONS_00004998.p1	type:complete	len:161	TCONS_00004998:425-907(+)
XLOC_001607	TCONS_00004998	TCONS_00004998.p2	type:complete	len:107	TCONS_00004998:1009-1329(+)
XLOC_002788	TCONS_00007819	TCONS_00007819.p1	type:complete	len:173	TCONS_00007819:300-818(+)
XLOC_002216	TCONS_00006980	TCONS_00006980.p1	type:complete	len:798	TCONS_00006980:316-2709(+)
XLOC_001345	TCONS_00003979	TCONS_00003979.p1	type:complete	len:120	TCONS_00003979:238-597(+)
XLOC_000689	TCONS_00002097	TCONS_00002097.p1	type:complete	len:682	TCONS_00002097:540-2585(+)
XLOC_000689	TCONS_00002098	TCONS_00002098.p1	type:complete	len:679	TCONS_00002098:509-2545(+)
XLOC_000689	TCONS_00002099	TCONS_00002099.p1	type:complete	len:641	TCONS_00002099:509-2431(+)
XLOC_000689	TCONS_00002100	TCONS_00002100.p1	type:complete	len:636	TCONS_00002100:234-2141(+)
XLOC_000689	TCONS_00002101	TCONS_00002101.p1	type:3prime_partial	len:354	TCONS_00002101:450-1508(+)
XLOC_000689	TCONS_00002096	TCONS_00002096.p1	type:complete	len:651	TCONS_00002096:540-2492(+)
XLOC_001188	TCONS_00003483	TCONS_00003483.p1	type:complete	len:1365	TCONS_00003483:358-4452(+)
XLOC_001188	TCONS_00003483	TCONS_00003483.p2	type:complete	len:161	TCONS_00003483:2447-1965(-)
XLOC_002715	TCONS_00007746	TCONS_00007746.p1	type:complete	len:324	TCONS_00007746:1097-2068(+)
XLOC_001169	TCONS_00003404	TCONS_00003404.p1	type:5prime_partial	len:346	TCONS_00003404:1-1038(+)
XLOC_001169	TCONS_00003412	TCONS_00003412.p1	type:5prime_partial	len:128	TCONS_00003412:3-386(+)
XLOC_001169	TCONS_00003403	TCONS_00003403.p1	type:5prime_partial	len:156	TCONS_00003403:1-468(+)
XLOC_001169	TCONS_00003403	TCONS_00003403.p2	type:complete	len:104	TCONS_00003403:1480-1791(+)
XLOC_001169	TCONS_00003409	TCONS_00003409.p1	type:5prime_partial	len:147	TCONS_00003409:2-442(+)
XLOC_001169	TCONS_00003410	TCONS_00003410.p1	type:5prime_partial	len:128	TCONS_00003410:2-385(+)
XLOC_001169	TCONS_00003410	TCONS_00003410.p2	type:complete	len:123	TCONS_00003410:1142-774(-)
XLOC_001169	TCONS_00003406	TCONS_00003406.p1	type:5prime_partial	len:155	TCONS_00003406:1-465(+)
XLOC_001169	TCONS_00003406	TCONS_00003406.p2	type:complete	len:123	TCONS_00003406:1073-705(-)
XLOC_001169	TCONS_00003406	TCONS_00003406.p3	type:complete	len:104	TCONS_00003406:1990-2301(+)
XLOC_001169	TCONS_00003408	TCONS_00003408.p1	type:5prime_partial	len:154	TCONS_00003408:1-462(+)
XLOC_001169	TCONS_00003408	TCONS_00003408.p2	type:complete	len:104	TCONS_00003408:705-1016(+)
XLOC_001169	TCONS_00003405	TCONS_00003405.p1	type:5prime_partial	len:204	TCONS_00003405:1-612(+)
XLOC_001169	TCONS_00003405	TCONS_00003405.p2	type:complete	len:123	TCONS_00003405:1092-724(-)
XLOC_001169	TCONS_00003405	TCONS_00003405.p3	type:complete	len:104	TCONS_00003405:2009-2320(+)
XLOC_001169	TCONS_00003407	TCONS_00003407.p1	type:5prime_partial	len:235	TCONS_00003407:3-707(+)
XLOC_001169	TCONS_00003407	TCONS_00003407.p2	type:complete	len:104	TCONS_00003407:1492-1803(+)
XLOC_001169	TCONS_00003411	TCONS_00003411.p1	type:5prime_partial	len:127	TCONS_00003411:1-381(+)
XLOC_001169	TCONS_00003411	TCONS_00003411.p2	type:complete	len:123	TCONS_00003411:1138-770(-)
XLOC_001169	TCONS_00003411	TCONS_00003411.p3	type:complete	len:104	TCONS_00003411:1286-1597(+)
XLOC_000941	TCONS_00002793	TCONS_00002793.p1	type:5prime_partial	len:156	TCONS_00002793:3-470(+)
XLOC_001341	TCONS_00003972	TCONS_00003972.p1	type:complete	len:358	TCONS_00003972:268-1341(+)
XLOC_001341	TCONS_00003971	TCONS_00003971.p1	type:complete	len:220	TCONS_00003971:233-892(+)
XLOC_001341	TCONS_00003971	TCONS_00003971.p2	type:complete	len:142	TCONS_00003971:741-1166(+)
XLOC_001341	TCONS_00003970	TCONS_00003970.p1	type:5prime_partial	len:291	TCONS_00003970:2-874(+)
XLOC_000469	TCONS_00001488	TCONS_00001488.p1	type:complete	len:601	TCONS_00001488:256-2058(+)
XLOC_000605	TCONS_00001873	TCONS_00001873.p1	type:3prime_partial	len:197	TCONS_00001873:705-1292(+)
XLOC_000605	TCONS_00001873	TCONS_00001873.p2	type:complete	len:127	TCONS_00001873:111-491(+)
XLOC_000416	TCONS_00001320	TCONS_00001320.p1	type:complete	len:412	TCONS_00001320:207-1442(+)
XLOC_000416	TCONS_00001320	TCONS_00001320.p2	type:complete	len:102	TCONS_00001320:1331-1026(-)
XLOC_002361	TCONS_00007391	TCONS_00007391.p1	type:complete	len:565	TCONS_00007391:197-1891(+)
XLOC_002361	TCONS_00007391	TCONS_00007391.p2	type:complete	len:148	TCONS_00007391:1351-908(-)
XLOC_002396	TCONS_00007427	TCONS_00007427.p1	type:complete	len:123	TCONS_00007427:655-287(-)
XLOC_001946	TCONS_00006193	TCONS_00006193.p1	type:complete	len:111	TCONS_00006193:405-737(+)
XLOC_000703	TCONS_00002138	TCONS_00002138.p1	type:complete	len:643	TCONS_00002138:1397-3325(+)
XLOC_000703	TCONS_00002138	TCONS_00002138.p2	type:complete	len:333	TCONS_00002138:215-1213(+)
XLOC_000703	TCONS_00002138	TCONS_00002138.p3	type:complete	len:132	TCONS_00002138:2692-2297(-)
XLOC_000703	TCONS_00002142	TCONS_00002142.p1	type:complete	len:413	TCONS_00002142:2088-3326(+)
XLOC_000703	TCONS_00002142	TCONS_00002142.p2	type:complete	len:333	TCONS_00002142:199-1197(+)
XLOC_000703	TCONS_00002142	TCONS_00002142.p3	type:complete	len:132	TCONS_00002142:2693-2298(-)
XLOC_000703	TCONS_00002141	TCONS_00002141.p1	type:complete	len:648	TCONS_00002141:2422-4365(+)
XLOC_000703	TCONS_00002141	TCONS_00002141.p2	type:complete	len:333	TCONS_00002141:215-1213(+)
XLOC_000703	TCONS_00002141	TCONS_00002141.p3	type:complete	len:132	TCONS_00002141:3732-3337(-)
XLOC_000703	TCONS_00002139	TCONS_00002139.p1	type:complete	len:641	TCONS_00002139:1397-3319(+)
XLOC_000703	TCONS_00002139	TCONS_00002139.p2	type:complete	len:333	TCONS_00002139:215-1213(+)
XLOC_000703	TCONS_00002139	TCONS_00002139.p3	type:complete	len:130	TCONS_00002139:2686-2297(-)
XLOC_000703	TCONS_00002140	TCONS_00002140.p1	type:complete	len:646	TCONS_00002140:2422-4359(+)
XLOC_000703	TCONS_00002140	TCONS_00002140.p2	type:complete	len:333	TCONS_00002140:215-1213(+)
XLOC_000703	TCONS_00002140	TCONS_00002140.p3	type:complete	len:130	TCONS_00002140:3726-3337(-)
XLOC_000544	TCONS_00001743	TCONS_00001743.p1	type:complete	len:343	TCONS_00001743:146-1174(+)
XLOC_000544	TCONS_00001744	TCONS_00001744.p1	type:complete	len:343	TCONS_00001744:299-1327(+)
XLOC_002359	TCONS_00007388	TCONS_00007388.p1	type:complete	len:599	TCONS_00007388:236-2032(+)
XLOC_002359	TCONS_00007388	TCONS_00007388.p2	type:complete	len:135	TCONS_00007388:1803-1399(-)
XLOC_002359	TCONS_00007388	TCONS_00007388.p3	type:complete	len:113	TCONS_00007388:508-170(-)
XLOC_002359	TCONS_00007388	TCONS_00007388.p4	type:complete	len:102	TCONS_00007388:492-187(-)
XLOC_002359	TCONS_00007387	TCONS_00007387.p1	type:complete	len:228	TCONS_00007387:236-919(+)
XLOC_002359	TCONS_00007387	TCONS_00007387.p2	type:complete	len:113	TCONS_00007387:508-170(-)
XLOC_002359	TCONS_00007387	TCONS_00007387.p3	type:complete	len:102	TCONS_00007387:492-187(-)
XLOC_002359	TCONS_00007385	TCONS_00007385.p1	type:complete	len:228	TCONS_00007385:122-805(+)
XLOC_002359	TCONS_00007385	TCONS_00007385.p2	type:complete	len:184	TCONS_00007385:1430-1981(+)
XLOC_002359	TCONS_00007385	TCONS_00007385.p3	type:complete	len:135	TCONS_00007385:1752-1348(-)
XLOC_002359	TCONS_00007385	TCONS_00007385.p4	type:complete	len:113	TCONS_00007385:394-56(-)
XLOC_002359	TCONS_00007385	TCONS_00007385.p5	type:complete	len:102	TCONS_00007385:378-73(-)
XLOC_002359	TCONS_00007382	TCONS_00007382.p1	type:complete	len:156	TCONS_00007382:215-682(+)
XLOC_002359	TCONS_00007382	TCONS_00007382.p2	type:complete	len:115	TCONS_00007382:1002-1346(+)
XLOC_002359	TCONS_00007382	TCONS_00007382.p3	type:complete	len:103	TCONS_00007382:2171-2479(+)
XLOC_002359	TCONS_00007384	TCONS_00007384.p1	type:complete	len:513	TCONS_00007384:121-1659(+)
XLOC_002359	TCONS_00007384	TCONS_00007384.p2	type:complete	len:113	TCONS_00007384:393-55(-)
XLOC_002359	TCONS_00007384	TCONS_00007384.p3	type:complete	len:103	TCONS_00007384:2050-2358(+)
XLOC_002359	TCONS_00007384	TCONS_00007384.p4	type:complete	len:102	TCONS_00007384:377-72(-)
XLOC_002359	TCONS_00007383	TCONS_00007383.p1	type:complete	len:228	TCONS_00007383:37-720(+)
XLOC_002359	TCONS_00007383	TCONS_00007383.p2	type:3prime_partial	len:104	TCONS_00007383:309-1(-)
XLOC_002359	TCONS_00007386	TCONS_00007386.p1	type:complete	len:513	TCONS_00007386:235-1773(+)
XLOC_002359	TCONS_00007386	TCONS_00007386.p2	type:complete	len:113	TCONS_00007386:507-169(-)
XLOC_002359	TCONS_00007386	TCONS_00007386.p3	type:complete	len:102	TCONS_00007386:491-186(-)
XLOC_000838	TCONS_00002519	TCONS_00002519.p1	type:complete	len:269	TCONS_00002519:356-1162(+)
XLOC_002280	TCONS_00007122	TCONS_00007122.p1	type:complete	len:228	TCONS_00007122:300-983(+)
XLOC_002280	TCONS_00007121	TCONS_00007121.p1	type:complete	len:228	TCONS_00007121:166-849(+)
XLOC_000801	TCONS_00002417	TCONS_00002417.p1	type:complete	len:628	TCONS_00002417:173-2056(+)
XLOC_000801	TCONS_00002417	TCONS_00002417.p2	type:complete	len:129	TCONS_00002417:667-281(-)
XLOC_001066	TCONS_00003134	TCONS_00003134.p1	type:complete	len:263	TCONS_00003134:870-1658(+)
XLOC_001066	TCONS_00003134	TCONS_00003134.p2	type:complete	len:236	TCONS_00003134:99-806(+)
XLOC_001066	TCONS_00003134	TCONS_00003134.p3	type:complete	len:122	TCONS_00003134:445-810(+)
XLOC_001066	TCONS_00003126	TCONS_00003126.p1	type:complete	len:243	TCONS_00003126:915-1643(+)
XLOC_001066	TCONS_00003126	TCONS_00003126.p2	type:complete	len:236	TCONS_00003126:144-851(+)
XLOC_001066	TCONS_00003126	TCONS_00003126.p3	type:complete	len:130	TCONS_00003126:490-879(+)
XLOC_001066	TCONS_00003125	TCONS_00003125.p1	type:complete	len:520	TCONS_00003125:248-1807(+)
XLOC_001066	TCONS_00003125	TCONS_00003125.p2	type:complete	len:121	TCONS_00003125:594-956(+)
XLOC_001066	TCONS_00003127	TCONS_00003127.p1	type:complete	len:263	TCONS_00003127:915-1703(+)
XLOC_001066	TCONS_00003127	TCONS_00003127.p2	type:complete	len:236	TCONS_00003127:144-851(+)
XLOC_001066	TCONS_00003127	TCONS_00003127.p3	type:complete	len:130	TCONS_00003127:490-879(+)
XLOC_001066	TCONS_00003131	TCONS_00003131.p1	type:complete	len:263	TCONS_00003131:884-1672(+)
XLOC_001066	TCONS_00003131	TCONS_00003131.p2	type:complete	len:236	TCONS_00003131:113-820(+)
XLOC_001066	TCONS_00003131	TCONS_00003131.p3	type:complete	len:122	TCONS_00003131:459-824(+)
XLOC_001066	TCONS_00003129	TCONS_00003129.p1	type:complete	len:485	TCONS_00003129:140-1594(+)
XLOC_001066	TCONS_00003129	TCONS_00003129.p2	type:complete	len:121	TCONS_00003129:486-848(+)
XLOC_001066	TCONS_00003128	TCONS_00003128.p1	type:complete	len:263	TCONS_00003128:915-1703(+)
XLOC_001066	TCONS_00003128	TCONS_00003128.p2	type:complete	len:236	TCONS_00003128:144-851(+)
XLOC_001066	TCONS_00003128	TCONS_00003128.p3	type:complete	len:130	TCONS_00003128:490-879(+)
XLOC_001066	TCONS_00003135	TCONS_00003135.p1	type:complete	len:263	TCONS_00003135:280-1068(+)
XLOC_001066	TCONS_00003133	TCONS_00003133.p1	type:complete	len:263	TCONS_00003133:858-1646(+)
XLOC_001066	TCONS_00003133	TCONS_00003133.p2	type:complete	len:232	TCONS_00003133:99-794(+)
XLOC_001066	TCONS_00003133	TCONS_00003133.p3	type:complete	len:167	TCONS_00003133:682-182(-)
XLOC_001066	TCONS_00003133	TCONS_00003133.p4	type:complete	len:118	TCONS_00003133:445-798(+)
XLOC_001066	TCONS_00003124	TCONS_00003124.p1	type:complete	len:520	TCONS_00003124:257-1816(+)
XLOC_001066	TCONS_00003124	TCONS_00003124.p2	type:complete	len:121	TCONS_00003124:603-965(+)
XLOC_001066	TCONS_00003130	TCONS_00003130.p1	type:complete	len:520	TCONS_00003130:117-1676(+)
XLOC_001066	TCONS_00003130	TCONS_00003130.p2	type:complete	len:121	TCONS_00003130:463-825(+)
XLOC_001066	TCONS_00003132	TCONS_00003132.p1	type:complete	len:280	TCONS_00003132:819-1658(+)
XLOC_001066	TCONS_00003132	TCONS_00003132.p2	type:complete	len:236	TCONS_00003132:99-806(+)
XLOC_001066	TCONS_00003132	TCONS_00003132.p3	type:complete	len:130	TCONS_00003132:445-834(+)
XLOC_002611	TCONS_00007642	TCONS_00007642.p1	type:complete	len:669	TCONS_00007642:2671-665(-)
XLOC_002611	TCONS_00007642	TCONS_00007642.p2	type:complete	len:101	TCONS_00007642:448-750(+)
XLOC_001575	TCONS_00004889	TCONS_00004889.p1	type:complete	len:386	TCONS_00004889:265-1422(+)
XLOC_001575	TCONS_00004890	TCONS_00004890.p1	type:complete	len:204	TCONS_00004890:265-876(+)
XLOC_002111	TCONS_00006691	TCONS_00006691.p1	type:complete	len:184	TCONS_00006691:338-889(+)
XLOC_002180	TCONS_00006872	TCONS_00006872.p1	type:complete	len:254	TCONS_00006872:2896-2135(-)
XLOC_002180	TCONS_00006872	TCONS_00006872.p2	type:complete	len:117	TCONS_00006872:1718-1368(-)
XLOC_002180	TCONS_00006872	TCONS_00006872.p3	type:complete	len:115	TCONS_00006872:1605-1261(-)
XLOC_002180	TCONS_00006872	TCONS_00006872.p4	type:complete	len:115	TCONS_00006872:1094-750(-)
XLOC_002180	TCONS_00006872	TCONS_00006872.p5	type:complete	len:112	TCONS_00006872:3577-3242(-)
XLOC_002180	TCONS_00006872	TCONS_00006872.p6	type:complete	len:103	TCONS_00006872:628-320(-)
XLOC_002714	TCONS_00007745	TCONS_00007745.p1	type:3prime_partial	len:243	TCONS_00007745:149-874(+)
XLOC_000422	TCONS_00001331	TCONS_00001331.p1	type:complete	len:267	TCONS_00001331:465-1265(+)
XLOC_000742	TCONS_00002240	TCONS_00002240.p1	type:complete	len:239	TCONS_00002240:517-1233(+)
XLOC_001445	TCONS_00004301	TCONS_00004301.p1	type:complete	len:143	TCONS_00004301:777-1205(+)
XLOC_001445	TCONS_00004280	TCONS_00004280.p1	type:complete	len:144	TCONS_00004280:788-1219(+)
XLOC_001445	TCONS_00004288	TCONS_00004288.p1	type:complete	len:142	TCONS_00004288:814-1239(+)
XLOC_001581	TCONS_00004912	TCONS_00004912.p1	type:complete	len:395	TCONS_00004912:286-1470(+)
XLOC_001484	TCONS_00004527	TCONS_00004527.p1	type:complete	len:670	TCONS_00004527:475-2484(+)
XLOC_001484	TCONS_00004527	TCONS_00004527.p2	type:complete	len:182	TCONS_00004527:1157-1702(+)
XLOC_001484	TCONS_00004527	TCONS_00004527.p3	type:complete	len:125	TCONS_00004527:1145-771(-)
XLOC_001484	TCONS_00004527	TCONS_00004527.p4	type:complete	len:113	TCONS_00004527:1377-1039(-)
XLOC_000069	TCONS_00000149	TCONS_00000149.p1	type:complete	len:660	TCONS_00000149:847-2826(+)
XLOC_000069	TCONS_00000148	TCONS_00000148.p1	type:complete	len:427	TCONS_00000148:848-2128(+)
XLOC_000069	TCONS_00000148	TCONS_00000148.p2	type:complete	len:286	TCONS_00000148:2181-3038(+)
XLOC_000069	TCONS_00000147	TCONS_00000147.p1	type:complete	len:735	TCONS_00000147:849-3053(+)
XLOC_001418	TCONS_00004205	TCONS_00004205.p1	type:complete	len:340	TCONS_00004205:250-1269(+)
XLOC_001418	TCONS_00004205	TCONS_00004205.p2	type:complete	len:111	TCONS_00004205:1073-1405(+)
XLOC_001418	TCONS_00004206	TCONS_00004206.p1	type:complete	len:240	TCONS_00004206:250-969(+)
XLOC_001418	TCONS_00004206	TCONS_00004206.p2	type:complete	len:126	TCONS_00004206:1244-1621(+)
XLOC_001418	TCONS_00004206	TCONS_00004206.p3	type:complete	len:111	TCONS_00004206:1425-1757(+)
XLOC_001418	TCONS_00004204	TCONS_00004204.p1	type:complete	len:126	TCONS_00004204:746-1123(+)
XLOC_001418	TCONS_00004204	TCONS_00004204.p2	type:complete	len:111	TCONS_00004204:927-1259(+)
XLOC_002649	TCONS_00007680	TCONS_00007680.p1	type:complete	len:189	TCONS_00007680:1043-477(-)
XLOC_002744	TCONS_00007775	TCONS_00007775.p1	type:complete	len:303	TCONS_00007775:409-1317(+)
XLOC_001006	TCONS_00002965	TCONS_00002965.p1	type:complete	len:434	TCONS_00002965:607-1908(+)
XLOC_001006	TCONS_00002966	TCONS_00002966.p1	type:complete	len:303	TCONS_00002966:477-1385(+)
XLOC_001006	TCONS_00002966	TCONS_00002966.p2	type:complete	len:142	TCONS_00002966:1618-2043(+)
XLOC_002523	TCONS_00007554	TCONS_00007554.p1	type:complete	len:205	TCONS_00007554:172-786(+)
XLOC_001863	TCONS_00005892	TCONS_00005892.p1	type:complete	len:322	TCONS_00005892:137-1102(+)
XLOC_001863	TCONS_00005892	TCONS_00005892.p2	type:complete	len:233	TCONS_00005892:1677-2375(+)
XLOC_001863	TCONS_00005892	TCONS_00005892.p3	type:complete	len:111	TCONS_00005892:766-434(-)
XLOC_001863	TCONS_00005891	TCONS_00005891.p1	type:5prime_partial	len:624	TCONS_00005891:3-1874(+)
XLOC_001863	TCONS_00005891	TCONS_00005891.p2	type:complete	len:111	TCONS_00005891:764-432(-)
XLOC_001863	TCONS_00005890	TCONS_00005890.p1	type:5prime_partial	len:366	TCONS_00005890:3-1100(+)
XLOC_001863	TCONS_00005890	TCONS_00005890.p2	type:complete	len:233	TCONS_00005890:1675-2373(+)
XLOC_001863	TCONS_00005890	TCONS_00005890.p3	type:complete	len:111	TCONS_00005890:764-432(-)
XLOC_001863	TCONS_00005888	TCONS_00005888.p1	type:5prime_partial	len:550	TCONS_00005888:1-1650(+)
XLOC_001863	TCONS_00005888	TCONS_00005888.p2	type:complete	len:111	TCONS_00005888:540-208(-)
XLOC_001863	TCONS_00005887	TCONS_00005887.p1	type:5prime_partial	len:504	TCONS_00005887:1-1512(+)
XLOC_001863	TCONS_00005887	TCONS_00005887.p2	type:complete	len:111	TCONS_00005887:402-70(-)
XLOC_001863	TCONS_00005889	TCONS_00005889.p1	type:complete	len:402	TCONS_00005889:625-1830(+)
XLOC_001863	TCONS_00005889	TCONS_00005889.p2	type:5prime_partial	len:150	TCONS_00005889:3-452(+)
XLOC_001863	TCONS_00005893	TCONS_00005893.p1	type:5prime_partial	len:517	TCONS_00005893:3-1553(+)
XLOC_001863	TCONS_00005893	TCONS_00005893.p2	type:complete	len:111	TCONS_00005893:764-432(-)
XLOC_002193	TCONS_00006902	TCONS_00006902.p1	type:complete	len:105	TCONS_00006902:370-684(+)
XLOC_002193	TCONS_00006903	TCONS_00006903.p1	type:complete	len:199	TCONS_00006903:466-1062(+)
XLOC_000282	TCONS_00000905	TCONS_00000905.p1	type:5prime_partial	len:697	TCONS_00000905:2-2092(+)
XLOC_000282	TCONS_00000905	TCONS_00000905.p2	type:complete	len:163	TCONS_00000905:1005-1493(+)
XLOC_002532	TCONS_00007563	TCONS_00007563.p1	type:complete	len:105	TCONS_00007563:441-127(-)
XLOC_000071	TCONS_00000157	TCONS_00000157.p1	type:5prime_partial	len:345	TCONS_00000157:2-1036(+)
XLOC_000071	TCONS_00000155	TCONS_00000155.p1	type:5prime_partial	len:234	TCONS_00000155:2-703(+)
XLOC_000071	TCONS_00000155	TCONS_00000155.p2	type:complete	len:211	TCONS_00000155:909-1541(+)
XLOC_000071	TCONS_00000156	TCONS_00000156.p1	type:5prime_partial	len:345	TCONS_00000156:2-1036(+)
XLOC_001223	TCONS_00003617	TCONS_00003617.p1	type:complete	len:114	TCONS_00003617:225-566(+)
XLOC_000916	TCONS_00002722	TCONS_00002722.p1	type:complete	len:187	TCONS_00002722:90-650(+)
XLOC_000916	TCONS_00002722	TCONS_00002722.p2	type:complete	len:100	TCONS_00002722:109-408(+)
XLOC_000916	TCONS_00002723	TCONS_00002723.p1	type:complete	len:201	TCONS_00002723:90-692(+)
XLOC_000916	TCONS_00002723	TCONS_00002723.p2	type:complete	len:100	TCONS_00002723:109-408(+)
XLOC_000916	TCONS_00002724	TCONS_00002724.p1	type:complete	len:251	TCONS_00002724:90-842(+)
XLOC_000916	TCONS_00002724	TCONS_00002724.p2	type:complete	len:104	TCONS_00002724:880-569(-)
XLOC_000916	TCONS_00002724	TCONS_00002724.p3	type:complete	len:100	TCONS_00002724:109-408(+)
XLOC_002298	TCONS_00007175	TCONS_00007175.p1	type:complete	len:162	TCONS_00007175:47-532(+)
XLOC_002298	TCONS_00007181	TCONS_00007181.p1	type:complete	len:270	TCONS_00007181:127-936(+)
XLOC_002298	TCONS_00007180	TCONS_00007180.p1	type:complete	len:270	TCONS_00007180:112-921(+)
XLOC_002298	TCONS_00007177	TCONS_00007177.p1	type:complete	len:270	TCONS_00007177:42-851(+)
XLOC_002298	TCONS_00007178	TCONS_00007178.p1	type:complete	len:270	TCONS_00007178:112-921(+)
XLOC_002298	TCONS_00007182	TCONS_00007182.p1	type:complete	len:270	TCONS_00007182:127-936(+)
XLOC_002298	TCONS_00007179	TCONS_00007179.p1	type:complete	len:270	TCONS_00007179:75-884(+)
XLOC_002298	TCONS_00007176	TCONS_00007176.p1	type:complete	len:270	TCONS_00007176:145-954(+)
XLOC_000194	TCONS_00000574	TCONS_00000574.p1	type:complete	len:224	TCONS_00000574:669-1340(+)
XLOC_000194	TCONS_00000574	TCONS_00000574.p2	type:5prime_partial	len:103	TCONS_00000574:1-309(+)
XLOC_002449	TCONS_00007480	TCONS_00007480.p1	type:complete	len:302	TCONS_00007480:478-1383(+)
XLOC_002213	TCONS_00006974	TCONS_00006974.p1	type:complete	len:128	TCONS_00006974:272-655(+)
XLOC_001944	TCONS_00006190	TCONS_00006190.p1	type:complete	len:471	TCONS_00006190:1497-2909(+)
XLOC_001944	TCONS_00006188	TCONS_00006188.p1	type:complete	len:240	TCONS_00006188:397-1116(+)
XLOC_001944	TCONS_00006188	TCONS_00006188.p2	type:complete	len:204	TCONS_00006188:1198-1809(+)
XLOC_001944	TCONS_00006186	TCONS_00006186.p1	type:complete	len:471	TCONS_00006186:356-1768(+)
XLOC_001944	TCONS_00006184	TCONS_00006184.p1	type:complete	len:471	TCONS_00006184:267-1679(+)
XLOC_001944	TCONS_00006187	TCONS_00006187.p1	type:complete	len:471	TCONS_00006187:356-1768(+)
XLOC_001944	TCONS_00006185	TCONS_00006185.p1	type:complete	len:471	TCONS_00006185:289-1701(+)
XLOC_001944	TCONS_00006189	TCONS_00006189.p1	type:complete	len:471	TCONS_00006189:1497-2909(+)
XLOC_000110	TCONS_00000279	TCONS_00000279.p1	type:complete	len:123	TCONS_00000279:1158-790(-)
XLOC_000110	TCONS_00000278	TCONS_00000278.p1	type:complete	len:180	TCONS_00000278:1023-484(-)
XLOC_000110	TCONS_00000277	TCONS_00000277.p1	type:complete	len:166	TCONS_00000277:1330-833(-)
XLOC_001362	TCONS_00004038	TCONS_00004038.p1	type:complete	len:126	TCONS_00004038:162-539(+)
XLOC_002112	TCONS_00006694	TCONS_00006694.p1	type:complete	len:136	TCONS_00006694:342-749(+)
XLOC_002112	TCONS_00006693	TCONS_00006693.p1	type:complete	len:136	TCONS_00006693:173-580(+)
XLOC_002112	TCONS_00006692	TCONS_00006692.p1	type:complete	len:136	TCONS_00006692:82-489(+)
XLOC_000928	TCONS_00002761	TCONS_00002761.p1	type:complete	len:557	TCONS_00002761:627-2297(+)
XLOC_002101	TCONS_00006658	TCONS_00006658.p1	type:complete	len:341	TCONS_00006658:103-1125(+)
XLOC_002101	TCONS_00006656	TCONS_00006656.p1	type:complete	len:149	TCONS_00006656:330-776(+)
XLOC_002101	TCONS_00006659	TCONS_00006659.p1	type:complete	len:341	TCONS_00006659:192-1214(+)
XLOC_002101	TCONS_00006657	TCONS_00006657.p1	type:complete	len:149	TCONS_00006657:371-817(+)
XLOC_000660	TCONS_00002022	TCONS_00002022.p1	type:5prime_partial	len:501	TCONS_00002022:2-1504(+)
XLOC_000660	TCONS_00002024	TCONS_00002024.p1	type:5prime_partial	len:449	TCONS_00002024:1-1347(+)
XLOC_000660	TCONS_00002024	TCONS_00002024.p2	type:5prime_partial	len:104	TCONS_00002024:2-313(+)
XLOC_000660	TCONS_00002017	TCONS_00002017.p1	type:complete	len:401	TCONS_00002017:749-1951(+)
XLOC_000660	TCONS_00002017	TCONS_00002017.p2	type:complete	len:115	TCONS_00002017:375-719(+)
XLOC_000660	TCONS_00002017	TCONS_00002017.p3	type:5prime_partial	len:100	TCONS_00002017:2-301(+)
XLOC_000660	TCONS_00002016	TCONS_00002016.p1	type:complete	len:508	TCONS_00002016:428-1951(+)
XLOC_000660	TCONS_00002016	TCONS_00002016.p2	type:5prime_partial	len:100	TCONS_00002016:2-301(+)
XLOC_000660	TCONS_00002019	TCONS_00002019.p1	type:5prime_partial	len:530	TCONS_00002019:2-1591(+)
XLOC_000660	TCONS_00002020	TCONS_00002020.p1	type:5prime_partial	len:596	TCONS_00002020:2-1789(+)
XLOC_000660	TCONS_00002025	TCONS_00002025.p1	type:5prime_partial	len:506	TCONS_00002025:3-1520(+)
XLOC_000660	TCONS_00002015	TCONS_00002015.p1	type:complete	len:444	TCONS_00002015:428-1759(+)
XLOC_000660	TCONS_00002015	TCONS_00002015.p2	type:5prime_partial	len:100	TCONS_00002015:2-301(+)
XLOC_000660	TCONS_00002021	TCONS_00002021.p1	type:5prime_partial	len:543	TCONS_00002021:3-1631(+)
XLOC_000660	TCONS_00002018	TCONS_00002018.p1	type:complete	len:335	TCONS_00002018:749-1753(+)
XLOC_000660	TCONS_00002018	TCONS_00002018.p2	type:complete	len:115	TCONS_00002018:375-719(+)
XLOC_000660	TCONS_00002018	TCONS_00002018.p3	type:5prime_partial	len:100	TCONS_00002018:2-301(+)
XLOC_000660	TCONS_00002023	TCONS_00002023.p1	type:5prime_partial	len:515	TCONS_00002023:1-1545(+)
XLOC_000660	TCONS_00002023	TCONS_00002023.p2	type:5prime_partial	len:104	TCONS_00002023:2-313(+)
XLOC_001770	TCONS_00005557	TCONS_00005557.p1	type:complete	len:181	TCONS_00005557:145-687(+)
XLOC_001770	TCONS_00005556	TCONS_00005556.p1	type:complete	len:166	TCONS_00005556:145-642(+)
XLOC_001770	TCONS_00005556	TCONS_00005556.p2	type:complete	len:108	TCONS_00005556:600-923(+)
XLOC_001770	TCONS_00005561	TCONS_00005561.p1	type:complete	len:232	TCONS_00005561:219-914(+)
XLOC_001770	TCONS_00005562	TCONS_00005562.p1	type:complete	len:279	TCONS_00005562:311-1147(+)
XLOC_001770	TCONS_00005560	TCONS_00005560.p1	type:complete	len:279	TCONS_00005560:391-1227(+)
XLOC_001770	TCONS_00005558	TCONS_00005558.p1	type:complete	len:279	TCONS_00005558:145-981(+)
XLOC_001770	TCONS_00005559	TCONS_00005559.p1	type:complete	len:181	TCONS_00005559:223-765(+)
XLOC_000118	TCONS_00000293	TCONS_00000293.p1	type:complete	len:236	TCONS_00000293:180-887(+)
XLOC_000118	TCONS_00000293	TCONS_00000293.p2	type:complete	len:103	TCONS_00000293:1036-728(-)
XLOC_000118	TCONS_00000294	TCONS_00000294.p1	type:complete	len:259	TCONS_00000294:904-1680(+)
XLOC_000118	TCONS_00000294	TCONS_00000294.p2	type:complete	len:103	TCONS_00000294:1829-1521(-)
XLOC_000458	TCONS_00001440	TCONS_00001440.p1	type:complete	len:128	TCONS_00001440:3148-3531(+)
XLOC_000458	TCONS_00001440	TCONS_00001440.p2	type:complete	len:119	TCONS_00001440:563-919(+)
XLOC_000458	TCONS_00001440	TCONS_00001440.p3	type:complete	len:113	TCONS_00001440:283-621(+)
XLOC_000458	TCONS_00001440	TCONS_00001440.p4	type:complete	len:101	TCONS_00001440:2723-3025(+)
XLOC_000458	TCONS_00001426	TCONS_00001426.p1	type:complete	len:250	TCONS_00001426:4035-4784(+)
XLOC_000458	TCONS_00001426	TCONS_00001426.p2	type:complete	len:120	TCONS_00001426:1864-2223(+)
XLOC_000458	TCONS_00001426	TCONS_00001426.p3	type:complete	len:113	TCONS_00001426:1584-1922(+)
XLOC_000458	TCONS_00001426	TCONS_00001426.p4	type:complete	len:100	TCONS_00001426:694-993(+)
XLOC_000458	TCONS_00001435	TCONS_00001435.p1	type:complete	len:219	TCONS_00001435:4112-4768(+)
XLOC_000458	TCONS_00001435	TCONS_00001435.p2	type:complete	len:120	TCONS_00001435:1949-2308(+)
XLOC_000458	TCONS_00001435	TCONS_00001435.p3	type:complete	len:113	TCONS_00001435:1669-2007(+)
XLOC_000458	TCONS_00001421	TCONS_00001421.p1	type:complete	len:250	TCONS_00001421:4107-4856(+)
XLOC_000458	TCONS_00001421	TCONS_00001421.p2	type:complete	len:120	TCONS_00001421:2006-2365(+)
XLOC_000458	TCONS_00001421	TCONS_00001421.p3	type:complete	len:113	TCONS_00001421:1726-2064(+)
XLOC_000458	TCONS_00001434	TCONS_00001434.p1	type:complete	len:299	TCONS_00001434:4140-5036(+)
XLOC_000458	TCONS_00001434	TCONS_00001434.p2	type:complete	len:120	TCONS_00001434:1949-2308(+)
XLOC_000458	TCONS_00001434	TCONS_00001434.p3	type:complete	len:113	TCONS_00001434:1669-2007(+)
XLOC_000458	TCONS_00001428	TCONS_00001428.p1	type:complete	len:250	TCONS_00001428:4054-4803(+)
XLOC_000458	TCONS_00001428	TCONS_00001428.p2	type:complete	len:119	TCONS_00001428:1915-2271(+)
XLOC_000458	TCONS_00001428	TCONS_00001428.p3	type:complete	len:113	TCONS_00001428:1635-1973(+)
XLOC_000458	TCONS_00001423	TCONS_00001423.p1	type:complete	len:135	TCONS_00001423:4257-4661(+)
XLOC_000458	TCONS_00001423	TCONS_00001423.p2	type:complete	len:120	TCONS_00001423:1690-2049(+)
XLOC_000458	TCONS_00001423	TCONS_00001423.p3	type:complete	len:101	TCONS_00001423:3832-4134(+)
XLOC_000458	TCONS_00001427	TCONS_00001427.p1	type:complete	len:135	TCONS_00001427:4582-4986(+)
XLOC_000458	TCONS_00001427	TCONS_00001427.p2	type:complete	len:120	TCONS_00001427:1945-2304(+)
XLOC_000458	TCONS_00001427	TCONS_00001427.p3	type:complete	len:113	TCONS_00001427:1665-2003(+)
XLOC_000458	TCONS_00001427	TCONS_00001427.p4	type:complete	len:102	TCONS_00001427:983-1288(+)
XLOC_000458	TCONS_00001427	TCONS_00001427.p5	type:complete	len:100	TCONS_00001427:694-993(+)
XLOC_000458	TCONS_00001438	TCONS_00001438.p1	type:complete	len:243	TCONS_00001438:2779-3507(+)
XLOC_000458	TCONS_00001438	TCONS_00001438.p2	type:complete	len:219	TCONS_00001438:1715-2371(+)
XLOC_000458	TCONS_00001438	TCONS_00001438.p3	type:complete	len:119	TCONS_00001438:872-1228(+)
XLOC_000458	TCONS_00001438	TCONS_00001438.p4	type:complete	len:113	TCONS_00001438:592-930(+)
XLOC_000458	TCONS_00001433	TCONS_00001433.p1	type:complete	len:243	TCONS_00001433:4112-4840(+)
XLOC_000458	TCONS_00001433	TCONS_00001433.p2	type:complete	len:120	TCONS_00001433:1949-2308(+)
XLOC_000458	TCONS_00001433	TCONS_00001433.p3	type:complete	len:113	TCONS_00001433:1669-2007(+)
XLOC_000458	TCONS_00001436	TCONS_00001436.p1	type:complete	len:219	TCONS_00001436:4096-4752(+)
XLOC_000458	TCONS_00001436	TCONS_00001436.p2	type:complete	len:119	TCONS_00001436:1949-2305(+)
XLOC_000458	TCONS_00001436	TCONS_00001436.p3	type:complete	len:113	TCONS_00001436:1669-2007(+)
XLOC_000458	TCONS_00001437	TCONS_00001437.p1	type:complete	len:135	TCONS_00001437:4866-5270(+)
XLOC_000458	TCONS_00001437	TCONS_00001437.p2	type:complete	len:120	TCONS_00001437:1949-2308(+)
XLOC_000458	TCONS_00001437	TCONS_00001437.p3	type:complete	len:113	TCONS_00001437:1669-2007(+)
XLOC_000458	TCONS_00001424	TCONS_00001424.p1	type:complete	len:135	TCONS_00001424:4203-4607(+)
XLOC_000458	TCONS_00001424	TCONS_00001424.p2	type:complete	len:120	TCONS_00001424:1690-2049(+)
XLOC_000458	TCONS_00001424	TCONS_00001424.p3	type:complete	len:101	TCONS_00001424:3778-4080(+)
XLOC_000458	TCONS_00001442	TCONS_00001442.p1	type:complete	len:135	TCONS_00001442:2806-3210(+)
XLOC_000458	TCONS_00001442	TCONS_00001442.p2	type:5prime_partial	len:124	TCONS_00001442:1-372(+)
XLOC_000458	TCONS_00001442	TCONS_00001442.p3	type:complete	len:120	TCONS_00001442:314-673(+)
XLOC_000458	TCONS_00001442	TCONS_00001442.p4	type:complete	len:101	TCONS_00001442:2381-2683(+)
XLOC_000458	TCONS_00001422	TCONS_00001422.p1	type:complete	len:250	TCONS_00001422:3898-4647(+)
XLOC_000458	TCONS_00001422	TCONS_00001422.p2	type:complete	len:143	TCONS_00001422:599-1027(+)
XLOC_000458	TCONS_00001422	TCONS_00001422.p3	type:complete	len:119	TCONS_00001422:1800-2156(+)
XLOC_000458	TCONS_00001445	TCONS_00001445.p1	type:complete	len:300	TCONS_00001445:1282-2181(+)
XLOC_000458	TCONS_00001439	TCONS_00001439.p1	type:complete	len:279	TCONS_00001439:3102-3938(+)
XLOC_000458	TCONS_00001439	TCONS_00001439.p2	type:complete	len:119	TCONS_00001439:872-1228(+)
XLOC_000458	TCONS_00001439	TCONS_00001439.p3	type:complete	len:113	TCONS_00001439:592-930(+)
XLOC_000458	TCONS_00001425	TCONS_00001425.p1	type:complete	len:250	TCONS_00001425:3893-4642(+)
XLOC_000458	TCONS_00001425	TCONS_00001425.p2	type:complete	len:219	TCONS_00001425:2829-3485(+)
XLOC_000458	TCONS_00001425	TCONS_00001425.p3	type:complete	len:120	TCONS_00001425:1983-2342(+)
XLOC_000458	TCONS_00001425	TCONS_00001425.p4	type:complete	len:113	TCONS_00001425:1703-2041(+)
XLOC_000458	TCONS_00001441	TCONS_00001441.p1	type:complete	len:300	TCONS_00001441:2757-3656(+)
XLOC_000458	TCONS_00001441	TCONS_00001441.p2	type:complete	len:119	TCONS_00001441:563-919(+)
XLOC_000458	TCONS_00001441	TCONS_00001441.p3	type:complete	len:113	TCONS_00001441:283-621(+)
XLOC_000458	TCONS_00001443	TCONS_00001443.p1	type:complete	len:278	TCONS_00001443:1902-2735(+)
XLOC_000458	TCONS_00001444	TCONS_00001444.p1	type:complete	len:219	TCONS_00001444:1620-2276(+)
XLOC_000458	TCONS_00001431	TCONS_00001431.p1	type:complete	len:135	TCONS_00001431:4190-4594(+)
XLOC_000458	TCONS_00001431	TCONS_00001431.p2	type:complete	len:120	TCONS_00001431:1594-1953(+)
XLOC_000458	TCONS_00001431	TCONS_00001431.p3	type:complete	len:102	TCONS_00001431:1029-1334(+)
XLOC_000458	TCONS_00001431	TCONS_00001431.p4	type:complete	len:101	TCONS_00001431:3765-4067(+)
XLOC_000458	TCONS_00001432	TCONS_00001432.p1	type:complete	len:250	TCONS_00001432:3817-4566(+)
XLOC_000458	TCONS_00001432	TCONS_00001432.p2	type:complete	len:219	TCONS_00001432:2753-3409(+)
XLOC_000458	TCONS_00001432	TCONS_00001432.p3	type:complete	len:119	TCONS_00001432:1910-2266(+)
XLOC_000458	TCONS_00001432	TCONS_00001432.p4	type:complete	len:113	TCONS_00001432:1630-1968(+)
XLOC_000458	TCONS_00001430	TCONS_00001430.p1	type:complete	len:250	TCONS_00001430:4078-4827(+)
XLOC_000458	TCONS_00001430	TCONS_00001430.p2	type:complete	len:119	TCONS_00001430:1910-2266(+)
XLOC_000458	TCONS_00001430	TCONS_00001430.p3	type:complete	len:113	TCONS_00001430:1630-1968(+)
XLOC_000458	TCONS_00001429	TCONS_00001429.p1	type:complete	len:119	TCONS_00001429:1910-2266(+)
XLOC_000458	TCONS_00001429	TCONS_00001429.p2	type:complete	len:113	TCONS_00001429:1630-1968(+)
XLOC_001258	TCONS_00003717	TCONS_00003717.p1	type:complete	len:446	TCONS_00003717:157-1494(+)
XLOC_001258	TCONS_00003717	TCONS_00003717.p2	type:complete	len:101	TCONS_00003717:1130-828(-)
XLOC_001258	TCONS_00003716	TCONS_00003716.p1	type:complete	len:446	TCONS_00003716:127-1464(+)
XLOC_001258	TCONS_00003716	TCONS_00003716.p2	type:complete	len:101	TCONS_00003716:1100-798(-)
XLOC_001258	TCONS_00003718	TCONS_00003718.p1	type:complete	len:446	TCONS_00003718:1028-2365(+)
XLOC_001258	TCONS_00003718	TCONS_00003718.p2	type:complete	len:101	TCONS_00003718:2001-1699(-)
XLOC_000878	TCONS_00002621	TCONS_00002621.p1	type:5prime_partial	len:542	TCONS_00002621:2196-571(-)
XLOC_000878	TCONS_00002621	TCONS_00002621.p2	type:complete	len:100	TCONS_00002621:811-1110(+)
XLOC_001808	TCONS_00005741	TCONS_00005741.p1	type:complete	len:278	TCONS_00005741:180-1013(+)
XLOC_001808	TCONS_00005741	TCONS_00005741.p2	type:complete	len:106	TCONS_00005741:643-326(-)
XLOC_001599	TCONS_00004966	TCONS_00004966.p1	type:complete	len:153	TCONS_00004966:241-699(+)
XLOC_001599	TCONS_00004963	TCONS_00004963.p1	type:complete	len:153	TCONS_00004963:118-576(+)
XLOC_001599	TCONS_00004967	TCONS_00004967.p1	type:complete	len:153	TCONS_00004967:248-706(+)
XLOC_001599	TCONS_00004968	TCONS_00004968.p1	type:complete	len:153	TCONS_00004968:260-718(+)
XLOC_001599	TCONS_00004964	TCONS_00004964.p1	type:3prime_partial	len:190	TCONS_00004964:567-1(-)
XLOC_001599	TCONS_00004964	TCONS_00004964.p2	type:complete	len:153	TCONS_00004964:2885-3343(+)
XLOC_001599	TCONS_00004969	TCONS_00004969.p1	type:complete	len:153	TCONS_00004969:3963-4421(+)
XLOC_001599	TCONS_00004965	TCONS_00004965.p1	type:complete	len:153	TCONS_00004965:195-653(+)
XLOC_001302	TCONS_00003836	TCONS_00003836.p1	type:complete	len:556	TCONS_00003836:53-1720(+)
XLOC_001302	TCONS_00003838	TCONS_00003838.p1	type:complete	len:556	TCONS_00003838:724-2391(+)
XLOC_001302	TCONS_00003837	TCONS_00003837.p1	type:complete	len:557	TCONS_00003837:366-2036(+)
XLOC_001302	TCONS_00003835	TCONS_00003835.p1	type:complete	len:556	TCONS_00003835:44-1711(+)
XLOC_000001	TCONS_00000001	TCONS_00000001.p1	type:complete	len:534	TCONS_00000001:1042-2643(+)
XLOC_000001	TCONS_00000001	TCONS_00000001.p2	type:complete	len:151	TCONS_00000001:411-863(+)
XLOC_000001	TCONS_00000002	TCONS_00000002.p1	type:complete	len:534	TCONS_00000002:896-2497(+)
XLOC_000001	TCONS_00000002	TCONS_00000002.p2	type:complete	len:169	TCONS_00000002:264-770(+)
XLOC_001166	TCONS_00003399	TCONS_00003399.p1	type:complete	len:1247	TCONS_00003399:309-4049(+)
XLOC_001166	TCONS_00003399	TCONS_00003399.p2	type:complete	len:107	TCONS_00003399:3520-3200(-)
XLOC_001798	TCONS_00005673	TCONS_00005673.p1	type:complete	len:149	TCONS_00005673:109-555(+)
XLOC_000217	TCONS_00000627	TCONS_00000627.p1	type:complete	len:119	TCONS_00000627:285-641(+)
XLOC_000955	TCONS_00002816	TCONS_00002816.p1	type:complete	len:605	TCONS_00002816:189-2003(+)
XLOC_000955	TCONS_00002816	TCONS_00002816.p2	type:complete	len:156	TCONS_00002816:952-1419(+)
XLOC_000955	TCONS_00002815	TCONS_00002815.p1	type:5prime_partial	len:607	TCONS_00002815:2-1822(+)
XLOC_000955	TCONS_00002815	TCONS_00002815.p2	type:complete	len:156	TCONS_00002815:771-1238(+)
XLOC_000955	TCONS_00002814	TCONS_00002814.p1	type:complete	len:605	TCONS_00002814:341-2155(+)
XLOC_000955	TCONS_00002814	TCONS_00002814.p2	type:complete	len:156	TCONS_00002814:1104-1571(+)
XLOC_000955	TCONS_00002813	TCONS_00002813.p1	type:complete	len:605	TCONS_00002813:316-2130(+)
XLOC_000955	TCONS_00002813	TCONS_00002813.p2	type:complete	len:156	TCONS_00002813:1079-1546(+)
XLOC_001960	TCONS_00006219	TCONS_00006219.p1	type:complete	len:596	TCONS_00006219:422-2209(+)
XLOC_001816	TCONS_00005755	TCONS_00005755.p1	type:complete	len:606	TCONS_00005755:379-2196(+)
XLOC_001816	TCONS_00005755	TCONS_00005755.p2	type:complete	len:118	TCONS_00005755:1391-1038(-)
XLOC_001924	TCONS_00006108	TCONS_00006108.p1	type:complete	len:314	TCONS_00006108:213-1154(+)
XLOC_001924	TCONS_00006108	TCONS_00006108.p2	type:complete	len:110	TCONS_00006108:652-323(-)
XLOC_000671	TCONS_00002054	TCONS_00002054.p1	type:complete	len:519	TCONS_00002054:144-1700(+)
XLOC_000671	TCONS_00002054	TCONS_00002054.p2	type:complete	len:390	TCONS_00002054:1654-2823(+)
XLOC_000671	TCONS_00002054	TCONS_00002054.p3	type:complete	len:138	TCONS_00002054:2192-1779(-)
XLOC_000671	TCONS_00002055	TCONS_00002055.p1	type:complete	len:950	TCONS_00002055:144-2993(+)
XLOC_000671	TCONS_00002055	TCONS_00002055.p2	type:complete	len:138	TCONS_00002055:2362-1949(-)
XLOC_000779	TCONS_00002353	TCONS_00002353.p1	type:complete	len:268	TCONS_00002353:295-1098(+)
XLOC_000779	TCONS_00002355	TCONS_00002355.p1	type:complete	len:132	TCONS_00002355:580-975(+)
XLOC_000779	TCONS_00002354	TCONS_00002354.p1	type:complete	len:141	TCONS_00002354:295-717(+)
XLOC_000779	TCONS_00002354	TCONS_00002354.p2	type:complete	len:132	TCONS_00002354:1059-1454(+)
XLOC_001708	TCONS_00005293	TCONS_00005293.p1	type:complete	len:215	TCONS_00005293:251-895(+)
XLOC_002365	TCONS_00007396	TCONS_00007396.p1	type:complete	len:140	TCONS_00007396:465-884(+)
XLOC_002365	TCONS_00007396	TCONS_00007396.p2	type:complete	len:129	TCONS_00007396:209-595(+)
XLOC_002407	TCONS_00007438	TCONS_00007438.p1	type:complete	len:343	TCONS_00007438:73-1101(+)
XLOC_001231	TCONS_00003631	TCONS_00003631.p1	type:complete	len:170	TCONS_00003631:489-998(+)
XLOC_001080	TCONS_00003166	TCONS_00003166.p1	type:complete	len:388	TCONS_00003166:236-1399(+)
XLOC_001080	TCONS_00003165	TCONS_00003165.p1	type:complete	len:388	TCONS_00003165:256-1419(+)
XLOC_002029	TCONS_00006418	TCONS_00006418.p1	type:complete	len:628	TCONS_00006418:366-2249(+)
XLOC_002029	TCONS_00006418	TCONS_00006418.p2	type:complete	len:278	TCONS_00006418:5707-6540(+)
XLOC_002029	TCONS_00006415	TCONS_00006415.p1	type:complete	len:694	TCONS_00006415:244-2325(+)
XLOC_002029	TCONS_00006415	TCONS_00006415.p2	type:complete	len:278	TCONS_00006415:5223-6056(+)
XLOC_002029	TCONS_00006419	TCONS_00006419.p1	type:complete	len:932	TCONS_00006419:366-3161(+)
XLOC_002029	TCONS_00006416	TCONS_00006416.p1	type:complete	len:672	TCONS_00006416:350-2365(+)
XLOC_002029	TCONS_00006416	TCONS_00006416.p2	type:complete	len:230	TCONS_00006416:2950-3639(+)
XLOC_002029	TCONS_00006417	TCONS_00006417.p1	type:complete	len:654	TCONS_00006417:366-2327(+)
XLOC_002029	TCONS_00006417	TCONS_00006417.p2	type:complete	len:230	TCONS_00006417:2416-3105(+)
XLOC_001579	TCONS_00004901	TCONS_00004901.p1	type:complete	len:171	TCONS_00004901:319-831(+)
XLOC_001579	TCONS_00004897	TCONS_00004897.p1	type:complete	len:171	TCONS_00004897:319-831(+)
XLOC_001579	TCONS_00004908	TCONS_00004908.p1	type:complete	len:171	TCONS_00004908:322-834(+)
XLOC_001579	TCONS_00004895	TCONS_00004895.p1	type:complete	len:171	TCONS_00004895:316-828(+)
XLOC_001579	TCONS_00004900	TCONS_00004900.p1	type:complete	len:171	TCONS_00004900:319-831(+)
XLOC_001579	TCONS_00004907	TCONS_00004907.p1	type:complete	len:171	TCONS_00004907:322-834(+)
XLOC_001579	TCONS_00004904	TCONS_00004904.p1	type:complete	len:171	TCONS_00004904:322-834(+)
XLOC_001579	TCONS_00004905	TCONS_00004905.p1	type:complete	len:171	TCONS_00004905:322-834(+)
XLOC_001579	TCONS_00004898	TCONS_00004898.p1	type:complete	len:171	TCONS_00004898:319-831(+)
XLOC_001579	TCONS_00004909	TCONS_00004909.p1	type:complete	len:171	TCONS_00004909:322-834(+)
XLOC_001579	TCONS_00004906	TCONS_00004906.p1	type:complete	len:171	TCONS_00004906:322-834(+)
XLOC_001579	TCONS_00004899	TCONS_00004899.p1	type:complete	len:144	TCONS_00004899:319-750(+)
XLOC_001579	TCONS_00004896	TCONS_00004896.p1	type:complete	len:171	TCONS_00004896:319-831(+)
XLOC_001579	TCONS_00004903	TCONS_00004903.p1	type:complete	len:171	TCONS_00004903:319-831(+)
XLOC_001579	TCONS_00004902	TCONS_00004902.p1	type:complete	len:171	TCONS_00004902:319-831(+)
XLOC_001371	TCONS_00004069	TCONS_00004069.p1	type:complete	len:406	TCONS_00004069:108-1325(+)
XLOC_001371	TCONS_00004068	TCONS_00004068.p1	type:complete	len:406	TCONS_00004068:108-1325(+)
XLOC_001371	TCONS_00004065	TCONS_00004065.p1	type:complete	len:239	TCONS_00004065:329-1045(+)
XLOC_001371	TCONS_00004066	TCONS_00004066.p1	type:complete	len:242	TCONS_00004066:388-1113(+)
XLOC_001371	TCONS_00004067	TCONS_00004067.p1	type:complete	len:242	TCONS_00004067:543-1268(+)
XLOC_001371	TCONS_00004067	TCONS_00004067.p2	type:complete	len:157	TCONS_00004067:51-521(+)
XLOC_001685	TCONS_00005229	TCONS_00005229.p1	type:complete	len:415	TCONS_00005229:147-1391(+)
XLOC_000762	TCONS_00002295	TCONS_00002295.p1	type:complete	len:187	TCONS_00002295:350-910(+)
XLOC_000639	TCONS_00001958	TCONS_00001958.p1	type:complete	len:294	TCONS_00001958:768-1649(+)
XLOC_000639	TCONS_00001959	TCONS_00001959.p1	type:complete	len:294	TCONS_00001959:647-1528(+)
XLOC_000694	TCONS_00002116	TCONS_00002116.p1	type:complete	len:164	TCONS_00002116:438-929(+)
XLOC_001723	TCONS_00005352	TCONS_00005352.p1	type:complete	len:330	TCONS_00005352:332-1321(+)
XLOC_001515	TCONS_00004659	TCONS_00004659.p1	type:complete	len:363	TCONS_00004659:327-1415(+)
XLOC_001515	TCONS_00004659	TCONS_00004659.p2	type:complete	len:115	TCONS_00004659:1093-1437(+)
XLOC_001028	TCONS_00003033	TCONS_00003033.p1	type:complete	len:661	TCONS_00003033:657-2639(+)
XLOC_002390	TCONS_00007421	TCONS_00007421.p1	type:5prime_partial	len:536	TCONS_00007421:1732-125(-)
XLOC_002390	TCONS_00007421	TCONS_00007421.p2	type:complete	len:182	TCONS_00007421:729-1274(+)
XLOC_000041	TCONS_00000081	TCONS_00000081.p1	type:complete	len:458	TCONS_00000081:296-1669(+)
XLOC_000041	TCONS_00000081	TCONS_00000081.p2	type:complete	len:199	TCONS_00000081:1065-469(-)
XLOC_000041	TCONS_00000080	TCONS_00000080.p1	type:complete	len:492	TCONS_00000080:72-1547(+)
XLOC_000041	TCONS_00000080	TCONS_00000080.p2	type:complete	len:199	TCONS_00000080:1174-578(-)
XLOC_000041	TCONS_00000080	TCONS_00000080.p3	type:complete	len:179	TCONS_00000080:1219-1755(+)
XLOC_000041	TCONS_00000077	TCONS_00000077.p1	type:complete	len:283	TCONS_00000077:77-925(+)
XLOC_000041	TCONS_00000077	TCONS_00000077.p2	type:complete	len:199	TCONS_00000077:1198-1794(+)
XLOC_000041	TCONS_00000077	TCONS_00000077.p3	type:complete	len:179	TCONS_00000077:1466-2002(+)
XLOC_000041	TCONS_00000078	TCONS_00000078.p1	type:complete	len:353	TCONS_00000078:2673-3731(+)
XLOC_000041	TCONS_00000078	TCONS_00000078.p2	type:complete	len:199	TCONS_00000078:3127-2531(-)
XLOC_000041	TCONS_00000078	TCONS_00000078.p3	type:complete	len:182	TCONS_00000078:73-618(+)
XLOC_000041	TCONS_00000079	TCONS_00000079.p1	type:complete	len:276	TCONS_00000079:2673-3500(+)
XLOC_000041	TCONS_00000079	TCONS_00000079.p2	type:complete	len:199	TCONS_00000079:3127-2531(-)
XLOC_000041	TCONS_00000079	TCONS_00000079.p3	type:complete	len:182	TCONS_00000079:73-618(+)
XLOC_000041	TCONS_00000079	TCONS_00000079.p4	type:complete	len:179	TCONS_00000079:3172-3708(+)
XLOC_000041	TCONS_00000075	TCONS_00000075.p1	type:complete	len:569	TCONS_00000075:395-2101(+)
XLOC_000041	TCONS_00000075	TCONS_00000075.p2	type:complete	len:199	TCONS_00000075:1497-901(-)
XLOC_000041	TCONS_00000076	TCONS_00000076.p1	type:complete	len:199	TCONS_00000076:1126-1722(+)
XLOC_000041	TCONS_00000076	TCONS_00000076.p2	type:complete	len:179	TCONS_00000076:1394-1930(+)
XLOC_000041	TCONS_00000076	TCONS_00000076.p3	type:complete	len:172	TCONS_00000076:338-853(+)
XLOC_001700	TCONS_00005263	TCONS_00005263.p1	type:complete	len:503	TCONS_00005263:220-1728(+)
XLOC_001700	TCONS_00005263	TCONS_00005263.p2	type:complete	len:315	TCONS_00005263:2957-2013(-)
XLOC_000497	TCONS_00001602	TCONS_00001602.p1	type:complete	len:233	TCONS_00001602:1773-2471(+)
XLOC_000497	TCONS_00001591	TCONS_00001591.p1	type:complete	len:233	TCONS_00001591:1882-2580(+)
XLOC_000497	TCONS_00001597	TCONS_00001597.p1	type:complete	len:233	TCONS_00001597:1698-2396(+)
XLOC_000497	TCONS_00001590	TCONS_00001590.p1	type:complete	len:233	TCONS_00001590:2276-2974(+)
XLOC_000497	TCONS_00001598	TCONS_00001598.p1	type:complete	len:233	TCONS_00001598:2075-2773(+)
XLOC_000497	TCONS_00001593	TCONS_00001593.p1	type:complete	len:233	TCONS_00001593:1717-2415(+)
XLOC_000497	TCONS_00001603	TCONS_00001603.p1	type:complete	len:170	TCONS_00001603:2201-2710(+)
XLOC_000497	TCONS_00001592	TCONS_00001592.p1	type:complete	len:233	TCONS_00001592:2210-2908(+)
XLOC_000497	TCONS_00001600	TCONS_00001600.p1	type:complete	len:233	TCONS_00001600:1502-2200(+)
XLOC_000497	TCONS_00001600	TCONS_00001600.p2	type:complete	len:113	TCONS_00001600:321-659(+)
XLOC_000497	TCONS_00001594	TCONS_00001594.p1	type:complete	len:233	TCONS_00001594:2614-3312(+)
XLOC_000497	TCONS_00001596	TCONS_00001596.p1	type:complete	len:233	TCONS_00001596:1956-2654(+)
XLOC_000497	TCONS_00001604	TCONS_00001604.p1	type:complete	len:390	TCONS_00001604:271-1440(+)
XLOC_000497	TCONS_00001601	TCONS_00001601.p1	type:complete	len:233	TCONS_00001601:1332-2030(+)
XLOC_000497	TCONS_00001599	TCONS_00001599.p1	type:complete	len:233	TCONS_00001599:1483-2181(+)
XLOC_000497	TCONS_00001595	TCONS_00001595.p1	type:complete	len:233	TCONS_00001595:2447-3145(+)
XLOC_002288	TCONS_00007137	TCONS_00007137.p1	type:complete	len:419	TCONS_00007137:965-2221(+)
XLOC_002288	TCONS_00007138	TCONS_00007138.p1	type:complete	len:553	TCONS_00007138:343-2001(+)
XLOC_002049	TCONS_00006464	TCONS_00006464.p1	type:5prime_partial	len:697	TCONS_00006464:2-2092(+)
XLOC_002049	TCONS_00006464	TCONS_00006464.p2	type:complete	len:115	TCONS_00006464:1396-1052(-)
XLOC_002049	TCONS_00006464	TCONS_00006464.p3	type:complete	len:110	TCONS_00006464:619-290(-)
XLOC_002049	TCONS_00006467	TCONS_00006467.p1	type:complete	len:108	TCONS_00006467:1331-1654(+)
XLOC_002049	TCONS_00006466	TCONS_00006466.p1	type:complete	len:751	TCONS_00006466:148-2400(+)
XLOC_002049	TCONS_00006466	TCONS_00006466.p2	type:complete	len:115	TCONS_00006466:1704-1360(-)
XLOC_002049	TCONS_00006466	TCONS_00006466.p3	type:complete	len:110	TCONS_00006466:927-598(-)
XLOC_002049	TCONS_00006465	TCONS_00006465.p1	type:complete	len:751	TCONS_00006465:90-2342(+)
XLOC_002049	TCONS_00006465	TCONS_00006465.p2	type:complete	len:115	TCONS_00006465:1646-1302(-)
XLOC_002049	TCONS_00006465	TCONS_00006465.p3	type:complete	len:110	TCONS_00006465:869-540(-)
XLOC_001562	TCONS_00004829	TCONS_00004829.p1	type:complete	len:250	TCONS_00004829:4996-4247(-)
XLOC_001562	TCONS_00004829	TCONS_00004829.p2	type:complete	len:228	TCONS_00004829:7510-8193(+)
XLOC_001562	TCONS_00004829	TCONS_00004829.p3	type:complete	len:167	TCONS_00004829:4893-5393(+)
XLOC_001562	TCONS_00004829	TCONS_00004829.p4	type:complete	len:148	TCONS_00004829:1427-1870(+)
XLOC_001562	TCONS_00004829	TCONS_00004829.p5	type:complete	len:127	TCONS_00004829:4133-4513(+)
XLOC_001562	TCONS_00004829	TCONS_00004829.p6	type:complete	len:125	TCONS_00004829:4204-3830(-)
XLOC_001562	TCONS_00004829	TCONS_00004829.p7	type:complete	len:112	TCONS_00004829:472-807(+)
XLOC_001562	TCONS_00004829	TCONS_00004829.p8	type:complete	len:109	TCONS_00004829:3677-3351(-)
XLOC_001562	TCONS_00004829	TCONS_00004829.p9	type:complete	len:100	TCONS_00004829:813-1112(+)
XLOC_001562	TCONS_00004835	TCONS_00004835.p1	type:complete	len:250	TCONS_00004835:5121-4372(-)
XLOC_001562	TCONS_00004835	TCONS_00004835.p2	type:complete	len:228	TCONS_00004835:7635-8318(+)
XLOC_001562	TCONS_00004835	TCONS_00004835.p3	type:complete	len:167	TCONS_00004835:5018-5518(+)
XLOC_001562	TCONS_00004835	TCONS_00004835.p4	type:complete	len:148	TCONS_00004835:1552-1995(+)
XLOC_001562	TCONS_00004835	TCONS_00004835.p5	type:complete	len:127	TCONS_00004835:4258-4638(+)
XLOC_001562	TCONS_00004835	TCONS_00004835.p6	type:complete	len:125	TCONS_00004835:4329-3955(-)
XLOC_001562	TCONS_00004835	TCONS_00004835.p7	type:complete	len:112	TCONS_00004835:597-932(+)
XLOC_001562	TCONS_00004835	TCONS_00004835.p8	type:complete	len:109	TCONS_00004835:3802-3476(-)
XLOC_001562	TCONS_00004835	TCONS_00004835.p9	type:complete	len:100	TCONS_00004835:938-1237(+)
XLOC_001562	TCONS_00004837	TCONS_00004837.p1	type:complete	len:250	TCONS_00004837:5396-4647(-)
XLOC_001562	TCONS_00004837	TCONS_00004837.p2	type:complete	len:228	TCONS_00004837:7910-8593(+)
XLOC_001562	TCONS_00004837	TCONS_00004837.p3	type:complete	len:167	TCONS_00004837:5293-5793(+)
XLOC_001562	TCONS_00004837	TCONS_00004837.p4	type:complete	len:148	TCONS_00004837:1827-2270(+)
XLOC_001562	TCONS_00004837	TCONS_00004837.p5	type:complete	len:127	TCONS_00004837:4533-4913(+)
XLOC_001562	TCONS_00004837	TCONS_00004837.p6	type:complete	len:125	TCONS_00004837:4604-4230(-)
XLOC_001562	TCONS_00004837	TCONS_00004837.p7	type:complete	len:112	TCONS_00004837:872-1207(+)
XLOC_001562	TCONS_00004837	TCONS_00004837.p8	type:complete	len:109	TCONS_00004837:4077-3751(-)
XLOC_001562	TCONS_00004837	TCONS_00004837.p9	type:complete	len:100	TCONS_00004837:1213-1512(+)
XLOC_001562	TCONS_00004830	TCONS_00004830.p1	type:complete	len:228	TCONS_00004830:1497-2180(+)
XLOC_001562	TCONS_00004834	TCONS_00004834.p1	type:complete	len:250	TCONS_00004834:5143-4394(-)
XLOC_001562	TCONS_00004834	TCONS_00004834.p2	type:complete	len:228	TCONS_00004834:7657-8340(+)
XLOC_001562	TCONS_00004834	TCONS_00004834.p3	type:complete	len:167	TCONS_00004834:5040-5540(+)
XLOC_001562	TCONS_00004834	TCONS_00004834.p4	type:complete	len:148	TCONS_00004834:1574-2017(+)
XLOC_001562	TCONS_00004834	TCONS_00004834.p5	type:complete	len:127	TCONS_00004834:4280-4660(+)
XLOC_001562	TCONS_00004834	TCONS_00004834.p6	type:complete	len:125	TCONS_00004834:4351-3977(-)
XLOC_001562	TCONS_00004834	TCONS_00004834.p7	type:complete	len:112	TCONS_00004834:619-954(+)
XLOC_001562	TCONS_00004834	TCONS_00004834.p8	type:complete	len:109	TCONS_00004834:3824-3498(-)
XLOC_001562	TCONS_00004834	TCONS_00004834.p9	type:complete	len:100	TCONS_00004834:960-1259(+)
XLOC_001562	TCONS_00004828	TCONS_00004828.p1	type:complete	len:250	TCONS_00004828:5314-4565(-)
XLOC_001562	TCONS_00004828	TCONS_00004828.p2	type:complete	len:228	TCONS_00004828:7828-8511(+)
XLOC_001562	TCONS_00004828	TCONS_00004828.p3	type:complete	len:167	TCONS_00004828:5211-5711(+)
XLOC_001562	TCONS_00004828	TCONS_00004828.p4	type:complete	len:148	TCONS_00004828:1745-2188(+)
XLOC_001562	TCONS_00004828	TCONS_00004828.p5	type:complete	len:127	TCONS_00004828:4451-4831(+)
XLOC_001562	TCONS_00004828	TCONS_00004828.p6	type:complete	len:125	TCONS_00004828:4522-4148(-)
XLOC_001562	TCONS_00004828	TCONS_00004828.p7	type:complete	len:112	TCONS_00004828:790-1125(+)
XLOC_001562	TCONS_00004828	TCONS_00004828.p8	type:complete	len:109	TCONS_00004828:3995-3669(-)
XLOC_001562	TCONS_00004828	TCONS_00004828.p9	type:complete	len:100	TCONS_00004828:1131-1430(+)
XLOC_001562	TCONS_00004836	TCONS_00004836.p1	type:complete	len:250	TCONS_00004836:5231-4482(-)
XLOC_001562	TCONS_00004836	TCONS_00004836.p2	type:complete	len:167	TCONS_00004836:5128-5628(+)
XLOC_001562	TCONS_00004836	TCONS_00004836.p3	type:complete	len:148	TCONS_00004836:1662-2105(+)
XLOC_001562	TCONS_00004836	TCONS_00004836.p4	type:complete	len:127	TCONS_00004836:4368-4748(+)
XLOC_001562	TCONS_00004836	TCONS_00004836.p5	type:complete	len:125	TCONS_00004836:4439-4065(-)
XLOC_001562	TCONS_00004836	TCONS_00004836.p6	type:complete	len:115	TCONS_00004836:7745-8089(+)
XLOC_001562	TCONS_00004836	TCONS_00004836.p7	type:complete	len:112	TCONS_00004836:707-1042(+)
XLOC_001562	TCONS_00004836	TCONS_00004836.p8	type:complete	len:109	TCONS_00004836:3912-3586(-)
XLOC_001562	TCONS_00004836	TCONS_00004836.p9	type:complete	len:100	TCONS_00004836:1048-1347(+)
XLOC_001562	TCONS_00004831	TCONS_00004831.p1	type:complete	len:250	TCONS_00004831:5101-4352(-)
XLOC_001562	TCONS_00004831	TCONS_00004831.p2	type:complete	len:228	TCONS_00004831:7615-8298(+)
XLOC_001562	TCONS_00004831	TCONS_00004831.p3	type:complete	len:167	TCONS_00004831:4998-5498(+)
XLOC_001562	TCONS_00004831	TCONS_00004831.p4	type:complete	len:148	TCONS_00004831:1532-1975(+)
XLOC_001562	TCONS_00004831	TCONS_00004831.p5	type:complete	len:127	TCONS_00004831:4238-4618(+)
XLOC_001562	TCONS_00004831	TCONS_00004831.p6	type:complete	len:125	TCONS_00004831:4309-3935(-)
XLOC_001562	TCONS_00004831	TCONS_00004831.p7	type:complete	len:112	TCONS_00004831:577-912(+)
XLOC_001562	TCONS_00004831	TCONS_00004831.p8	type:complete	len:109	TCONS_00004831:3782-3456(-)
XLOC_001562	TCONS_00004831	TCONS_00004831.p9	type:complete	len:100	TCONS_00004831:918-1217(+)
XLOC_001562	TCONS_00004833	TCONS_00004833.p1	type:complete	len:250	TCONS_00004833:5132-4383(-)
XLOC_001562	TCONS_00004833	TCONS_00004833.p2	type:complete	len:228	TCONS_00004833:7646-8329(+)
XLOC_001562	TCONS_00004833	TCONS_00004833.p3	type:complete	len:167	TCONS_00004833:5029-5529(+)
XLOC_001562	TCONS_00004833	TCONS_00004833.p4	type:complete	len:148	TCONS_00004833:1563-2006(+)
XLOC_001562	TCONS_00004833	TCONS_00004833.p5	type:complete	len:127	TCONS_00004833:4269-4649(+)
XLOC_001562	TCONS_00004833	TCONS_00004833.p6	type:complete	len:125	TCONS_00004833:4340-3966(-)
XLOC_001562	TCONS_00004833	TCONS_00004833.p7	type:complete	len:112	TCONS_00004833:608-943(+)
XLOC_001562	TCONS_00004833	TCONS_00004833.p8	type:complete	len:109	TCONS_00004833:3813-3487(-)
XLOC_001562	TCONS_00004833	TCONS_00004833.p9	type:complete	len:100	TCONS_00004833:949-1248(+)
XLOC_001562	TCONS_00004832	TCONS_00004832.p1	type:complete	len:250	TCONS_00004832:5112-4363(-)
XLOC_001562	TCONS_00004832	TCONS_00004832.p2	type:complete	len:228	TCONS_00004832:7626-8309(+)
XLOC_001562	TCONS_00004832	TCONS_00004832.p3	type:complete	len:167	TCONS_00004832:5009-5509(+)
XLOC_001562	TCONS_00004832	TCONS_00004832.p4	type:complete	len:148	TCONS_00004832:1543-1986(+)
XLOC_001562	TCONS_00004832	TCONS_00004832.p5	type:complete	len:127	TCONS_00004832:4249-4629(+)
XLOC_001562	TCONS_00004832	TCONS_00004832.p6	type:complete	len:125	TCONS_00004832:4320-3946(-)
XLOC_001562	TCONS_00004832	TCONS_00004832.p7	type:complete	len:112	TCONS_00004832:588-923(+)
XLOC_001562	TCONS_00004832	TCONS_00004832.p8	type:complete	len:109	TCONS_00004832:3793-3467(-)
XLOC_001562	TCONS_00004832	TCONS_00004832.p9	type:complete	len:100	TCONS_00004832:929-1228(+)
XLOC_001512	TCONS_00004647	TCONS_00004647.p1	type:complete	len:451	TCONS_00004647:213-1565(+)
XLOC_001512	TCONS_00004647	TCONS_00004647.p2	type:complete	len:104	TCONS_00004647:1639-1328(-)
XLOC_001512	TCONS_00004645	TCONS_00004645.p1	type:complete	len:451	TCONS_00004645:316-1668(+)
XLOC_001512	TCONS_00004645	TCONS_00004645.p2	type:complete	len:104	TCONS_00004645:1742-1431(-)
XLOC_001512	TCONS_00004644	TCONS_00004644.p1	type:complete	len:451	TCONS_00004644:325-1677(+)
XLOC_001512	TCONS_00004644	TCONS_00004644.p2	type:complete	len:104	TCONS_00004644:1751-1440(-)
XLOC_001512	TCONS_00004646	TCONS_00004646.p1	type:complete	len:166	TCONS_00004646:367-864(+)
XLOC_001512	TCONS_00004646	TCONS_00004646.p2	type:complete	len:136	TCONS_00004646:960-1367(+)
XLOC_001512	TCONS_00004646	TCONS_00004646.p3	type:complete	len:120	TCONS_00004646:1439-1798(+)
XLOC_001512	TCONS_00004646	TCONS_00004646.p4	type:complete	len:104	TCONS_00004646:1872-1561(-)
XLOC_001512	TCONS_00004648	TCONS_00004648.p1	type:complete	len:451	TCONS_00004648:74-1426(+)
XLOC_001512	TCONS_00004648	TCONS_00004648.p2	type:complete	len:104	TCONS_00004648:1500-1189(-)
XLOC_001512	TCONS_00004650	TCONS_00004650.p1	type:complete	len:166	TCONS_00004650:439-936(+)
XLOC_001512	TCONS_00004650	TCONS_00004650.p2	type:complete	len:100	TCONS_00004650:1032-1331(+)
XLOC_001512	TCONS_00004649	TCONS_00004649.p1	type:complete	len:166	TCONS_00004649:213-710(+)
XLOC_001512	TCONS_00004649	TCONS_00004649.p2	type:complete	len:136	TCONS_00004649:806-1213(+)
XLOC_001512	TCONS_00004649	TCONS_00004649.p3	type:complete	len:120	TCONS_00004649:1285-1644(+)
XLOC_001512	TCONS_00004649	TCONS_00004649.p4	type:complete	len:104	TCONS_00004649:1718-1407(-)
XLOC_000363	TCONS_00001164	TCONS_00001164.p1	type:complete	len:330	TCONS_00001164:380-1369(+)
XLOC_000744	TCONS_00002242	TCONS_00002242.p1	type:complete	len:167	TCONS_00002242:373-873(+)
XLOC_000744	TCONS_00002244	TCONS_00002244.p1	type:complete	len:161	TCONS_00002244:228-710(+)
XLOC_000744	TCONS_00002244	TCONS_00002244.p2	type:5prime_partial	len:110	TCONS_00002244:914-585(-)
XLOC_000744	TCONS_00002245	TCONS_00002245.p1	type:complete	len:149	TCONS_00002245:221-667(+)
XLOC_000744	TCONS_00002243	TCONS_00002243.p1	type:complete	len:179	TCONS_00002243:373-909(+)
XLOC_000744	TCONS_00002243	TCONS_00002243.p2	type:5prime_partial	len:110	TCONS_00002243:1113-784(-)
XLOC_002726	TCONS_00007757	TCONS_00007757.p1	type:complete	len:204	TCONS_00007757:344-955(+)
XLOC_001463	TCONS_00004397	TCONS_00004397.p1	type:complete	len:286	TCONS_00004397:195-1052(+)
XLOC_001479	TCONS_00004479	TCONS_00004479.p1	type:complete	len:719	TCONS_00004479:120-2276(+)
XLOC_001479	TCONS_00004489	TCONS_00004489.p1	type:complete	len:705	TCONS_00004489:198-2312(+)
XLOC_001479	TCONS_00004485	TCONS_00004485.p1	type:complete	len:719	TCONS_00004485:76-2232(+)
XLOC_001479	TCONS_00004491	TCONS_00004491.p1	type:complete	len:719	TCONS_00004491:236-2392(+)
XLOC_001479	TCONS_00004490	TCONS_00004490.p1	type:complete	len:705	TCONS_00004490:235-2349(+)
XLOC_001479	TCONS_00004487	TCONS_00004487.p1	type:complete	len:705	TCONS_00004487:133-2247(+)
XLOC_001479	TCONS_00004481	TCONS_00004481.p1	type:complete	len:719	TCONS_00004481:116-2272(+)
XLOC_001479	TCONS_00004480	TCONS_00004480.p1	type:complete	len:705	TCONS_00004480:562-2676(+)
XLOC_001479	TCONS_00004480	TCONS_00004480.p2	type:complete	len:111	TCONS_00004480:653-321(-)
XLOC_001479	TCONS_00004483	TCONS_00004483.p1	type:complete	len:705	TCONS_00004483:132-2246(+)
XLOC_001479	TCONS_00004488	TCONS_00004488.p1	type:complete	len:719	TCONS_00004488:191-2347(+)
XLOC_001479	TCONS_00004486	TCONS_00004486.p1	type:complete	len:705	TCONS_00004486:137-2251(+)
XLOC_001479	TCONS_00004482	TCONS_00004482.p1	type:complete	len:705	TCONS_00004482:131-2245(+)
XLOC_001479	TCONS_00004484	TCONS_00004484.p1	type:complete	len:756	TCONS_00004484:136-2403(+)
XLOC_002287	TCONS_00007134	TCONS_00007134.p1	type:complete	len:234	TCONS_00007134:1123-1824(+)
XLOC_002287	TCONS_00007134	TCONS_00007134.p2	type:complete	len:121	TCONS_00007134:752-390(-)
XLOC_002287	TCONS_00007132	TCONS_00007132.p1	type:complete	len:234	TCONS_00007132:1633-2334(+)
XLOC_002287	TCONS_00007132	TCONS_00007132.p2	type:complete	len:121	TCONS_00007132:1262-900(-)
XLOC_002287	TCONS_00007135	TCONS_00007135.p1	type:complete	len:234	TCONS_00007135:1058-1759(+)
XLOC_002287	TCONS_00007135	TCONS_00007135.p2	type:complete	len:121	TCONS_00007135:687-325(-)
XLOC_002287	TCONS_00007136	TCONS_00007136.p1	type:complete	len:234	TCONS_00007136:1289-1990(+)
XLOC_002287	TCONS_00007136	TCONS_00007136.p2	type:complete	len:121	TCONS_00007136:843-481(-)
XLOC_002287	TCONS_00007133	TCONS_00007133.p1	type:complete	len:234	TCONS_00007133:1633-2334(+)
XLOC_002287	TCONS_00007133	TCONS_00007133.p2	type:complete	len:121	TCONS_00007133:1262-900(-)
XLOC_001295	TCONS_00003812	TCONS_00003812.p1	type:complete	len:522	TCONS_00003812:162-1727(+)
XLOC_001295	TCONS_00003812	TCONS_00003812.p2	type:complete	len:114	TCONS_00003812:638-297(-)
XLOC_001295	TCONS_00003811	TCONS_00003811.p1	type:complete	len:522	TCONS_00003811:101-1666(+)
XLOC_001295	TCONS_00003811	TCONS_00003811.p2	type:complete	len:114	TCONS_00003811:577-236(-)
XLOC_001295	TCONS_00003810	TCONS_00003810.p1	type:5prime_partial	len:422	TCONS_00003810:1-1266(+)
XLOC_000468	TCONS_00001487	TCONS_00001487.p1	type:complete	len:685	TCONS_00001487:795-2849(+)
XLOC_002259	TCONS_00007084	TCONS_00007084.p1	type:5prime_partial	len:434	TCONS_00007084:1-1302(+)
XLOC_001392	TCONS_00004134	TCONS_00004134.p1	type:complete	len:271	TCONS_00004134:787-1599(+)
XLOC_001392	TCONS_00004135	TCONS_00004135.p1	type:complete	len:226	TCONS_00004135:936-1613(+)
XLOC_001392	TCONS_00004133	TCONS_00004133.p1	type:5prime_partial	len:269	TCONS_00004133:3-809(+)
XLOC_001392	TCONS_00004136	TCONS_00004136.p1	type:complete	len:291	TCONS_00004136:385-1257(+)
XLOC_001810	TCONS_00005743	TCONS_00005743.p1	type:complete	len:2046	TCONS_00005743:169-6306(+)
XLOC_001810	TCONS_00005746	TCONS_00005746.p1	type:complete	len:2046	TCONS_00005746:250-6387(+)
XLOC_001810	TCONS_00005744	TCONS_00005744.p1	type:complete	len:1920	TCONS_00005744:547-6306(+)
XLOC_001810	TCONS_00005744	TCONS_00005744.p2	type:complete	len:102	TCONS_00005744:169-474(+)
XLOC_001810	TCONS_00005745	TCONS_00005745.p1	type:complete	len:1920	TCONS_00005745:491-6250(+)
XLOC_002405	TCONS_00007436	TCONS_00007436.p1	type:complete	len:487	TCONS_00007436:2192-732(-)
XLOC_002405	TCONS_00007436	TCONS_00007436.p2	type:complete	len:105	TCONS_00007436:1414-1100(-)
XLOC_001315	TCONS_00003882	TCONS_00003882.p1	type:complete	len:518	TCONS_00003882:849-2402(+)
XLOC_001315	TCONS_00003882	TCONS_00003882.p2	type:complete	len:116	TCONS_00003882:1511-1164(-)
XLOC_001315	TCONS_00003883	TCONS_00003883.p1	type:complete	len:518	TCONS_00003883:870-2423(+)
XLOC_001315	TCONS_00003883	TCONS_00003883.p2	type:complete	len:116	TCONS_00003883:1532-1185(-)
XLOC_001315	TCONS_00003881	TCONS_00003881.p1	type:complete	len:518	TCONS_00003881:952-2505(+)
XLOC_001315	TCONS_00003881	TCONS_00003881.p2	type:complete	len:116	TCONS_00003881:1614-1267(-)
XLOC_001896	TCONS_00006036	TCONS_00006036.p1	type:complete	len:409	TCONS_00006036:342-1568(+)
XLOC_001896	TCONS_00006037	TCONS_00006037.p1	type:complete	len:409	TCONS_00006037:149-1375(+)
XLOC_001896	TCONS_00006035	TCONS_00006035.p1	type:complete	len:408	TCONS_00006035:342-1565(+)
XLOC_002072	TCONS_00006582	TCONS_00006582.p1	type:complete	len:1052	TCONS_00006582:167-3322(+)
XLOC_002072	TCONS_00006582	TCONS_00006582.p2	type:complete	len:151	TCONS_00006582:529-77(-)
XLOC_002072	TCONS_00006582	TCONS_00006582.p3	type:complete	len:126	TCONS_00006582:2059-1682(-)
XLOC_002072	TCONS_00006582	TCONS_00006582.p4	type:complete	len:104	TCONS_00006582:1591-1280(-)
XLOC_002054	TCONS_00006485	TCONS_00006485.p1	type:complete	len:354	TCONS_00006485:203-1264(+)
XLOC_002054	TCONS_00006484	TCONS_00006484.p1	type:complete	len:184	TCONS_00006484:79-630(+)
XLOC_002054	TCONS_00006484	TCONS_00006484.p2	type:complete	len:149	TCONS_00006484:694-1140(+)
XLOC_002054	TCONS_00006482	TCONS_00006482.p1	type:complete	len:354	TCONS_00006482:56-1117(+)
XLOC_002054	TCONS_00006483	TCONS_00006483.p1	type:complete	len:266	TCONS_00006483:343-1140(+)
XLOC_002124	TCONS_00006718	TCONS_00006718.p1	type:complete	len:375	TCONS_00006718:283-1407(+)
XLOC_002124	TCONS_00006718	TCONS_00006718.p2	type:complete	len:116	TCONS_00006718:914-567(-)
XLOC_002124	TCONS_00006719	TCONS_00006719.p1	type:complete	len:375	TCONS_00006719:379-1503(+)
XLOC_002124	TCONS_00006719	TCONS_00006719.p2	type:complete	len:116	TCONS_00006719:1010-663(-)
XLOC_002124	TCONS_00006717	TCONS_00006717.p1	type:complete	len:375	TCONS_00006717:123-1247(+)
XLOC_002362	TCONS_00007393	TCONS_00007393.p1	type:complete	len:124	TCONS_00007393:264-635(+)
XLOC_000326	TCONS_00001018	TCONS_00001018.p1	type:complete	len:598	TCONS_00001018:399-2192(+)
XLOC_000326	TCONS_00001019	TCONS_00001019.p1	type:complete	len:307	TCONS_00001019:1575-2495(+)
XLOC_000326	TCONS_00001019	TCONS_00001019.p2	type:complete	len:289	TCONS_00001019:500-1366(+)
XLOC_000797	TCONS_00002410	TCONS_00002410.p1	type:complete	len:169	TCONS_00002410:386-892(+)
XLOC_000977	TCONS_00002870	TCONS_00002870.p1	type:complete	len:346	TCONS_00002870:275-1312(+)
XLOC_000977	TCONS_00002870	TCONS_00002870.p2	type:complete	len:111	TCONS_00002870:537-869(+)
XLOC_001007	TCONS_00002968	TCONS_00002968.p1	type:5prime_partial	len:282	TCONS_00002968:3-848(+)
XLOC_001007	TCONS_00002967	TCONS_00002967.p1	type:complete	len:279	TCONS_00002967:72-908(+)
XLOC_000586	TCONS_00001829	TCONS_00001829.p1	type:complete	len:789	TCONS_00001829:305-2671(+)
XLOC_000586	TCONS_00001830	TCONS_00001830.p1	type:complete	len:552	TCONS_00001830:1070-2725(+)
XLOC_000586	TCONS_00001830	TCONS_00001830.p2	type:complete	len:234	TCONS_00001830:287-988(+)
XLOC_002433	TCONS_00007464	TCONS_00007464.p1	type:complete	len:223	TCONS_00007464:660-1328(+)
XLOC_002789	TCONS_00007820	TCONS_00007820.p1	type:complete	len:230	TCONS_00007820:405-1094(+)
XLOC_000403	TCONS_00001265	TCONS_00001265.p1	type:complete	len:358	TCONS_00001265:231-1304(+)
XLOC_000403	TCONS_00001265	TCONS_00001265.p2	type:complete	len:125	TCONS_00001265:1156-782(-)
XLOC_000403	TCONS_00001271	TCONS_00001271.p1	type:complete	len:191	TCONS_00001271:543-1115(+)
XLOC_000403	TCONS_00001271	TCONS_00001271.p2	type:complete	len:121	TCONS_00001271:967-605(-)
XLOC_000403	TCONS_00001263	TCONS_00001263.p1	type:complete	len:280	TCONS_00001263:296-1135(+)
XLOC_000403	TCONS_00001263	TCONS_00001263.p2	type:complete	len:137	TCONS_00001263:987-577(-)
XLOC_000403	TCONS_00001269	TCONS_00001269.p1	type:complete	len:195	TCONS_00001269:1141-1725(+)
XLOC_000403	TCONS_00001269	TCONS_00001269.p2	type:complete	len:136	TCONS_00001269:100-507(+)
XLOC_000403	TCONS_00001269	TCONS_00001269.p3	type:complete	len:125	TCONS_00001269:1577-1203(-)
XLOC_000403	TCONS_00001269	TCONS_00001269.p4	type:complete	len:106	TCONS_00001269:1896-1579(-)
XLOC_000403	TCONS_00001262	TCONS_00001262.p1	type:complete	len:195	TCONS_00001262:1337-1921(+)
XLOC_000403	TCONS_00001262	TCONS_00001262.p2	type:complete	len:136	TCONS_00001262:296-703(+)
XLOC_000403	TCONS_00001262	TCONS_00001262.p3	type:complete	len:125	TCONS_00001262:1773-1399(-)
XLOC_000403	TCONS_00001266	TCONS_00001266.p1	type:complete	len:276	TCONS_00001266:157-984(+)
XLOC_000403	TCONS_00001266	TCONS_00001266.p2	type:complete	len:133	TCONS_00001266:836-438(-)
XLOC_000403	TCONS_00001270	TCONS_00001270.p1	type:complete	len:142	TCONS_00001270:435-860(+)
XLOC_000403	TCONS_00001270	TCONS_00001270.p2	type:complete	len:139	TCONS_00001270:37-453(+)
XLOC_000403	TCONS_00001270	TCONS_00001270.p3	type:complete	len:121	TCONS_00001270:712-350(-)
XLOC_000403	TCONS_00001264	TCONS_00001264.p1	type:complete	len:350	TCONS_00001264:296-1345(+)
XLOC_000403	TCONS_00001264	TCONS_00001264.p2	type:complete	len:125	TCONS_00001264:1221-847(-)
XLOC_000403	TCONS_00001264	TCONS_00001264.p3	type:complete	len:110	TCONS_00001264:1478-1149(-)
XLOC_000403	TCONS_00001267	TCONS_00001267.p1	type:complete	len:280	TCONS_00001267:100-939(+)
XLOC_000403	TCONS_00001267	TCONS_00001267.p2	type:complete	len:137	TCONS_00001267:791-381(-)
XLOC_000403	TCONS_00001267	TCONS_00001267.p3	type:complete	len:106	TCONS_00001267:1110-793(-)
XLOC_000403	TCONS_00001268	TCONS_00001268.p1	type:complete	len:268	TCONS_00001268:100-903(+)
XLOC_000403	TCONS_00001268	TCONS_00001268.p2	type:complete	len:133	TCONS_00001268:779-381(-)
XLOC_000403	TCONS_00001268	TCONS_00001268.p3	type:complete	len:110	TCONS_00001268:1036-707(-)
XLOC_001857	TCONS_00005872	TCONS_00005872.p1	type:complete	len:134	TCONS_00005872:818-1219(+)
XLOC_001002	TCONS_00002952	TCONS_00002952.p1	type:complete	len:603	TCONS_00002952:268-2076(+)
XLOC_001002	TCONS_00002954	TCONS_00002954.p1	type:complete	len:484	TCONS_00002954:509-1960(+)
XLOC_001002	TCONS_00002954	TCONS_00002954.p2	type:complete	len:105	TCONS_00002954:211-525(+)
XLOC_001002	TCONS_00002953	TCONS_00002953.p1	type:complete	len:472	TCONS_00002953:582-1997(+)
XLOC_001002	TCONS_00002953	TCONS_00002953.p2	type:complete	len:109	TCONS_00002953:226-552(+)
XLOC_002731	TCONS_00007762	TCONS_00007762.p1	type:complete	len:194	TCONS_00007762:250-831(+)
XLOC_002731	TCONS_00007762	TCONS_00007762.p2	type:complete	len:100	TCONS_00007762:933-634(-)
XLOC_001448	TCONS_00004328	TCONS_00004328.p1	type:complete	len:335	TCONS_00004328:1500-2504(+)
XLOC_001448	TCONS_00004328	TCONS_00004328.p2	type:complete	len:182	TCONS_00004328:2895-2350(-)
XLOC_001448	TCONS_00004328	TCONS_00004328.p3	type:complete	len:172	TCONS_00004328:3309-3824(+)
XLOC_001448	TCONS_00004328	TCONS_00004328.p4	type:complete	len:152	TCONS_00004328:2447-2902(+)
XLOC_001448	TCONS_00004328	TCONS_00004328.p5	type:complete	len:125	TCONS_00004328:1101-1475(+)
XLOC_001978	TCONS_00006259	TCONS_00006259.p1	type:5prime_partial	len:151	TCONS_00006259:3-455(+)
XLOC_001978	TCONS_00006258	TCONS_00006258.p1	type:5prime_partial	len:120	TCONS_00006258:2-361(+)
XLOC_001978	TCONS_00006263	TCONS_00006263.p1	type:complete	len:158	TCONS_00006263:136-609(+)
XLOC_001934	TCONS_00006153	TCONS_00006153.p1	type:complete	len:520	TCONS_00006153:397-1956(+)
XLOC_001934	TCONS_00006153	TCONS_00006153.p2	type:complete	len:116	TCONS_00006153:1493-1146(-)
XLOC_001364	TCONS_00004053	TCONS_00004053.p1	type:complete	len:224	TCONS_00004053:560-1231(+)
XLOC_001364	TCONS_00004052	TCONS_00004052.p1	type:complete	len:339	TCONS_00004052:473-1489(+)
XLOC_000972	TCONS_00002857	TCONS_00002857.p1	type:complete	len:368	TCONS_00002857:301-1404(+)
XLOC_000972	TCONS_00002857	TCONS_00002857.p2	type:complete	len:103	TCONS_00002857:1632-1940(+)
XLOC_000972	TCONS_00002856	TCONS_00002856.p1	type:complete	len:433	TCONS_00002856:306-1604(+)
XLOC_000972	TCONS_00002856	TCONS_00002856.p2	type:complete	len:103	TCONS_00002856:1832-2140(+)
XLOC_000972	TCONS_00002858	TCONS_00002858.p1	type:complete	len:263	TCONS_00002858:665-1453(+)
XLOC_000972	TCONS_00002858	TCONS_00002858.p2	type:complete	len:211	TCONS_00002858:130-762(+)
XLOC_000972	TCONS_00002858	TCONS_00002858.p3	type:complete	len:103	TCONS_00002858:1681-1989(+)
XLOC_002612	TCONS_00007643	TCONS_00007643.p1	type:5prime_partial	len:186	TCONS_00007643:2-559(+)
XLOC_002612	TCONS_00007643	TCONS_00007643.p2	type:5prime_partial	len:102	TCONS_00007643:1-306(+)
XLOC_001725	TCONS_00005368	TCONS_00005368.p1	type:complete	len:197	TCONS_00005368:1874-2464(+)
XLOC_001725	TCONS_00005368	TCONS_00005368.p2	type:complete	len:144	TCONS_00005368:1208-1639(+)
XLOC_001725	TCONS_00005367	TCONS_00005367.p1	type:complete	len:197	TCONS_00005367:1461-2051(+)
XLOC_001725	TCONS_00005367	TCONS_00005367.p2	type:complete	len:144	TCONS_00005367:795-1226(+)
XLOC_001725	TCONS_00005366	TCONS_00005366.p1	type:complete	len:144	TCONS_00005366:803-1234(+)
XLOC_001725	TCONS_00005366	TCONS_00005366.p2	type:complete	len:128	TCONS_00005366:1469-1852(+)
XLOC_001725	TCONS_00005362	TCONS_00005362.p1	type:complete	len:123	TCONS_00005362:498-866(+)
XLOC_001725	TCONS_00005365	TCONS_00005365.p1	type:complete	len:198	TCONS_00005365:1034-1627(+)
XLOC_001725	TCONS_00005365	TCONS_00005365.p2	type:complete	len:144	TCONS_00005365:368-799(+)
XLOC_001725	TCONS_00005364	TCONS_00005364.p1	type:5prime_partial	len:239	TCONS_00005364:2-718(+)
XLOC_001725	TCONS_00005364	TCONS_00005364.p2	type:complete	len:128	TCONS_00005364:953-1336(+)
XLOC_001725	TCONS_00005363	TCONS_00005363.p1	type:5prime_partial	len:239	TCONS_00005363:2-718(+)
XLOC_001725	TCONS_00005363	TCONS_00005363.p2	type:complete	len:159	TCONS_00005363:953-1429(+)
XLOC_001318	TCONS_00003888	TCONS_00003888.p1	type:complete	len:128	TCONS_00003888:545-928(+)
XLOC_001318	TCONS_00003888	TCONS_00003888.p2	type:complete	len:115	TCONS_00003888:201-545(+)
XLOC_001318	TCONS_00003886	TCONS_00003886.p1	type:complete	len:211	TCONS_00003886:175-807(+)
XLOC_001318	TCONS_00003886	TCONS_00003886.p2	type:complete	len:103	TCONS_00003886:1098-1406(+)
XLOC_001318	TCONS_00003887	TCONS_00003887.p1	type:complete	len:115	TCONS_00003887:187-531(+)
XLOC_001318	TCONS_00003887	TCONS_00003887.p2	type:complete	len:103	TCONS_00003887:890-1198(+)
XLOC_001318	TCONS_00003889	TCONS_00003889.p1	type:complete	len:316	TCONS_00003889:540-1487(+)
XLOC_000567	TCONS_00001788	TCONS_00001788.p1	type:complete	len:318	TCONS_00001788:641-1594(+)
XLOC_000567	TCONS_00001788	TCONS_00001788.p2	type:complete	len:131	TCONS_00001788:373-765(+)
XLOC_000696	TCONS_00002120	TCONS_00002120.p1	type:complete	len:132	TCONS_00002120:180-575(+)
XLOC_000696	TCONS_00002119	TCONS_00002119.p1	type:complete	len:132	TCONS_00002119:180-575(+)
XLOC_000696	TCONS_00002118	TCONS_00002118.p1	type:complete	len:132	TCONS_00002118:180-575(+)
XLOC_000908	TCONS_00002708	TCONS_00002708.p1	type:complete	len:807	TCONS_00002708:108-2528(+)
XLOC_000908	TCONS_00002708	TCONS_00002708.p2	type:complete	len:138	TCONS_00002708:788-375(-)
XLOC_000908	TCONS_00002710	TCONS_00002710.p1	type:complete	len:807	TCONS_00002710:101-2521(+)
XLOC_000908	TCONS_00002710	TCONS_00002710.p2	type:complete	len:138	TCONS_00002710:781-368(-)
XLOC_000908	TCONS_00002709	TCONS_00002709.p1	type:complete	len:807	TCONS_00002709:473-2893(+)
XLOC_000908	TCONS_00002709	TCONS_00002709.p2	type:complete	len:138	TCONS_00002709:1153-740(-)
XLOC_001105	TCONS_00003254	TCONS_00003254.p1	type:complete	len:278	TCONS_00003254:297-1130(+)
XLOC_001105	TCONS_00003254	TCONS_00003254.p2	type:complete	len:108	TCONS_00003254:1139-816(-)
XLOC_000708	TCONS_00002158	TCONS_00002158.p1	type:complete	len:515	TCONS_00002158:505-2049(+)
XLOC_000708	TCONS_00002157	TCONS_00002157.p1	type:complete	len:296	TCONS_00002157:598-1485(+)
XLOC_000708	TCONS_00002157	TCONS_00002157.p2	type:complete	len:236	TCONS_00002157:1451-2158(+)
XLOC_002474	TCONS_00007505	TCONS_00007505.p1	type:complete	len:106	TCONS_00007505:440-757(+)
XLOC_002474	TCONS_00007505	TCONS_00007505.p2	type:complete	len:104	TCONS_00007505:989-1300(+)
XLOC_000973	TCONS_00002860	TCONS_00002860.p1	type:complete	len:562	TCONS_00002860:289-1974(+)
XLOC_000973	TCONS_00002860	TCONS_00002860.p2	type:complete	len:143	TCONS_00002860:2335-2763(+)
XLOC_000973	TCONS_00002860	TCONS_00002860.p3	type:complete	len:119	TCONS_00002860:3414-3058(-)
XLOC_000973	TCONS_00002860	TCONS_00002860.p4	type:complete	len:103	TCONS_00002860:407-715(+)
XLOC_000973	TCONS_00002859	TCONS_00002859.p1	type:complete	len:690	TCONS_00002859:327-2396(+)
XLOC_000973	TCONS_00002859	TCONS_00002859.p2	type:complete	len:119	TCONS_00002859:3047-2691(-)
XLOC_000973	TCONS_00002859	TCONS_00002859.p3	type:complete	len:103	TCONS_00002859:445-753(+)
XLOC_002554	TCONS_00007585	TCONS_00007585.p1	type:complete	len:372	TCONS_00007585:1402-287(-)
XLOC_000563	TCONS_00001781	TCONS_00001781.p1	type:complete	len:449	TCONS_00001781:616-1962(+)
XLOC_000277	TCONS_00000882	TCONS_00000882.p1	type:complete	len:217	TCONS_00000882:61-711(+)
XLOC_000277	TCONS_00000879	TCONS_00000879.p1	type:complete	len:217	TCONS_00000879:67-717(+)
XLOC_000277	TCONS_00000881	TCONS_00000881.p1	type:complete	len:217	TCONS_00000881:61-711(+)
XLOC_000277	TCONS_00000881	TCONS_00000881.p2	type:complete	len:103	TCONS_00000881:897-589(-)
XLOC_000277	TCONS_00000884	TCONS_00000884.p1	type:5prime_partial	len:233	TCONS_00000884:2-700(+)
XLOC_000277	TCONS_00000884	TCONS_00000884.p2	type:complete	len:143	TCONS_00000884:1198-770(-)
XLOC_000277	TCONS_00000880	TCONS_00000880.p1	type:complete	len:217	TCONS_00000880:62-712(+)
XLOC_000277	TCONS_00000880	TCONS_00000880.p2	type:complete	len:143	TCONS_00000880:3899-3471(-)
XLOC_000277	TCONS_00000886	TCONS_00000886.p1	type:5prime_partial	len:232	TCONS_00000886:2-697(+)
XLOC_000277	TCONS_00000883	TCONS_00000883.p1	type:complete	len:217	TCONS_00000883:61-711(+)
XLOC_000277	TCONS_00000885	TCONS_00000885.p1	type:5prime_partial	len:233	TCONS_00000885:2-700(+)
XLOC_000620	TCONS_00001901	TCONS_00001901.p1	type:complete	len:759	TCONS_00001901:175-2451(+)
XLOC_000620	TCONS_00001901	TCONS_00001901.p2	type:3prime_partial	len:190	TCONS_00001901:2889-3455(+)
XLOC_000620	TCONS_00001901	TCONS_00001901.p3	type:complete	len:171	TCONS_00001901:2459-1947(-)
XLOC_000620	TCONS_00001901	TCONS_00001901.p4	type:complete	len:155	TCONS_00001901:3283-2819(-)
XLOC_000620	TCONS_00001900	TCONS_00001900.p1	type:3prime_partial	len:990	TCONS_00001900:368-3334(+)
XLOC_000620	TCONS_00001900	TCONS_00001900.p2	type:complete	len:155	TCONS_00001900:3162-2698(-)
XLOC_000620	TCONS_00001900	TCONS_00001900.p3	type:complete	len:129	TCONS_00001900:2526-2140(-)
XLOC_000620	TCONS_00001904	TCONS_00001904.p1	type:complete	len:454	TCONS_00001904:1280-2641(+)
XLOC_000620	TCONS_00001904	TCONS_00001904.p2	type:5prime_partial	len:287	TCONS_00001904:3-863(+)
XLOC_000620	TCONS_00001904	TCONS_00001904.p3	type:3prime_partial	len:190	TCONS_00001904:3079-3645(+)
XLOC_000620	TCONS_00001904	TCONS_00001904.p4	type:complete	len:171	TCONS_00001904:2649-2137(-)
XLOC_000620	TCONS_00001904	TCONS_00001904.p5	type:complete	len:155	TCONS_00001904:3473-3009(-)
XLOC_000620	TCONS_00001902	TCONS_00001902.p1	type:3prime_partial	len:685	TCONS_00001902:1560-3611(+)
XLOC_000620	TCONS_00001902	TCONS_00001902.p2	type:complete	len:323	TCONS_00001902:175-1143(+)
XLOC_000620	TCONS_00001902	TCONS_00001902.p3	type:complete	len:155	TCONS_00001902:3439-2975(-)
XLOC_000620	TCONS_00001902	TCONS_00001902.p4	type:complete	len:129	TCONS_00001902:2803-2417(-)
XLOC_000620	TCONS_00001903	TCONS_00001903.p1	type:complete	len:708	TCONS_00001903:519-2642(+)
XLOC_000620	TCONS_00001903	TCONS_00001903.p2	type:3prime_partial	len:190	TCONS_00001903:3080-3646(+)
XLOC_000620	TCONS_00001903	TCONS_00001903.p3	type:complete	len:171	TCONS_00001903:2650-2138(-)
XLOC_000620	TCONS_00001903	TCONS_00001903.p4	type:complete	len:155	TCONS_00001903:3474-3010(-)
XLOC_002200	TCONS_00006937	TCONS_00006937.p1	type:complete	len:802	TCONS_00006937:234-2639(+)
XLOC_002200	TCONS_00006937	TCONS_00006937.p2	type:complete	len:240	TCONS_00006937:2648-3367(+)
XLOC_002200	TCONS_00006935	TCONS_00006935.p1	type:complete	len:1044	TCONS_00006935:297-3428(+)
XLOC_002200	TCONS_00006935	TCONS_00006935.p2	type:complete	len:821	TCONS_00006935:3828-6290(+)
XLOC_002200	TCONS_00006931	TCONS_00006931.p1	type:complete	len:821	TCONS_00006931:273-2735(+)
XLOC_002200	TCONS_00006930	TCONS_00006930.p1	type:complete	len:771	TCONS_00006930:158-2470(+)
XLOC_002200	TCONS_00006932	TCONS_00006932.p1	type:complete	len:821	TCONS_00006932:273-2735(+)
XLOC_002200	TCONS_00006934	TCONS_00006934.p1	type:complete	len:1044	TCONS_00006934:295-3426(+)
XLOC_002200	TCONS_00006934	TCONS_00006934.p2	type:complete	len:610	TCONS_00006934:3907-5736(+)
XLOC_002200	TCONS_00006934	TCONS_00006934.p3	type:complete	len:240	TCONS_00006934:5800-6519(+)
XLOC_002200	TCONS_00006933	TCONS_00006933.p1	type:complete	len:821	TCONS_00006933:4176-6638(+)
XLOC_002200	TCONS_00006933	TCONS_00006933.p2	type:complete	len:539	TCONS_00006933:240-1856(+)
XLOC_002200	TCONS_00006933	TCONS_00006933.p3	type:complete	len:278	TCONS_00006933:2090-2923(+)
XLOC_002200	TCONS_00006933	TCONS_00006933.p4	type:complete	len:240	TCONS_00006933:3057-3776(+)
XLOC_002200	TCONS_00006938	TCONS_00006938.p1	type:complete	len:1044	TCONS_00006938:305-3436(+)
XLOC_002200	TCONS_00006938	TCONS_00006938.p2	type:complete	len:106	TCONS_00006938:3772-3455(-)
XLOC_002200	TCONS_00006936	TCONS_00006936.p1	type:complete	len:1044	TCONS_00006936:297-3428(+)
XLOC_002535	TCONS_00007566	TCONS_00007566.p1	type:complete	len:335	TCONS_00007566:158-1162(+)
XLOC_002535	TCONS_00007566	TCONS_00007566.p2	type:complete	len:154	TCONS_00007566:1280-819(-)
XLOC_002548	TCONS_00007579	TCONS_00007579.p1	type:5prime_partial	len:109	TCONS_00007579:507-181(-)
XLOC_000490	TCONS_00001545	TCONS_00001545.p1	type:5prime_partial	len:104	TCONS_00001545:3-314(+)
XLOC_000490	TCONS_00001554	TCONS_00001554.p1	type:complete	len:111	TCONS_00001554:1725-2057(+)
XLOC_000490	TCONS_00001571	TCONS_00001571.p1	type:complete	len:111	TCONS_00001571:1649-1981(+)
XLOC_000490	TCONS_00001559	TCONS_00001559.p1	type:complete	len:114	TCONS_00001559:2668-2327(-)
XLOC_000490	TCONS_00001556	TCONS_00001556.p1	type:complete	len:166	TCONS_00001556:397-894(+)
XLOC_000490	TCONS_00001556	TCONS_00001556.p2	type:complete	len:117	TCONS_00001556:1121-771(-)
XLOC_000490	TCONS_00001546	TCONS_00001546.p1	type:5prime_partial	len:113	TCONS_00001546:3-341(+)
XLOC_000490	TCONS_00001543	TCONS_00001543.p1	type:complete	len:166	TCONS_00001543:1784-2281(+)
XLOC_000490	TCONS_00001561	TCONS_00001561.p1	type:complete	len:130	TCONS_00001561:604-215(-)
XLOC_000490	TCONS_00001562	TCONS_00001562.p1	type:complete	len:130	TCONS_00001562:2346-1957(-)
XLOC_000490	TCONS_00001553	TCONS_00001553.p1	type:complete	len:111	TCONS_00001553:1725-2057(+)
XLOC_000490	TCONS_00001570	TCONS_00001570.p1	type:complete	len:111	TCONS_00001570:1665-1997(+)
XLOC_000490	TCONS_00001560	TCONS_00001560.p1	type:complete	len:130	TCONS_00001560:2346-1957(-)
XLOC_000490	TCONS_00001564	TCONS_00001564.p1	type:complete	len:126	TCONS_00001564:2334-1957(-)
XLOC_000490	TCONS_00001566	TCONS_00001566.p1	type:complete	len:130	TCONS_00001566:591-202(-)
XLOC_000490	TCONS_00001547	TCONS_00001547.p1	type:complete	len:126	TCONS_00001547:2348-1971(-)
XLOC_000490	TCONS_00001567	TCONS_00001567.p1	type:complete	len:130	TCONS_00001567:603-214(-)
XLOC_000490	TCONS_00001557	TCONS_00001557.p1	type:5prime_partial	len:109	TCONS_00001557:3-329(+)
XLOC_000490	TCONS_00001558	TCONS_00001558.p1	type:5prime_partial	len:109	TCONS_00001558:1-327(+)
XLOC_000205	TCONS_00000598	TCONS_00000598.p1	type:complete	len:522	TCONS_00000598:356-1921(+)
XLOC_000205	TCONS_00000598	TCONS_00000598.p2	type:complete	len:113	TCONS_00000598:657-319(-)
XLOC_002167	TCONS_00006831	TCONS_00006831.p1	type:complete	len:301	TCONS_00006831:625-1527(+)
XLOC_002167	TCONS_00006831	TCONS_00006831.p2	type:complete	len:129	TCONS_00006831:1160-774(-)
XLOC_002167	TCONS_00006834	TCONS_00006834.p1	type:complete	len:349	TCONS_00006834:211-1257(+)
XLOC_002167	TCONS_00006834	TCONS_00006834.p2	type:complete	len:129	TCONS_00006834:890-504(-)
XLOC_002167	TCONS_00006837	TCONS_00006837.p1	type:complete	len:349	TCONS_00006837:237-1283(+)
XLOC_002167	TCONS_00006837	TCONS_00006837.p2	type:complete	len:129	TCONS_00006837:916-530(-)
XLOC_002167	TCONS_00006836	TCONS_00006836.p1	type:complete	len:301	TCONS_00006836:397-1299(+)
XLOC_002167	TCONS_00006836	TCONS_00006836.p2	type:complete	len:129	TCONS_00006836:932-546(-)
XLOC_002167	TCONS_00006832	TCONS_00006832.p1	type:complete	len:301	TCONS_00006832:327-1229(+)
XLOC_002167	TCONS_00006832	TCONS_00006832.p2	type:complete	len:129	TCONS_00006832:862-476(-)
XLOC_002167	TCONS_00006833	TCONS_00006833.p1	type:complete	len:349	TCONS_00006833:164-1210(+)
XLOC_002167	TCONS_00006833	TCONS_00006833.p2	type:complete	len:129	TCONS_00006833:843-457(-)
XLOC_002167	TCONS_00006835	TCONS_00006835.p1	type:complete	len:349	TCONS_00006835:211-1257(+)
XLOC_002167	TCONS_00006835	TCONS_00006835.p2	type:complete	len:129	TCONS_00006835:890-504(-)
XLOC_002363	TCONS_00007394	TCONS_00007394.p1	type:complete	len:108	TCONS_00007394:409-86(-)
XLOC_002186	TCONS_00006884	TCONS_00006884.p1	type:5prime_partial	len:144	TCONS_00006884:1098-667(-)
XLOC_002186	TCONS_00006885	TCONS_00006885.p1	type:5prime_partial	len:195	TCONS_00006885:1185-601(-)
XLOC_002186	TCONS_00006885	TCONS_00006885.p2	type:5prime_partial	len:105	TCONS_00006885:1184-870(-)
XLOC_002427	TCONS_00007458	TCONS_00007458.p1	type:complete	len:481	TCONS_00007458:215-1657(+)
XLOC_002320	TCONS_00007261	TCONS_00007261.p1	type:complete	len:539	TCONS_00007261:271-1887(+)
XLOC_002320	TCONS_00007261	TCONS_00007261.p2	type:complete	len:123	TCONS_00007261:1857-1489(-)
XLOC_000807	TCONS_00002441	TCONS_00002441.p1	type:complete	len:543	TCONS_00002441:405-2033(+)
XLOC_000807	TCONS_00002441	TCONS_00002441.p2	type:complete	len:221	TCONS_00002441:1873-2535(+)
XLOC_000807	TCONS_00002439	TCONS_00002439.p1	type:complete	len:665	TCONS_00002439:412-2406(+)
XLOC_000807	TCONS_00002435	TCONS_00002435.p1	type:complete	len:543	TCONS_00002435:1013-2641(+)
XLOC_000807	TCONS_00002435	TCONS_00002435.p2	type:complete	len:155	TCONS_00002435:2815-3279(+)
XLOC_000807	TCONS_00002436	TCONS_00002436.p1	type:complete	len:718	TCONS_00002436:1013-3166(+)
XLOC_000807	TCONS_00002442	TCONS_00002442.p1	type:complete	len:719	TCONS_00002442:389-2545(+)
XLOC_000807	TCONS_00002440	TCONS_00002440.p1	type:complete	len:543	TCONS_00002440:412-2040(+)
XLOC_000807	TCONS_00002440	TCONS_00002440.p2	type:complete	len:154	TCONS_00002440:2214-2675(+)
XLOC_000807	TCONS_00002438	TCONS_00002438.p1	type:complete	len:543	TCONS_00002438:1013-2641(+)
XLOC_000807	TCONS_00002438	TCONS_00002438.p2	type:complete	len:220	TCONS_00002438:2481-3140(+)
XLOC_000807	TCONS_00002437	TCONS_00002437.p1	type:complete	len:578	TCONS_00002437:1013-2746(+)
XLOC_000807	TCONS_00002437	TCONS_00002437.p2	type:complete	len:154	TCONS_00002437:2841-3302(+)
XLOC_001551	TCONS_00004788	TCONS_00004788.p1	type:complete	len:463	TCONS_00004788:5112-6500(+)
XLOC_001551	TCONS_00004788	TCONS_00004788.p2	type:complete	len:185	TCONS_00004788:3317-3871(+)
XLOC_001551	TCONS_00004788	TCONS_00004788.p3	type:complete	len:118	TCONS_00004788:3104-2751(-)
XLOC_001551	TCONS_00004787	TCONS_00004787.p1	type:complete	len:463	TCONS_00004787:5112-6500(+)
XLOC_001551	TCONS_00004787	TCONS_00004787.p2	type:complete	len:185	TCONS_00004787:3317-3871(+)
XLOC_001551	TCONS_00004787	TCONS_00004787.p3	type:complete	len:118	TCONS_00004787:3104-2751(-)
XLOC_002188	TCONS_00006892	TCONS_00006892.p1	type:complete	len:448	TCONS_00006892:715-2058(+)
XLOC_002188	TCONS_00006892	TCONS_00006892.p2	type:complete	len:130	TCONS_00006892:1964-1575(-)
XLOC_002188	TCONS_00006893	TCONS_00006893.p1	type:complete	len:427	TCONS_00006893:319-1599(+)
XLOC_002188	TCONS_00006893	TCONS_00006893.p2	type:complete	len:130	TCONS_00006893:1505-1116(-)
XLOC_000112	TCONS_00000282	TCONS_00000282.p1	type:complete	len:190	TCONS_00000282:149-718(+)
XLOC_000112	TCONS_00000282	TCONS_00000282.p2	type:complete	len:133	TCONS_00000282:18-416(+)
XLOC_000112	TCONS_00000282	TCONS_00000282.p3	type:complete	len:117	TCONS_00000282:702-352(-)
XLOC_000030	TCONS_00000056	TCONS_00000056.p1	type:complete	len:167	TCONS_00000056:1208-1708(+)
XLOC_000030	TCONS_00000057	TCONS_00000057.p1	type:complete	len:110	TCONS_00000057:1387-1716(+)
XLOC_001983	TCONS_00006279	TCONS_00006279.p1	type:complete	len:268	TCONS_00006279:356-1159(+)
XLOC_001131	TCONS_00003311	TCONS_00003311.p1	type:complete	len:717	TCONS_00003311:556-2706(+)
XLOC_001131	TCONS_00003311	TCONS_00003311.p2	type:complete	len:115	TCONS_00003311:3265-2921(-)
XLOC_001131	TCONS_00003316	TCONS_00003316.p1	type:complete	len:937	TCONS_00003316:226-3036(+)
XLOC_001131	TCONS_00003316	TCONS_00003316.p2	type:complete	len:115	TCONS_00003316:3595-3251(-)
XLOC_001131	TCONS_00003312	TCONS_00003312.p1	type:complete	len:898	TCONS_00003312:231-2924(+)
XLOC_001131	TCONS_00003312	TCONS_00003312.p2	type:complete	len:115	TCONS_00003312:3483-3139(-)
XLOC_001131	TCONS_00003314	TCONS_00003314.p1	type:complete	len:717	TCONS_00003314:555-2705(+)
XLOC_001131	TCONS_00003314	TCONS_00003314.p2	type:complete	len:115	TCONS_00003314:3264-2920(-)
XLOC_001131	TCONS_00003310	TCONS_00003310.p1	type:complete	len:898	TCONS_00003310:413-3106(+)
XLOC_001131	TCONS_00003310	TCONS_00003310.p2	type:complete	len:115	TCONS_00003310:3665-3321(-)
XLOC_001131	TCONS_00003313	TCONS_00003313.p1	type:complete	len:898	TCONS_00003313:252-2945(+)
XLOC_001131	TCONS_00003313	TCONS_00003313.p2	type:complete	len:115	TCONS_00003313:3504-3160(-)
XLOC_000113	TCONS_00000283	TCONS_00000283.p1	type:3prime_partial	len:349	TCONS_00000283:1622-2665(+)
XLOC_000113	TCONS_00000283	TCONS_00000283.p2	type:complete	len:167	TCONS_00000283:978-1478(+)
XLOC_000113	TCONS_00000283	TCONS_00000283.p3	type:complete	len:116	TCONS_00000283:1243-896(-)
XLOC_000113	TCONS_00000283	TCONS_00000283.p4	type:5prime_partial	len:108	TCONS_00000283:2663-2340(-)
XLOC_000113	TCONS_00000283	TCONS_00000283.p5	type:complete	len:102	TCONS_00000283:1969-1664(-)
XLOC_000113	TCONS_00000284	TCONS_00000284.p1	type:3prime_partial	len:349	TCONS_00000284:1386-2429(+)
XLOC_000113	TCONS_00000284	TCONS_00000284.p2	type:complete	len:167	TCONS_00000284:742-1242(+)
XLOC_000113	TCONS_00000284	TCONS_00000284.p3	type:complete	len:116	TCONS_00000284:1007-660(-)
XLOC_000113	TCONS_00000284	TCONS_00000284.p4	type:5prime_partial	len:108	TCONS_00000284:2427-2104(-)
XLOC_000113	TCONS_00000284	TCONS_00000284.p5	type:complete	len:102	TCONS_00000284:1733-1428(-)
XLOC_002115	TCONS_00006698	TCONS_00006698.p1	type:complete	len:122	TCONS_00006698:699-334(-)
XLOC_002115	TCONS_00006698	TCONS_00006698.p2	type:complete	len:116	TCONS_00006698:401-748(+)
XLOC_002115	TCONS_00006697	TCONS_00006697.p1	type:5prime_partial	len:140	TCONS_00006697:2-421(+)
XLOC_002115	TCONS_00006697	TCONS_00006697.p2	type:complete	len:122	TCONS_00006697:794-429(-)
XLOC_002115	TCONS_00006697	TCONS_00006697.p3	type:complete	len:116	TCONS_00006697:496-843(+)
XLOC_001802	TCONS_00005689	TCONS_00005689.p1	type:complete	len:282	TCONS_00005689:366-1211(+)
XLOC_001802	TCONS_00005686	TCONS_00005686.p1	type:complete	len:282	TCONS_00005686:86-931(+)
XLOC_001802	TCONS_00005687	TCONS_00005687.p1	type:complete	len:282	TCONS_00005687:150-995(+)
XLOC_001802	TCONS_00005688	TCONS_00005688.p1	type:complete	len:228	TCONS_00005688:103-786(+)
XLOC_001646	TCONS_00005103	TCONS_00005103.p1	type:complete	len:327	TCONS_00005103:628-1608(+)
XLOC_001646	TCONS_00005103	TCONS_00005103.p2	type:complete	len:166	TCONS_00005103:221-718(+)
XLOC_001646	TCONS_00005104	TCONS_00005104.p1	type:complete	len:470	TCONS_00005104:298-1707(+)
XLOC_002138	TCONS_00006748	TCONS_00006748.p1	type:complete	len:160	TCONS_00006748:229-708(+)
XLOC_001650	TCONS_00005120	TCONS_00005120.p1	type:complete	len:229	TCONS_00005120:82-768(+)
XLOC_001650	TCONS_00005120	TCONS_00005120.p2	type:complete	len:121	TCONS_00005120:364-2(-)
XLOC_001650	TCONS_00005120	TCONS_00005120.p3	type:3prime_partial	len:100	TCONS_00005120:297-1(-)
XLOC_001650	TCONS_00005117	TCONS_00005117.p1	type:complete	len:147	TCONS_00005117:38-478(+)
XLOC_001650	TCONS_00005119	TCONS_00005119.p1	type:complete	len:229	TCONS_00005119:82-768(+)
XLOC_001650	TCONS_00005119	TCONS_00005119.p2	type:complete	len:121	TCONS_00005119:364-2(-)
XLOC_001650	TCONS_00005119	TCONS_00005119.p3	type:3prime_partial	len:100	TCONS_00005119:297-1(-)
XLOC_001650	TCONS_00005116	TCONS_00005116.p1	type:complete	len:229	TCONS_00005116:951-1637(+)
XLOC_001650	TCONS_00005116	TCONS_00005116.p2	type:complete	len:102	TCONS_00005116:1233-928(-)
XLOC_001650	TCONS_00005115	TCONS_00005115.p1	type:complete	len:229	TCONS_00005115:951-1637(+)
XLOC_001650	TCONS_00005115	TCONS_00005115.p2	type:complete	len:102	TCONS_00005115:1233-928(-)
XLOC_001650	TCONS_00005118	TCONS_00005118.p1	type:complete	len:229	TCONS_00005118:79-765(+)
XLOC_001650	TCONS_00005118	TCONS_00005118.p2	type:3prime_partial	len:121	TCONS_00005118:361-2(-)
XLOC_001650	TCONS_00005114	TCONS_00005114.p1	type:complete	len:229	TCONS_00005114:950-1636(+)
XLOC_001650	TCONS_00005114	TCONS_00005114.p2	type:complete	len:102	TCONS_00005114:1232-927(-)
XLOC_000894	TCONS_00002673	TCONS_00002673.p1	type:complete	len:174	TCONS_00002673:168-689(+)
XLOC_002742	TCONS_00007773	TCONS_00007773.p1	type:complete	len:282	TCONS_00007773:1005-1850(+)
XLOC_002219	TCONS_00006983	TCONS_00006983.p1	type:complete	len:312	TCONS_00006983:420-1355(+)
XLOC_002219	TCONS_00006984	TCONS_00006984.p1	type:complete	len:312	TCONS_00006984:420-1355(+)
XLOC_001717	TCONS_00005337	TCONS_00005337.p1	type:5prime_partial	len:139	TCONS_00005337:3-419(+)
XLOC_001717	TCONS_00005337	TCONS_00005337.p2	type:3prime_partial	len:138	TCONS_00005337:413-3(-)
XLOC_000545	TCONS_00001745	TCONS_00001745.p1	type:complete	len:534	TCONS_00001745:401-2002(+)
XLOC_000545	TCONS_00001746	TCONS_00001746.p1	type:complete	len:435	TCONS_00001746:1308-2612(+)
XLOC_000336	TCONS_00001055	TCONS_00001055.p1	type:complete	len:535	TCONS_00001055:526-2130(+)
XLOC_000336	TCONS_00001055	TCONS_00001055.p2	type:complete	len:144	TCONS_00001055:2204-1773(-)
XLOC_000174	TCONS_00000521	TCONS_00000521.p1	type:complete	len:203	TCONS_00000521:137-745(+)
XLOC_000982	TCONS_00002895	TCONS_00002895.p1	type:complete	len:467	TCONS_00002895:175-1575(+)
XLOC_000982	TCONS_00002896	TCONS_00002896.p1	type:complete	len:399	TCONS_00002896:168-1364(+)
XLOC_000982	TCONS_00002894	TCONS_00002894.p1	type:complete	len:473	TCONS_00002894:411-1829(+)
XLOC_000982	TCONS_00002893	TCONS_00002893.p1	type:complete	len:482	TCONS_00002893:536-1981(+)
XLOC_000982	TCONS_00002897	TCONS_00002897.p1	type:complete	len:384	TCONS_00002897:145-1296(+)
XLOC_000982	TCONS_00002892	TCONS_00002892.p1	type:complete	len:488	TCONS_00002892:536-1999(+)
XLOC_002041	TCONS_00006438	TCONS_00006438.p1	type:complete	len:385	TCONS_00006438:312-1466(+)
XLOC_001705	TCONS_00005283	TCONS_00005283.p1	type:complete	len:798	TCONS_00005283:688-3081(+)
XLOC_001705	TCONS_00005282	TCONS_00005282.p1	type:complete	len:540	TCONS_00005282:1317-2936(+)
XLOC_001705	TCONS_00005282	TCONS_00005282.p2	type:complete	len:199	TCONS_00005282:688-1284(+)
XLOC_001705	TCONS_00005279	TCONS_00005279.p1	type:complete	len:540	TCONS_00005279:1295-2914(+)
XLOC_001705	TCONS_00005279	TCONS_00005279.p2	type:complete	len:199	TCONS_00005279:666-1262(+)
XLOC_001705	TCONS_00005277	TCONS_00005277.p1	type:complete	len:540	TCONS_00005277:1286-2905(+)
XLOC_001705	TCONS_00005277	TCONS_00005277.p2	type:complete	len:199	TCONS_00005277:657-1253(+)
XLOC_001705	TCONS_00005285	TCONS_00005285.p1	type:complete	len:798	TCONS_00005285:639-3032(+)
XLOC_001705	TCONS_00005278	TCONS_00005278.p1	type:complete	len:798	TCONS_00005278:657-3050(+)
XLOC_001705	TCONS_00005276	TCONS_00005276.p1	type:complete	len:540	TCONS_00005276:1267-2886(+)
XLOC_001705	TCONS_00005276	TCONS_00005276.p2	type:complete	len:199	TCONS_00005276:638-1234(+)
XLOC_001705	TCONS_00005275	TCONS_00005275.p1	type:complete	len:798	TCONS_00005275:629-3022(+)
XLOC_001705	TCONS_00005281	TCONS_00005281.p1	type:complete	len:540	TCONS_00005281:1317-2936(+)
XLOC_001705	TCONS_00005281	TCONS_00005281.p2	type:complete	len:199	TCONS_00005281:688-1284(+)
XLOC_001705	TCONS_00005284	TCONS_00005284.p1	type:complete	len:798	TCONS_00005284:616-3009(+)
XLOC_001705	TCONS_00005280	TCONS_00005280.p1	type:complete	len:540	TCONS_00005280:1317-2936(+)
XLOC_001705	TCONS_00005280	TCONS_00005280.p2	type:complete	len:199	TCONS_00005280:688-1284(+)
XLOC_001705	TCONS_00005274	TCONS_00005274.p1	type:complete	len:798	TCONS_00005274:545-2938(+)
XLOC_001705	TCONS_00005273	TCONS_00005273.p1	type:complete	len:798	TCONS_00005273:519-2912(+)
XLOC_001984	TCONS_00006280	TCONS_00006280.p1	type:complete	len:585	TCONS_00006280:656-2410(+)
XLOC_001851	TCONS_00005850	TCONS_00005850.p1	type:complete	len:413	TCONS_00005850:213-1451(+)
XLOC_001851	TCONS_00005849	TCONS_00005849.p1	type:complete	len:243	TCONS_00005849:651-1379(+)
XLOC_001851	TCONS_00005849	TCONS_00005849.p2	type:complete	len:225	TCONS_00005849:194-868(+)
XLOC_001851	TCONS_00005851	TCONS_00005851.p1	type:complete	len:413	TCONS_00005851:278-1516(+)
XLOC_002776	TCONS_00007807	TCONS_00007807.p1	type:complete	len:155	TCONS_00007807:187-651(+)
XLOC_002776	TCONS_00007807	TCONS_00007807.p2	type:5prime_partial	len:121	TCONS_00007807:660-298(-)
XLOC_002739	TCONS_00007770	TCONS_00007770.p1	type:complete	len:404	TCONS_00007770:1161-2372(+)
XLOC_002739	TCONS_00007770	TCONS_00007770.p2	type:5prime_partial	len:241	TCONS_00007770:1-723(+)
XLOC_000960	TCONS_00002827	TCONS_00002827.p1	type:complete	len:1116	TCONS_00002827:190-3537(+)
XLOC_000960	TCONS_00002827	TCONS_00002827.p2	type:complete	len:157	TCONS_00002827:4134-3664(-)
XLOC_000960	TCONS_00002827	TCONS_00002827.p3	type:complete	len:123	TCONS_00002827:2085-1717(-)
XLOC_002001	TCONS_00006335	TCONS_00006335.p1	type:complete	len:121	TCONS_00006335:2670-3032(+)
XLOC_002001	TCONS_00006336	TCONS_00006336.p1	type:complete	len:166	TCONS_00006336:4531-5028(+)
XLOC_002300	TCONS_00007186	TCONS_00007186.p1	type:complete	len:386	TCONS_00007186:363-1520(+)
XLOC_002300	TCONS_00007186	TCONS_00007186.p2	type:complete	len:314	TCONS_00007186:2956-3897(+)
XLOC_002300	TCONS_00007186	TCONS_00007186.p3	type:complete	len:104	TCONS_00007186:3895-3584(-)
XLOC_002300	TCONS_00007186	TCONS_00007186.p4	type:complete	len:100	TCONS_00007186:3608-3907(+)
XLOC_002300	TCONS_00007187	TCONS_00007187.p1	type:5prime_partial	len:291	TCONS_00007187:1-873(+)
XLOC_001799	TCONS_00005676	TCONS_00005676.p1	type:complete	len:493	TCONS_00005676:169-1647(+)
XLOC_001799	TCONS_00005678	TCONS_00005678.p1	type:complete	len:519	TCONS_00005678:103-1659(+)
XLOC_001799	TCONS_00005679	TCONS_00005679.p1	type:complete	len:493	TCONS_00005679:125-1603(+)
XLOC_001799	TCONS_00005680	TCONS_00005680.p1	type:complete	len:519	TCONS_00005680:438-1994(+)
XLOC_001799	TCONS_00005677	TCONS_00005677.p1	type:complete	len:519	TCONS_00005677:67-1623(+)
XLOC_000082	TCONS_00000171	TCONS_00000171.p1	type:complete	len:274	TCONS_00000171:343-1164(+)
XLOC_000082	TCONS_00000171	TCONS_00000171.p2	type:complete	len:137	TCONS_00000171:761-351(-)
XLOC_000082	TCONS_00000172	TCONS_00000172.p1	type:complete	len:167	TCONS_00000172:1445-1945(+)
XLOC_000082	TCONS_00000172	TCONS_00000172.p2	type:5prime_partial	len:113	TCONS_00000172:2-340(+)
XLOC_001377	TCONS_00004085	TCONS_00004085.p1	type:complete	len:115	TCONS_00004085:592-248(-)
XLOC_001377	TCONS_00004088	TCONS_00004088.p1	type:complete	len:138	TCONS_00004088:663-250(-)
XLOC_001377	TCONS_00004088	TCONS_00004088.p2	type:complete	len:103	TCONS_00004088:452-760(+)
XLOC_001358	TCONS_00004019	TCONS_00004019.p1	type:complete	len:229	TCONS_00004019:195-881(+)
XLOC_001358	TCONS_00004019	TCONS_00004019.p2	type:complete	len:137	TCONS_00004019:948-1358(+)
XLOC_001358	TCONS_00004021	TCONS_00004021.p1	type:complete	len:229	TCONS_00004021:288-974(+)
XLOC_001358	TCONS_00004021	TCONS_00004021.p2	type:complete	len:137	TCONS_00004021:1041-1451(+)
XLOC_001358	TCONS_00004016	TCONS_00004016.p1	type:complete	len:243	TCONS_00004016:42-770(+)
XLOC_001358	TCONS_00004016	TCONS_00004016.p2	type:complete	len:137	TCONS_00004016:837-1247(+)
XLOC_001358	TCONS_00004022	TCONS_00004022.p1	type:complete	len:401	TCONS_00004022:88-1290(+)
XLOC_001358	TCONS_00004015	TCONS_00004015.p1	type:complete	len:229	TCONS_00004015:288-974(+)
XLOC_001358	TCONS_00004015	TCONS_00004015.p2	type:complete	len:137	TCONS_00004015:1041-1451(+)
XLOC_001358	TCONS_00004020	TCONS_00004020.p1	type:complete	len:229	TCONS_00004020:288-974(+)
XLOC_001358	TCONS_00004020	TCONS_00004020.p2	type:complete	len:137	TCONS_00004020:1041-1451(+)
XLOC_001358	TCONS_00004018	TCONS_00004018.p1	type:complete	len:229	TCONS_00004018:105-791(+)
XLOC_001358	TCONS_00004018	TCONS_00004018.p2	type:complete	len:137	TCONS_00004018:858-1268(+)
XLOC_001358	TCONS_00004023	TCONS_00004023.p1	type:complete	len:104	TCONS_00004023:134-445(+)
XLOC_001358	TCONS_00004017	TCONS_00004017.p1	type:complete	len:243	TCONS_00004017:42-770(+)
XLOC_001358	TCONS_00004017	TCONS_00004017.p2	type:complete	len:137	TCONS_00004017:837-1247(+)
XLOC_001325	TCONS_00003912	TCONS_00003912.p1	type:5prime_partial	len:417	TCONS_00003912:2788-1538(-)
XLOC_001901	TCONS_00006052	TCONS_00006052.p1	type:complete	len:976	TCONS_00006052:269-3196(+)
XLOC_001901	TCONS_00006052	TCONS_00006052.p2	type:complete	len:105	TCONS_00006052:2838-2524(-)
XLOC_001901	TCONS_00006055	TCONS_00006055.p1	type:complete	len:977	TCONS_00006055:314-3244(+)
XLOC_001901	TCONS_00006055	TCONS_00006055.p2	type:complete	len:105	TCONS_00006055:2886-2572(-)
XLOC_001901	TCONS_00006054	TCONS_00006054.p1	type:complete	len:977	TCONS_00006054:269-3199(+)
XLOC_001901	TCONS_00006054	TCONS_00006054.p2	type:complete	len:105	TCONS_00006054:2841-2527(-)
XLOC_001901	TCONS_00006053	TCONS_00006053.p1	type:complete	len:977	TCONS_00006053:269-3199(+)
XLOC_001901	TCONS_00006053	TCONS_00006053.p2	type:complete	len:105	TCONS_00006053:2841-2527(-)
XLOC_001813	TCONS_00005749	TCONS_00005749.p1	type:complete	len:145	TCONS_00005749:281-715(+)
XLOC_001813	TCONS_00005749	TCONS_00005749.p2	type:complete	len:128	TCONS_00005749:837-454(-)
XLOC_001100	TCONS_00003237	TCONS_00003237.p1	type:complete	len:231	TCONS_00003237:122-814(+)
XLOC_001100	TCONS_00003236	TCONS_00003236.p1	type:complete	len:231	TCONS_00003236:204-896(+)
XLOC_001191	TCONS_00003496	TCONS_00003496.p1	type:complete	len:355	TCONS_00003496:514-1578(+)
XLOC_001191	TCONS_00003497	TCONS_00003497.p1	type:complete	len:468	TCONS_00003497:384-1787(+)
XLOC_001191	TCONS_00003495	TCONS_00003495.p1	type:complete	len:468	TCONS_00003495:526-1929(+)
XLOC_001191	TCONS_00003494	TCONS_00003494.p1	type:complete	len:468	TCONS_00003494:1798-3201(+)
XLOC_002092	TCONS_00006637	TCONS_00006637.p1	type:complete	len:334	TCONS_00006637:463-1464(+)
XLOC_002092	TCONS_00006637	TCONS_00006637.p2	type:complete	len:117	TCONS_00006637:650-300(-)
XLOC_000229	TCONS_00000656	TCONS_00000656.p1	type:complete	len:443	TCONS_00000656:925-2253(+)
XLOC_000229	TCONS_00000655	TCONS_00000655.p1	type:complete	len:443	TCONS_00000655:726-2054(+)
XLOC_000229	TCONS_00000657	TCONS_00000657.p1	type:complete	len:443	TCONS_00000657:944-2272(+)
XLOC_001714	TCONS_00005331	TCONS_00005331.p1	type:complete	len:121	TCONS_00005331:249-611(+)
XLOC_001714	TCONS_00005319	TCONS_00005319.p1	type:complete	len:123	TCONS_00005319:179-547(+)
XLOC_001714	TCONS_00005326	TCONS_00005326.p1	type:complete	len:137	TCONS_00005326:80-490(+)
XLOC_001714	TCONS_00005321	TCONS_00005321.p1	type:complete	len:210	TCONS_00005321:118-747(+)
XLOC_001714	TCONS_00005330	TCONS_00005330.p1	type:5prime_partial	len:139	TCONS_00005330:1-417(+)
XLOC_001714	TCONS_00005323	TCONS_00005323.p1	type:complete	len:230	TCONS_00005323:68-757(+)
XLOC_001714	TCONS_00005329	TCONS_00005329.p1	type:5prime_partial	len:122	TCONS_00005329:2-367(+)
XLOC_001714	TCONS_00005325	TCONS_00005325.p1	type:complete	len:215	TCONS_00005325:130-774(+)
XLOC_001714	TCONS_00005328	TCONS_00005328.p1	type:complete	len:121	TCONS_00005328:222-584(+)
XLOC_001714	TCONS_00005328	TCONS_00005328.p2	type:complete	len:102	TCONS_00005328:4-309(+)
XLOC_001714	TCONS_00005324	TCONS_00005324.p1	type:complete	len:127	TCONS_00005324:128-508(+)
XLOC_001714	TCONS_00005324	TCONS_00005324.p2	type:complete	len:118	TCONS_00005324:2104-2457(+)
XLOC_001714	TCONS_00005332	TCONS_00005332.p1	type:complete	len:126	TCONS_00005332:303-680(+)
XLOC_001714	TCONS_00005322	TCONS_00005322.p1	type:complete	len:127	TCONS_00005322:118-498(+)
XLOC_001714	TCONS_00005327	TCONS_00005327.p1	type:complete	len:122	TCONS_00005327:130-495(+)
XLOC_000429	TCONS_00001339	TCONS_00001339.p1	type:complete	len:226	TCONS_00001339:240-917(+)
XLOC_000429	TCONS_00001340	TCONS_00001340.p1	type:complete	len:240	TCONS_00001340:176-895(+)
XLOC_001206	TCONS_00003549	TCONS_00003549.p1	type:complete	len:553	TCONS_00003549:501-2159(+)
XLOC_001206	TCONS_00003549	TCONS_00003549.p2	type:complete	len:100	TCONS_00003549:2088-1789(-)
XLOC_000861	TCONS_00002575	TCONS_00002575.p1	type:complete	len:241	TCONS_00002575:196-918(+)
XLOC_000861	TCONS_00002575	TCONS_00002575.p2	type:complete	len:144	TCONS_00002575:482-51(-)
XLOC_000974	TCONS_00002861	TCONS_00002861.p1	type:complete	len:435	TCONS_00002861:453-1757(+)
XLOC_000974	TCONS_00002861	TCONS_00002861.p2	type:complete	len:104	TCONS_00002861:1313-1002(-)
XLOC_001677	TCONS_00005200	TCONS_00005200.p1	type:complete	len:305	TCONS_00005200:409-1323(+)
XLOC_000357	TCONS_00001122	TCONS_00001122.p1	type:complete	len:130	TCONS_00001122:294-683(+)
XLOC_001805	TCONS_00005726	TCONS_00005726.p1	type:5prime_partial	len:160	TCONS_00005726:1-480(+)
XLOC_001805	TCONS_00005728	TCONS_00005728.p1	type:complete	len:291	TCONS_00005728:118-990(+)
XLOC_001805	TCONS_00005728	TCONS_00005728.p2	type:complete	len:129	TCONS_00005728:905-519(-)
XLOC_001805	TCONS_00005730	TCONS_00005730.p1	type:complete	len:264	TCONS_00005730:98-889(+)
XLOC_001805	TCONS_00005730	TCONS_00005730.p2	type:complete	len:129	TCONS_00005730:804-418(-)
XLOC_001805	TCONS_00005721	TCONS_00005721.p1	type:complete	len:243	TCONS_00005721:424-1152(+)
XLOC_001805	TCONS_00005721	TCONS_00005721.p2	type:complete	len:129	TCONS_00005721:1067-681(-)
XLOC_001805	TCONS_00005724	TCONS_00005724.p1	type:complete	len:206	TCONS_00005724:53-670(+)
XLOC_001805	TCONS_00005724	TCONS_00005724.p2	type:complete	len:129	TCONS_00005724:585-199(-)
XLOC_001805	TCONS_00005727	TCONS_00005727.p1	type:complete	len:186	TCONS_00005727:76-633(+)
XLOC_001805	TCONS_00005727	TCONS_00005727.p2	type:complete	len:131	TCONS_00005727:788-396(-)
XLOC_001805	TCONS_00005729	TCONS_00005729.p1	type:complete	len:264	TCONS_00005729:102-893(+)
XLOC_001805	TCONS_00005729	TCONS_00005729.p2	type:complete	len:129	TCONS_00005729:808-422(-)
XLOC_001805	TCONS_00005722	TCONS_00005722.p1	type:complete	len:243	TCONS_00005722:244-972(+)
XLOC_001805	TCONS_00005722	TCONS_00005722.p2	type:complete	len:129	TCONS_00005722:887-501(-)
XLOC_001805	TCONS_00005725	TCONS_00005725.p1	type:complete	len:102	TCONS_00005725:63-368(+)
XLOC_001805	TCONS_00005731	TCONS_00005731.p1	type:complete	len:160	TCONS_00005731:104-583(+)
XLOC_001805	TCONS_00005723	TCONS_00005723.p1	type:complete	len:160	TCONS_00005723:48-527(+)
XLOC_001110	TCONS_00003263	TCONS_00003263.p1	type:complete	len:275	TCONS_00003263:252-1076(+)
XLOC_001110	TCONS_00003263	TCONS_00003263.p2	type:complete	len:130	TCONS_00003263:1226-837(-)
XLOC_000746	TCONS_00002247	TCONS_00002247.p1	type:complete	len:381	TCONS_00002247:78-1220(+)
XLOC_000746	TCONS_00002247	TCONS_00002247.p2	type:5prime_partial	len:139	TCONS_00002247:1-417(+)
XLOC_000746	TCONS_00002248	TCONS_00002248.p1	type:complete	len:270	TCONS_00002248:76-885(+)
XLOC_000746	TCONS_00002248	TCONS_00002248.p2	type:5prime_partial	len:138	TCONS_00002248:2-415(+)
XLOC_000746	TCONS_00002249	TCONS_00002249.p1	type:complete	len:151	TCONS_00002249:33-485(+)
XLOC_000746	TCONS_00002249	TCONS_00002249.p2	type:5prime_partial	len:124	TCONS_00002249:1-372(+)
XLOC_000746	TCONS_00002250	TCONS_00002250.p1	type:5prime_partial	len:277	TCONS_00002250:3-833(+)
XLOC_000746	TCONS_00002250	TCONS_00002250.p2	type:5prime_partial	len:121	TCONS_00002250:1-363(+)
XLOC_002060	TCONS_00006538	TCONS_00006538.p1	type:complete	len:322	TCONS_00006538:352-1317(+)
XLOC_002060	TCONS_00006538	TCONS_00006538.p2	type:complete	len:105	TCONS_00006538:989-675(-)
XLOC_000482	TCONS_00001519	TCONS_00001519.p1	type:complete	len:104	TCONS_00001519:105-416(+)
XLOC_001175	TCONS_00003439	TCONS_00003439.p1	type:complete	len:420	TCONS_00003439:278-1537(+)
XLOC_001175	TCONS_00003439	TCONS_00003439.p2	type:complete	len:125	TCONS_00003439:168-542(+)
XLOC_001413	TCONS_00004197	TCONS_00004197.p1	type:complete	len:292	TCONS_00004197:1071-1946(+)
XLOC_001413	TCONS_00004196	TCONS_00004196.p1	type:complete	len:292	TCONS_00004196:1064-1939(+)
XLOC_001413	TCONS_00004194	TCONS_00004194.p1	type:complete	len:292	TCONS_00004194:139-1014(+)
XLOC_001413	TCONS_00004195	TCONS_00004195.p1	type:complete	len:292	TCONS_00004195:395-1270(+)
XLOC_001413	TCONS_00004198	TCONS_00004198.p1	type:complete	len:292	TCONS_00004198:1219-2094(+)
XLOC_001665	TCONS_00005173	TCONS_00005173.p1	type:complete	len:225	TCONS_00005173:32-706(+)
XLOC_001665	TCONS_00005175	TCONS_00005175.p1	type:5prime_partial	len:342	TCONS_00005175:1-1026(+)
XLOC_001665	TCONS_00005172	TCONS_00005172.p1	type:complete	len:190	TCONS_00005172:32-601(+)
XLOC_001665	TCONS_00005176	TCONS_00005176.p1	type:5prime_partial	len:346	TCONS_00005176:2-1039(+)
XLOC_001665	TCONS_00005174	TCONS_00005174.p1	type:5prime_partial	len:297	TCONS_00005174:3-893(+)
XLOC_001665	TCONS_00005177	TCONS_00005177.p1	type:complete	len:242	TCONS_00005177:69-794(+)
XLOC_002171	TCONS_00006841	TCONS_00006841.p1	type:complete	len:964	TCONS_00006841:51-2942(+)
XLOC_000096	TCONS_00000226	TCONS_00000226.p1	type:complete	len:544	TCONS_00000226:519-2150(+)
XLOC_000096	TCONS_00000226	TCONS_00000226.p2	type:complete	len:219	TCONS_00000226:3679-4335(+)
XLOC_000096	TCONS_00000226	TCONS_00000226.p3	type:complete	len:136	TCONS_00000226:2670-3077(+)
XLOC_000096	TCONS_00000226	TCONS_00000226.p4	type:complete	len:111	TCONS_00000226:2154-1822(-)
XLOC_000096	TCONS_00000228	TCONS_00000228.p1	type:complete	len:443	TCONS_00000228:458-1786(+)
XLOC_000096	TCONS_00000228	TCONS_00000228.p2	type:complete	len:186	TCONS_00000228:3690-4247(+)
XLOC_000096	TCONS_00000228	TCONS_00000228.p3	type:complete	len:136	TCONS_00000228:2496-2903(+)
XLOC_000096	TCONS_00000227	TCONS_00000227.p1	type:complete	len:483	TCONS_00000227:435-1883(+)
XLOC_000096	TCONS_00000227	TCONS_00000227.p2	type:complete	len:324	TCONS_00000227:1831-2802(+)
XLOC_000096	TCONS_00000225	TCONS_00000225.p1	type:complete	len:787	TCONS_00000225:600-2960(+)
XLOC_002303	TCONS_00007195	TCONS_00007195.p1	type:5prime_partial	len:195	TCONS_00007195:2-586(+)
XLOC_002303	TCONS_00007194	TCONS_00007194.p1	type:complete	len:197	TCONS_00007194:2-592(+)
XLOC_002303	TCONS_00007193	TCONS_00007193.p1	type:5prime_partial	len:195	TCONS_00007193:2-586(+)
XLOC_001125	TCONS_00003294	TCONS_00003294.p1	type:complete	len:442	TCONS_00003294:473-1798(+)
XLOC_002309	TCONS_00007208	TCONS_00007208.p1	type:complete	len:352	TCONS_00007208:2035-3090(+)
XLOC_002309	TCONS_00007208	TCONS_00007208.p2	type:complete	len:198	TCONS_00007208:366-959(+)
XLOC_002309	TCONS_00007211	TCONS_00007211.p1	type:complete	len:563	TCONS_00007211:280-1968(+)
XLOC_002309	TCONS_00007211	TCONS_00007211.p2	type:5prime_partial	len:106	TCONS_00007211:2-319(+)
XLOC_002309	TCONS_00007210	TCONS_00007210.p1	type:complete	len:612	TCONS_00007210:793-2628(+)
XLOC_002309	TCONS_00007212	TCONS_00007212.p1	type:complete	len:572	TCONS_00007212:280-1995(+)
XLOC_002309	TCONS_00007212	TCONS_00007212.p2	type:5prime_partial	len:106	TCONS_00007212:2-319(+)
XLOC_002309	TCONS_00007221	TCONS_00007221.p1	type:complete	len:630	TCONS_00007221:79-1968(+)
XLOC_002309	TCONS_00007222	TCONS_00007222.p1	type:complete	len:352	TCONS_00007222:1094-2149(+)
XLOC_002309	TCONS_00007222	TCONS_00007222.p2	type:complete	len:167	TCONS_00007222:366-866(+)
XLOC_002309	TCONS_00007222	TCONS_00007222.p3	type:complete	len:104	TCONS_00007222:880-569(-)
XLOC_002309	TCONS_00007216	TCONS_00007216.p1	type:complete	len:630	TCONS_00007216:75-1964(+)
XLOC_002309	TCONS_00007224	TCONS_00007224.p1	type:complete	len:163	TCONS_00007224:1253-1741(+)
XLOC_002309	TCONS_00007209	TCONS_00007209.p1	type:complete	len:563	TCONS_00007209:1181-2869(+)
XLOC_002309	TCONS_00007217	TCONS_00007217.p1	type:complete	len:352	TCONS_00007217:2003-3058(+)
XLOC_002309	TCONS_00007217	TCONS_00007217.p2	type:complete	len:163	TCONS_00007217:236-724(+)
XLOC_002309	TCONS_00007213	TCONS_00007213.p1	type:complete	len:352	TCONS_00007213:995-2050(+)
XLOC_002309	TCONS_00007213	TCONS_00007213.p2	type:complete	len:234	TCONS_00007213:66-767(+)
XLOC_002309	TCONS_00007219	TCONS_00007219.p1	type:complete	len:352	TCONS_00007219:1022-2077(+)
XLOC_002309	TCONS_00007219	TCONS_00007219.p2	type:complete	len:161	TCONS_00007219:312-794(+)
XLOC_002309	TCONS_00007223	TCONS_00007223.p1	type:complete	len:563	TCONS_00007223:366-2054(+)
XLOC_002309	TCONS_00007207	TCONS_00007207.p1	type:complete	len:352	TCONS_00007207:1222-2277(+)
XLOC_002309	TCONS_00007207	TCONS_00007207.p2	type:complete	len:226	TCONS_00007207:317-994(+)
XLOC_002309	TCONS_00007220	TCONS_00007220.p1	type:complete	len:636	TCONS_00007220:79-1986(+)
XLOC_002309	TCONS_00007215	TCONS_00007215.p1	type:complete	len:645	TCONS_00007215:75-2009(+)
XLOC_002309	TCONS_00007218	TCONS_00007218.p1	type:complete	len:642	TCONS_00007218:76-2001(+)
XLOC_002309	TCONS_00007214	TCONS_00007214.p1	type:complete	len:642	TCONS_00007214:66-1991(+)
XLOC_001955	TCONS_00006205	TCONS_00006205.p1	type:complete	len:134	TCONS_00006205:146-547(+)
XLOC_001955	TCONS_00006206	TCONS_00006206.p1	type:complete	len:148	TCONS_00006206:153-596(+)
XLOC_001955	TCONS_00006206	TCONS_00006206.p2	type:complete	len:114	TCONS_00006206:361-20(-)
XLOC_001142	TCONS_00003340	TCONS_00003340.p1	type:complete	len:157	TCONS_00003340:288-758(+)
XLOC_001142	TCONS_00003341	TCONS_00003341.p1	type:complete	len:111	TCONS_00003341:221-553(+)
XLOC_000667	TCONS_00002047	TCONS_00002047.p1	type:complete	len:259	TCONS_00002047:149-925(+)
XLOC_000667	TCONS_00002045	TCONS_00002045.p1	type:complete	len:259	TCONS_00002045:153-929(+)
XLOC_000667	TCONS_00002046	TCONS_00002046.p1	type:complete	len:259	TCONS_00002046:143-919(+)
XLOC_000004	TCONS_00000008	TCONS_00000008.p1	type:complete	len:274	TCONS_00000008:337-1158(+)
XLOC_000004	TCONS_00000007	TCONS_00000007.p1	type:complete	len:344	TCONS_00000007:390-1421(+)
XLOC_000007	TCONS_00000015	TCONS_00000015.p1	type:complete	len:421	TCONS_00000015:763-2025(+)
XLOC_000007	TCONS_00000015	TCONS_00000015.p2	type:complete	len:203	TCONS_00000015:374-982(+)
XLOC_000007	TCONS_00000015	TCONS_00000015.p3	type:complete	len:166	TCONS_00000015:2264-1767(-)
XLOC_000007	TCONS_00000016	TCONS_00000016.p1	type:complete	len:540	TCONS_00000016:374-1993(+)
XLOC_000007	TCONS_00000016	TCONS_00000016.p2	type:complete	len:166	TCONS_00000016:2232-1735(-)
XLOC_002651	TCONS_00007682	TCONS_00007682.p1	type:complete	len:184	TCONS_00007682:883-332(-)
XLOC_001277	TCONS_00003769	TCONS_00003769.p1	type:5prime_partial	len:438	TCONS_00003769:2-1315(+)
XLOC_001277	TCONS_00003770	TCONS_00003770.p1	type:complete	len:445	TCONS_00003770:90-1424(+)
XLOC_001296	TCONS_00003813	TCONS_00003813.p1	type:complete	len:181	TCONS_00003813:159-701(+)
XLOC_001296	TCONS_00003814	TCONS_00003814.p1	type:complete	len:171	TCONS_00003814:477-989(+)
XLOC_000046	TCONS_00000089	TCONS_00000089.p1	type:complete	len:220	TCONS_00000089:170-829(+)
XLOC_001634	TCONS_00005083	TCONS_00005083.p1	type:complete	len:201	TCONS_00005083:553-1155(+)
XLOC_001634	TCONS_00005083	TCONS_00005083.p2	type:complete	len:113	TCONS_00005083:1987-1649(-)
XLOC_001634	TCONS_00005082	TCONS_00005082.p1	type:complete	len:113	TCONS_00005082:626-288(-)
XLOC_001634	TCONS_00005080	TCONS_00005080.p1	type:complete	len:113	TCONS_00005080:611-273(-)
XLOC_001634	TCONS_00005079	TCONS_00005079.p1	type:complete	len:191	TCONS_00005079:294-866(+)
XLOC_001634	TCONS_00005079	TCONS_00005079.p2	type:complete	len:100	TCONS_00005079:664-963(+)
XLOC_001634	TCONS_00005081	TCONS_00005081.p1	type:complete	len:113	TCONS_00005081:603-265(-)
XLOC_001245	TCONS_00003683	TCONS_00003683.p1	type:complete	len:161	TCONS_00003683:54-536(+)
XLOC_001245	TCONS_00003682	TCONS_00003682.p1	type:5prime_partial	len:196	TCONS_00003682:3-590(+)
XLOC_000888	TCONS_00002661	TCONS_00002661.p1	type:complete	len:291	TCONS_00002661:197-1069(+)
XLOC_000888	TCONS_00002661	TCONS_00002661.p2	type:complete	len:106	TCONS_00002661:1074-757(-)
XLOC_000888	TCONS_00002662	TCONS_00002662.p1	type:complete	len:137	TCONS_00002662:164-574(+)
XLOC_000888	TCONS_00002662	TCONS_00002662.p2	type:complete	len:116	TCONS_00002662:1058-1405(+)
XLOC_000888	TCONS_00002662	TCONS_00002662.p3	type:complete	len:106	TCONS_00002662:1410-1093(-)
XLOC_000526	TCONS_00001698	TCONS_00001698.p1	type:complete	len:256	TCONS_00001698:610-1377(+)
XLOC_002094	TCONS_00006641	TCONS_00006641.p1	type:complete	len:420	TCONS_00006641:4703-3444(-)
XLOC_002094	TCONS_00006641	TCONS_00006641.p2	type:complete	len:284	TCONS_00006641:272-1123(+)
XLOC_002094	TCONS_00006641	TCONS_00006641.p3	type:complete	len:118	TCONS_00006641:2018-1665(-)
XLOC_002094	TCONS_00006640	TCONS_00006640.p1	type:complete	len:420	TCONS_00006640:5365-4106(-)
XLOC_002094	TCONS_00006640	TCONS_00006640.p2	type:complete	len:154	TCONS_00006640:217-678(+)
XLOC_002094	TCONS_00006640	TCONS_00006640.p3	type:complete	len:118	TCONS_00006640:2680-2327(-)
XLOC_000346	TCONS_00001079	TCONS_00001079.p1	type:complete	len:670	TCONS_00001079:469-2478(+)
XLOC_000346	TCONS_00001077	TCONS_00001077.p1	type:complete	len:670	TCONS_00001077:498-2507(+)
XLOC_000346	TCONS_00001080	TCONS_00001080.p1	type:complete	len:397	TCONS_00001080:473-1663(+)
XLOC_000346	TCONS_00001080	TCONS_00001080.p2	type:complete	len:238	TCONS_00001080:1623-2336(+)
XLOC_000346	TCONS_00001078	TCONS_00001078.p1	type:complete	len:434	TCONS_00001078:475-1776(+)
XLOC_001388	TCONS_00004117	TCONS_00004117.p1	type:complete	len:534	TCONS_00004117:413-2014(+)
XLOC_001542	TCONS_00004751	TCONS_00004751.p1	type:complete	len:231	TCONS_00004751:111-803(+)
XLOC_001542	TCONS_00004752	TCONS_00004752.p1	type:complete	len:138	TCONS_00004752:111-524(+)
XLOC_001909	TCONS_00006075	TCONS_00006075.p1	type:complete	len:417	TCONS_00006075:222-1472(+)
XLOC_001129	TCONS_00003304	TCONS_00003304.p1	type:complete	len:758	TCONS_00003304:843-3116(+)
XLOC_001129	TCONS_00003304	TCONS_00003304.p2	type:complete	len:102	TCONS_00003304:2767-2462(-)
XLOC_001129	TCONS_00003306	TCONS_00003306.p1	type:complete	len:748	TCONS_00003306:843-3086(+)
XLOC_001129	TCONS_00003306	TCONS_00003306.p2	type:complete	len:102	TCONS_00003306:2767-2462(-)
XLOC_001129	TCONS_00003301	TCONS_00003301.p1	type:complete	len:823	TCONS_00003301:615-3083(+)
XLOC_001129	TCONS_00003301	TCONS_00003301.p2	type:complete	len:102	TCONS_00003301:2539-2234(-)
XLOC_001129	TCONS_00003305	TCONS_00003305.p1	type:complete	len:823	TCONS_00003305:843-3311(+)
XLOC_001129	TCONS_00003305	TCONS_00003305.p2	type:complete	len:102	TCONS_00003305:2767-2462(-)
XLOC_001129	TCONS_00003303	TCONS_00003303.p1	type:complete	len:746	TCONS_00003303:500-2737(+)
XLOC_001129	TCONS_00003303	TCONS_00003303.p2	type:complete	len:102	TCONS_00003303:2424-2119(-)
XLOC_001129	TCONS_00003307	TCONS_00003307.p1	type:complete	len:823	TCONS_00003307:263-2731(+)
XLOC_001129	TCONS_00003307	TCONS_00003307.p2	type:complete	len:102	TCONS_00003307:2187-1882(-)
XLOC_001129	TCONS_00003302	TCONS_00003302.p1	type:complete	len:748	TCONS_00003302:500-2743(+)
XLOC_001129	TCONS_00003302	TCONS_00003302.p2	type:complete	len:102	TCONS_00003302:2424-2119(-)
XLOC_001129	TCONS_00003300	TCONS_00003300.p1	type:complete	len:487	TCONS_00003300:615-2075(+)
XLOC_001129	TCONS_00003300	TCONS_00003300.p2	type:complete	len:401	TCONS_00003300:1876-3078(+)
XLOC_001129	TCONS_00003300	TCONS_00003300.p3	type:complete	len:102	TCONS_00003300:2534-2229(-)
XLOC_000590	TCONS_00001839	TCONS_00001839.p1	type:complete	len:514	TCONS_00001839:165-1706(+)
XLOC_001498	TCONS_00004581	TCONS_00004581.p1	type:complete	len:148	TCONS_00004581:484-927(+)
XLOC_001498	TCONS_00004582	TCONS_00004582.p1	type:complete	len:146	TCONS_00004582:484-921(+)
XLOC_002720	TCONS_00007751	TCONS_00007751.p1	type:5prime_partial	len:500	TCONS_00007751:1-1500(+)
XLOC_002720	TCONS_00007751	TCONS_00007751.p2	type:complete	len:103	TCONS_00007751:395-87(-)
XLOC_001664	TCONS_00005165	TCONS_00005165.p1	type:complete	len:225	TCONS_00005165:2586-3260(+)
XLOC_001664	TCONS_00005165	TCONS_00005165.p2	type:complete	len:217	TCONS_00005165:3264-3914(+)
XLOC_001664	TCONS_00005162	TCONS_00005162.p1	type:complete	len:225	TCONS_00005162:2586-3260(+)
XLOC_001664	TCONS_00005162	TCONS_00005162.p2	type:complete	len:217	TCONS_00005162:3264-3914(+)
XLOC_001664	TCONS_00005169	TCONS_00005169.p1	type:complete	len:225	TCONS_00005169:784-1458(+)
XLOC_001664	TCONS_00005169	TCONS_00005169.p2	type:complete	len:217	TCONS_00005169:1462-2112(+)
XLOC_001664	TCONS_00005161	TCONS_00005161.p1	type:complete	len:225	TCONS_00005161:364-1038(+)
XLOC_001664	TCONS_00005161	TCONS_00005161.p2	type:complete	len:217	TCONS_00005161:1042-1692(+)
XLOC_001664	TCONS_00005168	TCONS_00005168.p1	type:complete	len:225	TCONS_00005168:2649-3323(+)
XLOC_001664	TCONS_00005168	TCONS_00005168.p2	type:complete	len:217	TCONS_00005168:3327-3977(+)
XLOC_001664	TCONS_00005166	TCONS_00005166.p1	type:complete	len:225	TCONS_00005166:228-902(+)
XLOC_001664	TCONS_00005166	TCONS_00005166.p2	type:complete	len:217	TCONS_00005166:906-1556(+)
XLOC_001664	TCONS_00005159	TCONS_00005159.p1	type:complete	len:225	TCONS_00005159:712-1386(+)
XLOC_001664	TCONS_00005159	TCONS_00005159.p2	type:complete	len:144	TCONS_00005159:1390-1821(+)
XLOC_001664	TCONS_00005167	TCONS_00005167.p1	type:complete	len:225	TCONS_00005167:2649-3323(+)
XLOC_001664	TCONS_00005167	TCONS_00005167.p2	type:complete	len:217	TCONS_00005167:3327-3977(+)
XLOC_001664	TCONS_00005164	TCONS_00005164.p1	type:complete	len:225	TCONS_00005164:2586-3260(+)
XLOC_001664	TCONS_00005164	TCONS_00005164.p2	type:complete	len:217	TCONS_00005164:3264-3914(+)
[truncated: 130,095 more rows]
