# Supplementary material for: Changes in m6A RNA methylation are associated with male sterility in wolfberry
Source: BMC Plant Biol. 2023 Sep 29;23:456. doi: 10.1186/s12870-023-04458-7 (PMC10540408; doi:10.1186/s12870-023-04458-7)
Supplement: Supplementary file 4 — Additional file 4: Table S3. Function annotation of assembled transcripts in wolfberry. [file 12870_2023_4458_MOESM4_ESM.xls]

## Sheet: Table S3
Table S3. Function annotation of assembled transcripts in wolfberry.
query	seed_ortholog	evalue	score	eggNOG_OGs	max_annot_lvl	COG_category	Description	Preferred_name	GOs	EC	KEGG_ko	KEGG_Pathway	KEGG_Module	KEGG_Reaction	KEGG_rclass	BRITE	KEGG_TC	CAZy	BiGG_Reaction	PFAMs
XLOC_000467.p1	4098.XP_009614814.1	1.08e-290	800	KOG1190@1|root,KOG1190@2759|Eukaryota,37IS4@33090|Viridiplantae,3GB0Q@35493|Streptophyta,44P30@71274|asterids	33090|Viridiplantae	A	Polypyrimidine tract-binding protein homolog	-	GO:0000381,GO:0000932,GO:0003674,GO:0003676,GO:0003723,GO:0003729,GO:0005488,GO:0005575,GO:0005622,GO:0005623,GO:0005634,GO:0005737,GO:0006417,GO:0007275,GO:0008150,GO:0009791,GO:0009845,GO:0009889,GO:0010468,GO:0010556,GO:0010608,GO:0019219,GO:0019222,GO:0031323,GO:0031326,GO:0032268,GO:0032501,GO:0032502,GO:0032991,GO:0034248,GO:0035770,GO:0036464,GO:0043226,GO:0043227,GO:0043228,GO:0043229,GO:…	-	ko:K14948	-	-	-	-	ko00000,ko03041	-	-	-	RRM_1,RRM_5
XLOC_002527.p1	4113.PGSC0003DMT400007587	2.99e-86	256	COG0071@1|root,KOG0710@2759|Eukaryota,37TQV@33090|Viridiplantae,3GHWT@35493|Streptophyta,44QVY@71274|asterids	33090|Viridiplantae	O	Belongs to the small heat shock protein (HSP20) family	-	GO:0000302,GO:0005575,GO:0005622,GO:0005623,GO:0005737,GO:0006950,GO:0006979,GO:0008150,GO:0009266,GO:0009314,GO:0009408,GO:0009416,GO:0009507,GO:0009536,GO:0009628,GO:0009636,GO:0009642,GO:0009644,GO:0009987,GO:0010035,GO:0010286,GO:0016043,GO:0022607,GO:0042221,GO:0042493,GO:0042542,GO:0043226,GO:0043227,GO:0043229,GO:0043231,GO:0043933,GO:0044085,GO:0044424,GO:0044444,GO:0044464,GO:0046677,GO:…	-	ko:K13993	ko04141,map04141	-	-	-	ko00000,ko00001,ko03110	-	-	-	HSP20
XLOC_001692.p1	4098.XP_009611482.1	9.95e-200	561	KOG0118@1|root,KOG0118@2759|Eukaryota,37R12@33090|Viridiplantae,3GAYQ@35493|Streptophyta,44FSN@71274|asterids	33090|Viridiplantae	A	RNA recognition motif	CID13	GO:0003674,GO:0003676,GO:0003723,GO:0003729,GO:0005488,GO:0005575,GO:0005622,GO:0005623,GO:0005634,GO:0005654,GO:0016604,GO:0016607,GO:0031974,GO:0031981,GO:0043226,GO:0043227,GO:0043229,GO:0043231,GO:0043233,GO:0044422,GO:0044424,GO:0044428,GO:0044446,GO:0044451,GO:0044464,GO:0070013,GO:0097159,GO:1901363	-	-	-	-	-	-	-	-	-	-	PAM2,RRM_1
XLOC_000132.p3	4081.Solyc08g006960.2.1	2.45e-60	197	KOG0938@1|root,KOG0938@2759|Eukaryota,37JEF@33090|Viridiplantae,3GCA5@35493|Streptophyta,44IMD@71274|asterids	33090|Viridiplantae	U	Adaptor complexes medium subunit family	-	-	-	ko:K11826	ko04144,ko04721,ko04961,ko05016,map04144,map04721,map04961,map05016	-	-	-	ko00000,ko00001,ko04131	-	-	-	Adap_comp_sub,Clat_adaptor_s
XLOC_000725.p1	4081.Solyc06g066730.2.1	0	1540	KOG0276@1|root,KOG0276@2759|Eukaryota,37HJ2@33090|Viridiplantae,3GA3V@35493|Streptophyta,44PXJ@71274|asterids	33090|Viridiplantae	U	The coatomer is a cytosolic protein complex that binds to dilysine motifs and reversibly associates with Golgi non- clathrin-coated vesicles, which further mediate biosynthetic protein transport from the ER, via the Golgi up to the trans Golgi network. Coatomer complex is required for budding from Golgi membranes, and is essential for the retrograde Golgi-to-ER transport of dilysine-tagged protei…	-	GO:0005575,GO:0005622,GO:0005623,GO:0005737,GO:0005794,GO:0005798,GO:0005829,GO:0006810,GO:0006886,GO:0006888,GO:0006890,GO:0006891,GO:0008104,GO:0008150,GO:0012505,GO:0012506,GO:0015031,GO:0015833,GO:0016020,GO:0016192,GO:0030117,GO:0030120,GO:0030126,GO:0030135,GO:0030137,GO:0030659,GO:0030660,GO:0030662,GO:0030663,GO:0031090,GO:0031410,GO:0031982,GO:0032991,GO:0033036,GO:0034613,GO:0042886,GO:…	-	ko:K17302	-	-	-	-	ko00000,ko04131,ko04147	-	-	-	Coatomer_WDAD,WD40
XLOC_000944.p1	4098.XP_009605348.1	1.93e-43	143	2CZYG@1|root,2SC50@2759|Eukaryota,37W7M@33090|Viridiplantae,3GK8N@35493|Streptophyta,44KWY@71274|asterids	33090|Viridiplantae	G	Cysteine proteinase inhibitor	-	GO:0001101,GO:0002020,GO:0003674,GO:0004857,GO:0004866,GO:0004869,GO:0005488,GO:0005515,GO:0006950,GO:0006970,GO:0006972,GO:0006979,GO:0008150,GO:0009266,GO:0009409,GO:0009414,GO:0009415,GO:0009628,GO:0009892,GO:0010035,GO:0010466,GO:0010605,GO:0010951,GO:0019222,GO:0019899,GO:0030162,GO:0030234,GO:0030414,GO:0031323,GO:0031324,GO:0032268,GO:0032269,GO:0042221,GO:0043086,GO:0044092,GO:0045861,GO:…	-	-	-	-	-	-	-	-	-	-	Cystatin,SQAPI
XLOC_001640.p1	4113.PGSC0003DMT400070959	7.25e-229	639	COG5243@1|root,KOG4638@1|root,KOG0802@2759|Eukaryota,KOG4638@2759|Eukaryota,37JYN@33090|Viridiplantae,3GEK6@35493|Streptophyta,44STA@71274|asterids	33090|Viridiplantae	O	Prokaryotic RING finger family 4	-	-	2.3.2.27	ko:K22379	-	-	-	-	ko00000,ko01000,ko04121	-	-	-	zf-C3HC4_3,zf-RING_2
XLOC_000666.p1	4098.XP_009615050.1	1.16e-208	662	COG4886@1|root,2SI7S@2759|Eukaryota,37QD6@33090|Viridiplantae,3GP2V@35493|Streptophyta	33090|Viridiplantae	S	RESISTANCE protein	-	-	-	-	-	-	-	-	-	-	-	-	LRR_8,NB-ARC,TIR
XLOC_000666.p2	4096.XP_009793600.1	2.48e-57	179	2D4SZ@1|root,2SW71@2759|Eukaryota,3820H@33090|Viridiplantae,3GRVX@35493|Streptophyta,44MB5@71274|asterids	33090|Viridiplantae	-	-	-	-	-	-	-	-	-	-	-	-	-	-	-
XLOC_001888.p1	4096.XP_009785847.1	1.6e-279	768	COG3934@1|root,2QTAQ@2759|Eukaryota,37NWS@33090|Viridiplantae,3GCYT@35493|Streptophyta,44P51@71274|asterids	33090|Viridiplantae	G	Mannan endo-1,4-beta-mannosidase	-	-	3.2.1.78	ko:K19355	ko00051,map00051	-	R01332	RC00467	ko00000,ko00001,ko01000	-	-	-	Cellulase
XLOC_000290.p1	4081.Solyc10g045290.1.1	0	2374	2C248@1|root,2QQ6M@2759|Eukaryota,37RJW@33090|Viridiplantae,3G86G@35493|Streptophyta,44MQK@71274|asterids	33090|Viridiplantae	S	KIP1-like protein	-	GO:0003674,GO:0003779,GO:0005488,GO:0005515,GO:0005575,GO:0005622,GO:0005623,GO:0005634,GO:0005886,GO:0005911,GO:0008092,GO:0009506,GO:0016020,GO:0030054,GO:0043226,GO:0043227,GO:0043229,GO:0043231,GO:0044424,GO:0044464,GO:0044877,GO:0051015,GO:0055044,GO:0071944	-	ko:K20478	-	-	-	-	ko00000,ko04131	-	-	-	KIP1
XLOC_001985.p1	4098.XP_009625497.1	1.18e-216	622	2ASX4@1|root,2RZQX@2759|Eukaryota,37V3U@33090|Viridiplantae,3GJ3R@35493|Streptophyta,44JXF@71274|asterids	33090|Viridiplantae	S	DCD	-	-	-	-	-	-	-	-	-	-	-	-	Dev_Cell_Death
XLOC_001985.p2	4096.XP_009796824.1	7.8e-16	80.5	2ASX4@1|root,2RZQX@2759|Eukaryota,37V3U@33090|Viridiplantae,3GJ3R@35493|Streptophyta,44JXF@71274|asterids	33090|Viridiplantae	S	DCD	-	-	-	-	-	-	-	-	-	-	-	-	Dev_Cell_Death
XLOC_001421.p1	4096.XP_009768930.1	1.81e-56	189	KOG1192@1|root,KOG1192@2759|Eukaryota,37SJJ@33090|Viridiplantae,3GF5B@35493|Streptophyta,44MM3@71274|asterids	33090|Viridiplantae	CG	UDP-rhamnose rhamnosyltransferase 1	-	-	-	-	-	-	-	-	-	-	-	-	UDPGT
XLOC_001421.p2	4096.XP_009768930.1	8.14e-31	121	KOG1192@1|root,KOG1192@2759|Eukaryota,37SJJ@33090|Viridiplantae,3GF5B@35493|Streptophyta,44MM3@71274|asterids	33090|Viridiplantae	CG	UDP-rhamnose rhamnosyltransferase 1	-	-	-	-	-	-	-	-	-	-	-	-	UDPGT
XLOC_001774.p1	4081.Solyc06g054480.2.1	6.34e-209	588	COG0515@1|root,KOG1187@2759|Eukaryota,37HZC@33090|Viridiplantae,3G8QV@35493|Streptophyta,44MH3@71274|asterids	33090|Viridiplantae	T	Protein kinase domain	-	GO:0003674,GO:0003824,GO:0004672,GO:0004674,GO:0004675,GO:0004888,GO:0005488,GO:0005515,GO:0005575,GO:0005622,GO:0005623,GO:0005634,GO:0005737,GO:0005886,GO:0006464,GO:0006468,GO:0006793,GO:0006796,GO:0006807,GO:0007154,GO:0007165,GO:0007166,GO:0007167,GO:0007178,GO:0008150,GO:0008152,GO:0009987,GO:0016020,GO:0016301,GO:0016310,GO:0016740,GO:0016772,GO:0016773,GO:0019199,GO:0019538,GO:0019899,GO:…	-	-	-	-	-	-	-	-	-	-	Pkinase,Pkinase_Tyr
XLOC_001774.p2	4081.Solyc06g054480.2.1	3.3e-96	294	COG0515@1|root,KOG1187@2759|Eukaryota,37HZC@33090|Viridiplantae,3G8QV@35493|Streptophyta,44MH3@71274|asterids	33090|Viridiplantae	T	Protein kinase domain	-	GO:0003674,GO:0003824,GO:0004672,GO:0004674,GO:0004675,GO:0004888,GO:0005488,GO:0005515,GO:0005575,GO:0005622,GO:0005623,GO:0005634,GO:0005737,GO:0005886,GO:0006464,GO:0006468,GO:0006793,GO:0006796,GO:0006807,GO:0007154,GO:0007165,GO:0007166,GO:0007167,GO:0007178,GO:0008150,GO:0008152,GO:0009987,GO:0016020,GO:0016301,GO:0016310,GO:0016740,GO:0016772,GO:0016773,GO:0019199,GO:0019538,GO:0019899,GO:…	-	-	-	-	-	-	-	-	-	-	Pkinase,Pkinase_Tyr
XLOC_000942.p1	4098.XP_009605348.1	2.25e-42	140	2CZYG@1|root,2SC50@2759|Eukaryota,37W7M@33090|Viridiplantae,3GK8N@35493|Streptophyta,44KWY@71274|asterids	33090|Viridiplantae	G	Cysteine proteinase inhibitor	-	GO:0001101,GO:0002020,GO:0003674,GO:0004857,GO:0004866,GO:0004869,GO:0005488,GO:0005515,GO:0006950,GO:0006970,GO:0006972,GO:0006979,GO:0008150,GO:0009266,GO:0009409,GO:0009414,GO:0009415,GO:0009628,GO:0009892,GO:0010035,GO:0010466,GO:0010605,GO:0010951,GO:0019222,GO:0019899,GO:0030162,GO:0030234,GO:0030414,GO:0031323,GO:0031324,GO:0032268,GO:0032269,GO:0042221,GO:0043086,GO:0044092,GO:0045861,GO:…	-	-	-	-	-	-	-	-	-	-	Cystatin,SQAPI
XLOC_000295.p1	4096.XP_009791986.1	7.12e-130	374	KOG1994@1|root,KOG1994@2759|Eukaryota,37T1K@33090|Viridiplantae,3G8DN@35493|Streptophyta,44BIK@71274|asterids	33090|Viridiplantae	A	domain-containing protein	-	-	-	-	-	-	-	-	-	-	-	-	DUF4187,G-patch
XLOC_000510.p1	4098.XP_009612633.1	3e-63	196	2CBKN@1|root,2S1XW@2759|Eukaryota,37VH5@33090|Viridiplantae,3GK25@35493|Streptophyta,44K4M@71274|asterids	33090|Viridiplantae	S	tobamovirus multiplication protein	-	GO:0008150,GO:0016032,GO:0019058,GO:0019079,GO:0044403,GO:0044419,GO:0046786,GO:0051704	-	-	-	-	-	-	-	-	-	-	BORCS7
XLOC_002322.p1	4113.PGSC0003DMT400051682	1.75e-129	375	COG5147@1|root,KOG0048@2759|Eukaryota,37JGS@33090|Viridiplantae,3G93C@35493|Streptophyta,44N7P@71274|asterids	33090|Viridiplantae	K	Myb-like DNA-binding domain	-	-	-	ko:K09422	-	-	-	-	ko00000,ko03000	-	-	-	Myb_DNA-binding
XLOC_001346.p1	4081.Solyc10g008860.1.1	2.76e-303	830	KOG1192@1|root,KOG1192@2759|Eukaryota,37K45@33090|Viridiplantae,3G74X@35493|Streptophyta,44CX2@71274|asterids	33090|Viridiplantae	CG	UDP-glucoronosyl and UDP-glucosyl transferase	-	GO:0003674,GO:0003824,GO:0005575,GO:0005622,GO:0005623,GO:0008194,GO:0016740,GO:0016757,GO:0016758,GO:0035251,GO:0043226,GO:0043227,GO:0043229,GO:0043231,GO:0044424,GO:0044464,GO:0046527,GO:0080043,GO:0080044	2.4.2.51	ko:K17193	ko00942,map00942	-	R10290,R10291,R10292	RC00005,RC00049	ko00000,ko00001,ko01000	-	-	-	UDPGT
XLOC_002477.p1	4096.XP_009799302.1	9.07e-73	219	2BKF1@1|root,2S1II@2759|Eukaryota,37VKJ@33090|Viridiplantae,3GK09@35493|Streptophyta,44K7N@71274|asterids	33090|Viridiplantae	-	-	-	-	-	-	-	-	-	-	-	-	-	-	-
XLOC_001996.p1	4098.XP_009616490.1	1.21e-71	224	KOG0724@1|root,KOG0724@2759|Eukaryota,37HPS@33090|Viridiplantae,3G9MB@35493|Streptophyta,44MG4@71274|asterids	33090|Viridiplantae	K	SANT SWI3, ADA2, N-CoR and TFIIIB'' DNA-binding domains	-	-	-	-	-	-	-	-	-	-	-	-	Myb_DNA-binding
XLOC_001089.p1	4098.XP_009616771.1	0	1066	COG2132@1|root,KOG1263@2759|Eukaryota,37I5E@33090|Viridiplantae,3G8X8@35493|Streptophyta,44GQF@71274|asterids	33090|Viridiplantae	Q	Lignin degradation and detoxification of lignin-derived products	-	GO:0003674,GO:0003824,GO:0008150,GO:0008152,GO:0016491,GO:0016722,GO:0055114	1.10.3.2	ko:K05909	-	-	-	-	ko00000,ko01000	-	-	-	Cu-oxidase,Cu-oxidase_2,Cu-oxidase_3
XLOC_000795.p1	4098.XP_009609716.1	0	1144	KOG0963@1|root,KOG0963@2759|Eukaryota,37SEU@33090|Viridiplantae,3G7EH@35493|Streptophyta,44FKH@71274|asterids	33090|Viridiplantae	K	AtCASP,CASP	-	-	-	ko:K09313	-	-	-	-	ko00000,ko03000	-	-	-	CASP_C
XLOC_000195.p1	4098.XP_009615269.1	1.21e-200	562	28JX2@1|root,2QSBA@2759|Eukaryota,37NZ0@33090|Viridiplantae,3GBGJ@35493|Streptophyta,44SXI@71274|asterids	33090|Viridiplantae	K	No apical meristem (NAM) protein	-	GO:0000003,GO:0003674,GO:0003700,GO:0005575,GO:0006355,GO:0008150,GO:0009832,GO:0009834,GO:0009889,GO:0009891,GO:0009893,GO:0009900,GO:0009987,GO:0010047,GO:0010468,GO:0010556,GO:0010557,GO:0010604,GO:0010628,GO:0016020,GO:0019219,GO:0019222,GO:0022414,GO:0031323,GO:0031325,GO:0031326,GO:0031328,GO:0032501,GO:0032504,GO:0042546,GO:0044085,GO:0045893,GO:0045935,GO:0048518,GO:0048522,GO:0048609,GO:…	-	-	-	-	-	-	-	-	-	-	NAM
XLOC_002030.p1	4113.PGSC0003DMT400083045	1.05e-190	531	COG0330@1|root,KOG2620@2759|Eukaryota,37M98@33090|Viridiplantae,3G8H0@35493|Streptophyta,44MUE@71274|asterids	33090|Viridiplantae	C	Hypersensitive-induced response protein 1-like	-	-	-	-	-	-	-	-	-	-	-	-	Band_7
XLOC_001861.p1	4096.XP_009788006.1	5.73e-121	351	28ZDW@1|root,2RY1W@2759|Eukaryota,37TY6@33090|Viridiplantae,3GI1T@35493|Streptophyta,44JN4@71274|asterids	33090|Viridiplantae	K	helix loop helix domain	-	GO:0000976,GO:0000981,GO:0001046,GO:0001047,GO:0001067,GO:0001228,GO:0003674,GO:0003676,GO:0003677,GO:0003690,GO:0003700,GO:0005488,GO:0005575,GO:0005622,GO:0005623,GO:0005634,GO:0006139,GO:0006351,GO:0006355,GO:0006357,GO:0006366,GO:0006725,GO:0006807,GO:0007275,GO:0008150,GO:0008152,GO:0009058,GO:0009059,GO:0009889,GO:0009891,GO:0009893,GO:0009987,GO:0010467,GO:0010468,GO:0010556,GO:0010557,GO:…	-	-	-	-	-	-	-	-	-	-	HLH
XLOC_000480.p1	4098.XP_009615605.1	1.13e-214	599	28PG9@1|root,2R9CB@2759|Eukaryota,37PK3@33090|Viridiplantae,3GEEA@35493|Streptophyta,44EY0@71274|asterids	33090|Viridiplantae	-	-	-	-	-	-	-	-	-	-	-	-	-	-	-
XLOC_000026.p1	4096.XP_009765854.1	4.85e-135	384	COG2007@1|root,KOG3283@2759|Eukaryota,37IHJ@33090|Viridiplantae,3G978@35493|Streptophyta,44N30@71274|asterids	33090|Viridiplantae	J	Belongs to the eukaryotic ribosomal protein eS8 family	-	GO:0000313,GO:0000462,GO:0003674,GO:0003676,GO:0003723,GO:0003729,GO:0003735,GO:0005198,GO:0005488,GO:0005575,GO:0005618,GO:0005622,GO:0005623,GO:0005634,GO:0005730,GO:0005737,GO:0005829,GO:0005840,GO:0005844,GO:0005886,GO:0005911,GO:0006139,GO:0006364,GO:0006396,GO:0006725,GO:0006807,GO:0006996,GO:0008150,GO:0008152,GO:0009506,GO:0009507,GO:0009532,GO:0009536,GO:0009547,GO:0009570,GO:0009987,GO:…	-	ko:K02995	ko03010,map03010	M00177,M00179	-	-	br01610,ko00000,ko00001,ko00002,ko03011	-	-	-	Ribosomal_S8e
XLOC_001199.p1	4113.PGSC0003DMT400037341	7.04e-223	623	28IRT@1|root,2QR33@2759|Eukaryota,37J9C@33090|Viridiplantae,3G8ND@35493|Streptophyta,44DDR@71274|asterids	33090|Viridiplantae	S	Fasciclin-like arabinogalactan protein	-	GO:0005575,GO:0005618,GO:0005623,GO:0005886,GO:0007275,GO:0008150,GO:0016020,GO:0022622,GO:0030312,GO:0031224,GO:0031225,GO:0031226,GO:0032501,GO:0032502,GO:0044425,GO:0044459,GO:0044464,GO:0046658,GO:0048364,GO:0048367,GO:0048731,GO:0048856,GO:0071944,GO:0099402	-	-	-	-	-	-	-	-	-	-	Fasciclin
XLOC_001821.p1	4096.XP_009787473.1	7.79e-298	815	COG2967@1|root,KOG4408@2759|Eukaryota,37MMI@33090|Viridiplantae,3GD69@35493|Streptophyta,44HRU@71274|asterids	33090|Viridiplantae	P	ApaG domain	SKIP16	GO:0000151,GO:0005575,GO:0005622,GO:0005623,GO:0019005,GO:0031461,GO:0032991,GO:0044424,GO:0044464,GO:1902494,GO:1990234	-	ko:K10290	-	-	-	-	ko00000,ko04121	-	-	-	DUF525,F-box,F-box-like,SMI1_KNR4
XLOC_002105.p1	4081.Solyc06g073140.1.1	1.86e-145	423	28PAN@1|root,2QVXZ@2759|Eukaryota,37MA6@33090|Viridiplantae,3GAWM@35493|Streptophyta,44N6M@71274|asterids	33090|Viridiplantae	-	-	-	-	-	-	-	-	-	-	-	-	-	-	-
XLOC_002105.p2	4098.XP_009617609.1	1.24e-115	347	28PAN@1|root,2QVXZ@2759|Eukaryota,37MA6@33090|Viridiplantae,3GAWM@35493|Streptophyta,44N6M@71274|asterids	33090|Viridiplantae	-	-	-	-	-	-	-	-	-	-	-	-	-	-	-
XLOC_002035.p1	4113.PGSC0003DMT400083032	8.26e-159	451	2CQGX@1|root,2R4SD@2759|Eukaryota,37NJQ@33090|Viridiplantae,3GGZY@35493|Streptophyta,44JH0@71274|asterids	33090|Viridiplantae	K	SANT SWI3, ADA2, N-CoR and TFIIIB'' DNA-binding domains	-	-	-	-	-	-	-	-	-	-	-	-	Myb_DNA-binding
XLOC_001672.p1	4113.PGSC0003DMT400076942	9.2e-213	592	COG5201@1|root,KOG1724@2759|Eukaryota,37NHH@33090|Viridiplantae,3GG9Y@35493|Streptophyta,44CXD@71274|asterids	33090|Viridiplantae	O	Belongs to the SKP1 family	-	GO:0000151,GO:0005575,GO:0005622,GO:0005623,GO:0019005,GO:0031461,GO:0032991,GO:0044424,GO:0044464,GO:1902494,GO:1990234	-	ko:K03094	ko04110,ko04111,ko04114,ko04120,ko04141,ko04310,ko04341,ko04350,ko04710,ko05168,ko05200,map04110,map04111,map04114,map04120,map04141,map04310,map04341,map04350,map04710,map05168,map05200	M00379,M00380,M00381,M00382,M00387,M00407,M00411	-	-	ko00000,ko00001,ko00002,ko03036,ko04121	-	-	-	Skp1,Skp1_POZ
XLOC_000288.p1	4096.XP_009782231.1	1.61e-272	756	28JSQ@1|root,2QTBC@2759|Eukaryota,37MZ2@33090|Viridiplantae,3G89G@35493|Streptophyta,44IXQ@71274|asterids	33090|Viridiplantae	G	GDP-fucose protein O-fucosyltransferase	-	GO:0005575,GO:0005622,GO:0005623,GO:0005737,GO:0009507,GO:0009536,GO:0043226,GO:0043227,GO:0043229,GO:0043231,GO:0044424,GO:0044444,GO:0044464	-	-	-	-	-	-	-	-	-	-	O-FucT
XLOC_002083.p1	4098.XP_009626653.1	1.51e-102	299	2DPAC@1|root,2S695@2759|Eukaryota,37WAP@33090|Viridiplantae,3GJSW@35493|Streptophyta,44SXB@71274|asterids	33090|Viridiplantae	S	Belongs to the Casparian strip membrane proteins (CASP) family	-	-	-	-	-	-	-	-	-	-	-	-	DUF588
XLOC_002579.p1	4096.XP_009758380.1	4.79e-146	420	KOG1721@1|root,KOG1721@2759|Eukaryota,37R9R@33090|Viridiplantae,3GG1C@35493|Streptophyta,44KEK@71274|asterids	33090|Viridiplantae	S	Zinc finger protein	-	GO:0001067,GO:0003674,GO:0003676,GO:0003677,GO:0003700,GO:0005488,GO:0005575,GO:0005622,GO:0005623,GO:0005634,GO:0006355,GO:0008150,GO:0009889,GO:0010468,GO:0010556,GO:0019219,GO:0019222,GO:0031323,GO:0031326,GO:0043226,GO:0043227,GO:0043229,GO:0043231,GO:0044212,GO:0044424,GO:0044464,GO:0050789,GO:0050794,GO:0051171,GO:0051252,GO:0060255,GO:0065007,GO:0080090,GO:0097159,GO:0140110,GO:1901363,GO:…	-	-	-	-	-	-	-	-	-	-	zf-C2H2_6
XLOC_002291.p1	4081.Solyc06g083390.2.1	4.78e-109	321	2CMET@1|root,2QQ5R@2759|Eukaryota,37SJ2@33090|Viridiplantae,3GHQN@35493|Streptophyta,44PD0@71274|asterids	33090|Viridiplantae	S	Cleavage site for pathogenic type III effector avirulence factor Avr	-	GO:0002218,GO:0002237,GO:0002253,GO:0002376,GO:0002682,GO:0002683,GO:0002684,GO:0005575,GO:0005623,GO:0005886,GO:0006464,GO:0006468,GO:0006793,GO:0006796,GO:0006807,GO:0006950,GO:0006952,GO:0006955,GO:0007154,GO:0007165,GO:0008150,GO:0008152,GO:0008219,GO:0009605,GO:0009607,GO:0009617,GO:0009626,GO:0009814,GO:0009816,GO:0009987,GO:0010033,GO:0010204,GO:0010363,GO:0010941,GO:0012501,GO:0016020,GO:…	-	ko:K13456	ko04626,map04626	-	-	-	ko00000,ko00001	-	-	-	AvrRpt-cleavage
XLOC_002034.p1	4098.XP_009594408.1	0	1781	KOG1940@1|root,KOG1940@2759|Eukaryota,37KUN@33090|Viridiplantae,3GH0A@35493|Streptophyta,44MZ0@71274|asterids	33090|Viridiplantae	O	Hemerythrin HHE cation binding domain	-	GO:0003674,GO:0003824,GO:0004842,GO:0005488,GO:0005575,GO:0005622,GO:0005623,GO:0005634,GO:0006464,GO:0006508,GO:0006511,GO:0006807,GO:0006873,GO:0006875,GO:0006879,GO:0006950,GO:0007154,GO:0008150,GO:0008152,GO:0008270,GO:0009056,GO:0009057,GO:0009267,GO:0009605,GO:0009987,GO:0009991,GO:0010106,GO:0010498,GO:0016567,GO:0016740,GO:0019538,GO:0019725,GO:0019787,GO:0019941,GO:0030003,GO:0030163,GO:…	-	ko:K16276	-	-	-	-	ko00000,ko04121	-	-	-	Hemerythrin,zf-CHY,zf-RING_2,zinc_ribbon_6
XLOC_001312.p1	4113.PGSC0003DMT400034192	5.07e-86	255	2CXJI@1|root,2RY0A@2759|Eukaryota,37U9G@33090|Viridiplantae,3GI9F@35493|Streptophyta	33090|Viridiplantae	S	response to biotic stimulus	-	-	-	-	-	-	-	-	-	-	-	-	Bet_v_1
XLOC_001757.p1	4113.PGSC0003DMT400050909	4.88e-180	516	28MUD@1|root,2QUCN@2759|Eukaryota,37ICK@33090|Viridiplantae,3GA96@35493|Streptophyta,44R27@71274|asterids	33090|Viridiplantae	S	Terpene synthase, N-terminal domain	TPS1	GO:0003674,GO:0003824,GO:0006629,GO:0006644,GO:0006720,GO:0006721,GO:0006793,GO:0006796,GO:0008150,GO:0008152,GO:0008299,GO:0008610,GO:0009058,GO:0009987,GO:0010333,GO:0010334,GO:0016829,GO:0016835,GO:0016838,GO:0019637,GO:0042214,GO:0044237,GO:0044238,GO:0044249,GO:0044255,GO:0045338,GO:0046246,GO:0047461,GO:0051761,GO:0051762,GO:0071704,GO:1901360,GO:1901362,GO:1901576,GO:1901926,GO:1901928	4.2.3.104,4.2.3.13,4.2.3.133,4.2.3.47,4.2.3.57,4.2.3.73,4.2.3.75,4.2.3.86,4.2.3.88	ko:K14181,ko:K14183,ko:K14184,ko:K15803,ko:K18117,ko:K22064,ko:K22065	ko00909,ko01100,ko01110,map00909,map01100,map01110	-	R02311,R07648,R08373,R08541,R08691,R08695,R09886	RC00637,RC02179,RC02180,RC02337,RC02425,RC02696,RC02772	ko00000,ko00001,ko01000	-	-	-	Terpene_synth,Terpene_synth_C
XLOC_000652.p1	4113.PGSC0003DMT400013293	2.53e-176	493	COG5174@1|root,KOG3095@2759|Eukaryota,37MC7@33090|Viridiplantae,3G7TF@35493|Streptophyta,44HYG@71274|asterids	33090|Viridiplantae	K	TFIIE beta subunit core domain	-	GO:0000428,GO:0000988,GO:0000990,GO:0000991,GO:0003674,GO:0005575,GO:0005622,GO:0005623,GO:0005634,GO:0005654,GO:0005667,GO:0005673,GO:0006139,GO:0006351,GO:0006352,GO:0006355,GO:0006357,GO:0006366,GO:0006367,GO:0006725,GO:0006807,GO:0008150,GO:0008152,GO:0009058,GO:0009059,GO:0009889,GO:0009987,GO:0010467,GO:0010468,GO:0010556,GO:0016070,GO:0016591,GO:0018130,GO:0019219,GO:0019222,GO:0019438,GO:…	-	ko:K03137	ko03022,ko05169,ko05203,map03022,map05169,map05203	-	-	-	ko00000,ko00001,ko03021	-	-	-	TFIIE_beta
XLOC_001493.p1	4098.XP_009610496.1	6.1e-220	610	KOG1565@1|root,KOG1565@2759|Eukaryota,37PZP@33090|Viridiplantae,3GFZZ@35493|Streptophyta,44Q4J@71274|asterids	33090|Viridiplantae	O	Zinc-dependent metalloprotease	-	GO:0003674,GO:0003824,GO:0004175,GO:0004222,GO:0005575,GO:0006508,GO:0006807,GO:0008150,GO:0008152,GO:0008233,GO:0008237,GO:0016020,GO:0016787,GO:0019538,GO:0031224,GO:0031225,GO:0043170,GO:0044238,GO:0044425,GO:0070011,GO:0071704,GO:0140096,GO:1901564	-	ko:K07999	-	-	-	-	ko00000,ko01000,ko01002	-	-	-	PG_binding_1,Peptidase_M10
XLOC_001546.p1	4098.XP_009619298.1	2.89e-226	629	COG1562@1|root,KOG1459@2759|Eukaryota,37KJ2@33090|Viridiplantae,3G99P@35493|Streptophyta	33090|Viridiplantae	I	squalene	sqs1	GO:0003674,GO:0003824,GO:0004310,GO:0004311,GO:0004659,GO:0005575,GO:0005622,GO:0005623,GO:0005737,GO:0005783,GO:0005789,GO:0005886,GO:0006629,GO:0006644,GO:0006694,GO:0006720,GO:0006721,GO:0006793,GO:0006796,GO:0008150,GO:0008152,GO:0008202,GO:0008610,GO:0009058,GO:0009987,GO:0012505,GO:0016020,GO:0016125,GO:0016126,GO:0016740,GO:0016765,GO:0019637,GO:0031984,GO:0042175,GO:0043226,GO:0043227,GO:…	2.5.1.21	ko:K00801	ko00100,ko00909,ko01100,ko01110,ko01130,map00100,map00909,map01100,map01110,map01130	-	R00702,R02872,R06223	RC00362,RC00796,RC02839	ko00000,ko00001,ko01000,ko01006	-	-	-	SQS_PSY
XLOC_002722.p1	4113.PGSC0003DMT400069513	1.99e-81	241	2CHNH@1|root,2S3PN@2759|Eukaryota,37W0E@33090|Viridiplantae,3GWQ4@35493|Streptophyta,44TPY@71274|asterids	33090|Viridiplantae	S	Kazal type serine protease inhibitors	-	-	-	-	-	-	-	-	-	-	-	-	-
XLOC_001253.p1	4081.Solyc10g007050.2.1	2.31e-191	538	COG4229@1|root,KOG2630@2759|Eukaryota,37RJ7@33090|Viridiplantae,3GDMC@35493|Streptophyta,44P2Y@71274|asterids	33090|Viridiplantae	E	bifunctional methylthioribulose-1-phosphate dehydratase enolase-phosphatase E1	-	GO:0005575,GO:0005622,GO:0005623,GO:0005737,GO:0005829,GO:0009507,GO:0009532,GO:0009536,GO:0009570,GO:0043226,GO:0043227,GO:0043229,GO:0043231,GO:0044422,GO:0044424,GO:0044434,GO:0044435,GO:0044444,GO:0044446,GO:0044464	3.1.3.77,4.2.1.109	ko:K09880,ko:K16054	ko00270,ko01100,map00270,map01100	M00034	R07392,R07395	RC01939,RC02779	ko00000,ko00001,ko00002,ko01000	-	-	-	Aldolase_II,Hydrolase
XLOC_000895.p1	4096.XP_009797006.1	1.09e-79	241	2CKHX@1|root,2S98H@2759|Eukaryota,37X62@33090|Viridiplantae,3GKY2@35493|Streptophyta,44SGC@71274|asterids	33090|Viridiplantae	S	Belongs to the Casparian strip membrane proteins (CASP) family	-	-	-	-	-	-	-	-	-	-	-	-	DUF588
XLOC_002741.p1	4098.XP_009609006.1	0	932	2CMHR@1|root,2QQD7@2759|Eukaryota,37SJC@33090|Viridiplantae,3GHDN@35493|Streptophyta,44B8Q@71274|asterids	33090|Viridiplantae	C	Involved in the synthesis of neoxanthin, the last product of carotenoid synthesis and a precursor of abscisic acid	-	GO:0003674,GO:0003824,GO:0005575,GO:0005622,GO:0005623,GO:0005737,GO:0006066,GO:0006082,GO:0006629,GO:0006714,GO:0006720,GO:0006721,GO:0008150,GO:0008152,GO:0008299,GO:0008610,GO:0009058,GO:0009507,GO:0009536,GO:0009687,GO:0009688,GO:0009987,GO:0016053,GO:0016106,GO:0016108,GO:0016109,GO:0016114,GO:0016116,GO:0016117,GO:0016122,GO:0016123,GO:0016853,GO:0016860,GO:0019752,GO:0032787,GO:0034020,GO:…	5.3.99.8,5.3.99.9	ko:K14593,ko:K14594	ko00906,ko01100,ko01110,map00906,map01100,map01110	M00372	R06948,R06951,R07320,R07321	RC01639,RC02020,RC02021	ko00000,ko00001,ko00002,ko01000	-	-	-	Lycopene_cycl,Trp_halogenase
XLOC_000792.p1	4113.PGSC0003DMT400074083	1.44e-91	273	2CRBX@1|root,2R7M4@2759|Eukaryota,387YM@33090|Viridiplantae,3GW1F@35493|Streptophyta,44QU9@71274|asterids	33090|Viridiplantae	-	-	-	-	-	-	-	-	-	-	-	-	-	-	-
XLOC_002654.p1	4098.XP_009596664.1	3.89e-91	271	28PHQ@1|root,2RNX7@2759|Eukaryota,37RXV@33090|Viridiplantae,3GEIU@35493|Streptophyta,44SED@71274|asterids	33090|Viridiplantae	K	transcription factor	-	GO:0003674,GO:0003700,GO:0006355,GO:0008150,GO:0009889,GO:0010468,GO:0010556,GO:0019219,GO:0019222,GO:0031323,GO:0031326,GO:0050789,GO:0050794,GO:0051171,GO:0051252,GO:0060255,GO:0065007,GO:0080090,GO:0140110,GO:1903506,GO:2000112,GO:2001141	-	ko:K09286	-	-	-	-	ko00000,ko03000	-	-	-	AP2
XLOC_000635.p1	4096.XP_009779330.1	0	1104	2BYZ8@1|root,2QQVZ@2759|Eukaryota,37P64@33090|Viridiplantae,3GAD3@35493|Streptophyta,44BAX@71274|asterids	33090|Viridiplantae	S	Protein of unknown function (DUF668)	-	-	3.6.4.13	ko:K12812	ko03013,ko03015,ko03040,ko05164,map03013,map03015,map03040,map05164	M00406,M00430	-	-	ko00000,ko00001,ko00002,ko01000,ko03019,ko03041	-	-	-	DUF3475,DUF668
XLOC_000478.p1	4113.PGSC0003DMT400055866	4.62e-160	467	2CN29@1|root,2QTFS@2759|Eukaryota,37I2C@33090|Viridiplantae,3GAMU@35493|Streptophyta,44PJ2@71274|asterids	33090|Viridiplantae	S	Plant protein of unknown function	-	-	-	-	-	-	-	-	-	-	-	-	DUF247
XLOC_002159.p1	4098.XP_009600326.1	5.38e-78	240	2C42X@1|root,2S22W@2759|Eukaryota,37VS4@33090|Viridiplantae,3GJ2R@35493|Streptophyta,44S8Q@71274|asterids	33090|Viridiplantae	S	Senescence regulator	-	-	-	-	-	-	-	-	-	-	-	-	Senescence_reg
XLOC_000603.p1	4081.Solyc06g053470.2.1	1.09e-79	239	COG0590@1|root,KOG1018@2759|Eukaryota,37UWT@33090|Viridiplantae,3GJ04@35493|Streptophyta,44KBB@71274|asterids	33090|Viridiplantae	F	Proteasome assembly chaperone 4	-	-	-	ko:K11878	-	-	-	-	ko00000,ko03051	-	-	-	PAC4
XLOC_000261.p1	4098.XP_009589021.1	1.1e-156	444	COG2214@1|root,KOG0719@2759|Eukaryota,37ISQ@33090|Viridiplantae,3G8GJ@35493|Streptophyta,44PSP@71274|asterids	33090|Viridiplantae	O	Chaperone protein dnaJ 6-like	-	-	-	ko:K07238,ko:K09529	-	-	-	-	ko00000,ko02000,ko03110	2.A.5.5	-	-	DnaJ
XLOC_002645.p1	4098.XP_009631543.1	3.21e-63	195	2CKNG@1|root,2S8UV@2759|Eukaryota,37VQ8@33090|Viridiplantae,3GR14@35493|Streptophyta,44MA1@71274|asterids	33090|Viridiplantae	S	Domain of unknown function (DUF3511)	-	-	-	-	-	-	-	-	-	-	-	-	DUF3511
XLOC_000493.p1	4098.XP_009611472.1	2.62e-77	233	2A9GF@1|root,2RYIJ@2759|Eukaryota,37U79@33090|Viridiplantae,3GI6Z@35493|Streptophyta,44KCG@71274|asterids	33090|Viridiplantae	-	-	-	-	-	-	-	-	-	-	-	-	-	-	-
XLOC_002046.p1	4098.XP_009611567.1	1.87e-310	852	KOG4262@1|root,KOG4262@2759|Eukaryota,37NTK@33090|Viridiplantae,3GCMQ@35493|Streptophyta,44FB7@71274|asterids	33090|Viridiplantae	S	Integrator complex subunit	-	-	-	ko:K13140	-	-	-	-	ko00000,ko03041	-	-	-	Ints3
XLOC_002046.p2	4096.XP_009758634.1	1.25e-106	338	COG1204@1|root,KOG0951@2759|Eukaryota,37JMG@33090|Viridiplantae,3GG15@35493|Streptophyta,44H43@71274|asterids	33090|Viridiplantae	A	U5 small nuclear ribonucleoprotein 200 kDa	SNRNP200	GO:0000245,GO:0000354,GO:0000375,GO:0000377,GO:0000398,GO:0003674,GO:0003724,GO:0003824,GO:0004004,GO:0004386,GO:0005488,GO:0005515,GO:0005575,GO:0005622,GO:0005623,GO:0005634,GO:0005654,GO:0005681,GO:0005682,GO:0005911,GO:0006139,GO:0006396,GO:0006397,GO:0006725,GO:0006807,GO:0008026,GO:0008150,GO:0008152,GO:0008186,GO:0008380,GO:0009506,GO:0009987,GO:0010467,GO:0016043,GO:0016070,GO:0016071,GO:…	3.6.4.13	ko:K12854	ko03040,map03040	M00354,M00355	-	-	ko00000,ko00001,ko00002,ko01000,ko03041	-	-	-	DEAD,Helicase_C,Sec63
XLOC_000521.p1	4113.PGSC0003DMT400062083	1.39e-246	690	2CYH4@1|root,2S4D2@2759|Eukaryota,37WKN@33090|Viridiplantae,3GJYN@35493|Streptophyta,44M8F@71274|asterids	33090|Viridiplantae	-	-	-	-	-	-	-	-	-	-	-	-	-	-	-
XLOC_000153.p1	4113.PGSC0003DMT400058784	6.38e-148	417	COG1100@1|root,KOG0087@2759|Eukaryota,37NVR@33090|Viridiplantae,3G7I9@35493|Streptophyta,44T0G@71274|asterids	33090|Viridiplantae	U	Rab subfamily of small GTPases	-	GO:0005575,GO:0005622,GO:0005623,GO:0005737,GO:0005768,GO:0005886,GO:0008150,GO:0009987,GO:0012505,GO:0016020,GO:0031410,GO:0031982,GO:0042546,GO:0043226,GO:0043227,GO:0043229,GO:0044085,GO:0044424,GO:0044444,GO:0044464,GO:0071554,GO:0071840,GO:0071944,GO:0097708	-	ko:K07904,ko:K07976	ko04144,ko04961,ko04962,ko04972,map04144,map04961,map04962,map04972	-	-	-	ko00000,ko00001,ko04031,ko04131,ko04147	-	-	-	Ras
XLOC_002587.p1	4113.PGSC0003DMT400089138	3.45e-121	357	KOG1721@1|root,KOG1721@2759|Eukaryota,37MJA@33090|Viridiplantae,3GG18@35493|Streptophyta,44QKU@71274|asterids	33090|Viridiplantae	S	zinc finger	-	-	-	-	-	-	-	-	-	-	-	-	zf-C2H2_6
XLOC_000333.p1	4096.XP_009766558.1	5.25e-172	499	COG0631@1|root,KOG0698@2759|Eukaryota,37K1F@33090|Viridiplantae,3G7HE@35493|Streptophyta,44RK0@71274|asterids	33090|Viridiplantae	T	protein phosphatase 2C 33	-	GO:0003674,GO:0003824,GO:0004721,GO:0005575,GO:0005622,GO:0005623,GO:0005634,GO:0005886,GO:0006464,GO:0006470,GO:0006793,GO:0006796,GO:0006807,GO:0008150,GO:0008152,GO:0009987,GO:0016020,GO:0016311,GO:0016787,GO:0016788,GO:0016791,GO:0019538,GO:0036211,GO:0042578,GO:0043170,GO:0043226,GO:0043227,GO:0043229,GO:0043231,GO:0043412,GO:0044237,GO:0044238,GO:0044260,GO:0044267,GO:0044424,GO:0044464,GO:…	-	-	-	-	-	-	-	-	-	-	PP2C
XLOC_001359.p1	4081.Solyc09g091710.1.1	1.92e-39	143	28NA2@1|root,2QUVH@2759|Eukaryota,37TM4@33090|Viridiplantae,3GFTW@35493|Streptophyta,44FAN@71274|asterids	33090|Viridiplantae	S	F-Box protein	-	-	-	-	-	-	-	-	-	-	-	-	F-box,FBA_1,FBA_3
XLOC_001359.p2	4098.XP_009619458.1	6.62e-09	59.3	28NA2@1|root,2QUVH@2759|Eukaryota,38AKA@33090|Viridiplantae,3GZDM@35493|Streptophyta,44N8K@71274|asterids	33090|Viridiplantae	S	A Receptor for Ubiquitination Targets	-	-	-	-	-	-	-	-	-	-	-	-	F-box
XLOC_000055.p1	4113.PGSC0003DMT400064363	5.03e-78	237	2E5SD@1|root,2SCIY@2759|Eukaryota,37XHW@33090|Viridiplantae,3GMHW@35493|Streptophyta,44MC3@71274|asterids	33090|Viridiplantae	-	-	-	-	-	-	-	-	-	-	-	-	-	-	-
XLOC_001695.p1	4081.Solyc06g066050.2.1	7.4e-106	307	2AME0@1|root,2RZBV@2759|Eukaryota,37UPQ@33090|Viridiplantae,3GIP0@35493|Streptophyta,44P9Y@71274|asterids	33090|Viridiplantae	S	Protein of unknown function (DUF4050)	-	-	-	-	-	-	-	-	-	-	-	-	DUF4050
XLOC_002229.p1	4113.PGSC0003DMT400078221	0	1088	COG3104@1|root,KOG1237@2759|Eukaryota,37IEX@33090|Viridiplantae,3G7JK@35493|Streptophyta,44I24@71274|asterids	33090|Viridiplantae	E	POT family	-	GO:0003674,GO:0005215,GO:0005575,GO:0005623,GO:0005886,GO:0005911,GO:0006807,GO:0006810,GO:0006857,GO:0008150,GO:0008152,GO:0009506,GO:0015833,GO:0016020,GO:0022857,GO:0030054,GO:0035672,GO:0035673,GO:0042886,GO:0042887,GO:0042937,GO:0042938,GO:0042939,GO:0044464,GO:0051179,GO:0051234,GO:0055044,GO:0055085,GO:0071702,GO:0071705,GO:0071944,GO:1904680	-	ko:K14638	-	-	-	-	ko00000,ko02000	2.A.17.3	-	-	PTR2
XLOC_001564.p1	28532.XP_010559036.1	1.2e-106	330	COG2801@1|root,KOG0017@2759|Eukaryota,389MP@33090|Viridiplantae,3GYT9@35493|Streptophyta	33090|Viridiplantae	L	domain in FBox and BRCT domain containing plant proteins	-	-	-	-	-	-	-	-	-	-	-	-	F-box,FBD
XLOC_001564.p2	3827.XP_004516035.1	1.59e-127	397	COG2801@1|root,KOG0017@2759|Eukaryota,388SY@33090|Viridiplantae,3GND2@35493|Streptophyta	33090|Viridiplantae	L	DNA RNA polymerases superfamily protein	-	-	-	-	-	-	-	-	-	-	-	-	RVP_2,Retrotrans_gag,zf-CCHC
XLOC_002059.p1	4081.Solyc06g071900.2.1	0	974	KOG4197@1|root,KOG4197@2759|Eukaryota,37KKR@33090|Viridiplantae,3GA41@35493|Streptophyta,44GC7@71274|asterids	33090|Viridiplantae	S	Pentatricopeptide repeat-containing protein	-	GO:0003674,GO:0003676,GO:0003723,GO:0003824,GO:0004518,GO:0004519,GO:0005488,GO:0005575,GO:0005622,GO:0005623,GO:0006139,GO:0006725,GO:0006807,GO:0008150,GO:0008152,GO:0009451,GO:0009987,GO:0010035,GO:0010038,GO:0016070,GO:0016787,GO:0016788,GO:0034641,GO:0042221,GO:0043170,GO:0043226,GO:0043227,GO:0043229,GO:0043231,GO:0043412,GO:0044237,GO:0044238,GO:0044424,GO:0044464,GO:0046483,GO:0046686,GO:…	-	-	-	-	-	-	-	-	-	-	PPR,PPR_2,PPR_3
XLOC_002317.p1	4113.PGSC0003DMT400065568	4.64e-295	809	KOG1164@1|root,KOG1164@2759|Eukaryota,37I0S@33090|Viridiplantae,3G73Q@35493|Streptophyta,44S09@71274|asterids	33090|Viridiplantae	T	casein kinase	-	GO:0000902,GO:0003674,GO:0003824,GO:0004672,GO:0004674,GO:0005575,GO:0005622,GO:0005623,GO:0005634,GO:0005737,GO:0006464,GO:0006468,GO:0006793,GO:0006796,GO:0006807,GO:0006810,GO:0006897,GO:0006950,GO:0007275,GO:0008150,GO:0008152,GO:0008360,GO:0009266,GO:0009409,GO:0009628,GO:0009653,GO:0009719,GO:0009725,GO:0009741,GO:0009826,GO:0009850,GO:0009987,GO:0010033,GO:0010817,GO:0014070,GO:0016043,GO:…	2.7.11.1	ko:K08959,ko:K08960	ko04068,ko04310,ko04340,ko04341,ko04390,ko04391,ko04392,ko04540,ko04710,ko04711,map04068,map04310,map04340,map04341,map04390,map04391,map04392,map04540,map04710,map04711	-	-	-	ko00000,ko00001,ko01000,ko01001,ko03036	-	-	-	Pkinase
XLOC_001555.p1	4096.XP_009759767.1	1.62e-292	805	KOG1339@1|root,KOG1339@2759|Eukaryota,37NJ4@33090|Viridiplantae,3G885@35493|Streptophyta,44S9H@71274|asterids	33090|Viridiplantae	O	Eukaryotic aspartyl protease	-	GO:0003674,GO:0003824,GO:0004175,GO:0004190,GO:0005575,GO:0005623,GO:0005886,GO:0006508,GO:0006807,GO:0008150,GO:0008152,GO:0008233,GO:0009056,GO:0009057,GO:0016020,GO:0016787,GO:0019538,GO:0030163,GO:0031224,GO:0031225,GO:0031226,GO:0043170,GO:0044238,GO:0044425,GO:0044459,GO:0044464,GO:0046658,GO:0070001,GO:0070011,GO:0071704,GO:0071944,GO:0140096,GO:1901564,GO:1901565,GO:1901575	-	-	-	-	-	-	-	-	-	-	TAXi_C,TAXi_N
XLOC_001522.p1	4096.XP_009759618.1	0	3430	COG0553@1|root,KOG0391@2759|Eukaryota,37HY1@33090|Viridiplantae,3GF7W@35493|Streptophyta,44E8G@71274|asterids	33090|Viridiplantae	KL	domain in helicases and associated with SANT domains	PIE1	GO:0000228,GO:0000785,GO:0000790,GO:0005575,GO:0005618,GO:0005622,GO:0005623,GO:0005634,GO:0005694,GO:0006950,GO:0006952,GO:0008150,GO:0009605,GO:0009607,GO:0009617,GO:0010035,GO:0010038,GO:0016514,GO:0030312,GO:0031974,GO:0031981,GO:0032991,GO:0042221,GO:0042742,GO:0043207,GO:0043226,GO:0043227,GO:0043228,GO:0043229,GO:0043231,GO:0043232,GO:0043233,GO:0044422,GO:0044424,GO:0044427,GO:0044428,GO:…	3.6.4.12	ko:K11320,ko:K11681	-	-	-	-	ko00000,ko01000,ko03036	-	-	-	HSA,Helicase_C,Myb_DNA-bind_6,SNF2_N
XLOC_000013.p1	4081.Solyc10g005890.2.1	8.9e-270	741	KOG0012@1|root,KOG0012@2759|Eukaryota,37HUH@33090|Viridiplantae,3GFVJ@35493|Streptophyta,44BWS@71274|asterids	33090|Viridiplantae	L	gag-polyprotein putative aspartyl protease	-	-	-	ko:K11885	-	-	-	-	ko00000,ko03051	-	-	-	Asp_protease,UBA,ubiquitin
XLOC_000272.p1	4096.XP_009774039.1	4.67e-184	525	COG0534@1|root,KOG1347@2759|Eukaryota,37KAD@33090|Viridiplantae,3G7E8@35493|Streptophyta,44FDX@71274|asterids	33090|Viridiplantae	V	Belongs to the multi antimicrobial extrusion (MATE) (TC 2.A.66.1) family	-	GO:0003674,GO:0005215,GO:0006810,GO:0006855,GO:0008150,GO:0015238,GO:0015893,GO:0022857,GO:0042221,GO:0042493,GO:0050896,GO:0051179,GO:0051234,GO:0055085	-	ko:K03327	-	-	-	-	ko00000,ko02000	2.A.66.1	-	-	MatE
XLOC_000636.p1	4098.XP_009630874.1	1.87e-45	158	KOG1075@1|root,KOG1075@2759|Eukaryota,387FM@33090|Viridiplantae	33090|Viridiplantae	S	ribonuclease H protein	-	-	-	-	-	-	-	-	-	-	-	-	DUF4283,RVT_1,RVT_3,zf-RVT
XLOC_000636.p2	4113.PGSC0003DMT400088240	2.88e-22	98.2	KOG1075@1|root,KOG1075@2759|Eukaryota,386CD@33090|Viridiplantae,3GU9H@35493|Streptophyta,44PJ1@71274|asterids	33090|Viridiplantae	S	RNase H family protein	-	-	-	-	-	-	-	-	-	-	-	-	RVT_3,zf-RVT
XLOC_001550.p1	4098.XP_009616425.1	1.2e-57	187	2CXJQ@1|root,2RY1G@2759|Eukaryota,37UAJ@33090|Viridiplantae,3GIFY@35493|Streptophyta,44T85@71274|asterids	33090|Viridiplantae	S	gag-polypeptide of LTR copia-type	-	-	-	-	-	-	-	-	-	-	-	-	Retrotran_gag_2,zf-CCHC
XLOC_001550.p4	28532.XP_010559036.1	8.8e-34	130	COG2801@1|root,KOG0017@2759|Eukaryota,389MP@33090|Viridiplantae,3GYT9@35493|Streptophyta	33090|Viridiplantae	L	domain in FBox and BRCT domain containing plant proteins	-	-	-	-	-	-	-	-	-	-	-	-	F-box,FBD
XLOC_002602.p2	4096.XP_009776502.1	1.34e-35	129	COG2801@1|root,KOG0017@2759|Eukaryota,38AI8@33090|Viridiplantae,3GW9U@35493|Streptophyta,44TI2@71274|asterids	33090|Viridiplantae	L	transposition, RNA-mediated	-	-	-	-	-	-	-	-	-	-	-	-	Retrotran_gag_2,Retrotran_gag_3
XLOC_001168.p1	4096.XP_009779106.1	3.82e-289	792	COG0451@1|root,KOG1429@2759|Eukaryota,37K7R@33090|Viridiplantae,3GH1V@35493|Streptophyta,44H1H@71274|asterids	33090|Viridiplantae	GM	UDP-glucuronic acid decarboxylase	-	GO:0000139,GO:0000166,GO:0003674,GO:0003824,GO:0005488,GO:0005575,GO:0005622,GO:0005623,GO:0005737,GO:0005768,GO:0005794,GO:0005802,GO:0005886,GO:0005975,GO:0005996,GO:0006139,GO:0006725,GO:0006807,GO:0008150,GO:0008152,GO:0008460,GO:0009058,GO:0009225,GO:0009226,GO:0009987,GO:0012505,GO:0016020,GO:0016829,GO:0016830,GO:0016831,GO:0016835,GO:0016836,GO:0018130,GO:0019305,GO:0019321,GO:0019438,GO:…	4.1.1.35	ko:K08678	ko00520,ko01100,map00520,map01100	M00361	R01384	RC00508	ko00000,ko00001,ko00002,ko01000	-	-	-	GDP_Man_Dehyd
XLOC_001168.p2	4530.OS01T0315850-00	5.63e-28	113	2F0AG@1|root,2T1GZ@2759|Eukaryota,382I1@33090|Viridiplantae,3GRSD@35493|Streptophyta	4530.OS01T0315850-00|-	-	-	-	-	-	-	-	-	-	-	-	-	-	-	-
XLOC_001088.p1	4096.XP_009790081.1	0	1394	COG0475@1|root,KOG1650@2759|Eukaryota,37SDD@33090|Viridiplantae,3GEFH@35493|Streptophyta,44RCW@71274|asterids	33090|Viridiplantae	P	Sodium/hydrogen exchanger family	-	GO:0003674,GO:0005215,GO:0005575,GO:0005623,GO:0005886,GO:0006810,GO:0006811,GO:0006812,GO:0006813,GO:0006885,GO:0008150,GO:0008324,GO:0009987,GO:0012505,GO:0015075,GO:0015077,GO:0015079,GO:0015318,GO:0015672,GO:0016020,GO:0022857,GO:0022890,GO:0030001,GO:0034220,GO:0042592,GO:0044464,GO:0046873,GO:0048878,GO:0050801,GO:0051179,GO:0051234,GO:0055067,GO:0055080,GO:0055085,GO:0065007,GO:0065008,GO:…	-	-	-	-	-	-	-	-	-	-	Na_H_Exchanger
XLOC_000495.p1	4098.XP_009615772.1	3.91e-187	532	28J99@1|root,2QRMZ@2759|Eukaryota,37RKY@33090|Viridiplantae,3GFNM@35493|Streptophyta,44J4Y@71274|asterids	33090|Viridiplantae	K	Myb-like DNA-binding domain	-	GO:0000003,GO:0001067,GO:0003002,GO:0003006,GO:0003674,GO:0003676,GO:0003677,GO:0003700,GO:0005488,GO:0005575,GO:0005622,GO:0005623,GO:0005634,GO:0006355,GO:0007275,GO:0007389,GO:0008150,GO:0009791,GO:0009798,GO:0009889,GO:0009908,GO:0009943,GO:0009944,GO:0009955,GO:0010468,GO:0010556,GO:0019219,GO:0019222,GO:0022414,GO:0031323,GO:0031326,GO:0032501,GO:0032502,GO:0035670,GO:0043226,GO:0043227,GO:…	-	-	-	-	-	-	-	-	-	-	Myb_DNA-binding
XLOC_000376.p1	4081.Solyc03g079910.2.1	0	950	KOG1703@1|root,KOG1703@2759|Eukaryota,37MDT@33090|Viridiplantae,3G950@35493|Streptophyta,44MH1@71274|asterids	33090|Viridiplantae	TZ	Protein DA1	-	GO:0003674,GO:0005488,GO:0005515,GO:0007275,GO:0008150,GO:0009888,GO:0010087,GO:0010088,GO:0022622,GO:0032182,GO:0032501,GO:0032502,GO:0043130,GO:0048364,GO:0048731,GO:0048856,GO:0099402	-	-	-	-	-	-	-	-	-	-	DA1-like,LIM
XLOC_001793.p1	4113.PGSC0003DMT400042062	1.1e-77	235	COG5126@1|root,KOG0027@2759|Eukaryota,37TRC@33090|Viridiplantae,3GI7D@35493|Streptophyta,44J6R@71274|asterids	33090|Viridiplantae	T	EF-hand domain	-	GO:0005513,GO:0007154,GO:0007165,GO:0008150,GO:0009593,GO:0009987,GO:0010035,GO:0010038,GO:0019722,GO:0019932,GO:0023052,GO:0035556,GO:0042221,GO:0050789,GO:0050794,GO:0050896,GO:0051592,GO:0051606,GO:0051716,GO:0065007	-	ko:K02183,ko:K13448	ko04014,ko04015,ko04016,ko04020,ko04022,ko04024,ko04070,ko04114,ko04218,ko04261,ko04270,ko04371,ko04626,ko04713,ko04720,ko04722,ko04728,ko04740,ko04744,ko04745,ko04750,ko04910,ko04912,ko04915,ko04916,ko04921,ko04922,ko04924,ko04925,ko04970,ko04971,ko05010,ko05031,ko05034,ko05133,ko05152,ko05167,ko05200,ko05214,ko05418,map04014,map04015,map04016,map04020,map04022,map04024,map04070,map04114,map0421…	-	-	-	ko00000,ko00001,ko01009,ko03036,ko04131,ko04147	-	-	-	EF-hand_1
XLOC_000418.p1	4098.XP_009594802.1	2.86e-209	584	COG3491@1|root,KOG0143@2759|Eukaryota,37IRB@33090|Viridiplantae,3GE2G@35493|Streptophyta,44P4J@71274|asterids	33090|Viridiplantae	Q	non-haem dioxygenase in morphine synthesis N-terminal	-	GO:0003674,GO:0003824,GO:0007275,GO:0007568,GO:0008150,GO:0008152,GO:0010150,GO:0016491,GO:0016679,GO:0016682,GO:0032501,GO:0032502,GO:0048366,GO:0048367,GO:0048731,GO:0048827,GO:0048856,GO:0055114,GO:0090693,GO:0099402	-	-	-	-	-	-	-	-	-	-	2OG-FeII_Oxy,DIOX_N
XLOC_001533.p1	4096.XP_009793292.1	1.63e-123	359	COG3491@1|root,2QR0G@2759|Eukaryota,37Q3Z@33090|Viridiplantae,3GDIT@35493|Streptophyta,44BUW@71274|asterids	33090|Viridiplantae	S	non-haem dioxygenase in morphine synthesis N-terminal	-	-	-	-	-	-	-	-	-	-	-	-	DIOX_N
XLOC_000966.p1	4113.PGSC0003DMT400015197	4.74e-106	309	292JU@1|root,2R9GD@2759|Eukaryota,37QFH@33090|Viridiplantae,3GBZA@35493|Streptophyta,44K1K@71274|asterids	33090|Viridiplantae	S	YABBY protein	-	GO:0001708,GO:0003674,GO:0003700,GO:0006355,GO:0008150,GO:0009889,GO:0009987,GO:0010158,GO:0010468,GO:0010556,GO:0019219,GO:0019222,GO:0030154,GO:0031323,GO:0031326,GO:0032502,GO:0045165,GO:0048869,GO:0050789,GO:0050794,GO:0051171,GO:0051252,GO:0060255,GO:0065007,GO:0080090,GO:0140110,GO:1903506,GO:2000112,GO:2001141	-	-	-	-	-	-	-	-	-	-	YABBY
XLOC_001439.p1	4096.XP_009782122.1	8.45e-112	326	COG5068@1|root,KOG0014@2759|Eukaryota,37TUT@33090|Viridiplantae,3GHD7@35493|Streptophyta,44PYJ@71274|asterids	33090|Viridiplantae	K	MADS-box protein SOC1-like	SOC1	GO:0000003,GO:0000060,GO:0001101,GO:0003006,GO:0003674,GO:0003700,GO:0005488,GO:0005515,GO:0005575,GO:0005622,GO:0005623,GO:0005634,GO:0005737,GO:0006355,GO:0006606,GO:0006810,GO:0006886,GO:0006913,GO:0006950,GO:0007275,GO:0008104,GO:0008134,GO:0008150,GO:0009266,GO:0009409,GO:0009628,GO:0009719,GO:0009725,GO:0009739,GO:0009791,GO:0009888,GO:0009889,GO:0009891,GO:0009893,GO:0009908,GO:0009909,GO:…	-	ko:K09260	ko04013,ko04022,ko04371,ko05418,map04013,map04022,map04371,map05418	-	-	-	ko00000,ko00001,ko03000	-	-	-	K-box,SRF-TF
XLOC_000425.p1	4098.XP_009597650.1	1.14e-242	671	COG0604@1|root,KOG1197@2759|Eukaryota,37J2B@33090|Viridiplantae,3G7P5@35493|Streptophyta,44C5M@71274|asterids	33090|Viridiplantae	C	Alcohol dehydrogenase GroES-like domain	-	-	1.6.5.5	ko:K00344	-	-	-	-	ko00000,ko01000	-	-	-	ADH_N,ADH_zinc_N
XLOC_001769.p1	4096.XP_009798450.1	2.01e-136	390	28JB2@1|root,2RGTB@2759|Eukaryota,37SC0@33090|Viridiplantae,3GH3N@35493|Streptophyta,44JFJ@71274|asterids	33090|Viridiplantae	S	PDDEXK-like family of unknown function	-	-	-	-	-	-	-	-	-	-	-	-	PDDEXK_6
XLOC_002204.p1	102107.XP_008223213.1	2.38e-64	196	COG2036@1|root,KOG3467@2759|Eukaryota,37UE8@33090|Viridiplantae,3GIMJ@35493|Streptophyta,4JPPN@91835|fabids	33090|Viridiplantae	B	Core component of nucleosome. Nucleosomes wrap and compact DNA into chromatin, limiting DNA accessibility to the cellular machineries which require DNA as a template. Histones thereby play a central role in transcription regulation, DNA repair, DNA replication and chromosomal stability. DNA accessibility is regulated via a complex set of post-translational modifications of histones, also called h…	-	GO:0000228,GO:0000785,GO:0000786,GO:0000788,GO:0000790,GO:0003674,GO:0003676,GO:0003677,GO:0005488,GO:0005515,GO:0005575,GO:0005622,GO:0005623,GO:0005634,GO:0005694,GO:0006323,GO:0006325,GO:0006333,GO:0006334,GO:0006996,GO:0008150,GO:0009987,GO:0016043,GO:0022607,GO:0031497,GO:0031974,GO:0031981,GO:0032991,GO:0032993,GO:0034622,GO:0034728,GO:0042393,GO:0043226,GO:0043227,GO:0043228,GO:0043229,GO:…	-	ko:K11254	ko05034,ko05203,ko05322,map05034,map05203,map05322	-	-	-	ko00000,ko00001,ko03036	-	-	-	CENP-T_C
XLOC_001689.p1	4081.Solyc06g053160.2.1	7.51e-263	722	COG0464@1|root,KOG0737@2759|Eukaryota,37PE7@33090|Viridiplantae,3GA5M@35493|Streptophyta,44GBX@71274|asterids	33090|Viridiplantae	O	Belongs to the AAA ATPase family	-	GO:0005575,GO:0005622,GO:0005623,GO:0005634,GO:0043226,GO:0043227,GO:0043229,GO:0043231,GO:0044424,GO:0044464	-	ko:K08900	-	-	-	-	ko00000,ko03029	-	-	-	AAA
XLOC_001487.p1	4081.Solyc03g063600.2.1	2.14e-250	691	COG0194@1|root,KOG0707@2759|Eukaryota,37QQK@33090|Viridiplantae,3GDEC@35493|Streptophyta,44FTR@71274|asterids	33090|Viridiplantae	F	Guanylate kinase	AGK2	GO:0003674,GO:0003824,GO:0004385,GO:0005575,GO:0005622,GO:0005623,GO:0005737,GO:0005829,GO:0006139,GO:0006163,GO:0006164,GO:0006185,GO:0006725,GO:0006753,GO:0006793,GO:0006796,GO:0006807,GO:0006810,GO:0007275,GO:0008104,GO:0008150,GO:0008152,GO:0009058,GO:0009116,GO:0009117,GO:0009119,GO:0009123,GO:0009126,GO:0009132,GO:0009133,GO:0009135,GO:0009136,GO:0009141,GO:0009144,GO:0009150,GO:0009151,GO:…	2.7.4.8	ko:K00942	ko00230,ko01100,map00230,map01100	M00050	R00332,R02090	RC00002	ko00000,ko00001,ko00002,ko01000	-	-	-	Guanylate_kin
XLOC_000009.p1	4113.PGSC0003DMT400029327	0	1140	294UP@1|root,2RBS8@2759|Eukaryota,37PQT@33090|Viridiplantae,3GD7E@35493|Streptophyta,44J1Z@71274|asterids	33090|Viridiplantae	-	-	-	-	-	-	-	-	-	-	-	-	-	-	-
XLOC_002297.p1	4081.Solyc06g083460.2.1	0	1092	KOG0266@1|root,KOG0266@2759|Eukaryota,37MHM@33090|Viridiplantae,3GA85@35493|Streptophyta,44MXJ@71274|asterids	33090|Viridiplantae	S	Transcriptional corepressor LEUNIG-like	-	GO:0000003,GO:0001101,GO:0001558,GO:0001666,GO:0003002,GO:0003006,GO:0005975,GO:0005976,GO:0006355,GO:0006950,GO:0006974,GO:0006979,GO:0007275,GO:0007389,GO:0008150,GO:0008152,GO:0009414,GO:0009415,GO:0009605,GO:0009607,GO:0009611,GO:0009617,GO:0009620,GO:0009624,GO:0009628,GO:0009636,GO:0009719,GO:0009725,GO:0009733,GO:0009791,GO:0009798,GO:0009845,GO:0009888,GO:0009889,GO:0009890,GO:0009892,GO:…	-	-	-	-	-	-	-	-	-	-	LisH,WD40
XLOC_002297.p2	4113.PGSC0003DMT400051772	2.78e-74	244	KOG0266@1|root,KOG0266@2759|Eukaryota,37MHM@33090|Viridiplantae,3GA85@35493|Streptophyta,44MXJ@71274|asterids	33090|Viridiplantae	S	Transcriptional corepressor LEUNIG-like	-	GO:0000003,GO:0001101,GO:0001558,GO:0001666,GO:0003002,GO:0003006,GO:0005975,GO:0005976,GO:0006355,GO:0006950,GO:0006974,GO:0006979,GO:0007275,GO:0007389,GO:0008150,GO:0008152,GO:0009414,GO:0009415,GO:0009605,GO:0009607,GO:0009611,GO:0009617,GO:0009620,GO:0009624,GO:0009628,GO:0009636,GO:0009719,GO:0009725,GO:0009733,GO:0009791,GO:0009798,GO:0009845,GO:0009888,GO:0009889,GO:0009890,GO:0009892,GO:…	-	-	-	-	-	-	-	-	-	-	LisH,WD40
XLOC_000959.p1	4096.XP_009801877.1	0	1843	COG1196@1|root,KOG0964@2759|Eukaryota,37MG7@33090|Viridiplantae,3GB8J@35493|Streptophyta,44C20@71274|asterids	33090|Viridiplantae	D	Structural maintenance of chromosomes protein	SMC3	GO:0000785,GO:0000793,GO:0000819,GO:0003674,GO:0003682,GO:0003824,GO:0004672,GO:0004674,GO:0005488,GO:0005515,GO:0005575,GO:0005622,GO:0005623,GO:0005634,GO:0005694,GO:0005737,GO:0005819,GO:0005856,GO:0005911,GO:0006464,GO:0006468,GO:0006793,GO:0006796,GO:0006807,GO:0006996,GO:0007049,GO:0007059,GO:0007062,GO:0008150,GO:0008152,GO:0008278,GO:0009506,GO:0009507,GO:0009536,GO:0009987,GO:0010468,GO:…	-	ko:K06669	ko04110,ko04111,ko04113,ko04114,map04110,map04111,map04113,map04114	-	-	-	ko00000,ko00001,ko00535,ko03036	-	-	-	SMC_N,SMC_hinge
XLOC_000599.p1	4096.XP_009785361.1	5.84e-127	361	KOG1944@1|root,KOG1944@2759|Eukaryota,37NKB@33090|Viridiplantae,3G8MH@35493|Streptophyta,44STZ@71274|asterids	33090|Viridiplantae	S	Belongs to the peroxisomal membrane protein PXMP2 4 family	-	GO:0005575,GO:0005622,GO:0005623,GO:0005737,GO:0005777,GO:0005778,GO:0005779,GO:0016020,GO:0016021,GO:0031090,GO:0031224,GO:0031231,GO:0031300,GO:0031301,GO:0031903,GO:0042579,GO:0043226,GO:0043227,GO:0043229,GO:0043231,GO:0044422,GO:0044424,GO:0044425,GO:0044438,GO:0044439,GO:0044444,GO:0044446,GO:0044464,GO:0098588,GO:0098805	-	ko:K13347,ko:K13348	ko04146,map04146	-	-	-	ko00000,ko00001	-	-	-	Mpv17_PMP22
XLOC_002057.p1	4081.Solyc06g071870.2.1	3.17e-117	336	COG0091@1|root,KOG3353@2759|Eukaryota,37IKI@33090|Viridiplantae,3GX5X@35493|Streptophyta,44MJG@71274|asterids	33090|Viridiplantae	J	Belongs to the universal ribosomal protein uL22 family	-	GO:0008150,GO:0042592,GO:0048872,GO:0061484,GO:0065007,GO:0065008	-	ko:K02880	ko03010,map03010	M00177	-	-	br01610,ko00000,ko00001,ko00002,ko03011	-	-	-	Ribosomal_L22
XLOC_001401.p1	4081.Solyc10g009490.1.1	0	1212	COG5260@1|root,KOG1906@2759|Eukaryota,37IPQ@33090|Viridiplantae,3GAWP@35493|Streptophyta,44RQH@71274|asterids	33090|Viridiplantae	L	Nucleotidyltransferase domain	-	GO:0003674,GO:0003824,GO:0004652,GO:0005488,GO:0005575,GO:0005622,GO:0005623,GO:0005634,GO:0005730,GO:0006139,GO:0006396,GO:0006399,GO:0006401,GO:0006725,GO:0006807,GO:0008150,GO:0008152,GO:0009056,GO:0009057,GO:0009987,GO:0010467,GO:0016070,GO:0016072,GO:0016074,GO:0016075,GO:0016077,GO:0016078,GO:0016740,GO:0016772,GO:0016779,GO:0019439,GO:0031123,GO:0031499,GO:0031974,GO:0031981,GO:0032991,GO:…	-	ko:K06236	ko04151,ko04510,ko04512,ko04611,ko04926,ko04933,ko04974,ko05146,ko05165,map04151,map04510,map04512,map04611,map04926,map04933,map04974,map05146,map05165	-	-	-	ko00000,ko00001,ko00536,ko04516	-	-	-	NTP_transf_2
XLOC_001401.p2	4081.Solyc10g009490.1.1	2.6e-169	511	COG5260@1|root,KOG1906@2759|Eukaryota,37IPQ@33090|Viridiplantae,3GAWP@35493|Streptophyta,44RQH@71274|asterids	33090|Viridiplantae	L	Nucleotidyltransferase domain	-	GO:0003674,GO:0003824,GO:0004652,GO:0005488,GO:0005575,GO:0005622,GO:0005623,GO:0005634,GO:0005730,GO:0006139,GO:0006396,GO:0006399,GO:0006401,GO:0006725,GO:0006807,GO:0008150,GO:0008152,GO:0009056,GO:0009057,GO:0009987,GO:0010467,GO:0016070,GO:0016072,GO:0016074,GO:0016075,GO:0016077,GO:0016078,GO:0016740,GO:0016772,GO:0016779,GO:0019439,GO:0031123,GO:0031499,GO:0031974,GO:0031981,GO:0032991,GO:…	-	ko:K06236	ko04151,ko04510,ko04512,ko04611,ko04926,ko04933,ko04974,ko05146,ko05165,map04151,map04510,map04512,map04611,map04926,map04933,map04974,map05146,map05165	-	-	-	ko00000,ko00001,ko00536,ko04516	-	-	-	NTP_transf_2
XLOC_001991.p1	4096.XP_009762472.1	0	1306	COG0515@1|root,KOG0192@2759|Eukaryota,37JYB@33090|Viridiplantae,3G8KY@35493|Streptophyta,44E5C@71274|asterids	33090|Viridiplantae	T	Serine threonine-protein kinase EDR1-like	-	GO:0001666,GO:0003674,GO:0003824,GO:0004672,GO:0004674,GO:0004712,GO:0005575,GO:0005622,GO:0005623,GO:0005634,GO:0005737,GO:0005783,GO:0005789,GO:0006082,GO:0006464,GO:0006468,GO:0006629,GO:0006720,GO:0006721,GO:0006793,GO:0006796,GO:0006807,GO:0006950,GO:0006970,GO:0007154,GO:0007165,GO:0008150,GO:0008152,GO:0008299,GO:0008610,GO:0009058,GO:0009628,GO:0009651,GO:0009685,GO:0009686,GO:0009719,GO:…	2.7.11.1,2.7.11.25	ko:K04424,ko:K14510	ko04010,ko04016,ko04075,map04010,map04016,map04075	-	-	-	ko00000,ko00001,ko01000,ko01001	-	-	-	EDR1,Pkinase_Tyr
XLOC_001991.p2	4098.XP_009609600.1	7.6e-196	545	COG3752@1|root,KOG4650@2759|Eukaryota,37PTU@33090|Viridiplantae,3GCUP@35493|Streptophyta,44F37@71274|asterids	33090|Viridiplantae	S	Protein of unknown function (DUF1295)	-	-	-	-	-	-	-	-	-	-	-	-	DUF1295
XLOC_001991.p3	4081.Solyc06g068980.2.1	1.76e-78	259	COG0515@1|root,KOG0192@2759|Eukaryota,37JYB@33090|Viridiplantae,3G8KY@35493|Streptophyta,44E5C@71274|asterids	33090|Viridiplantae	T	Serine threonine-protein kinase EDR1-like	-	GO:0001666,GO:0003674,GO:0003824,GO:0004672,GO:0004674,GO:0004712,GO:0005575,GO:0005622,GO:0005623,GO:0005634,GO:0005737,GO:0005783,GO:0005789,GO:0006082,GO:0006464,GO:0006468,GO:0006629,GO:0006720,GO:0006721,GO:0006793,GO:0006796,GO:0006807,GO:0006950,GO:0006970,GO:0007154,GO:0007165,GO:0008150,GO:0008152,GO:0008299,GO:0008610,GO:0009058,GO:0009628,GO:0009651,GO:0009685,GO:0009686,GO:0009719,GO:…	2.7.11.1,2.7.11.25	ko:K04424,ko:K14510	ko04010,ko04016,ko04075,map04010,map04016,map04075	-	-	-	ko00000,ko00001,ko01000,ko01001	-	-	-	EDR1,Pkinase_Tyr
XLOC_002299.p1	4113.PGSC0003DMT400051759	6.54e-256	709	COG0515@1|root,KOG1187@2759|Eukaryota,37PIY@33090|Viridiplantae,3GBZD@35493|Streptophyta,44NIW@71274|asterids	33090|Viridiplantae	T	Protein kinase domain	-	GO:0003674,GO:0003824,GO:0004672,GO:0004674,GO:0004675,GO:0004888,GO:0005575,GO:0005623,GO:0005886,GO:0006464,GO:0006468,GO:0006793,GO:0006796,GO:0006807,GO:0007154,GO:0007165,GO:0007166,GO:0007167,GO:0007178,GO:0008150,GO:0008152,GO:0009987,GO:0016020,GO:0016301,GO:0016310,GO:0016740,GO:0016772,GO:0016773,GO:0019199,GO:0019538,GO:0023052,GO:0036211,GO:0038023,GO:0043170,GO:0043412,GO:0044237,GO:…	2.7.11.1	ko:K04733,ko:K13430	ko04010,ko04064,ko04620,ko04621,ko04624,ko04626,ko04722,ko05133,ko05140,ko05142,ko05145,ko05152,ko05162,ko05164,map04010,map04064,map04620,map04621,map04624,map04626,map04722,map05133,map05140,map05142,map05145,map05152,map05162,map05164	M00686	-	-	ko00000,ko00001,ko00002,ko01000,ko01001	-	-	-	Pkinase,Pkinase_Tyr
XLOC_000243.p1	4081.Solyc10g017650.1.1	0	1864	COG1502@1|root,KOG1329@2759|Eukaryota,37RQH@33090|Viridiplantae,3G9ND@35493|Streptophyta,44RZM@71274|asterids	33090|Viridiplantae	I	Phospholipase d	-	GO:0002376,GO:0003674,GO:0003824,GO:0004620,GO:0004630,GO:0005488,GO:0005543,GO:0005546,GO:0005575,GO:0005911,GO:0006950,GO:0006952,GO:0006955,GO:0008081,GO:0008150,GO:0008289,GO:0009506,GO:0009605,GO:0009607,GO:0009617,GO:0009814,GO:0009816,GO:0010035,GO:0010038,GO:0016298,GO:0016787,GO:0016788,GO:0030054,GO:0035091,GO:0042221,GO:0042578,GO:0042742,GO:0043167,GO:0043168,GO:0043207,GO:0045087,GO:…	3.1.4.4	ko:K01115	ko00564,ko00565,ko01100,ko01110,ko04014,ko04024,ko04071,ko04072,ko04144,ko04666,ko04724,ko04912,ko05231,map00564,map00565,map01100,map01110,map04014,map04024,map04071,map04072,map04144,map04666,map04724,map04912,map05231	-	R01310,R02051,R07385	RC00017,RC00425	ko00000,ko00001,ko01000,ko04131	-	-	-	C2,PLD_C,PLDc
XLOC_002211.p1	4113.PGSC0003DMT400078178	2.16e-161	466	COG2124@1|root,KOG0156@2759|Eukaryota,37PSS@33090|Viridiplantae,3GD4J@35493|Streptophyta,44C98@71274|asterids	33090|Viridiplantae	Q	cytochrome P450	-	GO:0003674,GO:0003824,GO:0004497,GO:0005575,GO:0008150,GO:0008152,GO:0009058,GO:0016020,GO:0016491,GO:0016705,GO:0016709,GO:0019748,GO:0044550,GO:0055114	-	ko:K20617	-	-	-	-	ko00000,ko00199	-	-	-	p450
XLOC_000595.p1	4113.PGSC0003DMT400042004	3.95e-172	483	KOG0032@1|root,KOG0032@2759|Eukaryota,37NMC@33090|Viridiplantae,3GD5A@35493|Streptophyta,44H3D@71274|asterids	33090|Viridiplantae	T	Belongs to the protein kinase superfamily	PPCK4	GO:0003674,GO:0003824,GO:0004672,GO:0004674,GO:0004683,GO:0005488,GO:0005515,GO:0005516,GO:0005575,GO:0005622,GO:0005623,GO:0005634,GO:0005737,GO:0006464,GO:0006468,GO:0006793,GO:0006796,GO:0006807,GO:0007154,GO:0007165,GO:0008150,GO:0008152,GO:0009314,GO:0009416,GO:0009628,GO:0009636,GO:0009931,GO:0009987,GO:0010033,GO:0010243,GO:0010857,GO:0014070,GO:0016301,GO:0016310,GO:0016740,GO:0016772,GO:…	2.7.11.17	ko:K04515,ko:K08794	ko04012,ko04020,ko04024,ko04066,ko04114,ko04217,ko04261,ko04310,ko04360,ko04713,ko04720,ko04722,ko04725,ko04728,ko04740,ko04745,ko04750,ko04911,ko04912,ko04916,ko04921,ko04922,ko04925,ko04934,ko04971,ko05031,ko05152,ko05200,ko05205,ko05214,map04012,map04020,map04024,map04066,map04114,map04217,map04261,map04310,map04360,map04713,map04720,map04722,map04725,map04728,map04740,map04745,map04750,map049…	-	-	-	ko00000,ko00001,ko01000,ko01001	-	-	-	Pkinase
XLOC_000827.p1	3760.EMJ12245	7.36e-29	112	KOG0406@1|root,KOG0406@2759|Eukaryota,37SRT@33090|Viridiplantae,3GHE6@35493|Streptophyta,4JM7Y@91835|fabids	33090|Viridiplantae	O	Glutathione S-transferase	-	GO:0003674,GO:0003824,GO:0004364,GO:0005575,GO:0005622,GO:0005623,GO:0005737,GO:0006518,GO:0006575,GO:0006749,GO:0006790,GO:0006807,GO:0008150,GO:0008152,GO:0009056,GO:0009404,GO:0009407,GO:0009636,GO:0009987,GO:0016740,GO:0016765,GO:0019748,GO:0034641,GO:0042221,GO:0043603,GO:0044237,GO:0044248,GO:0044424,GO:0044464,GO:0050896,GO:0051186,GO:0071704,GO:0098754,GO:1901564	2.5.1.18	ko:K00799	ko00480,ko00980,ko00982,ko00983,ko01524,ko05200,ko05204,ko05225,ko05418,map00480,map00980,map00982,map00983,map01524,map05200,map05204,map05225,map05418	-	R03522,R07002,R07003,R07004,R07023,R07024,R07025,R07026,R07069,R07070,R07083,R07084,R07091,R07092,R07093,R07094,R07100,R07113,R07116,R08280,R09409,R11905	RC00004,RC00069,RC00840,RC00948,RC01704,RC01705,RC01706,RC01758,RC01759,RC01765,RC01767,RC01769,RC02243,RC02527,RC02939,RC02940,RC02942,RC02943,RC02944	ko00000,ko00001,ko01000,ko02000	1.A.12.2.2,1.A.12.3.2	-	-	GST_C,GST_N,GST_N_3
XLOC_000827.p2	4081.Solyc06g069860.2.1	5e-74	222	COG2174@1|root,KOG1790@2759|Eukaryota,37UFD@33090|Viridiplantae,3GIPB@35493|Streptophyta,44T6C@71274|asterids	33090|Viridiplantae	J	60S ribosomal protein	RPL34	GO:0003674,GO:0003676,GO:0003723,GO:0003729,GO:0003735,GO:0005198,GO:0005488,GO:0005575,GO:0005622,GO:0005623,GO:0005634,GO:0005730,GO:0005737,GO:0005773,GO:0005774,GO:0005829,GO:0005840,GO:0005844,GO:0006412,GO:0006518,GO:0006807,GO:0008150,GO:0008152,GO:0009058,GO:0009059,GO:0009507,GO:0009536,GO:0009987,GO:0010467,GO:0015934,GO:0016020,GO:0019538,GO:0022613,GO:0022625,GO:0022626,GO:0031090,GO:…	-	ko:K02915	ko03010,map03010	M00177,M00179	-	-	br01610,ko00000,ko00001,ko00002,ko03011	-	-	-	Ribosomal_L34e
XLOC_002653.p1	4098.XP_009614629.1	8.17e-116	333	2A9R4@1|root,2RYJ8@2759|Eukaryota,37TTE@33090|Viridiplantae,3GI9I@35493|Streptophyta,44MN8@71274|asterids	33090|Viridiplantae	S	Protein of unknown function (DUF1677)	-	-	-	-	-	-	-	-	-	-	-	-	DUF1677
XLOC_001690.p1	4113.PGSC0003DMT400013965	0	900	COG5210@1|root,KOG2197@2759|Eukaryota,37J3Y@33090|Viridiplantae,3GBEV@35493|Streptophyta,44Q1M@71274|asterids	33090|Viridiplantae	T	Domain in Tre-2, BUB2p, and Cdc16p. Probable Rab-GAPs.	-	GO:0003674,GO:0005096,GO:0005488,GO:0005515,GO:0005575,GO:0005622,GO:0005623,GO:0006810,GO:0006886,GO:0008047,GO:0008104,GO:0008150,GO:0012505,GO:0015031,GO:0015833,GO:0017016,GO:0017137,GO:0019899,GO:0030234,GO:0030695,GO:0031267,GO:0031338,GO:0032879,GO:0033036,GO:0033043,GO:0034613,GO:0042886,GO:0043085,GO:0043087,GO:0043547,GO:0044093,GO:0044464,GO:0045184,GO:0046907,GO:0050789,GO:0050790,GO:…	-	ko:K20168	ko04137,map04137	-	-	-	ko00000,ko00001,ko04131	-	-	-	RabGAP-TBC
XLOC_002277.p1	4096.XP_009771574.1	7.14e-103	298	COG5133@1|root,KOG3381@2759|Eukaryota,37PIV@33090|Viridiplantae,3G7HS@35493|Streptophyta,44QI9@71274|asterids	33090|Viridiplantae	S	MIP18 family protein At1g68310-like	-	GO:0003002,GO:0003674,GO:0005048,GO:0005488,GO:0006139,GO:0006259,GO:0006310,GO:0006725,GO:0006790,GO:0006807,GO:0007275,GO:0007389,GO:0008150,GO:0008152,GO:0009798,GO:0009943,GO:0009944,GO:0009955,GO:0009987,GO:0010209,GO:0016043,GO:0016226,GO:0022607,GO:0031163,GO:0032501,GO:0032502,GO:0033218,GO:0034641,GO:0042127,GO:0042277,GO:0043170,GO:0044085,GO:0044237,GO:0044238,GO:0044260,GO:0046483,GO:…	-	-	-	-	-	-	-	-	-	-	FeS_assembly_P
XLOC_001384.p1	4113.PGSC0003DMT400029400	2.08e-111	325	28XWY@1|root,2R4QG@2759|Eukaryota,37T2J@33090|Viridiplantae,3GHCH@35493|Streptophyta,44K69@71274|asterids	33090|Viridiplantae	S	Late embryogenesis abundant protein	-	-	-	-	-	-	-	-	-	-	-	-	LEA_2
XLOC_001897.p1	4113.PGSC0003DMT400068183	7.1e-211	586	28N6N@1|root,2QURY@2759|Eukaryota,37Q6N@33090|Viridiplantae,3G7KQ@35493|Streptophyta,44GTT@71274|asterids	33090|Viridiplantae	-	-	-	-	-	-	-	-	-	-	-	-	-	-	-
XLOC_001671.p1	4096.XP_009767770.1	3.97e-64	196	COG5051@1|root,KOG3452@2759|Eukaryota,37W40@33090|Viridiplantae,3GIUB@35493|Streptophyta	33090|Viridiplantae	J	Belongs to the eukaryotic ribosomal protein eL36 family	RPL36	GO:0002181,GO:0003674,GO:0003676,GO:0003723,GO:0003735,GO:0005198,GO:0005488,GO:0005575,GO:0005622,GO:0005623,GO:0005737,GO:0005773,GO:0005774,GO:0005829,GO:0005840,GO:0006412,GO:0006518,GO:0006807,GO:0008150,GO:0008152,GO:0009058,GO:0009059,GO:0009987,GO:0010467,GO:0015934,GO:0016020,GO:0019538,GO:0022625,GO:0022626,GO:0031090,GO:0032991,GO:0034641,GO:0034645,GO:0043043,GO:0043170,GO:0043226,GO:…	-	ko:K02920	ko03010,map03010	M00177	-	-	br01610,ko00000,ko00001,ko00002,ko03011	-	-	-	Ribosomal_L36e
XLOC_000604.p1	4098.XP_009602445.1	0	1051	KOG1032@1|root,KOG1032@2759|Eukaryota,37S4Q@33090|Viridiplantae,3GAIH@35493|Streptophyta,44NMW@71274|asterids	33090|Viridiplantae	S	C2 and GRAM domain-containing protein At1g03370-like	-	GO:0005575,GO:0005622,GO:0005623,GO:0005737,GO:0005783,GO:0006950,GO:0006952,GO:0008150,GO:0009605,GO:0009607,GO:0009620,GO:0012505,GO:0043207,GO:0043226,GO:0043227,GO:0043229,GO:0043231,GO:0044424,GO:0044444,GO:0044464,GO:0050832,GO:0050896,GO:0051704,GO:0051707,GO:0098542	2.3.2.31	ko:K11968	-	-	-	-	ko00000,ko01000,ko04121	-	-	-	C2,DUF4782,GRAM
XLOC_001506.p1	4081.Solyc10g018300.1.1	0	1396	COG0021@1|root,KOG0523@2759|Eukaryota,37Q0E@33090|Viridiplantae,3G9CH@35493|Streptophyta,44R59@71274|asterids	33090|Viridiplantae	G	Transketolase, C-terminal domain	TK	GO:0003674,GO:0003824,GO:0004802,GO:0005575,GO:0005622,GO:0005623,GO:0005737,GO:0009507,GO:0009534,GO:0009535,GO:0009536,GO:0009579,GO:0016020,GO:0016740,GO:0016744,GO:0031976,GO:0031984,GO:0034357,GO:0042651,GO:0043226,GO:0043227,GO:0043229,GO:0043231,GO:0044422,GO:0044424,GO:0044434,GO:0044435,GO:0044436,GO:0044444,GO:0044446,GO:0044464,GO:0055035	2.2.1.1	ko:K00615	ko00030,ko00710,ko01051,ko01100,ko01110,ko01120,ko01130,ko01200,ko01230,map00030,map00710,map01051,map01100,map01110,map01120,map01130,map01200,map01230	M00004,M00007,M00165,M00167	R01067,R01641,R01830,R06590	RC00032,RC00226,RC00571,RC01560	ko00000,ko00001,ko00002,ko01000	-	-	-	Transket_pyr,Transketolase_C,Transketolase_N
XLOC_001712.p1	4098.XP_009601583.1	2.44e-139	407	28J02@1|root,2R1P2@2759|Eukaryota,37PCU@33090|Viridiplantae,3GBT9@35493|Streptophyta,44BT7@71274|asterids	33090|Viridiplantae	K	Domain of unknown function (DUF296)	-	GO:0005575,GO:0005622,GO:0005623,GO:0005737,GO:0005829,GO:0044424,GO:0044444,GO:0044464	-	-	-	-	-	-	-	-	-	-	DUF296
XLOC_001159.p1	4096.XP_009762356.1	3.79e-201	567	COG4886@1|root,KOG0619@2759|Eukaryota,37M5C@33090|Viridiplantae,3GFG8@35493|Streptophyta,44EBR@71274|asterids	33090|Viridiplantae	S	Leucine Rich repeat	-	GO:0000003,GO:0001558,GO:0003002,GO:0003006,GO:0003674,GO:0003824,GO:0004672,GO:0004674,GO:0004888,GO:0005102,GO:0005488,GO:0005515,GO:0005575,GO:0005622,GO:0005623,GO:0005737,GO:0005739,GO:0005886,GO:0006464,GO:0006468,GO:0006793,GO:0006796,GO:0006807,GO:0006810,GO:0006833,GO:0006950,GO:0006952,GO:0007154,GO:0007165,GO:0007275,GO:0007389,GO:0008150,GO:0008152,GO:0009266,GO:0009408,GO:0009605,GO:…	-	-	-	-	-	-	-	-	-	-	LRRNT_2,LRR_1,LRR_6,LRR_8
XLOC_000093.p1	4098.XP_009628931.1	6.08e-109	325	COG0515@1|root,KOG1187@2759|Eukaryota,37V3X@33090|Viridiplantae,3GJ00@35493|Streptophyta,44P6F@71274|asterids	33090|Viridiplantae	T	Serine-threonine protein kinase, plant-type	-	GO:0003674,GO:0003824,GO:0004672,GO:0004674,GO:0005575,GO:0005623,GO:0005886,GO:0006464,GO:0006468,GO:0006793,GO:0006796,GO:0006807,GO:0006950,GO:0006952,GO:0007154,GO:0007165,GO:0007166,GO:0008150,GO:0008152,GO:0009605,GO:0009607,GO:0009617,GO:0009987,GO:0016020,GO:0016301,GO:0016310,GO:0016740,GO:0016772,GO:0016773,GO:0019538,GO:0023052,GO:0036211,GO:0042742,GO:0043170,GO:0043207,GO:0043412,GO:…	-	-	-	-	-	-	-	-	-	-	Pkinase,Pkinase_Tyr
XLOC_002374.p1	4096.XP_009792975.1	6.5e-125	390	KOG1075@1|root,KOG1075@2759|Eukaryota,37TIF@33090|Viridiplantae,3G9IZ@35493|Streptophyta,44SVG@71274|asterids	33090|Viridiplantae	S	RNase H family protein	-	-	-	-	-	-	-	-	-	-	-	-	DUF4283,RVT_1,RVT_3,zf-RVT
XLOC_002374.p2	4096.XP_009769714.1	9.45e-72	233	KOG1075@1|root,KOG1075@2759|Eukaryota,37TIF@33090|Viridiplantae,3G9IZ@35493|Streptophyta,44SVG@71274|asterids	33090|Viridiplantae	S	RNase H family protein	-	-	-	-	-	-	-	-	-	-	-	-	DUF4283,RVT_1,RVT_3,zf-RVT
XLOC_002374.p3	4098.XP_009605648.1	9.35e-41	149	KOG1075@1|root,KOG1075@2759|Eukaryota,37TIF@33090|Viridiplantae,3G9IZ@35493|Streptophyta,44SVG@71274|asterids	33090|Viridiplantae	S	RNase H family protein	-	-	-	-	-	-	-	-	-	-	-	-	RVT_1,RVT_3,zf-RVT
XLOC_001042.p1	4113.PGSC0003DMT400077953	1.63e-270	746	COG0666@1|root,KOG4177@2759|Eukaryota,37S48@33090|Viridiplantae,3GERG@35493|Streptophyta,44DMQ@71274|asterids	33090|Viridiplantae	O	E3 ubiquitin-protein ligase XBAT31	-	GO:0003674,GO:0003824,GO:0004842,GO:0006464,GO:0006807,GO:0006950,GO:0006952,GO:0008150,GO:0008152,GO:0009605,GO:0009607,GO:0009617,GO:0009987,GO:0016567,GO:0016740,GO:0019538,GO:0019787,GO:0032446,GO:0036211,GO:0042742,GO:0043170,GO:0043207,GO:0043412,GO:0044237,GO:0044238,GO:0044260,GO:0044267,GO:0050896,GO:0051704,GO:0051707,GO:0051865,GO:0070647,GO:0071704,GO:0098542,GO:0140096,GO:1901564	2.3.2.27	ko:K19044	-	-	-	-	ko00000,ko01000,ko04121	-	-	-	Ank,Ank_2,Ank_3,Ank_4,Ank_5
XLOC_001877.p1	4096.XP_009799018.1	7.78e-107	317	COG0596@1|root,KOG2382@2759|Eukaryota,37K46@33090|Viridiplantae,3GFN5@35493|Streptophyta,44E1Y@71274|asterids	33090|Viridiplantae	S	Alpha beta hydrolase domain-containing protein 11	-	-	-	-	-	-	-	-	-	-	-	-	Abhydrolase_6
XLOC_001877.p2	4081.Solyc06g064640.2.1	4.15e-31	120	COG0596@1|root,KOG2382@2759|Eukaryota,37K46@33090|Viridiplantae,3GFN5@35493|Streptophyta,44E1Y@71274|asterids	33090|Viridiplantae	S	Alpha beta hydrolase domain-containing protein 11	-	-	-	-	-	-	-	-	-	-	-	-	Abhydrolase_6
XLOC_002342.p1	4096.XP_009781960.1	3.76e-77	250	COG0515@1|root,KOG1187@2759|Eukaryota,37MRA@33090|Viridiplantae,3GE7I@35493|Streptophyta,44I81@71274|asterids	33090|Viridiplantae	T	LRR receptor-like serine threonine-protein kinase RKF3	-	GO:0003674,GO:0003824,GO:0004672,GO:0004674,GO:0005575,GO:0005623,GO:0005886,GO:0006464,GO:0006468,GO:0006793,GO:0006796,GO:0006807,GO:0008150,GO:0008152,GO:0009987,GO:0016020,GO:0016301,GO:0016310,GO:0016740,GO:0016772,GO:0016773,GO:0019538,GO:0036211,GO:0043170,GO:0043412,GO:0044237,GO:0044238,GO:0044260,GO:0044267,GO:0044464,GO:0071704,GO:0071944,GO:0140096,GO:1901564	-	-	-	-	-	-	-	-	-	-	Pkinase,Pkinase_Tyr
XLOC_002342.p2	4113.PGSC0003DMT400051836	4.14e-81	244	KOG4161@1|root,KOG4161@2759|Eukaryota,37UG7@33090|Viridiplantae,3GIRH@35493|Streptophyta,44K7A@71274|asterids	33090|Viridiplantae	BK	CW-type Zinc Finger	MBD4	GO:0000166,GO:0003674,GO:0003676,GO:0003677,GO:0005488,GO:0005575,GO:0005622,GO:0005623,GO:0005634,GO:0008327,GO:0036094,GO:0043226,GO:0043227,GO:0043229,GO:0043231,GO:0043565,GO:0044424,GO:0044464,GO:0097159,GO:1901265,GO:1901363	-	-	-	-	-	-	-	-	-	-	MBD,zf-CW
XLOC_002342.p4	4096.XP_009781960.1	1.14e-18	87.4	COG0515@1|root,KOG1187@2759|Eukaryota,37MRA@33090|Viridiplantae,3GE7I@35493|Streptophyta,44I81@71274|asterids	33090|Viridiplantae	T	LRR receptor-like serine threonine-protein kinase RKF3	-	GO:0003674,GO:0003824,GO:0004672,GO:0004674,GO:0005575,GO:0005623,GO:0005886,GO:0006464,GO:0006468,GO:0006793,GO:0006796,GO:0006807,GO:0008150,GO:0008152,GO:0009987,GO:0016020,GO:0016301,GO:0016310,GO:0016740,GO:0016772,GO:0016773,GO:0019538,GO:0036211,GO:0043170,GO:0043412,GO:0044237,GO:0044238,GO:0044260,GO:0044267,GO:0044464,GO:0071704,GO:0071944,GO:0140096,GO:1901564	-	-	-	-	-	-	-	-	-	-	Pkinase,Pkinase_Tyr
XLOC_001433.p1	4113.PGSC0003DMT400026584	2.96e-58	187	29TJ0@1|root,2RXGE@2759|Eukaryota,37V44@33090|Viridiplantae,3GHY9@35493|Streptophyta,44T4J@71274|asterids	33090|Viridiplantae	S	Remorin, C-terminal region	-	GO:0005575,GO:0005622,GO:0005623,GO:0005737,GO:0005773,GO:0005886,GO:0005911,GO:0009506,GO:0016020,GO:0030054,GO:0043226,GO:0043227,GO:0043229,GO:0043231,GO:0044424,GO:0044444,GO:0044464,GO:0055044,GO:0071944	-	-	-	-	-	-	-	-	-	-	Remorin_C,Remorin_N
XLOC_001339.p1	4113.PGSC0003DMT400068456	4.54e-161	457	28J2N@1|root,2QREU@2759|Eukaryota,37MEE@33090|Viridiplantae,3GBV1@35493|Streptophyta,44QUS@71274|asterids	33090|Viridiplantae	S	IQ-DOMAIN 1-like	-	GO:0003674,GO:0005488,GO:0005515,GO:0005575,GO:0005622,GO:0005623,GO:0005634,GO:0005856,GO:0005874,GO:0008017,GO:0008092,GO:0015630,GO:0015631,GO:0043226,GO:0043227,GO:0043228,GO:0043229,GO:0043231,GO:0043232,GO:0044422,GO:0044424,GO:0044430,GO:0044446,GO:0044464,GO:0099080,GO:0099081,GO:0099512,GO:0099513	-	-	-	-	-	-	-	-	-	-	IQ
XLOC_000374.p1	4096.XP_009802529.1	3.91e-87	261	2CAD9@1|root,2RXFQ@2759|Eukaryota,37U18@33090|Viridiplantae,3GHPN@35493|Streptophyta,44KTT@71274|asterids	33090|Viridiplantae	S	isoform X1	-	-	-	-	-	-	-	-	-	-	-	-	-
XLOC_001981.p1	4098.XP_009597481.1	5.16e-80	249	28PHQ@1|root,2RZR5@2759|Eukaryota,37UKT@33090|Viridiplantae,3GQ8Y@35493|Streptophyta,44TCC@71274|asterids	33090|Viridiplantae	K	ethylene-responsive transcription factor	-	GO:0003674,GO:0003676,GO:0003677,GO:0003700,GO:0005488,GO:0006355,GO:0006950,GO:0006952,GO:0008150,GO:0009605,GO:0009607,GO:0009620,GO:0009889,GO:0010468,GO:0010556,GO:0019219,GO:0019222,GO:0031323,GO:0031326,GO:0043207,GO:0043565,GO:0050789,GO:0050794,GO:0050832,GO:0050896,GO:0051171,GO:0051252,GO:0051704,GO:0051707,GO:0060255,GO:0065007,GO:0080090,GO:0097159,GO:0098542,GO:0140110,GO:1901363,GO:…	-	-	-	-	-	-	-	-	-	-	AP2
XLOC_002562.p1	4081.Solyc00g012310.1.1	7.54e-35	130	KOG1075@1|root,KOG1075@2759|Eukaryota,37TEA@33090|Viridiplantae,3GA49@35493|Streptophyta,44NAU@71274|asterids	33090|Viridiplantae	V	Reverse transcriptase (RNA-dependent DNA polymerase)	-	-	-	ko:K08504	ko04130,map04130	-	-	-	ko00000,ko00001,ko04131	-	-	-	DUF4283,RVT_1,zf-RVT
XLOC_001869.p1	4098.XP_009615494.1	0	1696	KOG1981@1|root,KOG1981@2759|Eukaryota,37SAY@33090|Viridiplantae,3GHJH@35493|Streptophyta,44MXH@71274|asterids	33090|Viridiplantae	T	T-complex protein 11	-	-	-	-	-	-	-	-	-	-	-	-	Tcp11
XLOC_002308.p1	4113.PGSC0003DMT400051729	0	1217	28I1T@1|root,2QQCF@2759|Eukaryota,37QK2@33090|Viridiplantae,3G7ZM@35493|Streptophyta,44Q4Z@71274|asterids	33090|Viridiplantae	S	Protein of unknown function (DUF3741)	-	-	-	-	-	-	-	-	-	-	-	-	DUF3741,DUF4378,VARLMGL
XLOC_002308.p2	4113.PGSC0003DMT400051729	1.3e-65	221	28I1T@1|root,2QQCF@2759|Eukaryota,37QK2@33090|Viridiplantae,3G7ZM@35493|Streptophyta,44Q4Z@71274|asterids	33090|Viridiplantae	S	Protein of unknown function (DUF3741)	-	-	-	-	-	-	-	-	-	-	-	-	DUF3741,DUF4378,VARLMGL
XLOC_000114.p1	4098.XP_009589149.1	2.49e-102	320	2EXM4@1|root,2SZ92@2759|Eukaryota,382CI@33090|Viridiplantae,3GRSU@35493|Streptophyta,44R87@71274|asterids	33090|Viridiplantae	-	-	-	-	-	-	-	-	-	-	-	-	-	-	PMD
XLOC_001379.p1	4113.PGSC0003DMT400029309	5.06e-113	332	28JFE@1|root,2QRUJ@2759|Eukaryota,37S8U@33090|Viridiplantae,3GB1S@35493|Streptophyta,44JWT@71274|asterids	33090|Viridiplantae	S	AtCEST,CEST	CEST	GO:0001101,GO:0005575,GO:0005622,GO:0005623,GO:0005737,GO:0006091,GO:0006950,GO:0006970,GO:0006972,GO:0006979,GO:0006996,GO:0008150,GO:0008152,GO:0009266,GO:0009408,GO:0009414,GO:0009415,GO:0009507,GO:0009534,GO:0009535,GO:0009536,GO:0009579,GO:0009628,GO:0009651,GO:0009657,GO:0009658,GO:0009987,GO:0010035,GO:0010286,GO:0015979,GO:0016020,GO:0016043,GO:0019684,GO:0022607,GO:0031976,GO:0031984,GO:…	-	-	-	-	-	-	-	-	-	-	-
XLOC_002069.p1	4081.Solyc02g069950.2.1	4.37e-250	691	COG1094@1|root,KOG2874@2759|Eukaryota,37QT2@33090|Viridiplantae,3G8BB@35493|Streptophyta,44C0F@71274|asterids	33090|Viridiplantae	A	Required for 40S ribosome biogenesis. Involved in nucleolar processing of pre-18S ribosomal RNA and ribosome assembly	-	-	-	ko:K06961	-	-	-	-	ko00000,ko03009	-	-	-	-
XLOC_001833.p1	4098.XP_009619323.1	3.11e-310	850	COG5024@1|root,KOG0654@2759|Eukaryota,37R2G@33090|Viridiplantae,3GBUM@35493|Streptophyta,44RFJ@71274|asterids	33090|Viridiplantae	D	Belongs to the cyclin family	-	-	-	ko:K06627	ko04110,ko04152,ko04218,ko04914,ko05161,ko05165,ko05169,ko05203,map04110,map04152,map04218,map04914,map05161,map05165,map05169,map05203	M00693	-	-	ko00000,ko00001,ko00002,ko03032,ko03036	-	-	-	Cyclin_C,Cyclin_N
XLOC_001348.p1	4098.XP_009597398.1	2.04e-95	281	KOG3335@1|root,KOG3335@2759|Eukaryota,37TW6@33090|Viridiplantae,3GIBD@35493|Streptophyta,44SID@71274|asterids	33090|Viridiplantae	S	Optic atrophy 3 protein (OPA3)	-	-	-	-	-	-	-	-	-	-	-	-	OPA3
XLOC_001738.p1	4113.PGSC0003DMT400035884	2.22e-153	433	KOG2551@1|root,KOG2551@2759|Eukaryota,37RQP@33090|Viridiplantae,3GBQ9@35493|Streptophyta,44PUY@71274|asterids	33090|Viridiplantae	E	Serine hydrolase (FSH1)	-	-	-	ko:K02183	ko04014,ko04015,ko04016,ko04020,ko04022,ko04024,ko04070,ko04114,ko04218,ko04261,ko04270,ko04371,ko04626,ko04713,ko04720,ko04722,ko04728,ko04740,ko04744,ko04745,ko04750,ko04910,ko04912,ko04915,ko04916,ko04921,ko04922,ko04924,ko04925,ko04970,ko04971,ko05010,ko05031,ko05034,ko05133,ko05152,ko05167,ko05200,ko05214,ko05418,map04014,map04015,map04016,map04020,map04022,map04024,map04070,map04114,map0421…	-	-	-	ko00000,ko00001,ko01009,ko03036,ko04131,ko04147	-	-	-	EF-hand_1,FSH1
XLOC_002066.p1	4113.PGSC0003DMT400069346	5.34e-216	598	COG0476@1|root,KOG2014@2759|Eukaryota,37PEC@33090|Viridiplantae,3GGIW@35493|Streptophyta,44QXZ@71274|asterids	33090|Viridiplantae	O	SUMO-activating enzyme subunit 1B-1-like	SAE1A	GO:0003674,GO:0003824,GO:0005575,GO:0005622,GO:0005623,GO:0005634,GO:0005737,GO:0006464,GO:0006807,GO:0008150,GO:0008152,GO:0008641,GO:0009987,GO:0016874,GO:0016877,GO:0016925,GO:0018193,GO:0018205,GO:0019538,GO:0019948,GO:0032446,GO:0036211,GO:0043170,GO:0043226,GO:0043227,GO:0043229,GO:0043231,GO:0043412,GO:0044237,GO:0044238,GO:0044260,GO:0044267,GO:0044424,GO:0044464,GO:0070647,GO:0071704,GO:…	6.2.1.45	ko:K10684	ko04120,map04120	-	-	-	ko00000,ko00001,ko01000,ko04121	-	-	-	ThiF
XLOC_001762.p1	4113.PGSC0003DMT400079071	9.37e-276	754	COG1062@1|root,KOG0022@2759|Eukaryota,37KYW@33090|Viridiplantae,3GBVV@35493|Streptophyta,44I9W@71274|asterids	33090|Viridiplantae	Q	alcohol dehydrogenase	ADH1	-	1.1.1.1	ko:K00001,ko:K18857	ko00010,ko00071,ko00350,ko00592,ko00625,ko00626,ko00830,ko00980,ko00982,ko01100,ko01110,ko01120,ko01130,ko01220,map00010,map00071,map00350,map00592,map00625,map00626,map00830,map00980,map00982,map01100,map01110,map01120,map01130,map01220	-	R00623,R00754,R02124,R04805,R04880,R05233,R05234,R06917,R06927,R07105,R08281,R08306,R08310,R10783	RC00050,RC00087,RC00088,RC00099,RC00116,RC00649,RC01734,RC02273	ko00000,ko00001,ko01000	-	-	-	ADH_N,ADH_zinc_N
XLOC_002781.p1	4096.XP_009773098.1	2.93e-210	587	2C3EN@1|root,2QRHB@2759|Eukaryota,37J1J@33090|Viridiplantae,3GBZW@35493|Streptophyta,44Q66@71274|asterids	33090|Viridiplantae	S	zinc finger	-	-	-	-	-	-	-	-	-	-	-	-	-
XLOC_000789.p1	4081.Solyc06g069020.2.1	0	953	COG5256@1|root,KOG0459@2759|Eukaryota,37KE5@33090|Viridiplantae,3GF38@35493|Streptophyta,44IX9@71274|asterids	33090|Viridiplantae	J	Eukaryotic peptide chain release factor GTP-binding subunit	-	-	-	ko:K03267	ko03015,map03015	-	-	-	ko00000,ko00001,ko03012,ko03019	-	-	-	GTP_EFTU,GTP_EFTU_D2,GTP_EFTU_D3
XLOC_002174.p1	4113.PGSC0003DMT400018439	0	939	KOG1290@1|root,KOG1290@2759|Eukaryota,37JTM@33090|Viridiplantae,3GFDS@35493|Streptophyta,44CWC@71274|asterids	33090|Viridiplantae	T	Protein kinase domain	-	-	2.7.11.1	ko:K08832	-	-	-	-	ko00000,ko01000,ko01001	-	-	-	Pkinase
XLOC_002199.p1	4096.XP_009799200.1	0	922	KOG2246@1|root,KOG2246@2759|Eukaryota,37QNU@33090|Viridiplantae,3GBGY@35493|Streptophyta,44SZV@71274|asterids	33090|Viridiplantae	G	Protein of unknown function, DUF604	-	-	-	-	-	-	-	-	-	-	-	-	DUF604
XLOC_000771.p1	4096.XP_009771378.1	6.08e-204	566	COG1028@1|root,KOG1208@2759|Eukaryota,37MXR@33090|Viridiplantae,3GDYP@35493|Streptophyta,44NEJ@71274|asterids	33090|Viridiplantae	Q	Belongs to the short-chain dehydrogenases reductases (SDR) family	-	-	1.1.1.184,1.1.1.189,1.1.1.197	ko:K00079	ko00590,ko00790,ko00980,ko01100,ko05204,map00590,map00790,map00980,map01100,map05204	-	R02581,R02975,R04285,R09420	RC00154,RC00205,RC00823,RC01491	ko00000,ko00001,ko01000	-	-	-	adh_short
XLOC_002788.p1	3641.EOY34541	1.2e-19	87.8	KOG0800@1|root,KOG0800@2759|Eukaryota,37VC7@33090|Viridiplantae,3GJCJ@35493|Streptophyta	33090|Viridiplantae	O	RING-H2 finger protein	-	GO:0003674,GO:0003824,GO:0004842,GO:0006464,GO:0006508,GO:0006511,GO:0006807,GO:0008150,GO:0008152,GO:0009056,GO:0009057,GO:0009987,GO:0010498,GO:0016567,GO:0016740,GO:0019538,GO:0019787,GO:0019941,GO:0030163,GO:0032446,GO:0036211,GO:0043161,GO:0043170,GO:0043412,GO:0043632,GO:0044237,GO:0044238,GO:0044248,GO:0044257,GO:0044260,GO:0044265,GO:0044267,GO:0051603,GO:0061630,GO:0061659,GO:0070647,GO:…	-	-	-	-	-	-	-	-	-	-	zf-RING_2
XLOC_002216.p1	4081.Solyc06g076360.2.1	0	1414	COG4775@1|root,2QTZ3@2759|Eukaryota,37RQT@33090|Viridiplantae,3GCBJ@35493|Streptophyta,44DPK@71274|asterids	33090|Viridiplantae	M	Surface antigen	TOC75	GO:0005575,GO:0005622,GO:0005623,GO:0005737,GO:0005773,GO:0005774,GO:0006605,GO:0006810,GO:0006886,GO:0006996,GO:0007275,GO:0008104,GO:0008150,GO:0009507,GO:0009526,GO:0009527,GO:0009536,GO:0009653,GO:0009657,GO:0009658,GO:0009662,GO:0009707,GO:0009719,GO:0009725,GO:0009735,GO:0009790,GO:0009941,GO:0009987,GO:0010006,GO:0010033,GO:0015031,GO:0015833,GO:0016020,GO:0016021,GO:0016043,GO:0017038,GO:…	-	-	-	-	-	-	-	-	-	-	Bac_surface_Ag
XLOC_001345.p1	4113.PGSC0003DMT400058740	3.75e-61	190	2CGU4@1|root,2S4GZ@2759|Eukaryota,37WC6@33090|Viridiplantae,3GK24@35493|Streptophyta,44KQP@71274|asterids	33090|Viridiplantae	-	-	-	-	-	-	-	-	-	-	-	-	-	-	-
XLOC_000689.p1	4113.PGSC0003DMT400012545	2.5e-231	664	2CMHJ@1|root,2QQCY@2759|Eukaryota,37IAY@33090|Viridiplantae,3GCKT@35493|Streptophyta,44RA8@71274|asterids	33090|Viridiplantae	S	BEST Arabidopsis thaliana protein match is COP1-interacting protein-related (TAIR AT1G72410.1)	-	-	-	-	-	-	-	-	-	-	-	-	-
XLOC_001188.p1	4096.XP_009760012.1	0	1989	KOG1916@1|root,KOG1916@2759|Eukaryota,37RHM@33090|Viridiplantae,3GBF0@35493|Streptophyta,44MGM@71274|asterids	33090|Viridiplantae	S	Enhancer of mRNA-decapping protein 4-like	-	GO:0000003,GO:0000932,GO:0000956,GO:0003006,GO:0003674,GO:0003676,GO:0003723,GO:0003729,GO:0005488,GO:0005515,GO:0005575,GO:0005622,GO:0005623,GO:0005634,GO:0005654,GO:0005737,GO:0005829,GO:0006139,GO:0006401,GO:0006402,GO:0006725,GO:0006807,GO:0007154,GO:0007165,GO:0007186,GO:0007275,GO:0008150,GO:0008152,GO:0009056,GO:0009057,GO:0009653,GO:0009719,GO:0009725,GO:0009733,GO:0009790,GO:0009791,GO:…	-	ko:K12616	ko03018,map03018	-	-	-	ko00000,ko00001,ko03019	-	-	-	Ge1_WD40
XLOC_001169.p1	4096.XP_009799347.1	3.84e-43	152	COG3315@1|root,2QQB5@2759|Eukaryota,37IUJ@33090|Viridiplantae,3GAFW@35493|Streptophyta,44C2J@71274|asterids	33090|Viridiplantae	Q	Leucine carboxyl methyltransferase	-	-	-	ko:K02885	ko03010,map03010	M00177,M00179	-	-	br01610,ko00000,ko00001,ko00002,ko03011	-	-	-	LCM
XLOC_001169.p2	4096.XP_009799347.1	3e-57	186	COG3315@1|root,2QQB5@2759|Eukaryota,37IUJ@33090|Viridiplantae,3GAFW@35493|Streptophyta,44C2J@71274|asterids	33090|Viridiplantae	Q	Leucine carboxyl methyltransferase	-	-	-	ko:K02885	ko03010,map03010	M00177,M00179	-	-	br01610,ko00000,ko00001,ko00002,ko03011	-	-	-	LCM
XLOC_000941.p1	4096.XP_009803106.1	1.23e-66	206	COG0607@1|root,KOG1530@2759|Eukaryota,37V82@33090|Viridiplantae,3GJG6@35493|Streptophyta,44TPD@71274|asterids	33090|Viridiplantae	P	Rhodanese Homology Domain	-	GO:0003674,GO:0003824,GO:0008150,GO:0008152,GO:0009636,GO:0016491,GO:0030611,GO:0042221,GO:0046685,GO:0050896,GO:0055114,GO:0071722,GO:0098754	-	-	-	-	-	-	-	-	-	-	Rhodanese
XLOC_001341.p1	4096.XP_009793232.1	1.94e-218	607	COG3240@1|root,2QUD3@2759|Eukaryota,37MVF@33090|Viridiplantae,3G93H@35493|Streptophyta,44EB7@71274|asterids	33090|Viridiplantae	I	GDSL esterase lipase	-	-	-	-	-	-	-	-	-	-	-	-	Lipase_GDSL
XLOC_000469.p1	4113.PGSC0003DMT400050474	0	1009	COG4677@1|root,2QRD0@2759|Eukaryota,37SGW@33090|Viridiplantae,3G75H@35493|Streptophyta,44GIT@71274|asterids	33090|Viridiplantae	I	Plant invertase/pectin methylesterase inhibitor	-	GO:0003674,GO:0003824,GO:0004857,GO:0005575,GO:0005618,GO:0005623,GO:0005886,GO:0008150,GO:0009505,GO:0010119,GO:0016020,GO:0016787,GO:0016788,GO:0030234,GO:0030312,GO:0030599,GO:0043086,GO:0044092,GO:0044464,GO:0046910,GO:0050789,GO:0050790,GO:0050794,GO:0052689,GO:0065007,GO:0065009,GO:0071944,GO:0098772	3.1.1.11	ko:K01051	ko00040,ko01100,map00040,map01100	M00081	R02362	RC00460,RC00461	ko00000,ko00001,ko00002,ko01000	-	-	-	PMEI,Pectinesterase
XLOC_000605.p1	4096.XP_009768484.1	2.17e-40	150	COG2801@1|root,KOG0017@2759|Eukaryota,37W11@33090|Viridiplantae,3GPY3@35493|Streptophyta	33090|Viridiplantae	L	Retrotransposon gag protein	-	-	-	-	-	-	-	-	-	-	-	-	Retrotran_gag_2,Retrotran_gag_3,Retrotrans_gag,gag_pre-integrs,rve
XLOC_000416.p1	4098.XP_009628256.1	4.26e-290	793	COG0334@1|root,KOG2250@2759|Eukaryota,37Q3I@33090|Viridiplantae,3GC9F@35493|Streptophyta,44MDI@71274|asterids	33090|Viridiplantae	E	Belongs to the Glu Leu Phe Val dehydrogenases family	-	GO:0000166,GO:0003674,GO:0003824,GO:0004352,GO:0004353,GO:0005488,GO:0005507,GO:0005524,GO:0005575,GO:0005622,GO:0005623,GO:0005737,GO:0005739,GO:0005773,GO:0005774,GO:0006950,GO:0006970,GO:0006995,GO:0007154,GO:0008144,GO:0008150,GO:0008152,GO:0008270,GO:0009267,GO:0009268,GO:0009605,GO:0009628,GO:0009651,GO:0009987,GO:0009991,GO:0010035,GO:0010038,GO:0010446,GO:0016020,GO:0016491,GO:0016638,GO:…	1.4.1.3	ko:K00261	ko00220,ko00250,ko00471,ko00910,ko01100,ko01200,ko04217,ko04964,map00220,map00250,map00471,map00910,map01100,map01200,map04217,map04964	M00740	R00243,R00248	RC00006,RC02799	ko00000,ko00001,ko00002,ko01000,ko04147	-	-	-	ELFV_dehydrog,ELFV_dehydrog_N
XLOC_002361.p1	4113.PGSC0003DMT400061821	0	984	COG4677@1|root,2QQVX@2759|Eukaryota,37R9E@33090|Viridiplantae,3GNJQ@35493|Streptophyta,44EYB@71274|asterids	33090|Viridiplantae	G	Plant invertase/pectin methylesterase inhibitor	-	GO:0003674,GO:0003824,GO:0004857,GO:0005575,GO:0005623,GO:0008150,GO:0016787,GO:0016788,GO:0030234,GO:0030599,GO:0043086,GO:0044092,GO:0044464,GO:0046910,GO:0050790,GO:0052689,GO:0065007,GO:0065009,GO:0071944,GO:0098772	3.1.1.11	ko:K01051	ko00040,ko01100,map00040,map01100	M00081	R02362	RC00460,RC00461	ko00000,ko00001,ko00002,ko01000	-	-	-	PMEI,Pectinesterase
XLOC_002396.p1	4096.XP_009778159.1	1.94e-72	218	2E043@1|root,2S7JS@2759|Eukaryota,37WQF@33090|Viridiplantae,3GKFY@35493|Streptophyta,44TND@71274|asterids	33090|Viridiplantae	-	-	-	-	-	-	-	-	-	-	-	-	-	-	-
XLOC_001946.p1	4113.PGSC0003DMT400042642	1.48e-45	156	KOG0762@1|root,KOG0762@2759|Eukaryota,37HFA@33090|Viridiplantae,3G9DZ@35493|Streptophyta,44HNI@71274|asterids	33090|Viridiplantae	C	Belongs to the mitochondrial carrier (TC 2.A.29) family	-	GO:0000064,GO:0003333,GO:0003674,GO:0005215,GO:0005287,GO:0005289,GO:0005290,GO:0005292,GO:0005342,GO:0005575,GO:0005622,GO:0005623,GO:0005737,GO:0005739,GO:0005740,GO:0005743,GO:0006082,GO:0006520,GO:0006560,GO:0006561,GO:0006807,GO:0006810,GO:0006811,GO:0006812,GO:0006820,GO:0006839,GO:0006844,GO:0006855,GO:0006865,GO:0006950,GO:0006970,GO:0006972,GO:0008150,GO:0008152,GO:0008324,GO:0008509,GO:…	-	ko:K15109	ko04714,map04714	-	-	-	ko00000,ko00001,ko02000	2.A.29.8	-	-	Mito_carr
XLOC_000703.p1	4081.Solyc06g062680.1.1	1.77e-210	605	KOG0123@1|root,KOG1507@1|root,KOG0123@2759|Eukaryota,KOG1507@2759|Eukaryota,37JW4@33090|Viridiplantae,3GC2V@35493|Streptophyta,44B9E@71274|asterids	33090|Viridiplantae	A	Polyadenylate-binding protein	-	GO:0003674,GO:0003676,GO:0003723,GO:0003729,GO:0003743,GO:0005488,GO:0005575,GO:0005622,GO:0005623,GO:0005737,GO:0005829,GO:0006412,GO:0006413,GO:0006417,GO:0006446,GO:0006518,GO:0006807,GO:0006950,GO:0006970,GO:0008135,GO:0008150,GO:0008152,GO:0009058,GO:0009059,GO:0009628,GO:0009651,GO:0009889,GO:0009894,GO:0009987,GO:0010467,GO:0010468,GO:0010556,GO:0010608,GO:0019219,GO:0019222,GO:0019538,GO:…	-	ko:K13126	ko03013,ko03015,ko03018,map03013,map03015,map03018	-	-	-	ko00000,ko00001,ko03019,ko03041	-	-	-	PABP,RRM_1
XLOC_000703.p2	4113.PGSC0003DMT400012517	1.76e-175	497	KOG1507@1|root,KOG1507@2759|Eukaryota,37P8A@33090|Viridiplantae,3GEGH@35493|Streptophyta,44IP2@71274|asterids	33090|Viridiplantae	BD	Belongs to the nucleosome assembly protein (NAP) family	-	GO:0000724,GO:0000725,GO:0003674,GO:0003682,GO:0005488,GO:0005515,GO:0005575,GO:0005622,GO:0005623,GO:0005634,GO:0005737,GO:0006139,GO:0006259,GO:0006281,GO:0006302,GO:0006310,GO:0006725,GO:0006807,GO:0006950,GO:0006974,GO:0008150,GO:0008152,GO:0009987,GO:0010035,GO:0010038,GO:0033554,GO:0034641,GO:0042221,GO:0042393,GO:0043170,GO:0043226,GO:0043227,GO:0043229,GO:0043231,GO:0044237,GO:0044238,GO:…	-	ko:K11279	-	-	-	-	ko00000,ko03036	-	-	-	NAP
XLOC_000544.p1	4081.Solyc06g060370.2.1	1.84e-235	649	KOG1441@1|root,KOG1441@2759|Eukaryota,37M9G@33090|Viridiplantae,3GBCY@35493|Streptophyta,44I1N@71274|asterids	33090|Viridiplantae	EG	Transporter	-	GO:0003674,GO:0005215,GO:0005338,GO:0005457,GO:0005459,GO:0005460,GO:0005575,GO:0005622,GO:0005623,GO:0005737,GO:0005794,GO:0006810,GO:0006811,GO:0006820,GO:0008150,GO:0008509,GO:0008514,GO:0012505,GO:0015075,GO:0015165,GO:0015711,GO:0015780,GO:0015783,GO:0015786,GO:0015931,GO:0015932,GO:0022857,GO:0034220,GO:0036080,GO:0043226,GO:0043227,GO:0043229,GO:0043231,GO:0044424,GO:0044444,GO:0044464,GO:…	-	ko:K15285	-	-	-	-	ko00000,ko02000	-	-	-	TPT
XLOC_002359.p1	4098.XP_009592739.1	3.23e-134	397	COG0504@1|root,KOG2387@2759|Eukaryota,37IAM@33090|Viridiplantae,3GBDT@35493|Streptophyta,44B2J@71274|asterids	33090|Viridiplantae	F	Catalyzes the ATP-dependent amination of UTP to CTP with either L-glutamine or ammonia as the source of nitrogen	-	GO:0003674,GO:0003824,GO:0003883,GO:0006139,GO:0006206,GO:0006213,GO:0006220,GO:0006221,GO:0006241,GO:0006629,GO:0006644,GO:0006725,GO:0006753,GO:0006793,GO:0006796,GO:0006807,GO:0008150,GO:0008152,GO:0008610,GO:0008654,GO:0009058,GO:0009112,GO:0009116,GO:0009117,GO:0009119,GO:0009141,GO:0009142,GO:0009147,GO:0009148,GO:0009163,GO:0009165,GO:0009199,GO:0009201,GO:0009208,GO:0009209,GO:0009218,GO:…	6.3.4.2	ko:K01937	ko00240,ko01100,map00240,map01100	M00052	R00571,R00573	RC00010,RC00074	ko00000,ko00001,ko00002,ko01000	-	-	-	CTP_synth_N,GATase
XLOC_000838.p1	4098.XP_009616582.1	2.26e-161	455	COG1028@1|root,KOG0725@2759|Eukaryota,37I6K@33090|Viridiplantae,3GCDJ@35493|Streptophyta,44EGN@71274|asterids	33090|Viridiplantae	Q	Short-chain type dehydrogenase reductase-like	-	GO:0003674,GO:0003824,GO:0004033,GO:0005575,GO:0005622,GO:0005623,GO:0005737,GO:0008106,GO:0008150,GO:0008152,GO:0009507,GO:0009536,GO:0016491,GO:0016614,GO:0016616,GO:0043226,GO:0043227,GO:0043229,GO:0043231,GO:0044424,GO:0044444,GO:0044464,GO:0055114	1.1.1.100	ko:K00059	ko00061,ko00333,ko00780,ko01040,ko01100,ko01130,ko01212,map00061,map00333,map00780,map01040,map01100,map01130,map01212	M00083,M00572	R04533,R04534,R04536,R04543,R04566,R04953,R04964,R07759,R07763,R10116,R10120,R11671	RC00029,RC00117	ko00000,ko00001,ko00002,ko01000,ko01004	-	-	-	adh_short_C2
XLOC_002280.p1	4113.PGSC0003DMT400051818	1.1e-130	374	COG0762@1|root,2RXHG@2759|Eukaryota,37U1F@33090|Viridiplantae,3GI7X@35493|Streptophyta,44PZF@71274|asterids	33090|Viridiplantae	S	YGGT family	-	GO:0005575,GO:0005622,GO:0005623,GO:0005737,GO:0006996,GO:0008150,GO:0009507,GO:0009526,GO:0009536,GO:0009579,GO:0009657,GO:0009658,GO:0009941,GO:0009987,GO:0010020,GO:0016020,GO:0016043,GO:0031967,GO:0031975,GO:0034357,GO:0042651,GO:0043226,GO:0043227,GO:0043229,GO:0043231,GO:0043572,GO:0044422,GO:0044424,GO:0044434,GO:0044435,GO:0044436,GO:0044444,GO:0044446,GO:0044464,GO:0048285,GO:0071840,GO:…	-	-	-	-	-	-	-	-	-	-	YGGT
XLOC_000801.p1	4113.PGSC0003DMT400010393	0	935	KOG4430@1|root,KOG4430@2759|Eukaryota,37PEN@33090|Viridiplantae,3G8VI@35493|Streptophyta,44IN9@71274|asterids	33090|Viridiplantae	O	PHD-finger	-	GO:0003674,GO:0005488,GO:0005515,GO:0006139,GO:0006351,GO:0006366,GO:0006396,GO:0006397,GO:0006725,GO:0006807,GO:0008150,GO:0008152,GO:0009058,GO:0009059,GO:0009987,GO:0010467,GO:0016070,GO:0016071,GO:0018130,GO:0019438,GO:0019899,GO:0019904,GO:0032774,GO:0034641,GO:0034645,GO:0034654,GO:0043170,GO:0044237,GO:0044238,GO:0044249,GO:0044260,GO:0044271,GO:0046483,GO:0070063,GO:0071704,GO:0090304,GO:…	-	ko:K17586	-	-	-	-	ko00000,ko01009	-	-	-	PHD,zf-RING_2
XLOC_001066.p1	4113.PGSC0003DMT400078033	2.89e-312	858	COG1474@1|root,KOG2227@2759|Eukaryota,37JC8@33090|Viridiplantae,3GBN4@35493|Streptophyta,44EK6@71274|asterids	33090|Viridiplantae	DL	Cell division control protein 6 homolog	CDC6	GO:0006139,GO:0006259,GO:0006260,GO:0006261,GO:0006725,GO:0006807,GO:0007049,GO:0008150,GO:0008152,GO:0009058,GO:0009059,GO:0009987,GO:0022402,GO:0034641,GO:0034645,GO:0042023,GO:0043170,GO:0044237,GO:0044238,GO:0044249,GO:0044260,GO:0044786,GO:0046483,GO:0071704,GO:0090304,GO:1901360,GO:1901576	-	ko:K02213	ko04110,ko04111,ko04113,map04110,map04111,map04113	-	-	-	ko00000,ko00001,ko03032	-	-	-	AAA_22,Cdc6_C
XLOC_002611.p1	4113.PGSC0003DMT400041975	1.33e-290	815	KOG4197@1|root,KOG4197@2759|Eukaryota,37RGP@33090|Viridiplantae,3GDP2@35493|Streptophyta,44P5C@71274|asterids	33090|Viridiplantae	S	Pentatricopeptide repeat-containing protein	-	-	-	-	-	-	-	-	-	-	-	-	PPR
XLOC_001575.p1	4096.XP_009798414.1	4.31e-203	571	COG0382@1|root,2QUHT@2759|Eukaryota,37R0V@33090|Viridiplantae,3GAXF@35493|Streptophyta,44FPR@71274|asterids	33090|Viridiplantae	H	UbiA prenyltransferase family	VTE2-2	-	2.5.1.117	ko:K12501	ko00130,map00130	-	R08782	RC01840	ko00000,ko00001,ko01000,ko01006	-	-	-	UbiA
XLOC_002111.p1	4081.Solyc06g073270.2.1	6.57e-123	351	KOG3195@1|root,KOG3195@2759|Eukaryota,37TXY@33090|Viridiplantae,3GDAM@35493|Streptophyta,44DDA@71274|asterids	33090|Viridiplantae	S	Golgi membrane protein involved in vesicular trafficking	-	GO:0000139,GO:0000902,GO:0002790,GO:0005575,GO:0005622,GO:0005623,GO:0005737,GO:0005768,GO:0005769,GO:0005794,GO:0005802,GO:0006810,GO:0006996,GO:0007030,GO:0008104,GO:0008150,GO:0009306,GO:0009653,GO:0009826,GO:0009987,GO:0010008,GO:0010256,GO:0012505,GO:0015031,GO:0015833,GO:0016020,GO:0016021,GO:0016043,GO:0016049,GO:0016192,GO:0030173,GO:0031090,GO:0031224,GO:0031228,GO:0031300,GO:0031301,GO:…	-	-	-	-	-	-	-	-	-	-	DUF846
XLOC_000422.p1	4113.PGSC0003DMT400055610	6.72e-174	486	2CMJH@1|root,2QQIP@2759|Eukaryota,37S2D@33090|Viridiplantae,3G9MZ@35493|Streptophyta,44NJ2@71274|asterids	33090|Viridiplantae	S	Acid phosphatase	-	-	-	-	-	-	-	-	-	-	-	-	Acid_phosphat_B
XLOC_000742.p1	4096.XP_009799916.1	4.9e-160	470	COG1502@1|root,KOG1329@2759|Eukaryota,37J5H@33090|Viridiplantae,3GGBM@35493|Streptophyta,44F24@71274|asterids	33090|Viridiplantae	I	Hydrolyzes glycerol-phospholipids at the terminal phosphodiesteric bond	PLD1	GO:0001101,GO:0003674,GO:0003824,GO:0004620,GO:0004630,GO:0005096,GO:0005488,GO:0005543,GO:0005546,GO:0005575,GO:0005622,GO:0005623,GO:0005634,GO:0005737,GO:0005739,GO:0005773,GO:0005783,GO:0005829,GO:0005886,GO:0005911,GO:0006082,GO:0006629,GO:0006631,GO:0007154,GO:0007165,GO:0007275,GO:0008047,GO:0008081,GO:0008150,GO:0008152,GO:0008289,GO:0009506,GO:0009507,GO:0009526,GO:0009536,GO:0009653,GO:…	3.1.4.4	ko:K01115	ko00564,ko00565,ko01100,ko01110,ko04014,ko04024,ko04071,ko04072,ko04144,ko04666,ko04724,ko04912,ko05231,map00564,map00565,map01100,map01110,map04014,map04024,map04071,map04072,map04144,map04666,map04724,map04912,map05231	-	R01310,R02051,R07385	RC00017,RC00425	ko00000,ko00001,ko01000,ko04131	-	-	-	C2,PLD_C,PLDc
XLOC_001581.p1	4096.XP_009786178.1	1.36e-284	777	2CMRB@1|root,2QRJK@2759|Eukaryota,37NPZ@33090|Viridiplantae,3GBKH@35493|Streptophyta,44DI5@71274|asterids	33090|Viridiplantae	Q	Introduction of a cis double bond between carbons of the acyl chain	-	GO:0000003,GO:0003006,GO:0003674,GO:0003824,GO:0005575,GO:0005622,GO:0005623,GO:0005737,GO:0006082,GO:0006629,GO:0006631,GO:0006633,GO:0006636,GO:0007275,GO:0008150,GO:0008152,GO:0008610,GO:0009058,GO:0009507,GO:0009532,GO:0009536,GO:0009570,GO:0009791,GO:0009888,GO:0009960,GO:0009987,GO:0010154,GO:0016053,GO:0016491,GO:0016705,GO:0016717,GO:0019752,GO:0022414,GO:0032501,GO:0032502,GO:0032787,GO:…	1.14.19.11,1.14.19.2,1.14.19.26	ko:K03921	ko00061,ko01040,ko01212,map00061,map01040,map01212	-	R03370,R08161,R11108,R11109	RC00917	ko00000,ko00001,ko01000,ko01004	-	-	-	FA_desaturase_2
XLOC_001484.p1	4098.XP_009618285.1	0	1089	KOG1595@1|root,KOG1595@2759|Eukaryota,37NJJ@33090|Viridiplantae,3GDI4@35493|Streptophyta,44RBA@71274|asterids	33090|Viridiplantae	S	zinc finger	-	GO:0003674,GO:0003700,GO:0005575,GO:0005622,GO:0005623,GO:0005634,GO:0005737,GO:0006355,GO:0008150,GO:0009889,GO:0010468,GO:0010556,GO:0019219,GO:0019222,GO:0031323,GO:0031326,GO:0043226,GO:0043227,GO:0043229,GO:0043231,GO:0044424,GO:0044464,GO:0050789,GO:0050794,GO:0051171,GO:0051252,GO:0060255,GO:0065007,GO:0080090,GO:0140110,GO:1903506,GO:2000112,GO:2001141	-	-	-	-	-	-	-	-	-	-	Ank,Ank_2,Ank_4,zf-CCCH
XLOC_000069.p1	4096.XP_009794169.1	0	937	COG0457@1|root,COG0526@1|root,KOG0907@2759|Eukaryota,KOG1124@2759|Eukaryota,37NEJ@33090|Viridiplantae,3GAW4@35493|Streptophyta,44IPB@71274|asterids	33090|Viridiplantae	O	Small glutamine-rich tetratricopeptide repeat-containing protein A	-	GO:0001101,GO:0006950,GO:0006970,GO:0008150,GO:0009628,GO:0009651,GO:0009719,GO:0009725,GO:0009737,GO:0009787,GO:0009789,GO:0009966,GO:0009967,GO:0010033,GO:0010646,GO:0010647,GO:0023051,GO:0023056,GO:0033993,GO:0042221,GO:0048518,GO:0048522,GO:0048583,GO:0048584,GO:0050789,GO:0050794,GO:0050896,GO:0065007,GO:0097305,GO:1901419,GO:1901421,GO:1901700,GO:1905957,GO:1905959	-	ko:K09527	-	-	-	-	ko00000,ko03110	-	-	-	TPR_1,TPR_11,TPR_16,TPR_19,TPR_2,TPR_8,Thioredoxin
XLOC_001418.p1	4096.XP_009758175.1	6.74e-129	378	28PFA@1|root,2QW38@2759|Eukaryota,37P6B@33090|Viridiplantae,3GGIY@35493|Streptophyta,44GN3@71274|asterids	33090|Viridiplantae	K	WRKY transcription factor	WRKY22	GO:0003674,GO:0003700,GO:0006355,GO:0007275,GO:0007568,GO:0008150,GO:0009889,GO:0010033,GO:0010150,GO:0010200,GO:0010243,GO:0010468,GO:0010556,GO:0019219,GO:0019222,GO:0031323,GO:0031326,GO:0032501,GO:0032502,GO:0042221,GO:0042493,GO:0048366,GO:0048367,GO:0048731,GO:0048827,GO:0048856,GO:0050789,GO:0050794,GO:0050896,GO:0051171,GO:0051252,GO:0060255,GO:0065007,GO:0080090,GO:0090693,GO:0099402,GO:…	-	ko:K13425	ko04016,ko04626,map04016,map04626	-	-	-	ko00000,ko00001,ko03000	-	-	-	WRKY
XLOC_002649.p1	4096.XP_009774608.1	3.61e-93	276	2CEI5@1|root,2S3GP@2759|Eukaryota,3898P@33090|Viridiplantae,3GY7Z@35493|Streptophyta,44UWD@71274|asterids	33090|Viridiplantae	S	Cotton fibre expressed protein	-	-	-	-	-	-	-	-	-	-	-	-	DUF761
XLOC_002744.p1	4096.XP_009763939.1	7.51e-206	570	28P4D@1|root,2QVR2@2759|Eukaryota,37M3M@33090|Viridiplantae,3G882@35493|Streptophyta,44G8G@71274|asterids	33090|Viridiplantae	S	Plant protein of unknown function (DUF868)	-	-	-	-	-	-	-	-	-	-	-	-	DUF868
XLOC_001006.p1	4096.XP_009763159.1	1.71e-254	706	COG0515@1|root,KOG1187@2759|Eukaryota,37M62@33090|Viridiplantae,3G7WT@35493|Streptophyta,44DMT@71274|asterids	33090|Viridiplantae	T	Protein kinase domain	-	-	-	-	-	-	-	-	-	-	-	-	Pkinase,Pkinase_Tyr
XLOC_002523.p1	4098.XP_009625252.1	1.69e-115	334	2BZYY@1|root,2QWFG@2759|Eukaryota,37INR@33090|Viridiplantae,3GBI2@35493|Streptophyta,44QE5@71274|asterids	33090|Viridiplantae	S	Abscisic acid receptor	PYL6	GO:0001101,GO:0003674,GO:0004857,GO:0004864,GO:0005488,GO:0005515,GO:0005575,GO:0005622,GO:0005623,GO:0005634,GO:0005737,GO:0007154,GO:0007165,GO:0008150,GO:0008289,GO:0009719,GO:0009725,GO:0009737,GO:0009738,GO:0009753,GO:0009755,GO:0009867,GO:0009892,GO:0009987,GO:0010033,GO:0010427,GO:0010563,GO:0010605,GO:0010921,GO:0010923,GO:0019208,GO:0019212,GO:0019220,GO:0019222,GO:0019840,GO:0019888,GO:…	-	ko:K14496	ko04016,ko04075,map04016,map04075	-	-	-	ko00000,ko00001	-	-	-	Polyketide_cyc2
XLOC_001863.p1	4081.Solyc06g065030.2.1	6.57e-173	499	KOG1278@1|root,KOG1277@2759|Eukaryota,37QY7@33090|Viridiplantae,3GBC8@35493|Streptophyta,44S0F@71274|asterids	33090|Viridiplantae	U	Transmembrane 9 superfamily member	TM9SF3	GO:0005575,GO:0016020,GO:0016021,GO:0031224,GO:0044425	-	ko:K17087	-	-	-	-	ko00000,ko04147	-	-	-	EMP70
XLOC_001863.p2	102107.XP_008218557.1	2.64e-132	392	KOG1278@1|root,KOG1277@2759|Eukaryota,37QY7@33090|Viridiplantae,3GBC8@35493|Streptophyta,4JDJH@91835|fabids	33090|Viridiplantae	U	Belongs to the nonaspanin (TM9SF) (TC 9.A.2) family	TM9SF3	GO:0005575,GO:0005622,GO:0005623,GO:0005737,GO:0005768,GO:0005794,GO:0005795,GO:0005797,GO:0005801,GO:0005802,GO:0012505,GO:0016020,GO:0016021,GO:0031224,GO:0031410,GO:0031982,GO:0031984,GO:0031985,GO:0043226,GO:0043227,GO:0043229,GO:0043231,GO:0044422,GO:0044424,GO:0044425,GO:0044431,GO:0044444,GO:0044446,GO:0044464,GO:0097708,GO:0098791	-	ko:K02639,ko:K17087	ko00195,map00195	-	-	-	ko00000,ko00001,ko00194,ko04147	-	-	-	EMP70
XLOC_002193.p1	4098.XP_009626018.1	3.37e-99	292	28NHN@1|root,2QV36@2759|Eukaryota,37K79@33090|Viridiplantae,3G7JZ@35493|Streptophyta,44S0R@71274|asterids	33090|Viridiplantae	S	LOB domain-containing protein	-	-	-	-	-	-	-	-	-	-	-	-	LOB
XLOC_000282.p1	4096.XP_009790932.1	0	1090	COG0086@1|root,KOG0262@2759|Eukaryota,37HDT@33090|Viridiplantae,3GEDQ@35493|Streptophyta,44DT1@71274|asterids	33090|Viridiplantae	K	DNA-dependent RNA polymerase catalyzes the transcription of DNA into RNA using the four ribonucleoside triphosphates as substrates	-	GO:0000428,GO:0005575,GO:0005622,GO:0005623,GO:0005634,GO:0005730,GO:0005736,GO:0005911,GO:0006139,GO:0006351,GO:0006360,GO:0006725,GO:0006807,GO:0008150,GO:0008152,GO:0009058,GO:0009059,GO:0009506,GO:0009987,GO:0010467,GO:0016070,GO:0018130,GO:0019438,GO:0030054,GO:0030880,GO:0031974,GO:0031981,GO:0032774,GO:0032991,GO:0034641,GO:0034645,GO:0034654,GO:0043170,GO:0043226,GO:0043227,GO:0043228,GO:…	2.7.7.6	ko:K02999	ko00230,ko00240,ko01100,ko03020,map00230,map00240,map01100,map03020	M00182	R00435,R00441,R00442,R00443	RC02795	br01611,ko00000,ko00001,ko00002,ko01000,ko03021	-	-	-	RNA_pol_Rpb1_1,RNA_pol_Rpb1_2,RNA_pol_Rpb1_3,RNA_pol_Rpb1_4,RNA_pol_Rpb1_5
XLOC_000071.p1	4113.PGSC0003DMT400054864	3.81e-94	282	28KXR@1|root,2QTEE@2759|Eukaryota,37TPM@33090|Viridiplantae,3GHS5@35493|Streptophyta,44JBJ@71274|asterids	33090|Viridiplantae	-	-	-	-	-	-	-	-	-	-	-	-	-	-	-
XLOC_000071.p2	4098.XP_009598028.1	1.04e-109	327	28KXR@1|root,2QTEE@2759|Eukaryota,37TPM@33090|Viridiplantae,3GHS5@35493|Streptophyta,44JBJ@71274|asterids	33090|Viridiplantae	-	-	-	-	-	-	-	-	-	-	-	-	-	-	-
XLOC_001223.p1	4081.Solyc10g006470.2.1	3.62e-75	224	COG0023@1|root,KOG1770@2759|Eukaryota,37UPU@33090|Viridiplantae,3GINU@35493|Streptophyta,44T9U@71274|asterids	33090|Viridiplantae	J	Translation initiation factor SUI1	-	-	-	ko:K03113	ko03013,map03013	-	-	-	ko00000,ko00001,ko03012	-	-	-	SUI1
XLOC_000916.p1	4096.XP_009788671.1	6.34e-124	358	2B2D7@1|root,2S0CI@2759|Eukaryota,37UEH@33090|Viridiplantae,3GI13@35493|Streptophyta,44JJI@71274|asterids	33090|Viridiplantae	-	-	-	-	-	-	-	-	-	-	-	-	-	-	-
XLOC_002298.p1	4081.Solyc06g083470.2.1	2.48e-165	465	COG1028@1|root,KOG0725@2759|Eukaryota,37IWV@33090|Viridiplantae,3GBIS@35493|Streptophyta,44N90@71274|asterids	33090|Viridiplantae	Q	KR domain	-	-	1.1.1.206	ko:K08081	ko00960,ko01100,ko01110,map00960,map01100,map01110	-	R02832	RC00144	ko00000,ko00001,ko01000	-	-	-	adh_short_C2
XLOC_000194.p1	4113.PGSC0003DMT400029320	6e-116	336	2A963@1|root,2RYHU@2759|Eukaryota,37TQ6@33090|Viridiplantae,3GI24@35493|Streptophyta,44MHG@71274|asterids	33090|Viridiplantae	S	Domain of unknown function (DUF4228)	-	-	-	-	-	-	-	-	-	-	-	-	DUF4228
XLOC_002449.p1	4096.XP_009791613.1	7.61e-107	320	KOG0800@1|root,KOG0800@2759|Eukaryota,37N38@33090|Viridiplantae,3GCM3@35493|Streptophyta,44GYZ@71274|asterids	33090|Viridiplantae	O	E3 ubiquitin-protein ligase	-	GO:0003674,GO:0003824,GO:0004842,GO:0006464,GO:0006508,GO:0006511,GO:0006807,GO:0008150,GO:0008152,GO:0009056,GO:0009057,GO:0009987,GO:0010498,GO:0016567,GO:0016740,GO:0019538,GO:0019787,GO:0019941,GO:0030163,GO:0032446,GO:0036211,GO:0043161,GO:0043170,GO:0043412,GO:0043632,GO:0044237,GO:0044238,GO:0044248,GO:0044257,GO:0044260,GO:0044265,GO:0044267,GO:0051603,GO:0061630,GO:0061659,GO:0070647,GO:…	2.3.2.27	ko:K10663	-	-	-	-	ko00000,ko01000,ko04121	-	-	-	zf-RING_2
XLOC_002213.p1	4113.PGSC0003DMT400078184	9.83e-82	242	KOG3415@1|root,KOG3415@2759|Eukaryota,37UGX@33090|Viridiplantae,3GITA@35493|Streptophyta,44JQS@71274|asterids	33090|Viridiplantae	U	Rab5-interacting protein (Rab5ip)	-	-	-	-	-	-	-	-	-	-	-	-	Rab5ip
XLOC_001944.p1	4081.Solyc06g066650.2.1	1.84e-300	824	2CMWZ@1|root,2QSGR@2759|Eukaryota,37RUU@33090|Viridiplantae,3GEKS@35493|Streptophyta,44QAT@71274|asterids	33090|Viridiplantae	G	PRONE (Plant-specific Rop nucleotide exchanger)	-	GO:0000003,GO:0000902,GO:0000904,GO:0001558,GO:0003006,GO:0003674,GO:0005085,GO:0005088,GO:0005089,GO:0005488,GO:0005515,GO:0005575,GO:0005623,GO:0005886,GO:0007275,GO:0008150,GO:0009653,GO:0009790,GO:0009791,GO:0009793,GO:0009826,GO:0009856,GO:0009860,GO:0009932,GO:0009987,GO:0010154,GO:0010769,GO:0016020,GO:0016043,GO:0016049,GO:0017016,GO:0017048,GO:0019899,GO:0022414,GO:0022603,GO:0022604,GO:…	-	ko:K10418	ko04962,map04962	-	-	-	ko00000,ko00001,ko04812	-	-	-	PRONE
XLOC_000110.p1	4098.XP_009628957.1	1.2e-49	162	2CBKI@1|root,2RZST@2759|Eukaryota,37UPW@33090|Viridiplantae,3GIKM@35493|Streptophyta,44R18@71274|asterids	33090|Viridiplantae	S	BEST Arabidopsis thaliana protein match is	-	-	-	-	-	-	-	-	-	-	-	-	-
XLOC_002112.p1	4081.Solyc06g073300.1.1	9.95e-88	258	COG2163@1|root,KOG3418@2759|Eukaryota,37TR0@33090|Viridiplantae,3GHXW@35493|Streptophyta,44QBQ@71274|asterids	33090|Viridiplantae	J	60S ribosomal protein	RPL27	-	-	ko:K02901	ko03010,map03010	M00177	-	-	br01610,ko00000,ko00001,ko00002,ko03011	-	-	-	KOW,Ribosomal_L27e
XLOC_000928.p1	4113.PGSC0003DMT400069483	0	1040	KOG1815@1|root,KOG1815@2759|Eukaryota,37K8R@33090|Viridiplantae,3G8E9@35493|Streptophyta,44BGG@71274|asterids	33090|Viridiplantae	O	ari8,atari8	-	-	2.3.2.31	ko:K11968	-	-	-	-	ko00000,ko01000,ko04121	-	-	-	IBR
XLOC_002101.p1	4113.PGSC0003DMT400069218	4.71e-222	615	COG3491@1|root,KOG0143@2759|Eukaryota,37MCR@33090|Viridiplantae,3G9A4@35493|Streptophyta,44IKI@71274|asterids	33090|Viridiplantae	Q	Belongs to the iron ascorbate-dependent oxidoreductase family	-	GO:0001101,GO:0002229,GO:0002239,GO:0003674,GO:0003824,GO:0004497,GO:0006082,GO:0006725,GO:0006950,GO:0006952,GO:0007275,GO:0007568,GO:0008150,GO:0008152,GO:0009056,GO:0009058,GO:0009605,GO:0009607,GO:0009617,GO:0009620,GO:0009696,GO:0009719,GO:0009725,GO:0009751,GO:0009812,GO:0009813,GO:0009987,GO:0010033,GO:0010150,GO:0010817,GO:0014070,GO:0016054,GO:0016491,GO:0016705,GO:0016706,GO:0016709,GO:…	-	-	-	-	-	-	-	-	-	-	2OG-FeII_Oxy,DIOX_N
XLOC_000660.p1	4113.PGSC0003DMT400083254	5.2e-242	676	COG1621@1|root,KOG0228@2759|Eukaryota,37RJM@33090|Viridiplantae,3GEBR@35493|Streptophyta,44SG0@71274|asterids	33090|Viridiplantae	G	Belongs to the glycosyl hydrolase 32 family	CWINV	GO:0003674,GO:0003824,GO:0004553,GO:0004564,GO:0005575,GO:0005618,GO:0005622,GO:0005623,GO:0005737,GO:0005773,GO:0005886,GO:0006950,GO:0006952,GO:0008150,GO:0009605,GO:0009607,GO:0009611,GO:0009620,GO:0009628,GO:0016020,GO:0016787,GO:0016798,GO:0030312,GO:0043207,GO:0043226,GO:0043227,GO:0043229,GO:0043231,GO:0044424,GO:0044444,GO:0044464,GO:0050832,GO:0050896,GO:0051704,GO:0051707,GO:0071944,GO:…	3.2.1.154,3.2.1.26	ko:K01193,ko:K20849	ko00052,ko00500,ko01100,map00052,map00500,map01100	-	R00801,R00802,R02410,R03635,R03921,R06088	RC00028,RC00077	ko00000,ko00001,ko01000	-	GH32	-	Glyco_hydro_32C,Glyco_hydro_32N
XLOC_000660.p2	4081.Solyc08g045720.1.1	3.33e-11	63.2	COG1621@1|root,KOG0228@2759|Eukaryota,37RJM@33090|Viridiplantae,3GEBR@35493|Streptophyta	33090|Viridiplantae	G	Belongs to the glycosyl hydrolase 32 family	CWINV	GO:0003674,GO:0003824,GO:0004553,GO:0004564,GO:0005575,GO:0005618,GO:0005622,GO:0005623,GO:0005737,GO:0005773,GO:0005886,GO:0006950,GO:0006952,GO:0008150,GO:0009605,GO:0009607,GO:0009611,GO:0009620,GO:0009628,GO:0016020,GO:0016787,GO:0016798,GO:0030312,GO:0043207,GO:0043226,GO:0043227,GO:0043229,GO:0043231,GO:0044424,GO:0044444,GO:0044464,GO:0050832,GO:0050896,GO:0051704,GO:0051707,GO:0071944,GO:…	3.2.1.154,3.2.1.26	ko:K01193,ko:K20849	ko00052,ko00500,ko01100,map00052,map00500,map01100	-	R00801,R00802,R02410,R03635,R03921,R06088	RC00028,RC00077	ko00000,ko00001,ko01000	-	GH32	-	Glyco_hydro_32C,Glyco_hydro_32N
XLOC_001770.p1	4081.Solyc06g054580.2.1	3.1e-162	458	KOG4430@1|root,KOG4430@2759|Eukaryota,37S6Y@33090|Viridiplantae,3GEP0@35493|Streptophyta,44PN6@71274|asterids	33090|Viridiplantae	O	Zinc finger, C3HC4 type (RING finger)	-	GO:0000151,GO:0000209,GO:0000922,GO:0000930,GO:0001654,GO:0001754,GO:0003407,GO:0003674,GO:0003676,GO:0003677,GO:0003823,GO:0003824,GO:0004842,GO:0005488,GO:0005515,GO:0005575,GO:0005622,GO:0005623,GO:0005634,GO:0005654,GO:0005737,GO:0005814,GO:0005815,GO:0005819,GO:0005856,GO:0005929,GO:0006139,GO:0006351,GO:0006464,GO:0006508,GO:0006511,GO:0006513,GO:0006725,GO:0006807,GO:0006915,GO:0006950,GO:…	2.3.2.27	ko:K10631	-	-	-	-	ko00000,ko01000,ko03036,ko04121	-	-	-	PWI,zf-RING_2
XLOC_000118.p1	4098.XP_009596932.1	6.74e-116	338	COG5574@1|root,KOG0823@2759|Eukaryota,37TJ9@33090|Viridiplantae,3GFZK@35493|Streptophyta,44PC1@71274|asterids	33090|Viridiplantae	O	E3 ubiquitin-protein ligase	-	GO:0001101,GO:0003674,GO:0003824,GO:0004842,GO:0005488,GO:0005515,GO:0005575,GO:0005622,GO:0005623,GO:0005737,GO:0005783,GO:0005789,GO:0006464,GO:0006508,GO:0006511,GO:0006515,GO:0006807,GO:0006810,GO:0006886,GO:0006950,GO:0006970,GO:0008104,GO:0008150,GO:0008152,GO:0009056,GO:0009057,GO:0009266,GO:0009409,GO:0009414,GO:0009415,GO:0009611,GO:0009628,GO:0009719,GO:0009723,GO:0009725,GO:0009987,GO:…	2.3.2.27	ko:K10666	ko04141,map04141	-	-	-	ko00000,ko00001,ko01000,ko04121	-	-	-	zf-C3HC4,zf-C3HC4_2,zf-RING_UBOX
XLOC_000458.p1	4096.XP_009775073.1	5.26e-88	292	COG1131@1|root,KOG0065@2759|Eukaryota,37P62@33090|Viridiplantae,3GB0P@35493|Streptophyta,44HJC@71274|asterids	33090|Viridiplantae	Q	Belongs to the ABC transporter superfamily. ABCG family. PDR (TC 3.A.1.205) subfamily	-	-	-	-	-	-	-	-	-	-	-	-	ABC2_membrane,ABC_tran,ABC_trans_N,PDR_assoc
XLOC_000458.p2	4081.Solyc08g067620.2.1	2.25e-57	198	COG1131@1|root,KOG0065@2759|Eukaryota,37P62@33090|Viridiplantae,3GB0P@35493|Streptophyta,44HJC@71274|asterids	33090|Viridiplantae	Q	Belongs to the ABC transporter superfamily. ABCG family. PDR (TC 3.A.1.205) subfamily	-	-	-	-	-	-	-	-	-	-	-	-	ABC2_membrane,ABC_tran,ABC_trans_N,PDR_assoc
XLOC_001258.p1	4096.XP_009778895.1	1.16e-299	820	COG0436@1|root,KOG0259@2759|Eukaryota,37MBY@33090|Viridiplantae,3GEUQ@35493|Streptophyta,44CFC@71274|asterids	33090|Viridiplantae	E	Aminotransferase class I and II	TAT	GO:0003674,GO:0003824,GO:0004838,GO:0005575,GO:0005622,GO:0005623,GO:0005737,GO:0005829,GO:0006082,GO:0006520,GO:0006570,GO:0006572,GO:0006725,GO:0006766,GO:0006775,GO:0006807,GO:0008150,GO:0008152,GO:0008483,GO:0009056,GO:0009058,GO:0009063,GO:0009072,GO:0009074,GO:0009110,GO:0009987,GO:0010189,GO:0016054,GO:0016740,GO:0016769,GO:0018130,GO:0019439,GO:0019752,GO:0042360,GO:0042362,GO:0043436,GO:…	2.6.1.5	ko:K00815	ko00130,ko00270,ko00350,ko00360,ko00400,ko00401,ko00950,ko00960,ko01100,ko01110,ko01130,ko01230,map00130,map00270,map00350,map00360,map00400,map00401,map00950,map00960,map01100,map01110,map01130,map01230	M00025,M00034	R00694,R00734,R07396	RC00006	ko00000,ko00001,ko00002,ko01000,ko01007	-	-	-	Aminotran_1_2
XLOC_001808.p1	4113.PGSC0003DMT400041985	4.3e-131	378	28JND@1|root,2QS1J@2759|Eukaryota,37KAB@33090|Viridiplantae,3GBZ7@35493|Streptophyta,44FND@71274|asterids	33090|Viridiplantae	I	Enoyl-CoA hydratase	-	GO:0001101,GO:0003674,GO:0003824,GO:0004165,GO:0005575,GO:0005622,GO:0005623,GO:0005634,GO:0005737,GO:0005777,GO:0005829,GO:0006082,GO:0006629,GO:0006631,GO:0006725,GO:0006807,GO:0007275,GO:0008150,GO:0008152,GO:0009056,GO:0009062,GO:0009628,GO:0009653,GO:0009719,GO:0009725,GO:0009733,GO:0009850,GO:0009888,GO:0009987,GO:0010015,GO:0010033,GO:0010053,GO:0010054,GO:0010243,GO:0010817,GO:0014070,GO:…	4.2.1.134	ko:K18880	ko00062,ko01110,ko04626,map00062,map01110,map04626	-	-	-	ko00000,ko00001,ko01000	-	-	-	ECH_1
XLOC_001599.p1	4081.Solyc03g078290.2.1	2.95e-104	301	COG0099@1|root,KOG3311@2759|Eukaryota,37Q2K@33090|Viridiplantae,3GA1U@35493|Streptophyta,44QEG@71274|asterids	33090|Viridiplantae	J	Ribosomal protein S13/S18	-	GO:0003674,GO:0003676,GO:0003723,GO:0003729,GO:0003735,GO:0005198,GO:0005488,GO:0005575,GO:0005618,GO:0005622,GO:0005623,GO:0005634,GO:0005730,GO:0005737,GO:0005773,GO:0005774,GO:0005829,GO:0005840,GO:0005886,GO:0005911,GO:0006412,GO:0006413,GO:0006518,GO:0006807,GO:0008150,GO:0008152,GO:0009058,GO:0009059,GO:0009506,GO:0009987,GO:0010467,GO:0015935,GO:0016020,GO:0019538,GO:0022613,GO:0022626,GO:…	-	ko:K02964	ko03010,map03010	M00177	-	-	br01610,ko00000,ko00001,ko00002,ko03011	-	-	-	Ribosomal_S13
XLOC_001302.p1	4113.PGSC0003DMT400027387	9.65e-284	790	COG5076@1|root,KOG1474@2759|Eukaryota,388UK@33090|Viridiplantae,3GY7J@35493|Streptophyta,44NTQ@71274|asterids	33090|Viridiplantae	K	Bromodomain extra-terminal - transcription regulation	-	GO:0007275,GO:0007346,GO:0008150,GO:0009292,GO:0009294,GO:0009987,GO:0022622,GO:0032501,GO:0032502,GO:0044764,GO:0045787,GO:0045931,GO:0048364,GO:0048518,GO:0048522,GO:0048731,GO:0048856,GO:0050789,GO:0050794,GO:0051704,GO:0051726,GO:0065007,GO:0099402	-	-	-	-	-	-	-	-	-	-	BET,Bromodomain,DUF455
XLOC_000001.p1	4096.XP_009794526.1	8.28e-219	632	KOG4197@1|root,KOG4197@2759|Eukaryota,37NDI@33090|Viridiplantae,3G81M@35493|Streptophyta,44IVE@71274|asterids	33090|Viridiplantae	S	Pentacotripeptide-repeat region of PRORP	-	GO:0003674,GO:0003676,GO:0003723,GO:0003824,GO:0004518,GO:0004519,GO:0005488,GO:0005575,GO:0005622,GO:0005623,GO:0005737,GO:0005739,GO:0006139,GO:0006725,GO:0006807,GO:0008150,GO:0008152,GO:0009451,GO:0009987,GO:0016070,GO:0016787,GO:0016788,GO:0034641,GO:0043170,GO:0043226,GO:0043227,GO:0043229,GO:0043231,GO:0043412,GO:0044237,GO:0044238,GO:0044424,GO:0044444,GO:0044464,GO:0046483,GO:0071704,GO:…	-	-	-	-	-	-	-	-	-	-	PPR,PPR_2,PPR_3
XLOC_000001.p2	4096.XP_009794526.1	1.87e-73	241	KOG4197@1|root,KOG4197@2759|Eukaryota,37NDI@33090|Viridiplantae,3G81M@35493|Streptophyta,44IVE@71274|asterids	33090|Viridiplantae	S	Pentacotripeptide-repeat region of PRORP	-	GO:0003674,GO:0003676,GO:0003723,GO:0003824,GO:0004518,GO:0004519,GO:0005488,GO:0005575,GO:0005622,GO:0005623,GO:0005737,GO:0005739,GO:0006139,GO:0006725,GO:0006807,GO:0008150,GO:0008152,GO:0009451,GO:0009987,GO:0016070,GO:0016787,GO:0016788,GO:0034641,GO:0043170,GO:0043226,GO:0043227,GO:0043229,GO:0043231,GO:0043412,GO:0044237,GO:0044238,GO:0044424,GO:0044444,GO:0044464,GO:0046483,GO:0071704,GO:…	-	-	-	-	-	-	-	-	-	-	PPR,PPR_2,PPR_3
XLOC_001166.p1	4081.Solyc06g084530.2.1	0	2205	COG0464@1|root,KOG0737@2759|Eukaryota,37IUV@33090|Viridiplantae,3G8DY@35493|Streptophyta,44QF7@71274|asterids	33090|Viridiplantae	O	ATPase family associated with various cellular activities (AAA)	-	GO:0002090,GO:0002092,GO:0003008,GO:0003674,GO:0003824,GO:0005575,GO:0005622,GO:0005623,GO:0005634,GO:0005886,GO:0007610,GO:0007611,GO:0007612,GO:0007613,GO:0008150,GO:0009893,GO:0010604,GO:0010646,GO:0010648,GO:0016020,GO:0016462,GO:0016787,GO:0016817,GO:0016818,GO:0016887,GO:0017111,GO:0019222,GO:0023051,GO:0023057,GO:0030100,GO:0031323,GO:0031325,GO:0032501,GO:0032879,GO:0043226,GO:0043227,GO:…	-	-	-	-	-	-	-	-	-	-	AAA,FHA
XLOC_001166.p2	4530.OS05T0584750-00	1.56e-33	119	2ETTJ@1|root,2SW2W@2759|Eukaryota,387H4@33090|Viridiplantae,3GVGX@35493|Streptophyta,3M76N@4447|Liliopsida,3IRR9@38820|Poales	33090|Viridiplantae	-	-	-	-	-	-	-	-	-	-	-	-	-	-	-
XLOC_001798.p1	4098.XP_009611798.1	1.06e-98	287	COG0185@1|root,KOG0898@2759|Eukaryota,37KZ9@33090|Viridiplantae,3GA7S@35493|Streptophyta,44JH7@71274|asterids	33090|Viridiplantae	J	Belongs to the universal ribosomal protein uS19 family	RPS15	GO:0000028,GO:0003674,GO:0003735,GO:0005198,GO:0005575,GO:0005622,GO:0005623,GO:0005737,GO:0005829,GO:0005840,GO:0006996,GO:0008150,GO:0009987,GO:0015935,GO:0016043,GO:0022607,GO:0022613,GO:0022618,GO:0022626,GO:0022627,GO:0032991,GO:0034622,GO:0042254,GO:0042255,GO:0042274,GO:0043226,GO:0043228,GO:0043229,GO:0043232,GO:0043933,GO:0044085,GO:0044391,GO:0044422,GO:0044424,GO:0044444,GO:0044445,GO:…	-	ko:K02958	ko03010,map03010	M00177	-	-	br01610,ko00000,ko00001,ko00002,ko03011	-	-	-	Ribosomal_S19
XLOC_000217.p1	4113.PGSC0003DMT400049875	3.47e-32	115	2DZG4@1|root,2S708@2759|Eukaryota,37WQU@33090|Viridiplantae,3GKZ6@35493|Streptophyta,44UAH@71274|asterids	33090|Viridiplantae	S	Arabinogalactan peptide	-	-	-	-	-	-	-	-	-	-	-	-	AGP
XLOC_000955.p1	4096.XP_009798833.1	3.77e-147	439	KOG0724@1|root,KOG0724@2759|Eukaryota,37HPS@33090|Viridiplantae,3GF0Q@35493|Streptophyta,44QTK@71274|asterids	33090|Viridiplantae	K	I-box binding factor	-	-	-	-	-	-	-	-	-	-	-	-	Myb_DNA-binding
XLOC_001960.p1	4081.Solyc06g068280.2.1	0	1147	KOG0341@1|root,KOG0341@2759|Eukaryota,37HIW@33090|Viridiplantae,3G71W@35493|Streptophyta,44QBA@71274|asterids	33090|Viridiplantae	A	DEAD-box ATP-dependent RNA helicase	-	GO:0003674,GO:0003724,GO:0003824,GO:0004004,GO:0004386,GO:0005575,GO:0005622,GO:0005623,GO:0005634,GO:0005681,GO:0005730,GO:0005737,GO:0006139,GO:0006725,GO:0006807,GO:0008026,GO:0008150,GO:0008152,GO:0008186,GO:0009987,GO:0010501,GO:0016070,GO:0016462,GO:0016787,GO:0016817,GO:0016818,GO:0016887,GO:0017111,GO:0031974,GO:0031981,GO:0032991,GO:0034641,GO:0042623,GO:0043170,GO:0043226,GO:0043227,GO:…	3.6.4.13	ko:K13116	-	-	-	-	ko00000,ko01000,ko03041	-	-	-	DEAD,Helicase_C,zf-CCHC
XLOC_001816.p1	4098.XP_009602443.1	0	1100	COG0119@1|root,KOG2367@2759|Eukaryota,37PTT@33090|Viridiplantae,3GAF3@35493|Streptophyta,44HHW@71274|asterids	33090|Viridiplantae	E	2-isopropylmalate synthase	-	GO:0001101,GO:0003674,GO:0003824,GO:0003852,GO:0005575,GO:0005622,GO:0005623,GO:0005737,GO:0006082,GO:0006520,GO:0006551,GO:0006790,GO:0006807,GO:0006950,GO:0008150,GO:0008152,GO:0008652,GO:0009058,GO:0009081,GO:0009082,GO:0009098,GO:0009414,GO:0009415,GO:0009507,GO:0009526,GO:0009532,GO:0009536,GO:0009570,GO:0009605,GO:0009607,GO:0009625,GO:0009628,GO:0009941,GO:0009987,GO:0010035,GO:0010177,GO:…	2.3.3.13,2.3.3.17	ko:K01649,ko:K15741,ko:K15742	ko00290,ko00620,ko00966,ko01100,ko01110,ko01210,ko01230,map00290,map00620,map00966,map01100,map01110,map01210,map01230	M00432	R01213,R08619,R08623,R08627,R08631,R08640,R08644	RC00004,RC00067,RC00470,RC02754	br01601,ko00000,ko00001,ko00002,ko01000	-	-	-	HMGL-like,LeuA_dimer
XLOC_001924.p1	4096.XP_009773370.1	1.21e-130	381	2CXM1@1|root,2RYC4@2759|Eukaryota,37TXT@33090|Viridiplantae,3GI62@35493|Streptophyta,44JI5@71274|asterids	33090|Viridiplantae	-	-	-	-	-	-	-	-	-	-	-	-	-	-	-
XLOC_000671.p1	4081.Solyc06g063420.2.1	9.57e-273	774	KOG2076@1|root,KOG2076@2759|Eukaryota,37S36@33090|Viridiplantae,3GAHF@35493|Streptophyta,44J01@71274|asterids	33090|Viridiplantae	K	General transcription factor 3C polypeptide	-	-	-	ko:K15201	-	-	-	-	ko00000,ko03021	-	-	-	TPR_16,TPR_19,TPR_6,TPR_7,TPR_8
XLOC_000671.p2	4081.Solyc06g063420.2.1	1.64e-241	689	KOG2076@1|root,KOG2076@2759|Eukaryota,37S36@33090|Viridiplantae,3GAHF@35493|Streptophyta,44J01@71274|asterids	33090|Viridiplantae	K	General transcription factor 3C polypeptide	-	-	-	ko:K15201	-	-	-	-	ko00000,ko03021	-	-	-	TPR_16,TPR_19,TPR_6,TPR_7,TPR_8
XLOC_000779.p1	4081.Solyc06g068900.2.1	7.57e-144	410	COG0494@1|root,KOG2839@2759|Eukaryota,387NM@33090|Viridiplantae,3GYWD@35493|Streptophyta,44Q46@71274|asterids	33090|Viridiplantae	T	NUDIX domain	-	-	3.6.1.52	ko:K07766	-	-	-	-	ko00000,ko01000	-	-	-	NUDIX
XLOC_001708.p1	4098.XP_009600269.1	9.62e-136	386	28IMI@1|root,2QQYG@2759|Eukaryota,37NF1@33090|Viridiplantae,3GDN4@35493|Streptophyta,44P0D@71274|asterids	33090|Viridiplantae	S	PLATZ transcription factor	-	-	-	-	-	-	-	-	-	-	-	-	PLATZ
XLOC_002407.p1	4113.PGSC0003DMT400058731	1.91e-209	583	COG0515@1|root,KOG1187@2759|Eukaryota,37RVZ@33090|Viridiplantae,3GAUZ@35493|Streptophyta,44JQN@71274|asterids	33090|Viridiplantae	T	Protein kinase domain	-	GO:0005575,GO:0005911,GO:0009506,GO:0030054,GO:0055044	2.7.11.1	ko:K04730,ko:K04733	ko04010,ko04064,ko04620,ko04621,ko04624,ko04722,ko05133,ko05140,ko05142,ko05145,ko05152,ko05162,ko05164,ko05169,map04010,map04064,map04620,map04621,map04624,map04722,map05133,map05140,map05142,map05145,map05152,map05162,map05164,map05169	M00686	-	-	ko00000,ko00001,ko00002,ko01000,ko01001	-	-	-	Pkinase,Pkinase_Tyr
XLOC_001231.p1	4098.XP_009631636.1	3.51e-90	267	2AXVW@1|root,2S01V@2759|Eukaryota,37UJB@33090|Viridiplantae,3GIJH@35493|Streptophyta,44TEP@71274|asterids	33090|Viridiplantae	S	Protein of unknown function, DUF538	-	-	-	-	-	-	-	-	-	-	-	-	DUF538
XLOC_001080.p1	4113.PGSC0003DMT400078068	1.07e-264	726	COG0024@1|root,KOG2776@2759|Eukaryota,37M9B@33090|Viridiplantae,3G7YP@35493|Streptophyta,44NE0@71274|asterids	33090|Viridiplantae	J	proliferation-associated protein 2G4-like	EBP1	GO:0001558,GO:0003674,GO:0003676,GO:0003677,GO:0003700,GO:0005488,GO:0005515,GO:0005575,GO:0005622,GO:0005623,GO:0005634,GO:0005730,GO:0005737,GO:0005886,GO:0006355,GO:0007049,GO:0007154,GO:0007165,GO:0008150,GO:0009719,GO:0009725,GO:0009733,GO:0009734,GO:0009735,GO:0009755,GO:0009889,GO:0009890,GO:0009892,GO:0009987,GO:0010033,GO:0010468,GO:0010556,GO:0010558,GO:0010605,GO:0010629,GO:0010941,GO:…	-	-	-	-	-	-	-	-	-	-	Peptidase_M24
XLOC_002029.p1	4081.Solyc06g071040.2.1	1.92e-256	734	KOG2400@1|root,KOG2400@2759|Eukaryota,37SYR@33090|Viridiplantae,3GH4V@35493|Streptophyta,44BBM@71274|asterids	33090|Viridiplantae	V	nuclear protein	-	-	-	ko:K17602	-	-	-	-	ko00000,ko01009	-	-	-	AAA_33
XLOC_002029.p2	4081.Solyc06g071040.2.1	1.6e-125	382	KOG2400@1|root,KOG2400@2759|Eukaryota,37SYR@33090|Viridiplantae,3GH4V@35493|Streptophyta,44BBM@71274|asterids	33090|Viridiplantae	V	nuclear protein	-	-	-	ko:K17602	-	-	-	-	ko00000,ko01009	-	-	-	AAA_33
XLOC_001579.p1	4096.XP_009765282.1	6.96e-81	251	COG1230@1|root,KOG1484@2759|Eukaryota,37K7W@33090|Viridiplantae,3GFSS@35493|Streptophyta,44DFF@71274|asterids	33090|Viridiplantae	P	Cation efflux family	-	GO:0000041,GO:0003674,GO:0005215,GO:0005385,GO:0005575,GO:0006810,GO:0006811,GO:0006812,GO:0006829,GO:0008150,GO:0008324,GO:0009605,GO:0009607,GO:0009624,GO:0010035,GO:0010038,GO:0010043,GO:0015075,GO:0015318,GO:0016020,GO:0022857,GO:0022890,GO:0030001,GO:0032879,GO:0034220,GO:0042221,GO:0042592,GO:0043207,GO:0046873,GO:0046915,GO:0048878,GO:0050789,GO:0050794,GO:0050801,GO:0050896,GO:0051179,GO:…	-	ko:K14692	-	-	-	-	ko00000,ko02000	2.A.4.4.3,2.A.4.4.5	-	-	Cation_efflux
XLOC_001371.p1	4081.Solyc10g005370.2.1	1.5e-234	651	COG1806@1|root,2QQ1R@2759|Eukaryota,37NRA@33090|Viridiplantae,3GFS0@35493|Streptophyta,44B6V@71274|asterids	33090|Viridiplantae	S	Kinase/pyrophosphorylase	-	GO:0003674,GO:0003824,GO:0004672,GO:0005575,GO:0005622,GO:0005623,GO:0005737,GO:0005829,GO:0006464,GO:0006468,GO:0006793,GO:0006796,GO:0006807,GO:0008150,GO:0008152,GO:0009987,GO:0016301,GO:0016310,GO:0016740,GO:0016772,GO:0016773,GO:0019538,GO:0036211,GO:0043170,GO:0043412,GO:0044237,GO:0044238,GO:0044260,GO:0044267,GO:0044424,GO:0044444,GO:0044464,GO:0071704,GO:0140096,GO:1901564	2.7.11.32,2.7.4.27	ko:K20115	-	-	-	-	ko00000,ko01000	-	-	-	Kinase-PPPase
XLOC_001685.p1	4098.XP_009625230.1	1.87e-236	658	28IFB@1|root,2QS96@2759|Eukaryota,37Q4Z@33090|Viridiplantae,3G9B1@35493|Streptophyta,44PRG@71274|asterids	33090|Viridiplantae	S	Protein DEFECTIVE IN MERISTEM SILENCING	-	GO:0000419,GO:0000428,GO:0003674,GO:0005488,GO:0005515,GO:0005575,GO:0005622,GO:0005623,GO:0005634,GO:0006139,GO:0006259,GO:0006304,GO:0006305,GO:0006306,GO:0006355,GO:0006725,GO:0006807,GO:0008150,GO:0008152,GO:0009889,GO:0009892,GO:0009987,GO:0010468,GO:0010556,GO:0010605,GO:0010629,GO:0010964,GO:0016070,GO:0016458,GO:0019219,GO:0019222,GO:0030880,GO:0031047,GO:0031323,GO:0031326,GO:0031935,GO:…	-	-	-	-	-	-	-	-	-	-	-
XLOC_000762.p1	4098.XP_009615687.1	2.12e-82	255	28IJ6@1|root,2QUXV@2759|Eukaryota,37HVI@33090|Viridiplantae,3GC64@35493|Streptophyta,44ICY@71274|asterids	33090|Viridiplantae	K	Transcription factor	-	GO:0000981,GO:0001101,GO:0003674,GO:0003700,GO:0006355,GO:0006357,GO:0006950,GO:0006970,GO:0008150,GO:0009414,GO:0009415,GO:0009628,GO:0009651,GO:0009719,GO:0009725,GO:0009737,GO:0009889,GO:0009891,GO:0009893,GO:0010029,GO:0010033,GO:0010035,GO:0010187,GO:0010468,GO:0010556,GO:0010557,GO:0010565,GO:0010604,GO:0019216,GO:0019217,GO:0019219,GO:0019222,GO:0031323,GO:0031325,GO:0031326,GO:0031328,GO:…	-	ko:K09285	-	-	-	-	ko00000,ko03000	-	-	-	AP2
XLOC_000639.p1	4113.PGSC0003DMT400067170	7.33e-181	506	COG0398@1|root,KOG3140@2759|Eukaryota,37MHT@33090|Viridiplantae,3G7WZ@35493|Streptophyta,44B5Y@71274|asterids	33090|Viridiplantae	S	SNARE associated Golgi protein	-	GO:0005575,GO:0005622,GO:0005623,GO:0005737,GO:0005783,GO:0012505,GO:0043226,GO:0043227,GO:0043229,GO:0043231,GO:0044424,GO:0044444,GO:0044464	-	-	-	-	-	-	-	-	-	-	SNARE_assoc
XLOC_000694.p1	4113.PGSC0003DMT400012538	5.72e-98	286	2B8AW@1|root,2S0RC@2759|Eukaryota,37U2R@33090|Viridiplantae,3GJ94@35493|Streptophyta,44R3T@71274|asterids	33090|Viridiplantae	S	Protein of unknown function (DUF1677)	-	-	-	-	-	-	-	-	-	-	-	-	DUF1677
XLOC_001723.p1	4098.XP_009594326.1	2.03e-172	488	KOG3044@1|root,KOG3044@2759|Eukaryota,37Q32@33090|Viridiplantae,3GE3R@35493|Streptophyta,44IG6@71274|asterids	33090|Viridiplantae	S	Coiled-coil domain containing protein (DUF2052)	-	-	-	-	-	-	-	-	-	-	-	-	DUF2052
XLOC_001515.p1	4098.XP_009612109.1	1.07e-202	568	2CMBG@1|root,2QPVZ@2759|Eukaryota,37J65@33090|Viridiplantae,3G81D@35493|Streptophyta,44J6M@71274|asterids	33090|Viridiplantae	S	Squamosa promoter-binding-like protein 9	SPL9	GO:0000003,GO:0003006,GO:0003674,GO:0003700,GO:0006355,GO:0007275,GO:0008150,GO:0008361,GO:0009791,GO:0009889,GO:0009908,GO:0009987,GO:0010228,GO:0010468,GO:0010556,GO:0016043,GO:0019219,GO:0019222,GO:0022414,GO:0022603,GO:0031323,GO:0031326,GO:0032501,GO:0032502,GO:0032535,GO:0042127,GO:0048366,GO:0048367,GO:0048437,GO:0048438,GO:0048443,GO:0048466,GO:0048608,GO:0048653,GO:0048731,GO:0048827,GO:…	-	-	-	-	-	-	-	-	-	-	SBP
XLOC_001028.p1	4113.PGSC0003DMT400077919	0	1162	COG5601@1|root,KOG2151@2759|Eukaryota,37J4W@33090|Viridiplantae,3GDS0@35493|Streptophyta,44CM0@71274|asterids	33090|Viridiplantae	DK	transcription complex subunit	VIP2	GO:0000288,GO:0000932,GO:0000956,GO:0003674,GO:0003676,GO:0003723,GO:0003729,GO:0005488,GO:0005575,GO:0005622,GO:0005623,GO:0005634,GO:0005737,GO:0006139,GO:0006259,GO:0006355,GO:0006401,GO:0006402,GO:0006417,GO:0006725,GO:0006807,GO:0008150,GO:0008152,GO:0009056,GO:0009057,GO:0009889,GO:0009890,GO:0009892,GO:0009987,GO:0010468,GO:0010556,GO:0010558,GO:0010605,GO:0010608,GO:0010629,GO:0015074,GO:…	-	ko:K12605	ko03018,map03018	-	-	-	ko00000,ko00001,ko03019	-	-	-	NOT2_3_5
XLOC_002390.p1	4098.XP_009615787.1	0	930	COG0277@1|root,2QVGN@2759|Eukaryota,37QTF@33090|Viridiplantae,3GEZ5@35493|Streptophyta,44C6A@71274|asterids	33090|Viridiplantae	C	Belongs to the oxygen-dependent FAD-linked oxidoreductase family	-	GO:0005575,GO:0005618,GO:0005623,GO:0006950,GO:0006970,GO:0008150,GO:0009505,GO:0009628,GO:0009651,GO:0030312,GO:0044464,GO:0050896,GO:0071944	1.1.1.195	ko:K22395	ko00940,ko01100,ko01110,map00940,map01100,map01110	-	R02593,R03918,R06570,R07437	RC00649	ko00000,ko00001,ko01000	-	-	-	BBE,FAD_binding_4
XLOC_002390.p2	4530.OS11T0496013-00	1.53e-08	58.2	28YD0@1|root,2R56W@2759|Eukaryota,3860Z@33090|Viridiplantae,3GZVE@35493|Streptophyta,3M828@4447|Liliopsida,3ISDI@38820|Poales	33090|Viridiplantae	-	-	-	-	-	-	-	-	-	-	-	-	-	-	-
XLOC_000041.p1	4081.Solyc10g006410.2.1	0	1017	28NRI@1|root,2QVBK@2759|Eukaryota,37I14@33090|Viridiplantae,3GAIR@35493|Streptophyta,44CBI@71274|asterids	33090|Viridiplantae	S	AP-5 complex subunit, vesicle trafficking	-	-	-	ko:K19025	-	-	-	-	ko00000,ko03400	-	-	-	SPG48
XLOC_001700.p1	4098.XP_009624917.1	2.04e-291	803	COG2124@1|root,KOG0156@2759|Eukaryota,37R2H@33090|Viridiplantae,3GC1V@35493|Streptophyta,44PSS@71274|asterids	33090|Viridiplantae	Q	Belongs to the cytochrome P450 family	-	GO:0003674,GO:0003824,GO:0004497,GO:0005575,GO:0008150,GO:0008152,GO:0009058,GO:0016020,GO:0016491,GO:0016705,GO:0016709,GO:0019748,GO:0044550,GO:0055114	-	-	-	-	-	-	-	-	-	-	p450
XLOC_001700.p2	4098.XP_009600020.1	1.38e-190	537	COG0142@1|root,KOG0776@2759|Eukaryota,37QM2@33090|Viridiplantae,3G77M@35493|Streptophyta,44C9E@71274|asterids	33090|Viridiplantae	H	Belongs to the FPP GGPP synthase family	GPPS	GO:0000003,GO:0003006,GO:0003674,GO:0003824,GO:0004659,GO:0005575,GO:0005622,GO:0005623,GO:0005737,GO:0005739,GO:0006732,GO:0006733,GO:0006743,GO:0006744,GO:0007275,GO:0008150,GO:0008152,GO:0009058,GO:0009108,GO:0009507,GO:0009536,GO:0009790,GO:0009791,GO:0009793,GO:0009987,GO:0010154,GO:0016740,GO:0016765,GO:0022414,GO:0032501,GO:0032502,GO:0042180,GO:0042181,GO:0043226,GO:0043227,GO:0043229,GO:…	2.5.1.1	ko:K14066	ko00900,ko01100,ko01110,ko01130,map00900,map01100,map01110,map01130	M00366	R01658	RC00279	ko00000,ko00001,ko00002,ko01000,ko01006	-	-	-	polyprenyl_synt
XLOC_000497.p1	4113.PGSC0003DMT400065650	5.24e-148	424	KOG4287@1|root,KOG4287@2759|Eukaryota,37IZG@33090|Viridiplantae,3H05M@35493|Streptophyta,44S5A@71274|asterids	33090|Viridiplantae	M	Hydrolyzes acetyl esters in homogalacturonan regions of pectin. In type I primary cell wall, galacturonic acid residues of pectin can be acetylated at the O-2 and O-3 positions. Decreasing the degree of acetylation of pectin gels in vitro alters their physical properties	-	-	3.1.1.98	ko:K19882	ko04310,map04310	-	R11202	RC00020,RC00041	ko00000,ko00001,ko01000	-	-	-	PAE
XLOC_002288.p1	4096.XP_009775386.1	0	1038	28JPE@1|root,2QS2Q@2759|Eukaryota,37QA0@33090|Viridiplantae,3GCFG@35493|Streptophyta,44CTP@71274|asterids	33090|Viridiplantae	G	Belongs to the glycosyltransferase 8 family	-	GO:0000271,GO:0003674,GO:0003824,GO:0005575,GO:0005622,GO:0005623,GO:0005737,GO:0005739,GO:0005768,GO:0005794,GO:0005802,GO:0005975,GO:0005976,GO:0008150,GO:0008152,GO:0008194,GO:0009058,GO:0009059,GO:0009664,GO:0009832,GO:0009987,GO:0010289,GO:0010383,GO:0010393,GO:0010394,GO:0012505,GO:0016043,GO:0016051,GO:0016740,GO:0016757,GO:0016758,GO:0017144,GO:0031410,GO:0031982,GO:0031984,GO:0033692,GO:…	2.4.1.43	ko:K13648	ko00520,map00520	-	R05191	RC00005	ko00000,ko00001,ko01000,ko01003	-	GT8	-	Glyco_transf_8
XLOC_002049.p1	4081.Solyc06g071700.1.1	0	1412	COG3733@1|root,KOG1186@2759|Eukaryota,37JD8@33090|Viridiplantae,3G7P3@35493|Streptophyta,44C85@71274|asterids	33090|Viridiplantae	Q	Copper amine oxidase 1-like	-	-	1.4.3.21	ko:K00276	ko00260,ko00350,ko00360,ko00410,ko00950,ko00960,ko01100,ko01110,map00260,map00350,map00360,map00410,map00950,map00960,map01100,map01110	-	R02382,R02529,R02613,R03139,R04027,R04300,R06154,R06740	RC00062,RC00189,RC00676,RC01052	ko00000,ko00001,ko01000	-	-	-	Cu_amine_oxid,Cu_amine_oxidN2,Cu_amine_oxidN3
XLOC_001562.p1	4113.PGSC0003DMT400088653	1.41e-81	251	2EHFI@1|root,2SN44@2759|Eukaryota,380JJ@33090|Viridiplantae,3GQ86@35493|Streptophyta	33090|Viridiplantae	-	-	-	-	-	-	-	-	-	-	-	-	-	-	Retrotrans_gag
XLOC_001562.p4	4113.PGSC0003DMT400039052	1.02e-48	175	2CZQ7@1|root,2SB7U@2759|Eukaryota,3874Y@33090|Viridiplantae,3GW4N@35493|Streptophyta,44RUG@71274|asterids	2759|Eukaryota	-	-	-	-	-	-	-	-	-	-	-	-	-	-	PMD
XLOC_001562.p6	4096.XP_009801876.1	5.02e-39	146	COG0666@1|root,KOG0504@2759|Eukaryota,37URK@33090|Viridiplantae,3GB0D@35493|Streptophyta,44NV8@71274|asterids	33090|Viridiplantae	S	Ankyrin repeats (3 copies)	-	GO:0001508,GO:0001653,GO:0002027,GO:0002376,GO:0003008,GO:0003012,GO:0003013,GO:0003015,GO:0003205,GO:0003230,GO:0003279,GO:0003283,GO:0003674,GO:0003824,GO:0004383,GO:0004672,GO:0004674,GO:0005488,GO:0005515,GO:0005575,GO:0005622,GO:0005623,GO:0005737,GO:0005783,GO:0005829,GO:0005886,GO:0005911,GO:0006139,GO:0006163,GO:0006164,GO:0006182,GO:0006464,GO:0006468,GO:0006725,GO:0006753,GO:0006793,GO:…	-	-	-	-	-	-	-	-	-	-	Ank,Ank_2,Ank_4,Ank_5,PGG
XLOC_001562.p9	4113.PGSC0003DMT400039052	2.63e-36	137	2CZQ7@1|root,2SB7U@2759|Eukaryota,3874Y@33090|Viridiplantae,3GW4N@35493|Streptophyta,44RUG@71274|asterids	2759|Eukaryota	-	-	-	-	-	-	-	-	-	-	-	-	-	-	PMD
XLOC_001512.p1	4113.PGSC0003DMT400019903	2.21e-230	642	COG2211@1|root,KOG4830@2759|Eukaryota,37MC5@33090|Viridiplantae,3GCJ7@35493|Streptophyta,44J5Z@71274|asterids	33090|Viridiplantae	G	MFS/sugar transport protein	-	-	-	-	-	-	-	-	-	-	-	-	MFS_2
XLOC_000363.p1	4096.XP_009779302.1	1.02e-212	590	COG0528@1|root,2QVYQ@2759|Eukaryota,37JUM@33090|Viridiplantae,3GG9S@35493|Streptophyta,44FY3@71274|asterids	33090|Viridiplantae	F	Amino acid kinase family	-	-	2.7.4.22	ko:K09903	ko00240,ko01100,map00240,map01100	-	R00158	RC00002	ko00000,ko00001,ko01000	-	-	-	AA_kinase
XLOC_000744.p1	4098.XP_009617110.1	1.36e-91	271	2ASWB@1|root,2RZQW@2759|Eukaryota,37UEX@33090|Viridiplantae,3GJ9D@35493|Streptophyta,44RF6@71274|asterids	33090|Viridiplantae	S	Protein of unknown function (DUF4050)	-	-	-	-	-	-	-	-	-	-	-	-	DUF4050
XLOC_002726.p1	102107.XP_008237262.1	8.68e-84	254	COG5126@1|root,KOG0027@2759|Eukaryota,37RPE@33090|Viridiplantae,3GCTJ@35493|Streptophyta,4JDHB@91835|fabids	33090|Viridiplantae	T	Calmodulin-like protein	-	GO:0003674,GO:0005488,GO:0005509,GO:0005575,GO:0005622,GO:0005623,GO:0005634,GO:0005737,GO:0005768,GO:0006950,GO:0008150,GO:0009266,GO:0009409,GO:0009628,GO:0010008,GO:0012505,GO:0016020,GO:0016021,GO:0031090,GO:0031224,GO:0031300,GO:0031301,GO:0031302,GO:0031303,GO:0031410,GO:0031982,GO:0043167,GO:0043169,GO:0043226,GO:0043227,GO:0043229,GO:0043231,GO:0044422,GO:0044424,GO:0044425,GO:0044433,GO:…	-	ko:K13448	ko04626,map04626	-	-	-	ko00000,ko00001	-	-	-	EF-hand_1,EF-hand_5
XLOC_001463.p1	4098.XP_009625023.1	2.8e-147	421	2BZI9@1|root,2S2JS@2759|Eukaryota,37X8P@33090|Viridiplantae,3GX9S@35493|Streptophyta,44JEH@71274|asterids	33090|Viridiplantae	S	Myb/SANT-like DNA-binding domain	-	-	-	-	-	-	-	-	-	-	-	-	Myb_DNA-bind_3
XLOC_001479.p1	4113.PGSC0003DMT400031223	0	1051	28P47@1|root,2QVQV@2759|Eukaryota,37S8E@33090|Viridiplantae,3G9NT@35493|Streptophyta,44SJ1@71274|asterids	33090|Viridiplantae	S	PHD zinc finger	-	-	-	-	-	-	-	-	-	-	-	-	Myb_DNA-bind_6,Myb_DNA-binding
XLOC_001295.p1	4113.PGSC0003DMT400027373	0	893	COG2124@1|root,KOG0157@2759|Eukaryota,37IXF@33090|Viridiplantae,3G9DS@35493|Streptophyta,44RED@71274|asterids	33090|Viridiplantae	Q	Belongs to the cytochrome P450 family	-	-	1.14.14.1	ko:K07428,ko:K10717,ko:K20660	ko00908,ko01100,ko01110,ko04726,map00908,map01100,map01110,map04726	-	R08053,R08054,R08055	RC01137	ko00000,ko00001,ko00199,ko01000	-	-	-	p450
XLOC_000468.p1	4113.PGSC0003DMT400050476	0	1254	KOG0498@1|root,KOG0498@2759|Eukaryota,37Q35@33090|Viridiplantae,3GAHY@35493|Streptophyta,44MKQ@71274|asterids	33090|Viridiplantae	P	Cyclic nucleotide-gated ion channel 1-like	-	GO:0005575,GO:0005623,GO:0005886,GO:0005887,GO:0008150,GO:0016020,GO:0016021,GO:0031224,GO:0031226,GO:0042391,GO:0044425,GO:0044459,GO:0044464,GO:0065007,GO:0065008,GO:0071944	-	ko:K05391	ko04626,map04626	-	-	-	ko00000,ko00001,ko04040	1.A.1.5	-	-	Ion_trans,cNMP_binding
XLOC_002259.p1	4096.XP_009793502.1	2.79e-283	776	COG1222@1|root,KOG0727@2759|Eukaryota,37IYU@33090|Viridiplantae,3GBT3@35493|Streptophyta,44I12@71274|asterids	33090|Viridiplantae	O	26S protease regulatory subunit 6B homolog	-	GO:0000502,GO:0003674,GO:0003824,GO:0005488,GO:0005515,GO:0005575,GO:0005618,GO:0005622,GO:0005623,GO:0005634,GO:0005737,GO:0005829,GO:0005911,GO:0006355,GO:0006357,GO:0006508,GO:0006511,GO:0006807,GO:0006950,GO:0008134,GO:0008150,GO:0008152,GO:0009056,GO:0009057,GO:0009506,GO:0009889,GO:0009891,GO:0009893,GO:0009894,GO:0009896,GO:0009987,GO:0010033,GO:0010243,GO:0010468,GO:0010498,GO:0010556,GO:…	-	ko:K03063	ko03050,ko05169,map03050,map05169	M00341	-	-	ko00000,ko00001,ko00002,ko03051	-	-	-	AAA
XLOC_001392.p1	4081.Solyc10g009320.2.1	9.68e-88	267	2ANIG@1|root,2RZEG@2759|Eukaryota,37V3I@33090|Viridiplantae,3GHVW@35493|Streptophyta,44N6R@71274|asterids	33090|Viridiplantae	-	-	-	-	-	-	-	-	-	-	-	-	-	-	-
XLOC_001810.p1	4113.PGSC0003DMT400042104	0	3010	KOG4674@1|root,KOG4674@2759|Eukaryota,37S27@33090|Viridiplantae,3G8PW@35493|Streptophyta,44ES2@71274|asterids	33090|Viridiplantae	S	Nuclear-pore anchor	-	GO:0000003,GO:0000075,GO:0000278,GO:0003006,GO:0005575,GO:0005622,GO:0005623,GO:0005634,GO:0005635,GO:0005643,GO:0005730,GO:0005737,GO:0005829,GO:0005911,GO:0006403,GO:0006405,GO:0006406,GO:0006611,GO:0006810,GO:0006886,GO:0006913,GO:0007049,GO:0007088,GO:0007093,GO:0007094,GO:0007275,GO:0007346,GO:0008104,GO:0008150,GO:0008152,GO:0009506,GO:0009507,GO:0009536,GO:0009791,GO:0009892,GO:0009908,GO:…	-	ko:K09291,ko:K10405,ko:K12472	ko03013,ko04144,ko05200,ko05216,map03013,map04144,map05200,map05216	M00427	-	-	ko00000,ko00001,ko00002,ko03019,ko03036,ko04131,ko04812	1.I.1	-	-	TPR_MLP1_2
XLOC_002405.p1	4113.PGSC0003DMT400068478	5.4e-143	427	2D2S6@1|root,2SNTR@2759|Eukaryota,38AFN@33090|Viridiplantae,3GVQT@35493|Streptophyta,44P5P@71274|asterids	33090|Viridiplantae	K	TCP family transcription factor	-	-	-	-	-	-	-	-	-	-	-	-	TCP
XLOC_001315.p1	4096.XP_009760934.1	2.06e-302	833	28ME9@1|root,2QTXR@2759|Eukaryota,37N8T@33090|Viridiplantae,3G7JC@35493|Streptophyta,44E3U@71274|asterids	33090|Viridiplantae	S	zinc finger	-	-	-	-	-	-	-	-	-	-	-	-	zf-met
XLOC_001896.p1	4113.PGSC0003DMT400068179	1.33e-275	756	28MVY@1|root,2QUE8@2759|Eukaryota,37QXY@33090|Viridiplantae,3G9ZS@35493|Streptophyta,44DZE@71274|asterids	33090|Viridiplantae	G	GDP-fucose protein O-fucosyltransferase	-	GO:0000030,GO:0000271,GO:0003674,GO:0003824,GO:0005575,GO:0005618,GO:0005622,GO:0005623,GO:0005737,GO:0005768,GO:0005794,GO:0005802,GO:0005975,GO:0005976,GO:0008150,GO:0008152,GO:0009058,GO:0009059,GO:0009505,GO:0009664,GO:0009832,GO:0009987,GO:0010383,GO:0010393,GO:0010412,GO:0012505,GO:0016043,GO:0016051,GO:0016740,GO:0016757,GO:0016758,GO:0017144,GO:0019187,GO:0030312,GO:0031410,GO:0031982,GO:…	-	-	-	-	-	-	-	-	-	-	O-FucT
XLOC_002072.p1	4113.PGSC0003DMT400069313	0	1834	KOG1041@1|root,KOG1041@2759|Eukaryota,37MK8@33090|Viridiplantae,3GBB2@35493|Streptophyta,44FTZ@71274|asterids	33090|Viridiplantae	J	Belongs to the argonaute family	-	GO:0002252,GO:0002376,GO:0003002,GO:0003674,GO:0003676,GO:0003723,GO:0003729,GO:0003824,GO:0004518,GO:0004519,GO:0004521,GO:0004540,GO:0005488,GO:0005575,GO:0005622,GO:0005623,GO:0005634,GO:0005737,GO:0005829,GO:0006139,GO:0006725,GO:0006807,GO:0006950,GO:0006952,GO:0006955,GO:0007275,GO:0007389,GO:0008150,GO:0008152,GO:0009314,GO:0009416,GO:0009605,GO:0009607,GO:0009615,GO:0009616,GO:0009628,GO:…	-	ko:K11593	-	-	-	-	ko00000,ko03019,ko03036	-	-	-	ArgoL1,ArgoL2,ArgoMid,ArgoN,Gly-rich_Ago1,PAZ,Piwi
XLOC_002054.p1	4113.PGSC0003DMT400069392	3.6e-192	540	COG5076@1|root,KOG1778@2759|Eukaryota,37SN6@33090|Viridiplantae,3G7YY@35493|Streptophyta,44NZ6@71274|asterids	33090|Viridiplantae	K	BTB POZ and TAZ domain-containing protein	-	GO:0000151,GO:0000302,GO:0001101,GO:0003674,GO:0005488,GO:0005515,GO:0005516,GO:0005575,GO:0005622,GO:0005623,GO:0005634,GO:0005737,GO:0006355,GO:0006508,GO:0006511,GO:0006807,GO:0006950,GO:0006970,GO:0006979,GO:0007154,GO:0007165,GO:0007275,GO:0007623,GO:0008150,GO:0008152,GO:0009056,GO:0009057,GO:0009266,GO:0009409,GO:0009553,GO:0009555,GO:0009611,GO:0009628,GO:0009636,GO:0009651,GO:0009719,GO:…	-	ko:K10523	ko04340,ko04341,map04340,map04341	M00384	-	-	ko00000,ko00001,ko00002,ko04121	-	-	-	BTB,zf-TAZ
XLOC_002124.p1	4113.PGSC0003DMT400069156	3.45e-223	620	COG0697@1|root,KOG2766@2759|Eukaryota,37SNK@33090|Viridiplantae,3G7J9@35493|Streptophyta,44H93@71274|asterids	33090|Viridiplantae	EG	Solute carrier family 35	-	-	-	ko:K15287	-	-	-	-	ko00000,ko02000	-	-	-	SLC35F
XLOC_002362.p1	4096.XP_009762123.1	8.52e-71	214	COG3502@1|root,2S16Y@2759|Eukaryota,37V8G@33090|Viridiplantae,3GJN8@35493|Streptophyta,44TPM@71274|asterids	33090|Viridiplantae	S	Protein of unknown function (DUF952)	-	-	-	-	-	-	-	-	-	-	-	-	DUF952
XLOC_000326.p1	4096.XP_009769683.1	0	1012	COG0513@1|root,KOG0335@2759|Eukaryota,37JVS@33090|Viridiplantae,3G92N@35493|Streptophyta,44GFC@71274|asterids	33090|Viridiplantae	A	DEAD-box ATP-dependent RNA helicase	-	GO:0003674,GO:0003676,GO:0003723,GO:0003724,GO:0003729,GO:0003824,GO:0004004,GO:0004386,GO:0005488,GO:0005575,GO:0005622,GO:0005623,GO:0005634,GO:0005730,GO:0005737,GO:0005777,GO:0005886,GO:0006139,GO:0006725,GO:0006807,GO:0008026,GO:0008150,GO:0008152,GO:0008186,GO:0009987,GO:0010501,GO:0016020,GO:0016070,GO:0016462,GO:0016787,GO:0016817,GO:0016818,GO:0016887,GO:0017111,GO:0031974,GO:0031981,GO:…	3.6.4.13	ko:K10268,ko:K11594	ko04622,ko05161,ko05203,map04622,map05161,map05203	-	-	-	ko00000,ko00001,ko01000,ko03019,ko03036,ko03041,ko04121	-	-	-	DEAD,Helicase_C
XLOC_000797.p1	4098.XP_009597978.1	1.46e-84	253	2BCY1@1|root,2S114@2759|Eukaryota,37UWQ@33090|Viridiplantae,3GIMX@35493|Streptophyta,44T5W@71274|asterids	33090|Viridiplantae	S	Plastocyanin-like domain	-	-	-	-	-	-	-	-	-	-	-	-	Cu_bind_like
XLOC_000977.p1	4113.PGSC0003DMT400015182	1.33e-200	561	KOG4483@1|root,KOG4483@2759|Eukaryota,37M34@33090|Viridiplantae,3GBGD@35493|Streptophyta,44BED@71274|asterids	33090|Viridiplantae	S	Coiled-coil domain-containing protein	-	-	-	-	-	-	-	-	-	-	-	-	-
XLOC_001007.p1	4081.Solyc06g075050.1.1	1.4e-146	418	COG3338@1|root,KOG0382@2759|Eukaryota,37SDA@33090|Viridiplantae,3GF18@35493|Streptophyta,44RFF@71274|asterids	33090|Viridiplantae	P	carbonic anhydrase	-	-	4.2.1.1	ko:K01674	ko00910,map00910	-	R00132,R10092	RC02807	ko00000,ko00001,ko01000	-	-	-	Carb_anhydrase
XLOC_000586.p1	4096.XP_009797656.1	0	1185	KOG4378@1|root,KOG4378@2759|Eukaryota,37ISE@33090|Viridiplantae,3GFTH@35493|Streptophyta,44ERQ@71274|asterids	33090|Viridiplantae	T	WD domain, G-beta repeat	-	GO:0000242,GO:0000278,GO:0000281,GO:0000910,GO:0000911,GO:0000919,GO:0000922,GO:0005575,GO:0005622,GO:0005623,GO:0005737,GO:0005813,GO:0005814,GO:0005815,GO:0005819,GO:0005828,GO:0005856,GO:0005874,GO:0005876,GO:0005929,GO:0007049,GO:0007275,GO:0007346,GO:0008104,GO:0008150,GO:0009553,GO:0009555,GO:0009987,GO:0010564,GO:0015630,GO:0016043,GO:0022402,GO:0022607,GO:0032465,GO:0032467,GO:0032501,GO:…	-	ko:K16547	-	-	-	-	ko00000,ko03036,ko04812	-	-	-	WD40
XLOC_002789.p1	4081.Solyc06g082170.2.1	1.14e-123	363	KOG1075@1|root,KOG2824@1|root,KOG1075@2759|Eukaryota,KOG2824@2759|Eukaryota,37PUR@33090|Viridiplantae,3GG99@35493|Streptophyta,44IJ8@71274|asterids	33090|Viridiplantae	O	Glutaredoxin	-	GO:0005575,GO:0005623,GO:0005886,GO:0016020,GO:0044464,GO:0071944	-	ko:K17479	-	-	-	-	ko00000,ko01009,ko03110	-	-	-	Glutaredoxin
XLOC_000403.p1	4081.Solyc06g048670.2.1	1.94e-196	551	COG3240@1|root,2QW19@2759|Eukaryota,37PPT@33090|Viridiplantae,3G7GI@35493|Streptophyta,44P3E@71274|asterids	33090|Viridiplantae	I	Belongs to the 'GDSL' lipolytic enzyme family	-	-	-	-	-	-	-	-	-	-	-	-	Lipase_GDSL
XLOC_001857.p1	4098.XP_009600359.1	1.09e-60	195	COG5147@1|root,KOG0048@2759|Eukaryota,37IYP@33090|Viridiplantae,3G7YH@35493|Streptophyta,44PIQ@71274|asterids	33090|Viridiplantae	K	Myb-related protein 330-like	-	GO:0000981,GO:0000988,GO:0000989,GO:0001067,GO:0001076,GO:0001101,GO:0001134,GO:0001135,GO:0003674,GO:0003676,GO:0003677,GO:0003700,GO:0005488,GO:0005575,GO:0005622,GO:0005623,GO:0005634,GO:0006082,GO:0006355,GO:0006357,GO:0006725,GO:0006950,GO:0006970,GO:0008150,GO:0008152,GO:0009058,GO:0009611,GO:0009628,GO:0009651,GO:0009698,GO:0009699,GO:0009719,GO:0009725,GO:0009737,GO:0009739,GO:0009751,GO:…	-	ko:K09422	-	-	-	-	ko00000,ko03000	-	-	-	Myb_DNA-binding
XLOC_001002.p1	4096.XP_009774034.1	0	1095	COG0488@1|root,KOG0927@2759|Eukaryota,37HJR@33090|Viridiplantae,3G7EJ@35493|Streptophyta,44R08@71274|asterids	33090|Viridiplantae	S	ABC transporter F family member	-	GO:0003674,GO:0005215,GO:0005575,GO:0005623,GO:0005886,GO:0016020,GO:0044464,GO:0071944	-	ko:K06185	-	-	-	-	ko00000,ko03009	-	-	-	ABC_tran,ABC_tran_Xtn
XLOC_002731.p1	4098.XP_009621777.1	9.59e-91	271	COG5126@1|root,KOG0027@2759|Eukaryota,37V9H@33090|Viridiplantae,3GIZZ@35493|Streptophyta,44QSR@71274|asterids	33090|Viridiplantae	T	EF-hand domain	-	GO:0000302,GO:0001101,GO:0003674,GO:0005488,GO:0005509,GO:0005575,GO:0005622,GO:0005623,GO:0005634,GO:0005737,GO:0005886,GO:0006950,GO:0006979,GO:0008150,GO:0009611,GO:0010035,GO:0010193,GO:0016020,GO:0042221,GO:0042493,GO:0043167,GO:0043169,GO:0043226,GO:0043227,GO:0043229,GO:0043231,GO:0044424,GO:0044464,GO:0046677,GO:0046872,GO:0050896,GO:0071944,GO:1901700	-	ko:K13448	ko04626,map04626	-	-	-	ko00000,ko00001	-	-	-	EF-hand_1,EF-hand_5,EF-hand_8
XLOC_001448.p1	4113.PGSC0003DMT400010743	1.74e-93	282	29IDZ@1|root,2RRMA@2759|Eukaryota,37TMK@33090|Viridiplantae,3GUYR@35493|Streptophyta,44TYV@71274|asterids	33090|Viridiplantae	-	-	-	-	-	-	-	-	-	-	-	-	-	-	MULE
XLOC_001448.p4	4096.XP_009801752.1	5.18e-45	162	2CN5X@1|root,2QU1T@2759|Eukaryota,37T40@33090|Viridiplantae,3GUYS@35493|Streptophyta,44RCS@71274|asterids	33090|Viridiplantae	S	plant mutator transposase zinc finger	-	-	-	ko:K17086	-	-	-	-	ko00000,ko04147	-	-	-	DBD_Tnp_Mut,MULE,SWIM
XLOC_001978.p1	4098.XP_009619646.1	9.31e-63	194	COG2051@1|root,KOG1779@2759|Eukaryota,38AXH@33090|Viridiplantae,3GU12@35493|Streptophyta,44TTK@71274|asterids	33090|Viridiplantae	J	Ribosomal protein S27	-	-	-	ko:K02978	ko03010,map03010	M00177,M00179	-	-	br01610,ko00000,ko00001,ko00002,ko03011	-	-	-	Ribosomal_S27e
XLOC_001934.p1	85681.XP_006426943.1	1.58e-63	223	2CY5K@1|root,2S269@2759|Eukaryota,37VSW@33090|Viridiplantae,3GK8G@35493|Streptophyta	33090|Viridiplantae	S	F-box domain	-	-	-	-	-	-	-	-	-	-	-	-	F-box,LRR_2
XLOC_001364.p1	4113.PGSC0003DMT400058709	2.15e-38	143	2CH1J@1|root,2S2RE@2759|Eukaryota,37VIJ@33090|Viridiplantae,3GJY9@35493|Streptophyta,44UCX@71274|asterids	33090|Viridiplantae	-	-	-	-	-	-	-	-	-	-	-	-	-	-	-
XLOC_000972.p1	4098.XP_009623945.1	6.94e-253	701	KOG2577@1|root,KOG2577@2759|Eukaryota,37JWT@33090|Viridiplantae,3GAZ5@35493|Streptophyta,44PWH@71274|asterids	33090|Viridiplantae	K	Transcription factor	E2F1	GO:0000902,GO:0000904,GO:0003674,GO:0003676,GO:0003677,GO:0003700,GO:0005488,GO:0005575,GO:0005622,GO:0005623,GO:0005634,GO:0005737,GO:0006355,GO:0008150,GO:0008284,GO:0009653,GO:0009719,GO:0009725,GO:0009733,GO:0009888,GO:0009889,GO:0009891,GO:0009893,GO:0009987,GO:0010026,GO:0010033,GO:0010090,GO:0010468,GO:0010556,GO:0010557,GO:0010604,GO:0010628,GO:0016043,GO:0019219,GO:0019222,GO:0030154,GO:…	-	ko:K04682,ko:K06620,ko:K12590	ko01522,ko03018,ko04110,ko04218,ko04350,ko04934,ko05161,ko05166,ko05167,ko05200,ko05206,ko05212,ko05214,ko05215,ko05218,ko05219,ko05220,ko05222,ko05223,ko05224,ko05225,ko05226,map01522,map03018,map04110,map04218,map04350,map04934,map05161,map05166,map05167,map05200,map05206,map05212,map05214,map05215,map05218,map05219,map05220,map05222,map05223,map05224,map05225,map05226	M00391,M00692	-	-	ko00000,ko00001,ko00002,ko03000,ko03019	-	-	-	E2F_CC-MB,E2F_TDP
XLOC_001725.p1	3885.XP_007162210.1	3.25e-51	169	28PWY@1|root,2QWJJ@2759|Eukaryota,37NQA@33090|Viridiplantae,3G852@35493|Streptophyta	33090|Viridiplantae	S	transposon protein	-	-	-	-	-	-	-	-	-	-	-	-	DUF4216,DUF4218,Transpos_assoc,Transposase_21
XLOC_001318.p1	4113.PGSC0003DMT400055781	3.53e-224	618	2CMEE@1|root,2QQ4H@2759|Eukaryota,37JDB@33090|Viridiplantae,3GD3Q@35493|Streptophyta,44MQF@71274|asterids	33090|Viridiplantae	S	Protein of unknown function (DUF789)	-	-	-	-	-	-	-	-	-	-	-	-	DUF789
XLOC_000567.p1	4096.XP_009787866.1	1.6e-161	463	KOG2846@1|root,KOG2846@2759|Eukaryota,37RA5@33090|Viridiplantae,3GB8A@35493|Streptophyta,44QH8@71274|asterids	33090|Viridiplantae	S	Predicted integral membrane zinc-ribbon metal-binding protein	-	GO:0005575,GO:0005622,GO:0005623,GO:0005737,GO:0005783,GO:0006996,GO:0007029,GO:0008150,GO:0009987,GO:0010256,GO:0012505,GO:0016043,GO:0031984,GO:0043226,GO:0043227,GO:0043229,GO:0043231,GO:0044422,GO:0044424,GO:0044432,GO:0044444,GO:0044446,GO:0044464,GO:0071782,GO:0071786,GO:0071840,GO:0098827	-	-	-	-	-	-	-	-	-	-	zinc_ribbon_10
XLOC_000567.p2	4096.XP_009787866.1	1.44e-30	120	KOG2846@1|root,KOG2846@2759|Eukaryota,37RA5@33090|Viridiplantae,3GB8A@35493|Streptophyta,44QH8@71274|asterids	33090|Viridiplantae	S	Predicted integral membrane zinc-ribbon metal-binding protein	-	GO:0005575,GO:0005622,GO:0005623,GO:0005737,GO:0005783,GO:0006996,GO:0007029,GO:0008150,GO:0009987,GO:0010256,GO:0012505,GO:0016043,GO:0031984,GO:0043226,GO:0043227,GO:0043229,GO:0043231,GO:0044422,GO:0044424,GO:0044432,GO:0044444,GO:0044446,GO:0044464,GO:0071782,GO:0071786,GO:0071840,GO:0098827	-	-	-	-	-	-	-	-	-	-	zinc_ribbon_10
XLOC_000696.p1	4098.XP_009594846.1	4e-66	203	2CRXC@1|root,2S487@2759|Eukaryota,37W98@33090|Viridiplantae,3GKJE@35493|Streptophyta,44KKK@71274|asterids	33090|Viridiplantae	-	-	-	-	-	-	-	-	-	-	-	-	-	-	-
XLOC_000908.p1	4096.XP_009791828.1	0	957	28JY2@1|root,2QSCE@2759|Eukaryota,37NTH@33090|Viridiplantae,3GCA9@35493|Streptophyta,44RTX@71274|asterids	33090|Viridiplantae	S	WEB family protein At3g02930, chloroplastic-like isoform X1	-	GO:0000003,GO:0000228,GO:0000280,GO:0000793,GO:0000794,GO:0000795,GO:0005575,GO:0005622,GO:0005623,GO:0005634,GO:0005694,GO:0005737,GO:0005783,GO:0005856,GO:0005875,GO:0006139,GO:0006259,GO:0006310,GO:0006725,GO:0006807,GO:0006996,GO:0007049,GO:0007127,GO:0007131,GO:0008150,GO:0008152,GO:0009987,GO:0012505,GO:0015630,GO:0016043,GO:0022402,GO:0022414,GO:0031974,GO:0031981,GO:0032991,GO:0034641,GO:…	-	-	-	-	-	-	-	-	-	-	WEMBL
XLOC_001105.p1	4096.XP_009767828.1	1.86e-180	504	KOG4642@1|root,KOG4642@2759|Eukaryota,37PZI@33090|Viridiplantae,3GCAS@35493|Streptophyta,44BIM@71274|asterids	33090|Viridiplantae	O	E3 ubiquitin-protein ligase CHIP-like	-	GO:0001101,GO:0003674,GO:0003824,GO:0004842,GO:0005488,GO:0005515,GO:0006464,GO:0006807,GO:0006950,GO:0006970,GO:0008150,GO:0008152,GO:0009266,GO:0009628,GO:0009651,GO:0009719,GO:0009725,GO:0009737,GO:0009987,GO:0010033,GO:0016567,GO:0016740,GO:0019538,GO:0019787,GO:0032446,GO:0033993,GO:0036211,GO:0042221,GO:0043170,GO:0043412,GO:0044237,GO:0044238,GO:0044260,GO:0044267,GO:0050896,GO:0051087,GO:…	2.3.2.27	ko:K09561	ko04120,ko04141,map04120,map04141	-	-	-	ko00000,ko00001,ko01000,ko03110,ko04121,ko04131	-	-	-	ANAPC3,TPR_1,TPR_11,TPR_2,TPR_8,U-box
XLOC_000708.p1	4081.Solyc06g062530.2.1	1.64e-183	522	COG5170@1|root,KOG1354@2759|Eukaryota,37KXF@33090|Viridiplantae,3GC63@35493|Streptophyta,44RUW@71274|asterids	33090|Viridiplantae	T	Serine threonine protein phosphatase 2A 55 kDa regulatory subunit B beta isoform-like isoform X1	-	GO:0000159,GO:0000278,GO:0003674,GO:0005575,GO:0005622,GO:0005623,GO:0005737,GO:0005829,GO:0006464,GO:0006470,GO:0006793,GO:0006796,GO:0006807,GO:0007049,GO:0008150,GO:0008152,GO:0008287,GO:0009987,GO:0010921,GO:0016311,GO:0019208,GO:0019220,GO:0019222,GO:0019538,GO:0019888,GO:0030234,GO:0031323,GO:0031399,GO:0032268,GO:0032502,GO:0032991,GO:0035303,GO:0035304,GO:0036211,GO:0043170,GO:0043412,GO:…	-	ko:K04354	ko03015,ko04071,ko04111,ko04151,ko04152,ko04261,ko04390,ko04391,ko04530,ko04728,ko05142,ko05160,ko05165,map03015,map04071,map04111,map04151,map04152,map04261,map04390,map04391,map04530,map04728,map05142,map05160,map05165	-	-	-	ko00000,ko00001,ko01009,ko03036	-	-	-	WD40
XLOC_000708.p2	4081.Solyc06g062530.2.1	1.37e-153	443	COG5170@1|root,KOG1354@2759|Eukaryota,37KXF@33090|Viridiplantae,3GC63@35493|Streptophyta,44RUW@71274|asterids	33090|Viridiplantae	T	Serine threonine protein phosphatase 2A 55 kDa regulatory subunit B beta isoform-like isoform X1	-	GO:0000159,GO:0000278,GO:0003674,GO:0005575,GO:0005622,GO:0005623,GO:0005737,GO:0005829,GO:0006464,GO:0006470,GO:0006793,GO:0006796,GO:0006807,GO:0007049,GO:0008150,GO:0008152,GO:0008287,GO:0009987,GO:0010921,GO:0016311,GO:0019208,GO:0019220,GO:0019222,GO:0019538,GO:0019888,GO:0030234,GO:0031323,GO:0031399,GO:0032268,GO:0032502,GO:0032991,GO:0035303,GO:0035304,GO:0036211,GO:0043170,GO:0043412,GO:…	-	ko:K04354	ko03015,ko04071,ko04111,ko04151,ko04152,ko04261,ko04390,ko04391,ko04530,ko04728,ko05142,ko05160,ko05165,map03015,map04071,map04111,map04151,map04152,map04261,map04390,map04391,map04530,map04728,map05142,map05160,map05165	-	-	-	ko00000,ko00001,ko01009,ko03036	-	-	-	WD40
XLOC_002474.p2	4081.Solyc03g062840.1.1	2.62e-08	57.8	28VGV@1|root,2R28C@2759|Eukaryota,383T1@33090|Viridiplantae,3GZ2W@35493|Streptophyta,44TTX@71274|asterids	33090|Viridiplantae	-	-	-	-	-	-	-	-	-	-	-	-	-	-	-
XLOC_000973.p1	4098.XP_009620672.1	3.62e-313	877	28IHY@1|root,2QQUV@2759|Eukaryota,37Q0S@33090|Viridiplantae,3GGDU@35493|Streptophyta,44FT4@71274|asterids	33090|Viridiplantae	S	Transcription factor	-	GO:0003674,GO:0003700,GO:0005575,GO:0005622,GO:0005623,GO:0005634,GO:0005635,GO:0005654,GO:0005737,GO:0005783,GO:0005789,GO:0006355,GO:0006357,GO:0006950,GO:0006970,GO:0006972,GO:0006986,GO:0006990,GO:0007154,GO:0007165,GO:0008150,GO:0009266,GO:0009408,GO:0009628,GO:0009651,GO:0009889,GO:0009891,GO:0009893,GO:0009987,GO:0010033,GO:0010468,GO:0010556,GO:0010557,GO:0010604,GO:0010628,GO:0012505,GO:…	-	-	-	-	-	-	-	-	-	-	bZIP_1
XLOC_002554.p1	4098.XP_009624576.1	4.71e-197	554	290FS@1|root,2R7AV@2759|Eukaryota,37V58@33090|Viridiplantae,3G7PM@35493|Streptophyta,44DTH@71274|asterids	33090|Viridiplantae	K	DNA-binding domain in plant proteins such as APETALA2 and EREBPs	-	GO:0000003,GO:0003006,GO:0003674,GO:0003700,GO:0006355,GO:0007275,GO:0008150,GO:0009790,GO:0009791,GO:0009793,GO:0009889,GO:0010154,GO:0010468,GO:0010556,GO:0019219,GO:0019222,GO:0022414,GO:0031323,GO:0031326,GO:0032501,GO:0032502,GO:0048316,GO:0048366,GO:0048367,GO:0048608,GO:0048731,GO:0048825,GO:0048827,GO:0048856,GO:0050789,GO:0050794,GO:0051171,GO:0051252,GO:0060255,GO:0061458,GO:0065007,GO:…	-	-	-	-	-	-	-	-	-	-	AP2
XLOC_000563.p1	4113.PGSC0003DMT400033911	2.2e-306	837	28UQG@1|root,2R1FF@2759|Eukaryota,37HEK@33090|Viridiplantae,3GAY5@35493|Streptophyta,44GKY@71274|asterids	33090|Viridiplantae	S	ACT domain	-	GO:0003674,GO:0005488,GO:0005575,GO:0005622,GO:0005623,GO:0005737,GO:0005829,GO:0016597,GO:0031406,GO:0036094,GO:0043167,GO:0043168,GO:0043177,GO:0044424,GO:0044444,GO:0044464	-	-	-	-	-	-	-	-	-	-	ACT
XLOC_000277.p1	4096.XP_009789629.1	1.19e-117	341	2CNCY@1|root,2QVAR@2759|Eukaryota,37I7A@33090|Viridiplantae,3GDNK@35493|Streptophyta,44CN3@71274|asterids	33090|Viridiplantae	S	PAP_fibrillin	-	-	-	-	-	-	-	-	-	-	-	-	PAP_fibrillin
XLOC_000620.p1	4081.Solyc06g065710.2.1	6.14e-300	862	KOG1525@1|root,KOG1525@2759|Eukaryota,37MAF@33090|Viridiplantae,3GB87@35493|Streptophyta,44SJD@71274|asterids	33090|Viridiplantae	D	isoform X1	-	-	-	-	-	-	-	-	-	-	-	-	-
XLOC_002200.p1	4113.PGSC0003DMT400078142	0	1811	COG5059@1|root,KOG0243@2759|Eukaryota,37NTB@33090|Viridiplantae,3GAER@35493|Streptophyta,44NFV@71274|asterids	33090|Viridiplantae	Z	Belongs to the TRAFAC class myosin-kinesin ATPase superfamily. Kinesin family	-	GO:0000226,GO:0000278,GO:0000281,GO:0000902,GO:0000910,GO:0000911,GO:0003674,GO:0003774,GO:0003777,GO:0003824,GO:0005575,GO:0005622,GO:0005623,GO:0005819,GO:0005856,GO:0005871,GO:0005874,GO:0005875,GO:0005886,GO:0006928,GO:0006996,GO:0007010,GO:0007017,GO:0007018,GO:0007049,GO:0007051,GO:0007052,GO:0008150,GO:0008574,GO:0009653,GO:0009826,GO:0009987,GO:0015630,GO:0016020,GO:0016043,GO:0016049,GO:…	-	ko:K10398	-	-	-	-	ko00000,ko03036,ko04812	-	-	-	Kinesin
XLOC_002200.p2	4113.PGSC0003DMT400078138	0	1555	KOG0039@1|root,KOG0039@2759|Eukaryota,37RP2@33090|Viridiplantae,3GARE@35493|Streptophyta,44CFG@71274|asterids	33090|Viridiplantae	PQ	Respiratory burst NADPH oxidase	-	GO:0005575,GO:0016020	1.6.3.1	ko:K13411	ko04013,ko04624,map04013,map04624	-	-	-	ko00000,ko00001,ko01000,ko04131	5.B.1.2	-	-	EF-hand_6,FAD_binding_8,Ferric_reduct,NADPH_Ox,NAD_binding_6
XLOC_002535.p1	4098.XP_009607179.1	2.58e-136	397	2CMSG@1|root,2QRQP@2759|Eukaryota,37PT7@33090|Viridiplantae,3G8T4@35493|Streptophyta,44D45@71274|asterids	33090|Viridiplantae	S	atpgip1,pgip1	pgip	GO:0003674,GO:0004857,GO:0005575,GO:0005618,GO:0005622,GO:0005623,GO:0005737,GO:0005794,GO:0005911,GO:0008150,GO:0009505,GO:0009506,GO:0012505,GO:0016020,GO:0030054,GO:0030234,GO:0030312,GO:0043086,GO:0043226,GO:0043227,GO:0043229,GO:0043231,GO:0044092,GO:0044424,GO:0044444,GO:0044464,GO:0050790,GO:0055044,GO:0065007,GO:0065009,GO:0071944,GO:0090353,GO:0098772	-	-	-	-	-	-	-	-	-	-	LRRNT_2,LRR_1,LRR_4,LRR_6,LRR_8
XLOC_002548.p1	4098.XP_009607101.1	1.49e-42	150	28K72@1|root,2QSMM@2759|Eukaryota,37PG1@33090|Viridiplantae,3GDSA@35493|Streptophyta,44RZW@71274|asterids	33090|Viridiplantae	S	GDSL-like Lipase/Acylhydrolase	-	GO:0005575,GO:0005618,GO:0005622,GO:0005623,GO:0005737,GO:0005773,GO:0030312,GO:0043226,GO:0043227,GO:0043229,GO:0043231,GO:0044424,GO:0044444,GO:0044464,GO:0071944	3.1.1.80	ko:K21026	ko00901,ko01110,map00901,map01110	-	R05880	RC00055,RC00523	ko00000,ko00001,ko01000	-	-	-	Lipase_GDSL
XLOC_000205.p1	4081.Solyc10g009430.2.1	7.37e-297	819	28MFN@1|root,2QTZ2@2759|Eukaryota,37QR0@33090|Viridiplantae,3GDFZ@35493|Streptophyta,44NXA@71274|asterids	33090|Viridiplantae	S	Protein of unknown function (DUF1298)	-	GO:0003674,GO:0003824,GO:0004144,GO:0005575,GO:0005622,GO:0005623,GO:0005737,GO:0005783,GO:0005886,GO:0006629,GO:0006638,GO:0006639,GO:0006641,GO:0008150,GO:0008152,GO:0008374,GO:0008610,GO:0009058,GO:0009987,GO:0010025,GO:0010166,GO:0012505,GO:0016020,GO:0016411,GO:0016740,GO:0016746,GO:0016747,GO:0019432,GO:0043226,GO:0043227,GO:0043229,GO:0043231,GO:0044237,GO:0044238,GO:0044249,GO:0044255,GO:…	-	-	-	-	-	-	-	-	-	-	DUF1298,WES_acyltransf
XLOC_002167.p1	4081.Solyc06g074460.2.1	5.56e-173	489	KOG4546@1|root,KOG4546@2759|Eukaryota,37MQM@33090|Viridiplantae,3G9PN@35493|Streptophyta,44SDZ@71274|asterids	33090|Viridiplantae	U	Peroxisomal membrane protein (Pex16)	-	GO:0005575,GO:0005622,GO:0005623,GO:0005737,GO:0005777,GO:0005778,GO:0005783,GO:0005789,GO:0006082,GO:0006629,GO:0006631,GO:0006633,GO:0006996,GO:0007031,GO:0008150,GO:0008152,GO:0008610,GO:0009058,GO:0009987,GO:0012505,GO:0016020,GO:0016043,GO:0016053,GO:0019752,GO:0031090,GO:0031903,GO:0031984,GO:0032787,GO:0042175,GO:0042579,GO:0043226,GO:0043227,GO:0043229,GO:0043231,GO:0043436,GO:0044237,GO:…	-	ko:K13335	ko04146,map04146	-	-	-	ko00000,ko00001	3.A.20.1,9.A.17.1	-	-	Pex16
XLOC_002427.p1	4098.XP_009604694.1	2.06e-218	617	28JT4@1|root,2QS6Z@2759|Eukaryota,37HT8@33090|Viridiplantae,3GH1Z@35493|Streptophyta,44GJ7@71274|asterids	33090|Viridiplantae	K	bHLH-MYC and R2R3-MYB transcription factors N-terminal	-	GO:0003674,GO:0003700,GO:0005575,GO:0005622,GO:0005623,GO:0005634,GO:0005737,GO:0006355,GO:0008150,GO:0009889,GO:0009892,GO:0010468,GO:0010556,GO:0010605,GO:0010629,GO:0019219,GO:0019222,GO:0031323,GO:0031326,GO:0043226,GO:0043227,GO:0043229,GO:0043231,GO:0044424,GO:0044464,GO:0048519,GO:0050789,GO:0050794,GO:0051171,GO:0051252,GO:0060255,GO:0065007,GO:0080090,GO:0140110,GO:1903506,GO:2000112,GO:…	-	ko:K13422	ko04016,ko04075,map04016,map04075	-	-	-	ko00000,ko00001,ko03000	-	-	-	HLH,bHLH-MYC_N
XLOC_002320.p1	4098.XP_009614586.1	0	966	KOG2560@1|root,KOG2560@2759|Eukaryota,37RES@33090|Viridiplantae,3GGZ3@35493|Streptophyta,44MX8@71274|asterids	33090|Viridiplantae	A	Pre-mRNA splicing Prp18-interacting factor	-	GO:0005575,GO:0005622,GO:0005623,GO:0005634,GO:0005681,GO:0032991,GO:0043226,GO:0043227,GO:0043229,GO:0043231,GO:0044422,GO:0044424,GO:0044428,GO:0044446,GO:0044464,GO:1990904	-	ko:K12819	ko03040,map03040	-	-	-	ko00000,ko00001,ko03041	-	-	-	Slu7
XLOC_000807.p1	4113.PGSC0003DMT400010408	2.41e-265	748	28IWD@1|root,2QR82@2759|Eukaryota,37IT2@33090|Viridiplantae,3G9IF@35493|Streptophyta,44IMT@71274|asterids	33090|Viridiplantae	S	catalytic domain of ctd-like phosphatases	-	-	-	-	-	-	-	-	-	-	-	-	NIF
XLOC_000807.p2	4096.XP_009795160.1	1.33e-99	308	28IWD@1|root,2QR82@2759|Eukaryota,37IT2@33090|Viridiplantae,3G9IF@35493|Streptophyta,44IMT@71274|asterids	33090|Viridiplantae	S	catalytic domain of ctd-like phosphatases	-	-	-	-	-	-	-	-	-	-	-	-	NIF
XLOC_001551.p1	4098.XP_009612233.1	1.98e-176	509	KOG1075@1|root,KOG1075@2759|Eukaryota,37TEA@33090|Viridiplantae,3GA49@35493|Streptophyta	33090|Viridiplantae	M	ATPase activity, coupled to transmembrane movement of substances	-	-	-	ko:K08504	ko04130,map04130	-	-	-	ko00000,ko00001,ko04131	-	-	-	DUF4283,RVT_1,zf-RVT
XLOC_001551.p2	4096.XP_009802945.1	5.87e-67	219	KOG1075@1|root,KOG1075@2759|Eukaryota,37TEA@33090|Viridiplantae	33090|Viridiplantae	T	ATPase activity, coupled to transmembrane movement of substances	-	-	-	ko:K08504	ko04130,map04130	-	-	-	ko00000,ko00001,ko04131	-	-	-	DUF4283,RVT_1,zf-RVT
XLOC_002188.p1	4096.XP_009762748.1	5.24e-306	835	COG5256@1|root,KOG0052@2759|Eukaryota,37KSK@33090|Viridiplantae,3GAB2@35493|Streptophyta,44G5M@71274|asterids	33090|Viridiplantae	J	This protein promotes the GTP-dependent binding of aminoacyl-tRNA to the A-site of ribosomes during protein biosynthesis	-	-	-	ko:K03231	ko03013,ko05134,map03013,map05134	-	-	-	ko00000,ko00001,ko03012,ko03016,ko03019,ko04131,ko04147	-	-	-	GTP_EFTU,GTP_EFTU_D2,GTP_EFTU_D3
XLOC_002188.p2	3694.POPTR_0010s22610.1	9.02e-22	94.4	KOG4478@1|root,KOG4478@2759|Eukaryota,37MJM@33090|Viridiplantae,3GCJT@35493|Streptophyta,4JIRN@91835|fabids	33090|Viridiplantae	S	Assembly, mitochondrial proton-transport ATP synth complex	-	-	-	ko:K17966	-	-	-	-	ko00000,ko03029	-	-	-	TMEM70
XLOC_000112.p1	4081.Solyc10g008390.2.1	5.3e-94	278	COG0526@1|root,KOG0910@2759|Eukaryota,37UUM@33090|Viridiplantae,3GIDN@35493|Streptophyta,44P38@71274|asterids	33090|Viridiplantae	O	Thioredoxin-like domain	-	GO:0003674,GO:0003824,GO:0004791,GO:0004857,GO:0005575,GO:0005576,GO:0005622,GO:0005623,GO:0005737,GO:0005829,GO:0006109,GO:0006950,GO:0006979,GO:0008047,GO:0008150,GO:0008152,GO:0009266,GO:0009409,GO:0009507,GO:0009526,GO:0009532,GO:0009534,GO:0009535,GO:0009536,GO:0009570,GO:0009579,GO:0009628,GO:0009636,GO:0009941,GO:0009987,GO:0010319,GO:0015035,GO:0015036,GO:0016020,GO:0016209,GO:0016491,GO:…	-	ko:K03671	ko04621,ko05418,map04621,map05418	-	-	-	ko00000,ko00001,ko03110	-	-	-	Thioredoxin
XLOC_000030.p1	4081.Solyc10g006140.2.1	9.89e-103	298	COG1963@1|root,2RYGQ@2759|Eukaryota,37TU3@33090|Viridiplantae,3GEJ1@35493|Streptophyta,44JJG@71274|asterids	33090|Viridiplantae	S	Divergent PAP2 family	-	-	-	ko:K09775	-	-	-	-	ko00000	-	-	-	DUF212
XLOC_001983.p1	4098.XP_009597481.1	3.47e-78	244	28PHQ@1|root,2RZR5@2759|Eukaryota,37UKT@33090|Viridiplantae,3GQ8Y@35493|Streptophyta,44TCC@71274|asterids	33090|Viridiplantae	K	ethylene-responsive transcription factor	-	GO:0003674,GO:0003676,GO:0003677,GO:0003700,GO:0005488,GO:0006355,GO:0006950,GO:0006952,GO:0008150,GO:0009605,GO:0009607,GO:0009620,GO:0009889,GO:0010468,GO:0010556,GO:0019219,GO:0019222,GO:0031323,GO:0031326,GO:0043207,GO:0043565,GO:0050789,GO:0050794,GO:0050832,GO:0050896,GO:0051171,GO:0051252,GO:0051704,GO:0051707,GO:0060255,GO:0065007,GO:0080090,GO:0097159,GO:0098542,GO:0140110,GO:1901363,GO:…	-	-	-	-	-	-	-	-	-	-	AP2
XLOC_001131.p1	4081.Solyc06g083760.2.1	0	1352	COG2940@1|root,KOG1082@2759|Eukaryota,37KGT@33090|Viridiplantae,3G8YP@35493|Streptophyta,44C00@71274|asterids	33090|Viridiplantae	B	Ubiquitin-binding WIYLD domain	-	-	-	-	-	-	-	-	-	-	-	-	Pre-SET,SET,WIYLD
XLOC_000113.p1	4098.XP_009614198.1	1.07e-17	90.5	29143@1|root,2R7ZT@2759|Eukaryota,3888F@33090|Viridiplantae,3GWCH@35493|Streptophyta,44TY0@71274|asterids	33090|Viridiplantae	-	-	-	-	-	-	-	-	-	-	-	-	-	-	-
XLOC_000113.p2	4113.PGSC0003DMT400056819	3.58e-44	155	2EXM4@1|root,2SZ92@2759|Eukaryota,382CI@33090|Viridiplantae,3GRSU@35493|Streptophyta,44R87@71274|asterids	33090|Viridiplantae	-	-	-	-	-	-	-	-	-	-	-	-	-	-	PMD
XLOC_002115.p1	4096.XP_009774900.1	1.83e-70	229	COG1190@1|root,KOG1885@2759|Eukaryota,37PXG@33090|Viridiplantae,3GDD2@35493|Streptophyta,44BKF@71274|asterids	33090|Viridiplantae	J	lysine--tRNA ligase-like	-	GO:0003674,GO:0003824,GO:0004812,GO:0004824,GO:0005575,GO:0005622,GO:0005623,GO:0005737,GO:0005829,GO:0005911,GO:0009506,GO:0016874,GO:0016875,GO:0030054,GO:0044424,GO:0044444,GO:0044464,GO:0055044,GO:0140098,GO:0140101	6.1.1.6	ko:K04567	ko00970,map00970	M00359,M00360	R03658	RC00055,RC00523	ko00000,ko00001,ko00002,ko01000,ko01007,ko03016	-	-	iRC1080.CRv4_Au5_s3_g10365_t1	tRNA-synt_2,tRNA_anti-codon
XLOC_002115.p3	4081.Solyc06g073330.2.1	9.6e-59	197	COG1190@1|root,KOG1885@2759|Eukaryota,37PXG@33090|Viridiplantae,3GDD2@35493|Streptophyta,44BKF@71274|asterids	33090|Viridiplantae	J	lysine--tRNA ligase-like	-	GO:0003674,GO:0003824,GO:0004812,GO:0004824,GO:0005575,GO:0005622,GO:0005623,GO:0005737,GO:0005829,GO:0005911,GO:0009506,GO:0016874,GO:0016875,GO:0030054,GO:0044424,GO:0044444,GO:0044464,GO:0055044,GO:0140098,GO:0140101	6.1.1.6	ko:K04567	ko00970,map00970	M00359,M00360	R03658	RC00055,RC00523	ko00000,ko00001,ko00002,ko01000,ko01007,ko03016	-	-	iRC1080.CRv4_Au5_s3_g10365_t1	tRNA-synt_2,tRNA_anti-codon
XLOC_001802.p1	4113.PGSC0003DMT400042084	7.55e-140	405	297RE@1|root,2RERJ@2759|Eukaryota,37TVH@33090|Viridiplantae,3GI27@35493|Streptophyta,44SEM@71274|asterids	33090|Viridiplantae	S	Targeting protein for Xklp2 (TPX2)	-	-	-	-	-	-	-	-	-	-	-	-	TPX2
XLOC_001646.p1	4081.Solyc06g034150.2.1	0	866	COG0156@1|root,KOG1359@2759|Eukaryota,37PAF@33090|Viridiplantae,3GDTC@35493|Streptophyta,44QH0@71274|asterids	33090|Viridiplantae	E	2-amino-3-ketobutyrate coenzyme A ligase, mitochondrial-like	-	-	2.3.1.47	ko:K00652	ko00780,ko01100,map00780,map01100	M00123,M00573,M00577	R03210,R10124	RC00004,RC00039,RC02725	ko00000,ko00001,ko00002,ko01000,ko01007	-	-	-	Aminotran_1_2
XLOC_002138.p1	4096.XP_009788979.1	2.05e-112	322	COG0186@1|root,KOG1728@2759|Eukaryota,37MXS@33090|Viridiplantae,3GEJP@35493|Streptophyta,44P6Q@71274|asterids	33090|Viridiplantae	J	Belongs to the universal ribosomal protein uS17 family	RPS11	GO:0003674,GO:0003676,GO:0003723,GO:0003729,GO:0003735,GO:0005198,GO:0005488,GO:0005575,GO:0005618,GO:0005622,GO:0005623,GO:0005737,GO:0005829,GO:0005840,GO:0005911,GO:0006412,GO:0006518,GO:0006807,GO:0008150,GO:0008152,GO:0009058,GO:0009059,GO:0009506,GO:0009987,GO:0010467,GO:0015935,GO:0016020,GO:0019538,GO:0022626,GO:0022627,GO:0030054,GO:0030312,GO:0032991,GO:0034641,GO:0034645,GO:0043043,GO:…	-	ko:K02949	ko03010,map03010	M00177	-	-	br01610,ko00000,ko00001,ko00002,ko03011	-	-	-	Ribosomal_S17,Ribosomal_S17_N
XLOC_000894.p1	4098.XP_009629223.1	1.24e-81	246	2CKHX@1|root,2S98H@2759|Eukaryota,37X62@33090|Viridiplantae,3GKY2@35493|Streptophyta,44SGC@71274|asterids	33090|Viridiplantae	S	Belongs to the Casparian strip membrane proteins (CASP) family	-	-	-	-	-	-	-	-	-	-	-	-	DUF588
XLOC_002742.p1	4113.PGSC0003DMT400015060	4.95e-116	342	29S65@1|root,2RXD0@2759|Eukaryota,37P98@33090|Viridiplantae,3G7YK@35493|Streptophyta,44PPF@71274|asterids	33090|Viridiplantae	S	Fantastic Four meristem regulator	-	-	-	-	-	-	-	-	-	-	-	-	FAF
XLOC_002219.p1	4096.XP_009771906.1	2.3e-225	620	COG0639@1|root,KOG0374@2759|Eukaryota,37IYN@33090|Viridiplantae,3G8UW@35493|Streptophyta,44HG7@71274|asterids	33090|Viridiplantae	T	Serine threonine-protein phosphatase PP1 isozyme 2	-	GO:0000164,GO:0003674,GO:0003824,GO:0004721,GO:0004722,GO:0005575,GO:0005622,GO:0005623,GO:0005737,GO:0006464,GO:0006470,GO:0006793,GO:0006796,GO:0006807,GO:0008150,GO:0008152,GO:0008287,GO:0009987,GO:0016311,GO:0016787,GO:0016788,GO:0016791,GO:0019538,GO:0032991,GO:0036211,GO:0042578,GO:0043170,GO:0043412,GO:0044237,GO:0044238,GO:0044260,GO:0044267,GO:0044424,GO:0044444,GO:0044464,GO:0071704,GO:…	3.1.3.16	ko:K06269	ko03015,ko04022,ko04024,ko04113,ko04114,ko04218,ko04261,ko04270,ko04390,ko04510,ko04611,ko04720,ko04728,ko04750,ko04810,ko04910,ko04921,ko04931,ko05031,ko05034,ko05168,ko05205,map03015,map04022,map04024,map04113,map04114,map04218,map04261,map04270,map04390,map04510,map04611,map04720,map04728,map04750,map04810,map04910,map04921,map04931,map05031,map05034,map05168,map05205	-	-	-	ko00000,ko00001,ko01000,ko01009,ko03019,ko03021,ko03041	-	-	-	Metallophos,STPPase_N
XLOC_001717.p1	4081.Solyc06g061110.1.1	1.21e-55	177	2BZYZ@1|root,2S735@2759|Eukaryota,37WXB@33090|Viridiplantae,3GKX3@35493|Streptophyta,44M8D@71274|asterids	33090|Viridiplantae	S	Late embryogenesis abundant (LEA) group 1	-	GO:0000003,GO:0001101,GO:0003006,GO:0005575,GO:0005622,GO:0005623,GO:0005737,GO:0005829,GO:0005911,GO:0006950,GO:0006970,GO:0007275,GO:0008150,GO:0009414,GO:0009415,GO:0009506,GO:0009628,GO:0009791,GO:0010035,GO:0010154,GO:0022414,GO:0030054,GO:0032501,GO:0032502,GO:0042221,GO:0044424,GO:0044444,GO:0044464,GO:0048316,GO:0048608,GO:0048731,GO:0048856,GO:0050896,GO:0055044,GO:0061458,GO:1901700	-	-	-	-	-	-	-	-	-	-	LEA_1
XLOC_000545.p1	4096.XP_009805043.1	0	1033	COG4638@1|root,2QS20@2759|Eukaryota,37QNK@33090|Viridiplantae,3G9D1@35493|Streptophyta,44Q0Z@71274|asterids	33090|Viridiplantae	P	Pheophorbide a oxygenase	CAO	GO:0003674,GO:0003824,GO:0004497,GO:0005575,GO:0005622,GO:0005623,GO:0005737,GO:0006725,GO:0006778,GO:0006779,GO:0006807,GO:0008150,GO:0008152,GO:0009058,GO:0009507,GO:0009526,GO:0009528,GO:0009534,GO:0009535,GO:0009536,GO:0009579,GO:0009706,GO:0009941,GO:0009987,GO:0010277,GO:0015994,GO:0015995,GO:0016020,GO:0016491,GO:0016701,GO:0016703,GO:0018130,GO:0019438,GO:0019866,GO:0031090,GO:0031967,GO:…	1.14.13.122	ko:K13600	ko00860,ko01100,ko01110,map00860,map01100,map01110	-	R08203,R08204,R10080	RC00116,RC00269,RC00769	ko00000,ko00001,ko01000	-	-	-	PaO,Rieske
XLOC_000336.p1	4098.XP_009615654.1	0	954	KOG0032@1|root,KOG0032@2759|Eukaryota,37MAH@33090|Viridiplantae,3GB1K@35493|Streptophyta,44F4E@71274|asterids	33090|Viridiplantae	T	Calcium-dependent protein kinase	CPK14	GO:0001101,GO:0003674,GO:0003824,GO:0004672,GO:0004674,GO:0004683,GO:0004697,GO:0004698,GO:0005488,GO:0005515,GO:0005516,GO:0005575,GO:0005622,GO:0005623,GO:0005634,GO:0005737,GO:0005886,GO:0005911,GO:0006464,GO:0006468,GO:0006793,GO:0006796,GO:0006807,GO:0006950,GO:0006970,GO:0007154,GO:0007165,GO:0008150,GO:0008152,GO:0009506,GO:0009628,GO:0009651,GO:0009719,GO:0009725,GO:0009737,GO:0009738,GO:…	2.7.11.1	ko:K13412	ko04626,ko05145,map04626,map05145	-	-	-	ko00000,ko00001,ko01000,ko01001	-	-	-	EF-hand_1,EF-hand_5,EF-hand_6,EF-hand_7,EF-hand_8,Pkinase
XLOC_000174.p1	4113.PGSC0003DMT400028071	5.87e-20	90.9	KOG4709@1|root,KOG4709@2759|Eukaryota,37UHP@33090|Viridiplantae,3GIU2@35493|Streptophyta,44JWZ@71274|asterids	33090|Viridiplantae	S	Nucleolar protein 12 (25kDa)	-	-	-	ko:K14851	-	-	-	-	ko00000,ko03009	-	-	-	Nop25
XLOC_000982.p1	4081.Solyc06g074320.2.1	7.26e-301	827	28J3I@1|root,2QRFK@2759|Eukaryota,37QZI@33090|Viridiplantae,3G91T@35493|Streptophyta,44Q2J@71274|asterids	33090|Viridiplantae	K	Seed dormancy control	-	-	-	ko:K14431	ko04075,map04075	-	-	-	ko00000,ko00001,ko03000	-	-	-	DOG1,bZIP_1
XLOC_002041.p1	4096.XP_009785501.1	4.01e-272	749	COG1524@1|root,KOG2645@2759|Eukaryota,37KCI@33090|Viridiplantae,3GAUW@35493|Streptophyta,44GR1@71274|asterids	33090|Viridiplantae	S	Ectonucleotide pyrophosphatase phosphodiesterase	-	GO:0001775,GO:0002252,GO:0002263,GO:0002274,GO:0002275,GO:0002276,GO:0002366,GO:0002376,GO:0002682,GO:0002683,GO:0002684,GO:0002694,GO:0002695,GO:0002697,GO:0002698,GO:0002699,GO:0003674,GO:0003824,GO:0004518,GO:0004527,GO:0004528,GO:0005488,GO:0005509,GO:0005575,GO:0005622,GO:0005623,GO:0005737,GO:0005886,GO:0006139,GO:0006163,GO:0006220,GO:0006725,GO:0006753,GO:0006793,GO:0006796,GO:0006807,GO:…	3.1.4.1,3.6.1.29,3.6.1.9	ko:K01513,ko:K18424	ko00230,ko00240,ko00500,ko00740,ko00760,ko00770,ko01100,map00230,map00240,map00500,map00740,map00760,map00770,map01100	-	R00056,R00087,R00103,R00160,R00187,R00287,R00515,R00662,R03004,R03036,R11323	RC00002	ko00000,ko00001,ko00537,ko01000,ko04090	-	-	-	Phosphodiest
XLOC_001705.p1	4096.XP_009787430.1	1.26e-66	238	KOG4197@1|root,KOG4197@2759|Eukaryota,37HXS@33090|Viridiplantae,3G8KF@35493|Streptophyta,44N8I@71274|asterids	33090|Viridiplantae	S	Pentatricopeptide repeat-containing protein	-	-	-	ko:K17710,ko:K17964	-	-	-	-	ko00000,ko03016,ko03029	-	-	-	PPR,PPR_1,PPR_2,PPR_3
XLOC_001705.p2	4098.XP_009596316.1	6.24e-78	256	KOG4197@1|root,KOG4197@2759|Eukaryota,37HXS@33090|Viridiplantae,3G8KF@35493|Streptophyta,44N8I@71274|asterids	33090|Viridiplantae	S	Pentatricopeptide repeat-containing protein	-	-	-	ko:K17710,ko:K17964	-	-	-	-	ko00000,ko03016,ko03029	-	-	-	PPR,PPR_1,PPR_2,PPR_3
XLOC_001984.p1	4081.Solyc06g068840.2.1	0	1032	KOG1327@1|root,KOG1327@2759|Eukaryota,37MKV@33090|Viridiplantae,3G9QY@35493|Streptophyta,44QC2@71274|asterids	33090|Viridiplantae	T	Copine	-	GO:0001101,GO:0003674,GO:0005488,GO:0005543,GO:0005544,GO:0005575,GO:0005623,GO:0005886,GO:0005911,GO:0008150,GO:0008289,GO:0008361,GO:0009266,GO:0009270,GO:0009415,GO:0009506,GO:0009628,GO:0009987,GO:0010035,GO:0010941,GO:0016020,GO:0016043,GO:0030054,GO:0032535,GO:0042221,GO:0043167,GO:0043168,GO:0044464,GO:0045793,GO:0048519,GO:0048523,GO:0050789,GO:0050794,GO:0050896,GO:0055044,GO:0060548,GO:…	-	-	-	-	-	-	-	-	-	-	C2,Copine,Dev_Cell_Death
XLOC_001851.p1	4113.PGSC0003DMT400067069	5.37e-289	790	KOG2619@1|root,KOG2619@2759|Eukaryota,37PWY@33090|Viridiplantae,3G9Y3@35493|Streptophyta,44HMT@71274|asterids	33090|Viridiplantae	G	Glycosyltransferase family 10 (fucosyltransferase) C-term	FUT13	GO:0000139,GO:0000271,GO:0003674,GO:0003824,GO:0005575,GO:0005622,GO:0005623,GO:0005737,GO:0005794,GO:0005975,GO:0005976,GO:0008150,GO:0008152,GO:0008417,GO:0009058,GO:0009059,GO:0009987,GO:0010493,GO:0012505,GO:0016020,GO:0016051,GO:0016740,GO:0016757,GO:0016758,GO:0031090,GO:0031984,GO:0033692,GO:0034637,GO:0034645,GO:0036065,GO:0043170,GO:0043226,GO:0043227,GO:0043229,GO:0043231,GO:0044237,GO:…	2.4.1.65	ko:K09669,ko:K14412	ko00513,ko01100,map00513,map01100	-	-	-	ko00000,ko00001,ko01000,ko01003	-	GT10	-	Glyco_transf_10
XLOC_002776.p1	4081.Solyc06g076540.1.1	8.72e-98	285	COG0071@1|root,KOG0710@2759|Eukaryota,37U9A@33090|Viridiplantae,3GX6V@35493|Streptophyta,44RVY@71274|asterids	33090|Viridiplantae	O	Belongs to the small heat shock protein (HSP20) family	-	GO:0005575,GO:0005622,GO:0005623,GO:0005737,GO:0044424,GO:0044464	-	ko:K13993	ko04141,map04141	-	-	-	ko00000,ko00001,ko03110	-	-	-	HSP20
XLOC_002776.p2	2711.XP_006471398.1	5.36e-09	60.5	COG0324@1|root,KOG1384@2759|Eukaryota,37MKD@33090|Viridiplantae,3GHDH@35493|Streptophyta	33090|Viridiplantae	J	Belongs to the IPP transferase family	-	GO:0003674,GO:0003824,GO:0005575,GO:0005622,GO:0005623,GO:0005737,GO:0005739,GO:0005829,GO:0006139,GO:0006396,GO:0006399,GO:0006400,GO:0006725,GO:0006807,GO:0008033,GO:0008150,GO:0008152,GO:0009058,GO:0009308,GO:0009451,GO:0009690,GO:0009691,GO:0009824,GO:0009987,GO:0010467,GO:0010817,GO:0016070,GO:0016740,GO:0016765,GO:0034470,GO:0034641,GO:0034660,GO:0034754,GO:0042445,GO:0042446,GO:0043170,GO:…	2.5.1.75	ko:K00791	ko00908,ko01100,ko01110,map00908,map01100,map01110	-	R01122	RC02820	ko00000,ko00001,ko01000,ko01006,ko03016	-	-	-	IPPT
XLOC_000960.p1	4113.PGSC0003DMT400007793	0	1948	COG5077@1|root,KOG1863@2759|Eukaryota,37IFY@33090|Viridiplantae,3G74J@35493|Streptophyta,44NZ0@71274|asterids	33090|Viridiplantae	O	Ubiquitin carboxyl-terminal hydrolase	-	-	3.4.19.12	ko:K11838	ko04068,ko05168,ko05169,ko05203,map04068,map05168,map05169,map05203	-	-	-	ko00000,ko00001,ko01000,ko01002,ko04121	-	-	-	MATH,UCH,USP7_C2,USP7_ICP0_bdg
XLOC_002001.p1	4113.PGSC0003DMT400016469	2.64e-51	166	COG2801@1|root,KOG0017@2759|Eukaryota,382E5@33090|Viridiplantae,3GRAE@35493|Streptophyta	33090|Viridiplantae	L	transposition, RNA-mediated	-	-	-	-	-	-	-	-	-	-	-	-	-
XLOC_002300.p1	4081.Solyc06g083550.1.1	4.77e-254	699	28J4V@1|root,2QRGX@2759|Eukaryota,37R8I@33090|Viridiplantae,3GE7R@35493|Streptophyta,44PE4@71274|asterids	33090|Viridiplantae	S	F-box domain	-	GO:0003674,GO:0003824,GO:0004842,GO:0006464,GO:0006508,GO:0006511,GO:0006807,GO:0008150,GO:0008152,GO:0009056,GO:0009057,GO:0009987,GO:0010498,GO:0016567,GO:0016740,GO:0019538,GO:0019787,GO:0019941,GO:0030163,GO:0031146,GO:0032446,GO:0036211,GO:0043161,GO:0043170,GO:0043412,GO:0043632,GO:0044237,GO:0044238,GO:0044248,GO:0044257,GO:0044260,GO:0044265,GO:0044267,GO:0051603,GO:0070647,GO:0071704,GO:…	-	-	-	-	-	-	-	-	-	-	F-box,F-box-like
XLOC_002300.p2	4113.PGSC0003DMT400051752	8.05e-106	316	KOG2567@1|root,KOG2567@2759|Eukaryota,37I30@33090|Viridiplantae,3GDP9@35493|Streptophyta,44R93@71274|asterids	33090|Viridiplantae	S	Alba	-	-	3.1.26.5	ko:K14525	ko03008,ko03013,map03008,map03013	-	-	-	ko00000,ko00001,ko01000,ko03009,ko03016,ko03029	-	-	-	Alba
XLOC_001799.p1	4098.XP_009611799.1	9.89e-296	816	28HDN@1|root,2QPRV@2759|Eukaryota,37R4U@33090|Viridiplantae,3G8CU@35493|Streptophyta,44BMS@71274|asterids	33090|Viridiplantae	S	Zeta toxin	-	-	-	-	-	-	-	-	-	-	-	-	Zeta_toxin
XLOC_000082.p1	4081.Solyc10g007690.2.1	1.33e-187	522	2CMZV@1|root,2QT09@2759|Eukaryota,37JA4@33090|Viridiplantae,3GEZH@35493|Streptophyta,44PXT@71274|asterids	33090|Viridiplantae	C	The light-harvesting complex (LHC) functions as a light receptor, it captures and delivers excitation energy to photosystems with which it is closely associated	LHCA3	GO:0003674,GO:0005488,GO:0005515,GO:0005575,GO:0005622,GO:0005623,GO:0005737,GO:0006091,GO:0006950,GO:0008150,GO:0008152,GO:0009266,GO:0009314,GO:0009409,GO:0009416,GO:0009507,GO:0009526,GO:0009532,GO:0009534,GO:0009535,GO:0009536,GO:0009570,GO:0009579,GO:0009628,GO:0009642,GO:0009644,GO:0009645,GO:0009719,GO:0009725,GO:0009735,GO:0009765,GO:0009768,GO:0009941,GO:0009987,GO:0010033,GO:0010287,GO:…	-	ko:K08909	ko00196,map00196	-	-	-	ko00000,ko00001,ko00194	-	-	-	Chloroa_b-bind
XLOC_001358.p1	4113.PGSC0003DMT400076275	1.32e-70	228	28NA2@1|root,2QUVH@2759|Eukaryota,37TM4@33090|Viridiplantae,3GFTW@35493|Streptophyta,44FAN@71274|asterids	33090|Viridiplantae	S	F-Box protein	-	-	-	-	-	-	-	-	-	-	-	-	F-box,FBA_1,FBA_3
XLOC_001358.p2	4081.Solyc09g091710.1.1	9.51e-42	149	28NA2@1|root,2QUVH@2759|Eukaryota,37TM4@33090|Viridiplantae,3GFTW@35493|Streptophyta,44FAN@71274|asterids	33090|Viridiplantae	S	F-Box protein	-	-	-	-	-	-	-	-	-	-	-	-	F-box,FBA_1,FBA_3
XLOC_001901.p1	4096.XP_009769252.1	0	1579	KOG1052@1|root,KOG1052@2759|Eukaryota,37TME@33090|Viridiplantae,3GH63@35493|Streptophyta,44RA4@71274|asterids	33090|Viridiplantae	P	Glutamate-gated receptor that probably acts as non- selective cation channel	-	-	-	ko:K05387	-	-	-	-	ko00000,ko04040	1.A.10.1.10,1.A.10.1.18,1.A.10.1.7	-	-	ANF_receptor,Lig_chan,SBP_bac_3
XLOC_001813.p1	4113.PGSC0003DMT400042120	2.88e-89	263	KOG4098@1|root,KOG4098@2759|Eukaryota,37U7S@33090|Viridiplantae,3GI51@35493|Streptophyta,44JW4@71274|asterids	33090|Viridiplantae	O	prefoldin subunit	-	GO:0003674,GO:0005488,GO:0005515,GO:0005575,GO:0005622,GO:0005623,GO:0005737,GO:0006457,GO:0008150,GO:0009987,GO:0044183,GO:0044424,GO:0044464	-	ko:K09549	-	-	-	-	ko00000,ko03110	-	-	-	Prefoldin_2
XLOC_001100.p1	4081.Solyc06g082810.2.1	5.76e-147	416	COG1949@1|root,KOG3242@2759|Eukaryota,37NEQ@33090|Viridiplantae,3GAGE@35493|Streptophyta,44MQE@71274|asterids	33090|Viridiplantae	L	Exonuclease	-	GO:0000175,GO:0003674,GO:0003824,GO:0004518,GO:0004527,GO:0004532,GO:0004540,GO:0005575,GO:0005622,GO:0005623,GO:0005737,GO:0005739,GO:0006139,GO:0006725,GO:0006807,GO:0008150,GO:0008152,GO:0008408,GO:0009987,GO:0016070,GO:0016787,GO:0016788,GO:0016796,GO:0016896,GO:0034641,GO:0043170,GO:0043226,GO:0043227,GO:0043229,GO:0043231,GO:0044237,GO:0044238,GO:0044424,GO:0044444,GO:0044464,GO:0046483,GO:…	-	ko:K13288	ko03008,map03008	-	-	-	ko00000,ko00001,ko01000,ko03009,ko03019	-	-	-	RNase_T
XLOC_001191.p1	4098.XP_009629337.1	0	897	COG0572@1|root,KOG4203@2759|Eukaryota,37MJC@33090|Viridiplantae,3GESD@35493|Streptophyta,44DE4@71274|asterids	33090|Viridiplantae	F	Belongs to the uridine kinase family	-	GO:0003674,GO:0003824,GO:0004849,GO:0005575,GO:0005622,GO:0005623,GO:0005737,GO:0005829,GO:0006139,GO:0006206,GO:0006213,GO:0006220,GO:0006221,GO:0006222,GO:0006725,GO:0006753,GO:0006793,GO:0006796,GO:0006807,GO:0008150,GO:0008152,GO:0008655,GO:0009058,GO:0009112,GO:0009116,GO:0009117,GO:0009119,GO:0009123,GO:0009124,GO:0009129,GO:0009130,GO:0009156,GO:0009161,GO:0009163,GO:0009165,GO:0009173,GO:…	2.7.1.48	ko:K00876	ko00240,ko00983,ko01100,map00240,map00983,map01100	-	R00513,R00516,R00517,R00962,R00964,R00967,R00968,R00970,R01548,R01549,R01880,R02091,R02096,R02097,R02327,R02332,R02371,R02372,R08232	RC00002,RC00017	ko00000,ko00001,ko01000	-	-	-	PRK,UPRTase
XLOC_002092.p1	4081.Solyc06g072700.2.1	6.73e-117	348	KOG1603@1|root,KOG1603@2759|Eukaryota,37PZX@33090|Viridiplantae,3GECA@35493|Streptophyta,44Q34@71274|asterids	33090|Viridiplantae	P	Heavy-metal-associated domain	-	GO:0003674,GO:0005488,GO:0005575,GO:0005622,GO:0005623,GO:0005737,GO:0005886,GO:0006810,GO:0006811,GO:0006812,GO:0006873,GO:0006875,GO:0008150,GO:0009987,GO:0016020,GO:0019725,GO:0030001,GO:0030003,GO:0042592,GO:0043167,GO:0043169,GO:0044424,GO:0044464,GO:0046872,GO:0046914,GO:0046916,GO:0048878,GO:0050801,GO:0051179,GO:0051234,GO:0055065,GO:0055076,GO:0055080,GO:0055082,GO:0065007,GO:0065008,GO:…	-	-	-	-	-	-	-	-	-	-	HMA
XLOC_000229.p1	4113.PGSC0003DMT400049906	1.3e-255	709	28NQM@1|root,2QVAG@2759|Eukaryota,37J46@33090|Viridiplantae,3G8E8@35493|Streptophyta,44T0F@71274|asterids	33090|Viridiplantae	K	ELM2	-	GO:0000003,GO:0000118,GO:0003006,GO:0005575,GO:0005622,GO:0005623,GO:0005634,GO:0005654,GO:0006325,GO:0006464,GO:0006476,GO:0006807,GO:0006996,GO:0007275,GO:0007276,GO:0008150,GO:0008152,GO:0009555,GO:0009893,GO:0009987,GO:0010468,GO:0010604,GO:0010628,GO:0016043,GO:0016569,GO:0016570,GO:0016575,GO:0019222,GO:0019538,GO:0019953,GO:0022412,GO:0022414,GO:0030154,GO:0031974,GO:0031981,GO:0032501,GO:…	-	-	-	-	-	-	-	-	-	-	ARID,Myb_DNA-binding
XLOC_001714.p1	4113.PGSC0003DMT400005369	1.19e-124	358	2AI9Z@1|root,2RZ4B@2759|Eukaryota,37UM5@33090|Viridiplantae,3GJ47@35493|Streptophyta,44JT4@71274|asterids	33090|Viridiplantae	S	isoform X1	-	-	-	-	-	-	-	-	-	-	-	-	-
XLOC_000429.p1	4096.XP_009792890.1	4.67e-137	390	COG5066@1|root,KOG0439@2759|Eukaryota,37HIK@33090|Viridiplantae,3GC3J@35493|Streptophyta,44QJ5@71274|asterids	33090|Viridiplantae	U	MSP (Major sperm protein) domain	-	-	-	-	-	-	-	-	-	-	-	-	Motile_Sperm
XLOC_001206.p1	4113.PGSC0003DMT400037351	0	961	COG5095@1|root,KOG2549@2759|Eukaryota,37MFK@33090|Viridiplantae,3G92R@35493|Streptophyta,44F48@71274|asterids	33090|Viridiplantae	K	Transcription initiation factor TFIID	-	GO:0000123,GO:0000124,GO:0000228,GO:0000428,GO:0000785,GO:0000790,GO:0005575,GO:0005622,GO:0005623,GO:0005634,GO:0005654,GO:0005667,GO:0005669,GO:0005694,GO:0006139,GO:0006325,GO:0006338,GO:0006351,GO:0006352,GO:0006366,GO:0006367,GO:0006464,GO:0006473,GO:0006475,GO:0006725,GO:0006807,GO:0006996,GO:0008150,GO:0008152,GO:0009058,GO:0009059,GO:0009987,GO:0010467,GO:0016043,GO:0016070,GO:0016569,GO:…	-	ko:K03131	ko03022,ko05168,map03022,map05168	-	-	-	ko00000,ko00001,ko03021,ko03036	-	-	-	TAF,TAF6_C
XLOC_000861.p1	4098.XP_009591031.1	3.45e-153	432	COG1097@1|root,KOG1004@2759|Eukaryota,37MH0@33090|Viridiplantae,3GDXX@35493|Streptophyta,44FPI@71274|asterids	33090|Viridiplantae	J	Exosome complex	-	-	-	ko:K03681	ko03018,map03018	M00391	-	-	ko00000,ko00001,ko00002,ko03019	-	-	-	KH_6
XLOC_000974.p1	4096.XP_009804417.1	0	880	KOG1435@1|root,KOG1435@2759|Eukaryota,37JPF@33090|Viridiplantae,3GETN@35493|Streptophyta,44NYY@71274|asterids	33090|Viridiplantae	IT	Ergosterol biosynthesis ERG4/ERG24 family	-	GO:0003674,GO:0003824,GO:0005575,GO:0005622,GO:0005623,GO:0005737,GO:0005783,GO:0005789,GO:0005794,GO:0005886,GO:0006629,GO:0006694,GO:0008150,GO:0008152,GO:0008202,GO:0008610,GO:0009058,GO:0009918,GO:0010817,GO:0012505,GO:0016020,GO:0016128,GO:0016129,GO:0016131,GO:0016132,GO:0016491,GO:0016627,GO:0031984,GO:0042175,GO:0042445,GO:0042446,GO:0043226,GO:0043227,GO:0043229,GO:0043231,GO:0044238,GO:…	1.3.1.21	ko:K00213	ko00100,ko01100,ko01110,map00100,map01100,map01110	M00101	R01451,R01456,R07487,R07492	RC00138	ko00000,ko00001,ko00002,ko01000	-	-	-	ERG4_ERG24
XLOC_001677.p1	4113.PGSC0003DMT400074346	3.21e-198	551	28K47@1|root,2QSIR@2759|Eukaryota,37NIT@33090|Viridiplantae,3GB4M@35493|Streptophyta,44MH5@71274|asterids	33090|Viridiplantae	S	Belongs to the sterol desaturase family	-	GO:0006629,GO:0006720,GO:0006721,GO:0008150,GO:0008152,GO:0008299,GO:0008610,GO:0009058,GO:0009987,GO:0016108,GO:0016109,GO:0016114,GO:0016116,GO:0016117,GO:0016122,GO:0016123,GO:0042440,GO:0044237,GO:0044238,GO:0044249,GO:0044255,GO:0046148,GO:0071704,GO:1901576	1.14.15.24	ko:K15746	ko00906,ko01100,ko01110,map00906,map01100,map01110	M00372	R07530,R07558,R07559,R07561,R07562,R07568,R07569,R07570,R07572,R07851,R09747	RC00478,RC00704,RC02629	ko00000,ko00001,ko00002,ko01000	-	-	-	FA_hydroxylase
XLOC_000357.p1	57918.XP_004294596.1	2.17e-61	196	KOG1744@1|root,KOG1744@2759|Eukaryota,37MGR@33090|Viridiplantae,3GF3I@35493|Streptophyta,4JRPV@91835|fabids	33090|Viridiplantae	B	Histone H2B	-	-	-	ko:K11252	ko05034,ko05203,ko05322,map05034,map05203,map05322	-	-	-	ko00000,ko00001,ko03036,ko04147	-	-	-	Histone
XLOC_001805.p1	4096.XP_009775786.1	7.34e-65	221	28PIK@1|root,2QW6P@2759|Eukaryota,37MRK@33090|Viridiplantae,3G8BG@35493|Streptophyta,44QAP@71274|asterids	33090|Viridiplantae	S	MATH domain-containing protein At5g43560-like	-	GO:0002376,GO:0003674,GO:0005488,GO:0005515,GO:0005575,GO:0005622,GO:0005623,GO:0005737,GO:0005829,GO:0005886,GO:0006914,GO:0006950,GO:0006952,GO:0006955,GO:0006996,GO:0007033,GO:0008150,GO:0008152,GO:0009056,GO:0009987,GO:0016020,GO:0016043,GO:0016236,GO:0019899,GO:0019900,GO:0019901,GO:0043424,GO:0044237,GO:0044248,GO:0044424,GO:0044444,GO:0044464,GO:0045087,GO:0050896,GO:0061919,GO:0071840,GO:…	-	-	-	-	-	-	-	-	-	-	MATH
XLOC_001110.p1	4113.PGSC0003DMT400051966	2.85e-178	498	COG5196@1|root,KOG3106@2759|Eukaryota,37PGT@33090|Viridiplantae,3GD56@35493|Streptophyta,44CA2@71274|asterids	33090|Viridiplantae	U	ER lumen protein retaining receptor	-	GO:0005575,GO:0005622,GO:0005623,GO:0005737,GO:0005783,GO:0005789,GO:0012505,GO:0016020,GO:0031984,GO:0042175,GO:0043226,GO:0043227,GO:0043229,GO:0043231,GO:0044422,GO:0044424,GO:0044425,GO:0044432,GO:0044444,GO:0044446,GO:0044464,GO:0098827	-	ko:K10949	ko05110,map05110	-	-	-	ko00000,ko00001,ko04131	-	-	-	ER_lumen_recept
XLOC_000746.p1	4096.XP_009786840.1	3.05e-261	717	COG0596@1|root,KOG1454@2759|Eukaryota,37K1T@33090|Viridiplantae,3G94K@35493|Streptophyta,44EEQ@71274|asterids	33090|Viridiplantae	S	Alpha/beta hydrolase family	-	-	-	-	-	-	-	-	-	-	-	-	Abhydrolase_1,Abhydrolase_6,Hydrolase_4
XLOC_002060.p1	4096.XP_009792012.1	3.23e-192	538	COG1028@1|root,KOG1200@2759|Eukaryota,37J83@33090|Viridiplantae,3GAYA@35493|Streptophyta,44HBF@71274|asterids	33090|Viridiplantae	Q	3-oxoacyl- acyl-carrier-protein reductase	-	-	1.1.1.100	ko:K00059	ko00061,ko00333,ko00780,ko01040,ko01100,ko01130,ko01212,map00061,map00333,map00780,map01040,map01100,map01130,map01212	M00083,M00572	R04533,R04534,R04536,R04543,R04566,R04953,R04964,R07759,R07763,R10116,R10120,R11671	RC00029,RC00117	ko00000,ko00001,ko00002,ko01000,ko01004	-	-	iRC1080.CRv4_Au5_s3_g10590_t1	adh_short,adh_short_C2
XLOC_002060.p2	15368.BRADI3G43780.1	4.94e-10	62.8	COG5043@1|root,KOG1809@2759|Eukaryota,37IJB@33090|Viridiplantae,3GAN0@35493|Streptophyta,3KV4P@4447|Liliopsida,3IGHR@38820|Poales	33090|Viridiplantae	U	Vacuolar protein sorting-associated protein 62	-	-	-	ko:K19525	-	-	-	-	ko00000	-	-	-	C2,Chorein_N,Pex24p,SHR-BD,VPS13,VPS13_C,VPS13_mid_rpt,Vps62
XLOC_001175.p1	4113.PGSC0003DMT400029242	6.25e-287	785	COG0057@1|root,KOG0657@2759|Eukaryota,37HSA@33090|Viridiplantae,3GEIW@35493|Streptophyta,44DBG@71274|asterids	33090|Viridiplantae	G	Belongs to the glyceraldehyde-3-phosphate dehydrogenase family	-	GO:0000003,GO:0003006,GO:0003674,GO:0003824,GO:0004365,GO:0005488,GO:0005507,GO:0005575,GO:0005622,GO:0005623,GO:0005737,GO:0005975,GO:0007275,GO:0008150,GO:0008152,GO:0008270,GO:0009536,GO:0009555,GO:0009719,GO:0009725,GO:0009735,GO:0009791,GO:0009908,GO:0010033,GO:0016020,GO:0016491,GO:0016620,GO:0016903,GO:0022414,GO:0022622,GO:0032501,GO:0032502,GO:0042221,GO:0042592,GO:0043167,GO:0043169,GO:…	1.2.1.12	ko:K00134	ko00010,ko00710,ko01100,ko01110,ko01120,ko01130,ko01200,ko01230,ko04066,ko05010,map00010,map00710,map01100,map01110,map01120,map01130,map01200,map01230,map04066,map05010	M00001,M00002,M00003,M00165,M00166,M00308,M00552	R01061	RC00149	ko00000,ko00001,ko00002,ko01000,ko04131,ko04147	-	-	-	Gp_dh_C,Gp_dh_N
XLOC_001413.p1	4096.XP_009789093.1	5.64e-177	498	COG0676@1|root,KOG1594@2759|Eukaryota,37MSX@33090|Viridiplantae,3GCG7@35493|Streptophyta,44HZE@71274|asterids	33090|Viridiplantae	G	Belongs to the glucose-6-phosphate 1-epimerase family	-	-	5.1.3.15	ko:K01792	ko00010,ko01100,ko01110,ko01120,ko01130,map00010,map01100,map01110,map01120,map01130	-	R02739	RC00563	ko00000,ko00001,ko01000	-	-	-	Aldose_epim
XLOC_001665.p1	4113.PGSC0003DMT400037141	1.28e-120	353	COG0705@1|root,KOG2289@2759|Eukaryota,37S6H@33090|Viridiplantae,3G799@35493|Streptophyta,44H9T@71274|asterids	33090|Viridiplantae	T	Rhomboid-like protein	-	GO:0000139,GO:0002791,GO:0002792,GO:0005575,GO:0005622,GO:0005623,GO:0005737,GO:0005783,GO:0005789,GO:0005794,GO:0005911,GO:0006928,GO:0008150,GO:0008283,GO:0009506,GO:0009894,GO:0009966,GO:0009987,GO:0010646,GO:0012505,GO:0016020,GO:0016477,GO:0019222,GO:0023051,GO:0030054,GO:0030162,GO:0031090,GO:0031323,GO:0031329,GO:0031984,GO:0032268,GO:0032879,GO:0032880,GO:0040011,GO:0042058,GO:0042175,GO:…	-	-	-	-	-	-	-	-	-	-	Rhomboid
XLOC_002171.p1	4098.XP_009593880.1	0	1769	COG4354@1|root,KOG1077@2759|Eukaryota,37JP0@33090|Viridiplantae,3GB68@35493|Streptophyta,44ITC@71274|asterids	33090|Viridiplantae	U	Subunit of the adaptor protein complex 2 (AP-2). Adaptor protein complexes function in protein transport via transport vesicles in different membrane traffic pathways. Adaptor protein complexes are vesicle coat components and appear to be involved in cargo selection and vesicle formation. AP-2 is involved in clathrin-dependent endocytosis in which cargo proteins are incorporated into vesicles sur…	-	GO:0005575,GO:0005623,GO:0005886,GO:0016020,GO:0044464,GO:0071944	-	ko:K11824	ko04144,ko04721,ko04961,ko05016,map04144,map04721,map04961,map05016	-	-	-	ko00000,ko00001,ko04131,ko04147	-	-	-	Adaptin_N,Alpha_adaptinC2,Alpha_adaptin_C
XLOC_000096.p1	4096.XP_009790220.1	0	1416	COG0515@1|root,KOG0192@2759|Eukaryota,37J35@33090|Viridiplantae,3GA4S@35493|Streptophyta,44MHJ@71274|asterids	33090|Viridiplantae	T	Serine threonine-protein kinase	-	GO:0001666,GO:0003674,GO:0003824,GO:0004672,GO:0004674,GO:0004712,GO:0005575,GO:0005622,GO:0005623,GO:0005737,GO:0005783,GO:0005789,GO:0006082,GO:0006464,GO:0006468,GO:0006629,GO:0006720,GO:0006721,GO:0006793,GO:0006796,GO:0006807,GO:0006950,GO:0007154,GO:0007165,GO:0008150,GO:0008152,GO:0008299,GO:0008610,GO:0009058,GO:0009628,GO:0009685,GO:0009686,GO:0009719,GO:0009723,GO:0009725,GO:0009743,GO:…	2.7.11.25	ko:K04427	ko04010,ko04013,ko04064,ko04140,ko04152,ko04214,ko04310,ko04380,ko04520,ko04620,ko04621,ko04622,ko04624,ko04657,ko04660,ko04668,ko05140,ko05145,ko05162,ko05168,ko05169,ko05418,map04010,map04013,map04064,map04140,map04152,map04214,map04310,map04380,map04520,map04620,map04621,map04622,map04624,map04657,map04660,map04668,map05140,map05145,map05162,map05168,map05169,map05418	M00686,M00688,M00689	-	-	ko00000,ko00001,ko00002,ko01000,ko01001	-	-	-	EDR1,Pkinase_Tyr
XLOC_002303.p1	4098.XP_009601764.1	3.63e-30	115	2CYMT@1|root,2S573@2759|Eukaryota,37W4R@33090|Viridiplantae,3GKDN@35493|Streptophyta,44TS0@71274|asterids	33090|Viridiplantae	S	At4g13230-like	-	GO:0005575,GO:0005622,GO:0005623,GO:0005737,GO:0005829,GO:0044424,GO:0044444,GO:0044464	-	-	-	-	-	-	-	-	-	-	-
XLOC_001125.p1	4081.Solyc06g083580.2.1	9.28e-303	827	COG3866@1|root,2QQ5F@2759|Eukaryota,37HIU@33090|Viridiplantae,3G7PT@35493|Streptophyta,44RMG@71274|asterids	33090|Viridiplantae	G	Amb_all	-	-	4.2.2.2	ko:K01728	ko00040,ko02024,map00040,map02024	-	R02361,R06240	RC00049,RC00705	ko00000,ko00001,ko01000	-	-	-	Pec_lyase_C
XLOC_002309.p1	4081.Solyc06g083670.2.1	4.87e-184	526	2CDD7@1|root,2S3E5@2759|Eukaryota,37VF3@33090|Viridiplantae,3GMSP@35493|Streptophyta,44Q7F@71274|asterids	33090|Viridiplantae	-	-	-	-	-	-	-	-	-	-	-	-	-	-	-
XLOC_002309.p2	4096.XP_009780630.1	1.16e-72	238	2CDD7@1|root,2S3E5@2759|Eukaryota,37VF3@33090|Viridiplantae,3GMSP@35493|Streptophyta,44Q7F@71274|asterids	33090|Viridiplantae	-	-	-	-	-	-	-	-	-	-	-	-	-	-	-
XLOC_001955.p1	4081.Solyc06g068080.2.1	6.52e-101	292	29XBH@1|root,2RXRG@2759|Eukaryota,37TRZ@33090|Viridiplantae,3GI7S@35493|Streptophyta,44J48@71274|asterids	33090|Viridiplantae	-	-	-	-	-	ko:K20472	-	-	-	-	ko00000,ko04131	-	-	-	Clat_adaptor_s
XLOC_001142.p1	4081.Solyc06g084070.2.1	4.43e-92	271	28MQ3@1|root,2QU81@2759|Eukaryota,37QUC@33090|Viridiplantae,3GW8Q@35493|Streptophyta,44T63@71274|asterids	33090|Viridiplantae	K	Aux IAA proteins are short-lived transcriptional factors that function as repressors of early auxin response genes at low auxin concentrations	-	GO:0005575,GO:0005622,GO:0005623,GO:0005634,GO:0008150,GO:0009719,GO:0009725,GO:0009733,GO:0010033,GO:0042221,GO:0043226,GO:0043227,GO:0043229,GO:0043231,GO:0044424,GO:0044464,GO:0050896	-	ko:K14484	ko04075,map04075	-	-	-	ko00000,ko00001	-	-	-	AUX_IAA
XLOC_000667.p1	4096.XP_009793602.1	8.58e-156	440	COG1358@1|root,KOG3166@2759|Eukaryota,37PYS@33090|Viridiplantae,3G7AX@35493|Streptophyta,44G9W@71274|asterids	33090|Viridiplantae	J	60S ribosomal protein	-	GO:0000470,GO:0003674,GO:0003676,GO:0003723,GO:0003735,GO:0005198,GO:0005488,GO:0005575,GO:0005622,GO:0005623,GO:0005634,GO:0005730,GO:0005737,GO:0005773,GO:0005774,GO:0005829,GO:0005840,GO:0005844,GO:0005911,GO:0006139,GO:0006364,GO:0006396,GO:0006412,GO:0006518,GO:0006725,GO:0006807,GO:0008150,GO:0008152,GO:0009058,GO:0009059,GO:0009506,GO:0009507,GO:0009536,GO:0009987,GO:0010467,GO:0015934,GO:…	-	ko:K02936	ko03010,map03010	M00177,M00179	-	-	br01610,ko00000,ko00001,ko00002,ko03009,ko03011	-	-	-	Ribosomal_L7Ae
XLOC_000004.p1	4113.PGSC0003DMT400029232	6.44e-198	554	2CM7F@1|root,2QPIN@2759|Eukaryota,37KPC@33090|Viridiplantae,3GGYK@35493|Streptophyta,44DZH@71274|asterids	33090|Viridiplantae	S	At4g15545-like	-	-	-	-	-	-	-	-	-	-	-	-	-
XLOC_000007.p1	4096.XP_009787955.1	3.46e-263	729	COG0631@1|root,KOG0698@2759|Eukaryota,37K1F@33090|Viridiplantae,3G7HE@35493|Streptophyta,44T17@71274|asterids	33090|Viridiplantae	T	phosphatase 2c	-	GO:0005575,GO:0005623,GO:0005886,GO:0016020,GO:0044464,GO:0071944	-	-	-	-	-	-	-	-	-	-	PP2C
XLOC_000007.p2	4113.PGSC0003DMT400029340	1.46e-38	146	COG0631@1|root,KOG0698@2759|Eukaryota,37K1F@33090|Viridiplantae,3G7HE@35493|Streptophyta,44T17@71274|asterids	33090|Viridiplantae	T	phosphatase 2c	-	GO:0005575,GO:0005623,GO:0005886,GO:0016020,GO:0044464,GO:0071944	-	-	-	-	-	-	-	-	-	-	PP2C
XLOC_002651.p1	4113.PGSC0003DMT400042532	3.7e-98	288	29XQ1@1|root,2RXSC@2759|Eukaryota,37U84@33090|Viridiplantae,3GHVM@35493|Streptophyta,44QPS@71274|asterids	33090|Viridiplantae	S	Avr9 Cf-9 rapidly elicited protein 146	-	-	-	-	-	-	-	-	-	-	-	-	DUF761
XLOC_001277.p1	4098.XP_009587374.1	2.16e-178	511	2AUJW@1|root,2RZUA@2759|Eukaryota,37V3Q@33090|Viridiplantae,3GJ57@35493|Streptophyta	33090|Viridiplantae	S	F-Box protein	-	-	-	-	-	-	-	-	-	-	-	-	F-box,FBD,LRR_2
XLOC_001296.p1	4081.Solyc02g086240.2.1	4.53e-117	335	COG0094@1|root,KOG0397@2759|Eukaryota,37J8Q@33090|Viridiplantae,3GEA6@35493|Streptophyta,44NQI@71274|asterids	33090|Viridiplantae	J	ribosomal protein	-	GO:0000027,GO:0003674,GO:0003676,GO:0003723,GO:0003729,GO:0003735,GO:0005198,GO:0005488,GO:0005575,GO:0005622,GO:0005623,GO:0005634,GO:0005730,GO:0005737,GO:0005773,GO:0005829,GO:0005840,GO:0005911,GO:0006412,GO:0006518,GO:0006807,GO:0006996,GO:0008150,GO:0008152,GO:0009058,GO:0009059,GO:0009506,GO:0009507,GO:0009536,GO:0009987,GO:0010467,GO:0015934,GO:0016020,GO:0016043,GO:0019538,GO:0022607,GO:…	-	ko:K02868	ko03010,map03010	M00177	-	-	br01610,ko00000,ko00001,ko00002,ko03011	-	-	-	Ribosomal_L5,Ribosomal_L5_C
XLOC_000046.p1	4113.PGSC0003DMT400037324	9.55e-136	386	2C453@1|root,2QVCH@2759|Eukaryota,37UWS@33090|Viridiplantae,3GB9E@35493|Streptophyta,44JC3@71274|asterids	33090|Viridiplantae	S	Oxygen evolving enhancer protein 3 (PsbQ)	-	GO:0003674,GO:0003824,GO:0005575,GO:0005622,GO:0005623,GO:0005737,GO:0006091,GO:0008150,GO:0008152,GO:0009055,GO:0009344,GO:0009507,GO:0009521,GO:0009523,GO:0009532,GO:0009534,GO:0009535,GO:0009536,GO:0009570,GO:0009579,GO:0009654,GO:0009767,GO:0009987,GO:0015979,GO:0016020,GO:0016491,GO:0019684,GO:0022900,GO:0031976,GO:0031977,GO:0031984,GO:0032991,GO:0034357,GO:0042651,GO:0043226,GO:0043227,GO:…	-	ko:K08901	ko00195,ko01100,map00195,map01100	-	-	-	ko00000,ko00001,ko00194	-	-	-	PsbQ
XLOC_000888.p1	4081.Solyc06g072250.2.1	2.49e-196	545	COG0500@1|root,KOG1541@2759|Eukaryota,37MBF@33090|Viridiplantae,3GDN3@35493|Streptophyta,44QGQ@71274|asterids	33090|Viridiplantae	Q	Methyltransferase involved in Williams-Beuren syndrome	-	GO:0000154,GO:0001510,GO:0003674,GO:0003824,GO:0005575,GO:0005622,GO:0005623,GO:0005634,GO:0005730,GO:0006139,GO:0006364,GO:0006396,GO:0006725,GO:0006807,GO:0006950,GO:0007275,GO:0008150,GO:0008152,GO:0008168,GO:0008173,GO:0008649,GO:0008757,GO:0009451,GO:0009611,GO:0009653,GO:0009791,GO:0009888,GO:0009987,GO:0010015,GO:0010073,GO:0010074,GO:0010078,GO:0010467,GO:0016070,GO:0016072,GO:0016435,GO:…	2.1.1.309	ko:K19306	-	-	-	-	ko00000,ko01000,ko03009	-	-	-	Methyltransf_11,WBS_methylT
XLOC_000526.p1	4096.XP_009768842.1	1.12e-141	404	COG0065@1|root,KOG0454@2759|Eukaryota,37KJK@33090|Viridiplantae,3G902@35493|Streptophyta,44D2F@71274|asterids	33090|Viridiplantae	E	Aconitase C-terminal domain	-	GO:0003674,GO:0003824,GO:0003861,GO:0005575,GO:0005622,GO:0005623,GO:0005737,GO:0006082,GO:0006520,GO:0006551,GO:0006790,GO:0006807,GO:0006950,GO:0006970,GO:0006996,GO:0007275,GO:0008150,GO:0008152,GO:0008652,GO:0009058,GO:0009081,GO:0009082,GO:0009098,GO:0009507,GO:0009532,GO:0009536,GO:0009570,GO:0009628,GO:0009651,GO:0009657,GO:0009658,GO:0009987,GO:0016043,GO:0016053,GO:0016143,GO:0016144,GO:…	4.2.1.170,4.2.1.33,4.2.1.35	ko:K01704,ko:K21359	ko00290,ko00660,ko00966,ko01100,ko01110,ko01210,ko01230,map00290,map00660,map00966,map01100,map01110,map01210,map01230	M00432,M00535	R03896,R03898,R03968,R04001,R08620,R08624,R08628,R08634,R08641,R08645,R10170	RC00497,RC00976,RC00977,RC01041,RC01046,RC03072	br01601,ko00000,ko00001,ko00002,ko01000	-	-	-	Aconitase_C
XLOC_002094.p1	4113.PGSC0003DMT400069550	1.07e-195	557	COG5169@1|root,KOG0627@2759|Eukaryota,37HIT@33090|Viridiplantae,3G7X5@35493|Streptophyta,44SYX@71274|asterids	33090|Viridiplantae	K	heat shock factor	HSF3	GO:0003674,GO:0003676,GO:0003677,GO:0003700,GO:0005488,GO:0005575,GO:0005622,GO:0005623,GO:0005634,GO:0006355,GO:0006950,GO:0008150,GO:0009266,GO:0009408,GO:0009628,GO:0009889,GO:0010468,GO:0010556,GO:0019219,GO:0019222,GO:0031323,GO:0031326,GO:0043226,GO:0043227,GO:0043229,GO:0043231,GO:0044424,GO:0044464,GO:0050789,GO:0050794,GO:0050896,GO:0051171,GO:0051252,GO:0060255,GO:0065007,GO:0080090,GO:…	-	ko:K09414,ko:K09419	ko04212,ko05134,map04212,map05134	-	-	-	ko00000,ko00001,ko03000	-	-	-	HSF_DNA-bind
XLOC_002094.p2	4081.Solyc06g072760.2.1	3.15e-138	398	COG5325@1|root,KOG0811@2759|Eukaryota,38AF0@33090|Viridiplantae,3GW2E@35493|Streptophyta,44Q68@71274|asterids	33090|Viridiplantae	U	Belongs to the syntaxin family	-	-	-	ko:K08488	ko04130,ko04145,map04130,map04145	-	-	-	ko00000,ko00001,ko04131,ko04147	-	-	-	SNARE,Syntaxin_2
XLOC_000346.p1	4113.PGSC0003DMT400068494	0	1147	KOG0610@1|root,KOG0610@2759|Eukaryota,37JZ7@33090|Viridiplantae,3G8SU@35493|Streptophyta,44PBA@71274|asterids	33090|Viridiplantae	T	Serine/Threonine protein kinases, catalytic domain	-	GO:0003674,GO:0003824,GO:0004672,GO:0004674,GO:0005575,GO:0005622,GO:0005623,GO:0005634,GO:0005737,GO:0005886,GO:0006464,GO:0006468,GO:0006793,GO:0006796,GO:0006807,GO:0007154,GO:0007165,GO:0008150,GO:0008152,GO:0009987,GO:0016020,GO:0016301,GO:0016310,GO:0016740,GO:0016772,GO:0016773,GO:0019538,GO:0023052,GO:0035556,GO:0036211,GO:0043170,GO:0043226,GO:0043227,GO:0043229,GO:0043231,GO:0043412,GO:…	-	-	-	-	-	-	-	-	-	-	Pkinase
XLOC_001388.p1	4098.XP_009606335.1	0	982	COG3424@1|root,2QPKZ@2759|Eukaryota,37QQP@33090|Viridiplantae,3G7B3@35493|Streptophyta,44GI5@71274|asterids	33090|Viridiplantae	I	3-ketoacyl-CoA synthase	KCS1	GO:0003674,GO:0003824,GO:0004312,GO:0005575,GO:0005622,GO:0005623,GO:0005737,GO:0005783,GO:0005829,GO:0005840,GO:0006950,GO:0008150,GO:0008152,GO:0009058,GO:0009266,GO:0009314,GO:0009409,GO:0009416,GO:0009628,GO:0009922,GO:0010025,GO:0010166,GO:0012505,GO:0016020,GO:0016740,GO:0016746,GO:0016747,GO:0022626,GO:0032991,GO:0043226,GO:0043227,GO:0043228,GO:0043229,GO:0043231,GO:0043232,GO:0044424,GO:…	2.3.1.199	ko:K15397	ko00062,ko01110,map00062,map01110	M00415	R09419,R10825	RC00004,RC02888,RC02997	ko00000,ko00001,ko00002,ko01000	-	-	-	ACP_syn_III_C,FAE1_CUT1_RppA
XLOC_001542.p1	4096.XP_009772645.1	1.45e-72	239	28HNX@1|root,2QVZK@2759|Eukaryota,37Q2C@33090|Viridiplantae,3GESC@35493|Streptophyta,44NDB@71274|asterids	33090|Viridiplantae	-	-	-	-	-	-	-	-	-	-	-	-	-	-	-
XLOC_001909.p1	4113.PGSC0003DMT400012431	4.13e-277	760	KOG0118@1|root,KOG0118@2759|Eukaryota,37I0N@33090|Viridiplantae,3G7W6@35493|Streptophyta,44MT1@71274|asterids	33090|Viridiplantae	A	RNA recognition motif	-	GO:0000323,GO:0003674,GO:0003676,GO:0003723,GO:0003729,GO:0005488,GO:0005575,GO:0005622,GO:0005623,GO:0005634,GO:0005654,GO:0005737,GO:0005764,GO:0005773,GO:0006355,GO:0006357,GO:0006915,GO:0006950,GO:0006952,GO:0007154,GO:0007165,GO:0007166,GO:0007167,GO:0007169,GO:0008150,GO:0008219,GO:0008543,GO:0009719,GO:0009889,GO:0009987,GO:0010033,GO:0010468,GO:0010494,GO:0010556,GO:0012501,GO:0019219,GO:…	-	ko:K13201	-	-	-	-	ko00000,ko03019,ko03041	-	-	-	RRM_1
XLOC_001129.p1	4098.XP_009590437.1	7.57e-316	878	28JXY@1|root,2QSCA@2759|Eukaryota,37KGY@33090|Viridiplantae,3GASI@35493|Streptophyta,44DJC@71274|asterids	33090|Viridiplantae	T	Domain found in a variety of signalling proteins, always encircled by uDENN and dDENN	-	-	-	ko:K20164	-	-	-	-	ko00000,ko04131	-	-	-	DENN,dDENN,uDENN
XLOC_001129.p2	4098.XP_009590437.1	1.62e-219	629	28JXY@1|root,2QSCA@2759|Eukaryota,37KGY@33090|Viridiplantae,3GASI@35493|Streptophyta,44DJC@71274|asterids	33090|Viridiplantae	T	Domain found in a variety of signalling proteins, always encircled by uDENN and dDENN	-	-	-	ko:K20164	-	-	-	-	ko00000,ko04131	-	-	-	DENN,dDENN,uDENN
XLOC_000590.p1	4113.PGSC0003DMT400041978	0	960	COG1499@1|root,KOG2613@2759|Eukaryota,37KYA@33090|Viridiplantae,3GDTY@35493|Streptophyta,44NQF@71274|asterids	33090|Viridiplantae	J	Acts as an adapter for the XPO1 CRM1-mediated export of the 60S ribosomal subunit	-	-	-	ko:K07562	ko03008,ko03013,map03008,map03013	-	-	-	ko00000,ko00001,ko03009	-	-	-	NMD3
XLOC_001498.p1	4081.Solyc10g024480.1.1	5.07e-62	194	2E1QC@1|root,2S90I@2759|Eukaryota,37X23@33090|Viridiplantae,3GKTW@35493|Streptophyta,44M10@71274|asterids	33090|Viridiplantae	-	-	-	-	-	-	-	-	-	-	-	-	-	-	-
XLOC_002720.p1	4081.Solyc06g072870.1.1	2.57e-299	823	KOG1192@1|root,KOG1192@2759|Eukaryota,37J9T@33090|Viridiplantae,3G9KU@35493|Streptophyta,44SFK@71274|asterids	33090|Viridiplantae	CG	Belongs to the UDP-glycosyltransferase family	-	GO:0003674,GO:0003824,GO:0005575,GO:0005622,GO:0005623,GO:0008194,GO:0016740,GO:0016757,GO:0016758,GO:0035251,GO:0043226,GO:0043227,GO:0043229,GO:0043231,GO:0044424,GO:0044464,GO:0046527,GO:0080043,GO:0080044	-	ko:K13496	ko01110,map01110	-	R08076	RC00005,RC00059	ko00000,ko01000,ko01003	-	GT1	-	UDPGT
XLOC_001664.p2	4096.XP_009768681.1	1.92e-84	263	2CMM1@1|root,2QQSC@2759|Eukaryota,37SSK@33090|Viridiplantae,3GCHX@35493|Streptophyta,44DC0@71274|asterids	33090|Viridiplantae	S	F-box protein	-	-	-	-	-	-	-	-	-	-	-	-	F-box
XLOC_002528.p1	4096.XP_009764763.1	3.94e-183	523	28PWY@1|root,2QWJJ@2759|Eukaryota,37NQA@33090|Viridiplantae,3G852@35493|Streptophyta	33090|Viridiplantae	S	transposon protein	-	-	-	-	-	-	-	-	-	-	-	-	DUF4216,DUF4218,Transpos_assoc,Transposase_21
XLOC_000504.p1	4096.XP_009787077.1	3.16e-17	89	28MH2@1|root,2QU0K@2759|Eukaryota,37MF7@33090|Viridiplantae,3GEP8@35493|Streptophyta,44N31@71274|asterids	33090|Viridiplantae	S	Glycine-rich cell wall structural protein 1.8-like	-	-	-	-	-	-	-	-	-	-	-	-	-
XLOC_000060.p1	4096.XP_009759963.1	3.5e-163	478	28IK5@1|root,2QQX1@2759|Eukaryota,37KMW@33090|Viridiplantae,3GGCF@35493|Streptophyta,44I5V@71274|asterids	33090|Viridiplantae	S	Proton pump-interactor 1-like	-	GO:0003674,GO:0003676,GO:0003723,GO:0003729,GO:0005488,GO:0005575,GO:0005622,GO:0005623,GO:0005737,GO:0005783,GO:0005789,GO:0005886,GO:0005911,GO:0008150,GO:0009506,GO:0010155,GO:0012505,GO:0016020,GO:0030054,GO:0031984,GO:0032879,GO:0034762,GO:0034765,GO:0042175,GO:0043226,GO:0043227,GO:0043229,GO:0043231,GO:0043269,GO:0044422,GO:0044424,GO:0044425,GO:0044432,GO:0044444,GO:0044446,GO:0044464,GO:…	-	-	-	-	-	-	-	-	-	-	-
XLOC_000060.p2	4096.XP_009759963.1	1.06e-19	92	28IK5@1|root,2QQX1@2759|Eukaryota,37KMW@33090|Viridiplantae,3GGCF@35493|Streptophyta,44I5V@71274|asterids	33090|Viridiplantae	S	Proton pump-interactor 1-like	-	GO:0003674,GO:0003676,GO:0003723,GO:0003729,GO:0005488,GO:0005575,GO:0005622,GO:0005623,GO:0005737,GO:0005783,GO:0005789,GO:0005886,GO:0005911,GO:0008150,GO:0009506,GO:0010155,GO:0012505,GO:0016020,GO:0030054,GO:0031984,GO:0032879,GO:0034762,GO:0034765,GO:0042175,GO:0043226,GO:0043227,GO:0043229,GO:0043231,GO:0043269,GO:0044422,GO:0044424,GO:0044425,GO:0044432,GO:0044444,GO:0044446,GO:0044464,GO:…	-	-	-	-	-	-	-	-	-	-	-
XLOC_001426.p1	4081.Solyc10g012170.2.1	4.84e-251	696	COG0515@1|root,KOG1187@2759|Eukaryota,37JR4@33090|Viridiplantae,3G75X@35493|Streptophyta,44GJX@71274|asterids	33090|Viridiplantae	T	Belongs to the protein kinase superfamily	-	GO:0007275,GO:0008150,GO:0009555,GO:0032501,GO:0032502,GO:0048229,GO:0048856	2.7.11.1	ko:K04733	ko04010,ko04064,ko04620,ko04621,ko04624,ko04722,ko05133,ko05140,ko05142,ko05145,ko05152,ko05162,ko05164,map04010,map04064,map04620,map04621,map04624,map04722,map05133,map05140,map05142,map05145,map05152,map05162,map05164	M00686	-	-	ko00000,ko00001,ko00002,ko01000,ko01001	-	-	-	PPR,Pkinase,Pkinase_Tyr
XLOC_001513.p1	4096.XP_009786542.1	0	874	COG5076@1|root,KOG1472@2759|Eukaryota,37JG7@33090|Viridiplantae,3G734@35493|Streptophyta,44I6W@71274|asterids	33090|Viridiplantae	BK	histone acetyltransferase	-	GO:0000003,GO:0000123,GO:0003006,GO:0003674,GO:0003676,GO:0003677,GO:0003824,GO:0004402,GO:0005488,GO:0005575,GO:0005622,GO:0005623,GO:0005634,GO:0005654,GO:0006325,GO:0006355,GO:0006464,GO:0006473,GO:0006475,GO:0006807,GO:0006996,GO:0007275,GO:0008080,GO:0008150,GO:0008152,GO:0009314,GO:0009416,GO:0009628,GO:0009653,GO:0009791,GO:0009889,GO:0009891,GO:0009893,GO:0009908,GO:0009987,GO:0010015,GO:…	2.3.1.48	ko:K06062	ko04330,ko04919,ko05166,ko05203,map04330,map04919,map05166,map05203	-	-	-	ko00000,ko00001,ko01000,ko03021,ko03036	-	-	-	Acetyltransf_1,Bromodomain
XLOC_002350.p1	4113.PGSC0003DMT400061796	9.94e-72	221	KOG4851@1|root,KOG4851@2759|Eukaryota,37VEN@33090|Viridiplantae,3GJBN@35493|Streptophyta,44KKI@71274|asterids	33090|Viridiplantae	S	rRNA processing	-	-	-	-	-	-	-	-	-	-	-	-	rRNA_processing
XLOC_002249.p1	4113.PGSC0003DMT400078269	1.48e-232	654	KOG0584@1|root,KOG0584@2759|Eukaryota,37JUZ@33090|Viridiplantae,3G7DW@35493|Streptophyta,44G47@71274|asterids	33090|Viridiplantae	T	Protein kinase domain	WNK4	GO:0003674,GO:0003824,GO:0004672,GO:0004674,GO:0005575,GO:0005622,GO:0005623,GO:0005634,GO:0005737,GO:0005829,GO:0006464,GO:0006468,GO:0006793,GO:0006796,GO:0006807,GO:0007154,GO:0007165,GO:0008150,GO:0008152,GO:0009987,GO:0016301,GO:0016310,GO:0016740,GO:0016772,GO:0016773,GO:0019538,GO:0023052,GO:0035556,GO:0036211,GO:0043170,GO:0043226,GO:0043227,GO:0043229,GO:0043231,GO:0043412,GO:0044237,GO:…	2.7.11.1	ko:K08867	-	-	-	-	ko00000,ko01000,ko01001,ko01009	-	-	-	Pkinase
XLOC_002249.p2	4113.PGSC0003DMT400078269	9.32e-140	412	KOG0584@1|root,KOG0584@2759|Eukaryota,37JUZ@33090|Viridiplantae,3G7DW@35493|Streptophyta,44G47@71274|asterids	33090|Viridiplantae	T	Protein kinase domain	WNK4	GO:0003674,GO:0003824,GO:0004672,GO:0004674,GO:0005575,GO:0005622,GO:0005623,GO:0005634,GO:0005737,GO:0005829,GO:0006464,GO:0006468,GO:0006793,GO:0006796,GO:0006807,GO:0007154,GO:0007165,GO:0008150,GO:0008152,GO:0009987,GO:0016301,GO:0016310,GO:0016740,GO:0016772,GO:0016773,GO:0019538,GO:0023052,GO:0035556,GO:0036211,GO:0043170,GO:0043226,GO:0043227,GO:0043229,GO:0043231,GO:0043412,GO:0044237,GO:…	2.7.11.1	ko:K08867	-	-	-	-	ko00000,ko01000,ko01001,ko01009	-	-	-	Pkinase
XLOC_002173.p1	4113.PGSC0003DMT400018433	1.98e-282	781	28JS7@1|root,2QTWY@2759|Eukaryota,37NGC@33090|Viridiplantae,3G96B@35493|Streptophyta,44G1I@71274|asterids	33090|Viridiplantae	-	-	-	-	-	-	-	-	-	-	-	-	-	-	-
XLOC_002173.p3	4096.XP_009771139.1	1.1e-95	298	KOG2369@1|root,KOG2369@2759|Eukaryota,37QFQ@33090|Viridiplantae,3G78Q@35493|Streptophyta,44SF0@71274|asterids	33090|Viridiplantae	I	Lecithin:cholesterol acyltransferase	-	-	2.3.1.158	ko:K00679	ko00561,map00561	-	R05333	RC00037,RC00041	ko00000,ko00001,ko01000	-	-	-	LCAT
XLOC_002118.p1	4098.XP_009588400.1	2.15e-238	657	COG3897@1|root,KOG2920@2759|Eukaryota,37N6N@33090|Viridiplantae,3G7JD@35493|Streptophyta,44SZY@71274|asterids	33090|Viridiplantae	S	Histidine protein methyltransferase 1 homolog	-	-	-	-	-	-	-	-	-	-	-	-	Methyltransf_16
XLOC_000536.p1	4113.PGSC0003DMT400035873	5.33e-124	360	KOG1623@1|root,KOG1623@2759|Eukaryota,37I7C@33090|Viridiplantae,3G79V@35493|Streptophyta,44P5Q@71274|asterids	33090|Viridiplantae	U	Mediates both low-affinity uptake and efflux of sugar across the membrane	SWEET1A	GO:0003674,GO:0005215,GO:0005575,GO:0005623,GO:0005886,GO:0005887,GO:0006810,GO:0008150,GO:0008643,GO:0015144,GO:0016020,GO:0016021,GO:0022857,GO:0031224,GO:0031226,GO:0034219,GO:0044425,GO:0044459,GO:0044464,GO:0051119,GO:0051179,GO:0051234,GO:0055085,GO:0071702,GO:0071944	-	ko:K15382	-	-	-	-	ko00000,ko02000	9.A.58.1	-	-	MtN3_slv
XLOC_001014.p1	4098.XP_009598798.1	0	1097	28JYJ@1|root,2QQ5I@2759|Eukaryota,37IVI@33090|Viridiplantae,3GG3D@35493|Streptophyta,44N7J@71274|asterids	33090|Viridiplantae	K	Auxin response factors (ARFs) are transcriptional factors that bind specifically to the DNA sequence 5'-TGTCTC-3' found in the auxin-responsive promoter elements (AuxREs)	-	-	-	-	-	-	-	-	-	-	-	-	Auxin_resp,B3
XLOC_002272.p1	4096.XP_009767927.1	4.88e-120	348	28JZ2@1|root,2QSDG@2759|Eukaryota,37QGX@33090|Viridiplantae,3G9EJ@35493|Streptophyta,44G3M@71274|asterids	33090|Viridiplantae	S	Protein of unknown function (DUF3755)	-	-	-	-	-	-	-	-	-	-	-	-	DUF3755
XLOC_001993.p1	4081.Solyc06g069130.2.1	0	1066	COG5059@1|root,KOG0239@2759|Eukaryota,37MG0@33090|Viridiplantae,3G9BN@35493|Streptophyta,44MPH@71274|asterids	33090|Viridiplantae	Z	Belongs to the TRAFAC class myosin-kinesin ATPase superfamily. Kinesin family	-	GO:0003674,GO:0003774,GO:0003777,GO:0003824,GO:0005575,GO:0005622,GO:0005623,GO:0005856,GO:0005871,GO:0005875,GO:0006928,GO:0007017,GO:0007018,GO:0008150,GO:0009987,GO:0015630,GO:0016462,GO:0016787,GO:0016817,GO:0016818,GO:0016887,GO:0017111,GO:0032991,GO:0043226,GO:0043228,GO:0043229,GO:0043232,GO:0044422,GO:0044424,GO:0044430,GO:0044446,GO:0044464	-	ko:K10406	-	-	-	-	ko00000,ko04812	-	-	-	CH,Kinesin,Microtub_bd
XLOC_001993.p2	4096.XP_009763270.1	1.4e-126	388	COG5059@1|root,KOG0239@2759|Eukaryota,37MG0@33090|Viridiplantae,3G9BN@35493|Streptophyta,44MPH@71274|asterids	33090|Viridiplantae	Z	Belongs to the TRAFAC class myosin-kinesin ATPase superfamily. Kinesin family	-	GO:0003674,GO:0003774,GO:0003777,GO:0003824,GO:0005575,GO:0005622,GO:0005623,GO:0005856,GO:0005871,GO:0005875,GO:0006928,GO:0007017,GO:0007018,GO:0008150,GO:0009987,GO:0015630,GO:0016462,GO:0016787,GO:0016817,GO:0016818,GO:0016887,GO:0017111,GO:0032991,GO:0043226,GO:0043228,GO:0043229,GO:0043232,GO:0044422,GO:0044424,GO:0044430,GO:0044446,GO:0044464	-	ko:K10406	-	-	-	-	ko00000,ko04812	-	-	-	CH,Kinesin,Microtub_bd
XLOC_002542.p1	4096.XP_009763441.1	1.37e-45	159	COG2801@1|root,KOG0017@2759|Eukaryota,37VN9@33090|Viridiplantae,3GJMM@35493|Streptophyta	33090|Viridiplantae	J	gag-polypeptide of LTR copia-type	-	-	-	-	-	-	-	-	-	-	-	-	Retrotran_gag_2,Retrotran_gag_3
XLOC_002542.p2	4096.XP_009763441.1	1.44e-51	172	COG2801@1|root,KOG0017@2759|Eukaryota,37VN9@33090|Viridiplantae,3GJMM@35493|Streptophyta	33090|Viridiplantae	J	gag-polypeptide of LTR copia-type	-	-	-	-	-	-	-	-	-	-	-	-	Retrotran_gag_2,Retrotran_gag_3
XLOC_000623.p1	4081.Solyc06g065510.2.1	9.24e-194	564	KOG4197@1|root,KOG4197@2759|Eukaryota,37QUM@33090|Viridiplantae,3G8MR@35493|Streptophyta,44HAU@71274|asterids	33090|Viridiplantae	S	Pentatricopeptide repeat-containing protein	-	GO:0003674,GO:0003676,GO:0003723,GO:0003824,GO:0004518,GO:0004519,GO:0005488,GO:0005575,GO:0005622,GO:0005623,GO:0005634,GO:0005737,GO:0005829,GO:0006139,GO:0006725,GO:0006807,GO:0007275,GO:0008150,GO:0008152,GO:0009451,GO:0009787,GO:0009788,GO:0009791,GO:0009845,GO:0009966,GO:0009968,GO:0009987,GO:0010029,GO:0010646,GO:0010648,GO:0016070,GO:0016787,GO:0016788,GO:0023051,GO:0023057,GO:0032501,GO:…	-	-	-	-	-	-	-	-	-	-	PPR,PPR_1,PPR_2,PPR_3
XLOC_001891.p1	4113.PGSC0003DMT400068164	2.22e-66	205	2BFXD@1|root,2S181@2759|Eukaryota,37VHP@33090|Viridiplantae,3GJE5@35493|Streptophyta,44KSQ@71274|asterids	33090|Viridiplantae	-	-	-	-	-	-	-	-	-	-	-	-	-	-	-
XLOC_002331.p1	4098.XP_009612810.1	3.52e-232	645	COG0631@1|root,KOG0698@2759|Eukaryota,37TJ5@33090|Viridiplantae,3GAGD@35493|Streptophyta,44JJV@71274|asterids	33090|Viridiplantae	T	Serine/threonine phosphatases, family 2C, catalytic domain	-	-	3.1.3.16	ko:K17505	-	-	-	-	ko00000,ko01000,ko01009	-	-	-	PP2C
XLOC_002331.p2	4113.PGSC0003DMT400051651	1.39e-118	350	28PP4@1|root,2QWBC@2759|Eukaryota,37SEM@33090|Viridiplantae,3GBKZ@35493|Streptophyta,44PH1@71274|asterids	33090|Viridiplantae	S	TIFY	BS1	GO:0003674,GO:0003712,GO:0003714,GO:0005575,GO:0005622,GO:0005623,GO:0005634,GO:0006950,GO:0007275,GO:0008150,GO:0009611,GO:0009889,GO:0009890,GO:0009892,GO:0009966,GO:0010556,GO:0010558,GO:0010605,GO:0010646,GO:0019219,GO:0019222,GO:0023051,GO:0031323,GO:0031324,GO:0031326,GO:0031327,GO:0031347,GO:0032501,GO:0032502,GO:0042127,GO:0043226,GO:0043227,GO:0043229,GO:0043231,GO:0044424,GO:0044464,GO:…	-	-	-	-	-	-	-	-	-	-	CCT_2,tify
XLOC_000550.p1	4096.XP_009758775.1	0	1826	COG5059@1|root,KOG0242@2759|Eukaryota,37KHV@33090|Viridiplantae,3GDT3@35493|Streptophyta,44HJF@71274|asterids	33090|Viridiplantae	Z	Belongs to the TRAFAC class myosin-kinesin ATPase superfamily. Kinesin family	-	GO:0003674,GO:0003774,GO:0003777,GO:0003824,GO:0005575,GO:0005622,GO:0005623,GO:0005856,GO:0005871,GO:0005874,GO:0005875,GO:0005886,GO:0006928,GO:0007017,GO:0007018,GO:0008150,GO:0009987,GO:0015630,GO:0016020,GO:0016462,GO:0016787,GO:0016817,GO:0016818,GO:0016887,GO:0017111,GO:0032991,GO:0035371,GO:0043226,GO:0043228,GO:0043229,GO:0043232,GO:0044422,GO:0044424,GO:0044430,GO:0044446,GO:0044464,GO:…	-	ko:K11498	-	-	-	-	ko00000,ko01009,ko03036	-	-	-	Kinesin,zf-C3HC4_3
XLOC_000384.p1	4113.PGSC0003DMT400036347	1.86e-106	308	2CCPA@1|root,2RZE1@2759|Eukaryota,37UTB@33090|Viridiplantae,3GIBQ@35493|Streptophyta,44RSY@71274|asterids	33090|Viridiplantae	S	Embryo-specific protein 3, (ATS3)	-	GO:0001101,GO:0005575,GO:0005622,GO:0005623,GO:0005737,GO:0005773,GO:0005774,GO:0005783,GO:0005886,GO:0006950,GO:0006970,GO:0008150,GO:0009266,GO:0009409,GO:0009414,GO:0009415,GO:0009507,GO:0009534,GO:0009535,GO:0009536,GO:0009579,GO:0009628,GO:0009651,GO:0010035,GO:0012505,GO:0016020,GO:0031090,GO:0031976,GO:0031984,GO:0034357,GO:0042221,GO:0042651,GO:0043226,GO:0043227,GO:0043229,GO:0043231,GO:…	-	-	-	-	-	-	-	-	-	-	PLAT
XLOC_000076.p1	4098.XP_009625869.1	2.27e-151	441	KOG4197@1|root,KOG4197@2759|Eukaryota,37RY6@33090|Viridiplantae,3GAWG@35493|Streptophyta,44F4J@71274|asterids	33090|Viridiplantae	S	Pentatricopeptide repeat-containing protein At3g14580, mitochondrial-like	-	GO:0003674,GO:0003676,GO:0003723,GO:0003824,GO:0004518,GO:0004519,GO:0005488,GO:0005575,GO:0005622,GO:0005623,GO:0006139,GO:0006725,GO:0006807,GO:0008150,GO:0008152,GO:0009451,GO:0009987,GO:0016070,GO:0016787,GO:0016788,GO:0034641,GO:0043170,GO:0043226,GO:0043227,GO:0043229,GO:0043231,GO:0043412,GO:0044237,GO:0044238,GO:0044424,GO:0044464,GO:0046483,GO:0071704,GO:0090304,GO:0090305,GO:0097159,GO:…	-	-	-	-	-	-	-	-	-	-	PPR,PPR_1,PPR_2,PPR_3
XLOC_000858.p1	4113.PGSC0003DMT400069693	1.21e-262	720	KOG0800@1|root,KOG0800@2759|Eukaryota,37J2T@33090|Viridiplantae,3GDTN@35493|Streptophyta,44MTT@71274|asterids	33090|Viridiplantae	O	RING-type zinc-finger	-	GO:0003674,GO:0003824,GO:0004842,GO:0006464,GO:0006508,GO:0006511,GO:0006807,GO:0007154,GO:0007165,GO:0008150,GO:0008152,GO:0009056,GO:0009057,GO:0009743,GO:0009756,GO:0009987,GO:0010033,GO:0010182,GO:0010498,GO:0016567,GO:0016740,GO:0019538,GO:0019787,GO:0019941,GO:0023052,GO:0030163,GO:0032446,GO:0036211,GO:0042221,GO:0043161,GO:0043170,GO:0043412,GO:0043632,GO:0044237,GO:0044238,GO:0044248,GO:…	2.3.2.27	ko:K16284	-	-	-	-	ko00000,ko01000,ko04121	-	-	-	zf-RING_2
XLOC_001759.p1	4098.XP_009609204.1	9.88e-218	617	28MUD@1|root,2QUCN@2759|Eukaryota,37ICK@33090|Viridiplantae,3GA96@35493|Streptophyta,44R27@71274|asterids	33090|Viridiplantae	S	Terpene synthase, N-terminal domain	TPS1	GO:0003674,GO:0003824,GO:0006629,GO:0006644,GO:0006720,GO:0006721,GO:0006793,GO:0006796,GO:0008150,GO:0008152,GO:0008299,GO:0008610,GO:0009058,GO:0009987,GO:0010333,GO:0010334,GO:0016829,GO:0016835,GO:0016838,GO:0019637,GO:0042214,GO:0044237,GO:0044238,GO:0044249,GO:0044255,GO:0045338,GO:0046246,GO:0047461,GO:0051761,GO:0051762,GO:0071704,GO:1901360,GO:1901362,GO:1901576,GO:1901926,GO:1901928	4.2.3.104,4.2.3.13,4.2.3.133,4.2.3.47,4.2.3.57,4.2.3.73,4.2.3.75,4.2.3.86	ko:K14181,ko:K14183,ko:K14184,ko:K15803,ko:K22064,ko:K22065	ko00909,ko01100,ko01110,map00909,map01100,map01110	-	R02311,R07648,R08373,R08541,R08691,R08695,R09886	RC00637,RC02179,RC02180,RC02337,RC02425,RC02696,RC02772	ko00000,ko00001,ko01000	-	-	-	Terpene_synth,Terpene_synth_C
XLOC_000278.p1	4113.PGSC0003DMT400030694	2.59e-64	198	2BVF6@1|root,2S276@2759|Eukaryota,37VJR@33090|Viridiplantae,3GJFT@35493|Streptophyta,44TKZ@71274|asterids	33090|Viridiplantae	S	BEST Arabidopsis thaliana protein match is	-	-	-	-	-	-	-	-	-	-	-	-	-
XLOC_002394.p1	4098.XP_009615944.1	4.67e-113	365	COG2801@1|root,KOG0017@2759|Eukaryota,37R6P@33090|Viridiplantae,3G8BW@35493|Streptophyta,44PB1@71274|asterids	33090|Viridiplantae	L	Uncharacterized protein K02A2.6-like	-	-	-	ko:K07478	-	-	-	-	ko00000	-	-	-	G-patch,RVT_1,RVT_3,Retrotrans_gag,rve
XLOC_001977.p1	4098.XP_009627792.1	1.94e-246	693	KOG0675@1|root,KOG0675@2759|Eukaryota,37J4E@33090|Viridiplantae,3G9CM@35493|Streptophyta,44ICI@71274|asterids	33090|Viridiplantae	O	Calreticulin family	-	GO:0005575,GO:0005618,GO:0005622,GO:0005623,GO:0005737,GO:0005739,GO:0005773,GO:0005774,GO:0005783,GO:0005886,GO:0005911,GO:0009505,GO:0009506,GO:0009507,GO:0009536,GO:0012505,GO:0016020,GO:0030054,GO:0030312,GO:0031090,GO:0043226,GO:0043227,GO:0043229,GO:0043231,GO:0044422,GO:0044424,GO:0044437,GO:0044444,GO:0044446,GO:0044464,GO:0055044,GO:0071944,GO:0098588,GO:0098805	-	ko:K08054	ko04141,ko04145,ko04612,ko04918,ko05166,map04141,map04145,map04612,map04918,map05166	-	-	-	ko00000,ko00001,ko03110,ko04091,ko04131	-	-	-	Calreticulin
XLOC_000245.p2	28532.XP_010527660.1	1.55e-14	71.2	2CJMB@1|root,2S4JM@2759|Eukaryota,37VYW@33090|Viridiplantae,3GK67@35493|Streptophyta,3HUXN@3699|Brassicales	33090|Viridiplantae	S	Peptidoglycan-binding LysM domain-containing protein	-	-	-	-	-	-	-	-	-	-	-	-	LysM
XLOC_001061.p2	4098.XP_009624179.1	4.47e-54	181	KOG4661@1|root,KOG4661@2759|Eukaryota,37R2N@33090|Viridiplantae,3GG04@35493|Streptophyta,44BST@71274|asterids	33090|Viridiplantae	A	RNA recognition motif	-	GO:0003674,GO:0003676,GO:0003723,GO:0005488,GO:0006139,GO:0006325,GO:0006396,GO:0006464,GO:0006473,GO:0006475,GO:0006725,GO:0006807,GO:0006996,GO:0008150,GO:0008152,GO:0008380,GO:0009314,GO:0009416,GO:0009628,GO:0009642,GO:0009644,GO:0009987,GO:0010467,GO:0010468,GO:0016043,GO:0016070,GO:0016569,GO:0016570,GO:0016573,GO:0018193,GO:0018205,GO:0018393,GO:0018394,GO:0019219,GO:0019222,GO:0019538,GO:…	-	ko:K12897	ko03040,map03040	-	-	-	ko00000,ko00001,ko01009,ko03041	-	-	-	RRM_1
XLOC_002257.p1	28532.XP_010556584.1	7.91e-107	307	COG5078@1|root,KOG0417@2759|Eukaryota,37MPZ@33090|Viridiplantae,3G8EJ@35493|Streptophyta,3HZI2@3699|Brassicales	33090|Viridiplantae	O	Ubiquitin-conjugating enzyme	-	-	2.3.2.23	ko:K06689	ko04013,ko04120,ko04141,ko04624,map04013,map04120,map04141,map04624	-	-	-	ko00000,ko00001,ko01000,ko04121	-	-	-	UQ_con
XLOC_001736.p1	4113.PGSC0003DMT400035882	0	1060	COG3104@1|root,KOG1237@2759|Eukaryota,37J1P@33090|Viridiplantae,3GDMY@35493|Streptophyta,44Q6N@71274|asterids	33090|Viridiplantae	P	POT family	-	GO:0001101,GO:0003674,GO:0005215,GO:0005575,GO:0005623,GO:0005886,GO:0006810,GO:0006811,GO:0006820,GO:0006950,GO:0008150,GO:0008509,GO:0009414,GO:0009415,GO:0009628,GO:0010035,GO:0010167,GO:0015075,GO:0015103,GO:0015112,GO:0015318,GO:0015698,GO:0015706,GO:0016020,GO:0022857,GO:0034220,GO:0042221,GO:0044464,GO:0050896,GO:0051179,GO:0051234,GO:0055085,GO:0071705,GO:0071944,GO:0098656,GO:1901698,GO:…	-	ko:K14638	-	-	-	-	ko00000,ko02000	2.A.17.3	-	-	PTR2
XLOC_001736.p2	4533.OB02G29440.1	2.34e-13	71.2	2CQTA@1|root,2R5QP@2759|Eukaryota,386HB@33090|Viridiplantae,3GUED@35493|Streptophyta,3M8UA@4447|Liliopsida,3ISK4@38820|Poales	33090|Viridiplantae	-	-	-	-	-	-	-	-	-	-	-	-	-	-	-
XLOC_001639.p1	4081.Solyc06g048530.2.1	2.32e-185	515	COG0491@1|root,KOG0813@2759|Eukaryota,37INA@33090|Viridiplantae,3GDZI@35493|Streptophyta,44C1F@71274|asterids	33090|Viridiplantae	S	Hydroxyacylglutathione hydrolase cytoplasmic	-	GO:0005575,GO:0005622,GO:0005623,GO:0005737,GO:0005829,GO:0044424,GO:0044444,GO:0044464	3.1.2.6	ko:K01069	ko00620,map00620	-	R01736	RC00004,RC00137	ko00000,ko00001,ko01000	-	-	-	HAGH_C,Lactamase_B
XLOC_000360.p1	4098.XP_009591844.1	4.14e-41	147	COG0170@1|root,KOG4453@2759|Eukaryota,37MAD@33090|Viridiplantae,3GB6V@35493|Streptophyta,44FP1@71274|asterids	33090|Viridiplantae	I	Phytol kinase	VTE5	GO:0003674,GO:0003824,GO:0005575,GO:0005622,GO:0005623,GO:0005737,GO:0006766,GO:0006775,GO:0006793,GO:0006796,GO:0008150,GO:0008152,GO:0009058,GO:0009110,GO:0009507,GO:0009536,GO:0009987,GO:0010189,GO:0010276,GO:0016301,GO:0016310,GO:0016740,GO:0016772,GO:0018130,GO:0042360,GO:0042362,GO:0043226,GO:0043227,GO:0043229,GO:0043231,GO:0044237,GO:0044249,GO:0044281,GO:0044283,GO:0044424,GO:0044444,GO:…	2.7.1.182,2.7.1.216	ko:K15892,ko:K18678	ko00900,ko01130,map00900,map01130	-	R09849,R10659	RC00002,RC00017	ko00000,ko00001,ko01000	-	-	-	-
XLOC_000360.p2	4113.PGSC0003DMT400043567	5.45e-57	185	COG0170@1|root,KOG4453@2759|Eukaryota,37MAD@33090|Viridiplantae,3GB6V@35493|Streptophyta,44FP1@71274|asterids	33090|Viridiplantae	I	Phytol kinase	VTE5	GO:0003674,GO:0003824,GO:0005575,GO:0005622,GO:0005623,GO:0005737,GO:0006766,GO:0006775,GO:0006793,GO:0006796,GO:0008150,GO:0008152,GO:0009058,GO:0009110,GO:0009507,GO:0009536,GO:0009987,GO:0010189,GO:0010276,GO:0016301,GO:0016310,GO:0016740,GO:0016772,GO:0018130,GO:0042360,GO:0042362,GO:0043226,GO:0043227,GO:0043229,GO:0043231,GO:0044237,GO:0044249,GO:0044281,GO:0044283,GO:0044424,GO:0044444,GO:…	2.7.1.182,2.7.1.216	ko:K15892,ko:K18678	ko00900,ko01130,map00900,map01130	-	R09849,R10659	RC00002,RC00017	ko00000,ko00001,ko01000	-	-	-	-
XLOC_000512.p1	4096.XP_009758390.1	0	932	COG2124@1|root,KOG0157@2759|Eukaryota,37RXA@33090|Viridiplantae,3GD74@35493|Streptophyta,44S19@71274|asterids	33090|Viridiplantae	Q	Cytochrome p450	-	-	-	-	-	-	-	-	-	-	-	-	p450
XLOC_002238.p1	4113.PGSC0003DMT400078242	2.79e-145	413	KOG2824@1|root,KOG2824@2759|Eukaryota,37PUR@33090|Viridiplantae,3GG99@35493|Streptophyta,44IJ8@71274|asterids	33090|Viridiplantae	O	Glutaredoxin	-	GO:0005575,GO:0005623,GO:0005886,GO:0016020,GO:0044464,GO:0071944	-	ko:K17479	-	-	-	-	ko00000,ko01009,ko03110	-	-	-	Glutaredoxin
XLOC_000209.p1	4113.PGSC0003DMT400019875	1.73e-254	701	KOG4293@1|root,KOG4293@2759|Eukaryota,37I9A@33090|Viridiplantae,3GGR1@35493|Streptophyta,44NSR@71274|asterids	33090|Viridiplantae	T	Cytochrome b561 and DOMON domain-containing protein At3g61750-like	-	GO:0000293,GO:0003674,GO:0003824,GO:0008150,GO:0008152,GO:0016491,GO:0016722,GO:0016723,GO:0055114	-	-	-	-	-	-	-	-	-	-	Cytochrom_B561,DOMON
XLOC_000209.p2	4096.XP_009763610.1	1.8e-78	250	2CMGQ@1|root,2QQAN@2759|Eukaryota,37HGY@33090|Viridiplantae,3GXAI@35493|Streptophyta,44UVI@71274|asterids	33090|Viridiplantae	S	Indole-3-acetic acid-amido synthetase GH3.6	-	GO:0000902,GO:0003674,GO:0003824,GO:0005575,GO:0005622,GO:0005623,GO:0005737,GO:0006725,GO:0006790,GO:0006807,GO:0007154,GO:0007165,GO:0008150,GO:0008152,GO:0009058,GO:0009314,GO:0009403,GO:0009404,GO:0009416,GO:0009507,GO:0009536,GO:0009628,GO:0009653,GO:0009700,GO:0009719,GO:0009725,GO:0009733,GO:0009734,GO:0009755,GO:0009826,GO:0009889,GO:0009891,GO:0009893,GO:0009987,GO:0010033,GO:0010120,GO:…	-	ko:K14487	ko04075,map04075	-	-	-	ko00000,ko00001	-	-	-	GH3
XLOC_002600.p1	4098.XP_009629659.1	1.28e-43	146	2EQY5@1|root,2STV4@2759|Eukaryota,3818D@33090|Viridiplantae,3GQIN@35493|Streptophyta,44TY5@71274|asterids	33090|Viridiplantae	-	-	-	-	-	-	-	-	-	-	-	-	-	-	-
XLOC_001663.p1	4098.XP_009608641.1	5.51e-178	502	KOG4361@1|root,KOG4361@2759|Eukaryota,37R1V@33090|Viridiplantae,3GA53@35493|Streptophyta,44N6V@71274|asterids	33090|Viridiplantae	T	BAG domain	-	GO:0005575,GO:0005622,GO:0005623,GO:0005634,GO:0005737,GO:0005739,GO:0005829,GO:0006508,GO:0006511,GO:0006515,GO:0006807,GO:0006950,GO:0008150,GO:0008152,GO:0009056,GO:0009057,GO:0009987,GO:0010033,GO:0010498,GO:0019538,GO:0019941,GO:0030163,GO:0033554,GO:0035966,GO:0035967,GO:0042221,GO:0043161,GO:0043170,GO:0043226,GO:0043227,GO:0043229,GO:0043231,GO:0043632,GO:0044237,GO:0044238,GO:0044248,GO:…	-	-	-	-	-	-	-	-	-	-	BAG,ubiquitin
XLOC_001480.p1	4096.XP_009791937.1	9.93e-274	754	2C5XH@1|root,2QPPS@2759|Eukaryota,37YEU@33090|Viridiplantae,3GP3J@35493|Streptophyta,44RY9@71274|asterids	33090|Viridiplantae	-	-	-	-	-	-	-	-	-	-	-	-	-	-	-
XLOC_001480.p2	4096.XP_009769158.1	2.34e-184	529	2C5XH@1|root,2QPPS@2759|Eukaryota,37KQ8@33090|Viridiplantae,3GG9H@35493|Streptophyta,44QDB@71274|asterids	33090|Viridiplantae	-	-	-	-	-	-	-	-	-	-	-	-	-	-	-
XLOC_001480.p3	4098.XP_009618277.1	1.69e-188	543	2C5XH@1|root,2QPPS@2759|Eukaryota,37KQ8@33090|Viridiplantae,3GG9H@35493|Streptophyta,44QDB@71274|asterids	33090|Viridiplantae	-	-	-	-	-	-	-	-	-	-	-	-	-	-	-
XLOC_001696.p1	4081.Solyc06g066100.2.1	2.69e-75	226	2AMGN@1|root,2RZC2@2759|Eukaryota,37UNA@33090|Viridiplantae,3GHXT@35493|Streptophyta,44TFC@71274|asterids	33090|Viridiplantae	S	Alba	-	-	-	-	-	-	-	-	-	-	-	-	Alba
XLOC_000161.p1	4096.XP_009763074.1	1.87e-304	832	KOG2625@1|root,KOG2625@2759|Eukaryota,37Q3B@33090|Viridiplantae,3GD61@35493|Streptophyta,44DFZ@71274|asterids	33090|Viridiplantae	S	Trafficking protein particle complex subunit	-	-	-	ko:K20310	-	-	-	-	ko00000,ko04131	-	-	-	DUF974
XLOC_000321.p1	4098.XP_009596810.1	2.54e-158	461	KOG1911@1|root,KOG1911@2759|Eukaryota,37QKU@33090|Viridiplantae,3GFU6@35493|Streptophyta,44F3U@71274|asterids	33090|Viridiplantae	B	Chromo domain protein	LHP1	GO:0000003,GO:0000228,GO:0000785,GO:0000790,GO:0000791,GO:0000792,GO:0003006,GO:0003674,GO:0003676,GO:0003677,GO:0003682,GO:0003824,GO:0003933,GO:0003935,GO:0005488,GO:0005515,GO:0005575,GO:0005622,GO:0005623,GO:0005634,GO:0005694,GO:0005720,GO:0005737,GO:0006325,GO:0006342,GO:0006355,GO:0006950,GO:0006996,GO:0007275,GO:0008150,GO:0009266,GO:0009314,GO:0009409,GO:0009416,GO:0009507,GO:0009536,GO:…	-	ko:K11453	-	-	-	-	ko00000,ko03036	-	-	-	Chromo
XLOC_002451.p1	4098.XP_009618091.1	1.04e-155	449	2CMYU@1|root,2QSU3@2759|Eukaryota,37PJH@33090|Viridiplantae,3GDDJ@35493|Streptophyta	33090|Viridiplantae	S	Zinc finger MYM-type protein 1-like	-	-	-	-	-	-	-	-	-	-	-	-	DUF4371,Dimer_Tnp_hAT
XLOC_001183.p1	4098.XP_009613023.1	7.02e-112	322	COG0684@1|root,2QV2N@2759|Eukaryota,37NXG@33090|Viridiplantae,3GESN@35493|Streptophyta,44GFE@71274|asterids	33090|Viridiplantae	E	Catalyzes the aldol cleavage of 4-hydroxy-4-methyl-2- oxoglutarate (HMG) into 2 molecules of pyruvate. Also contains a secondary oxaloacetate (OAA) decarboxylase activity due to the common pyruvate enolate transition state formed following C-C bond cleavage in the retro-aldol and decarboxylation reactions	-	-	-	-	-	-	-	-	-	-	-	-	RraA-like
XLOC_002692.p1	4113.PGSC0003DMT400069420	2.89e-211	587	2C3ZK@1|root,2QR3C@2759|Eukaryota,37SSZ@33090|Viridiplantae,3G9KQ@35493|Streptophyta,44EHM@71274|asterids	33090|Viridiplantae	-	-	-	-	-	-	-	-	-	-	-	-	-	-	-
XLOC_002418.p1	4098.XP_009611553.1	1.15e-58	191	COG3491@1|root,KOG0143@2759|Eukaryota,37IWU@33090|Viridiplantae,3GDSX@35493|Streptophyta,44MEF@71274|asterids	33090|Viridiplantae	Q	Belongs to the iron ascorbate-dependent oxidoreductase family	-	GO:0003674,GO:0003824,GO:0006082,GO:0006629,GO:0006720,GO:0006721,GO:0008150,GO:0008152,GO:0009685,GO:0009987,GO:0010817,GO:0016101,GO:0016491,GO:0016705,GO:0016706,GO:0019752,GO:0042445,GO:0043436,GO:0044237,GO:0044238,GO:0044255,GO:0044281,GO:0045543,GO:0051213,GO:0052635,GO:0055114,GO:0065007,GO:0065008,GO:0071704	1.14.11.13	ko:K04125	ko00904,ko01110,map00904,map01110	-	R03008,R03809,R06337,R06338	RC00478,RC00661	ko00000,ko00001,ko01000	-	-	-	2OG-FeII_Oxy,DIOX_N
XLOC_002646.p1	4098.XP_009593393.1	2.46e-88	265	28K3S@1|root,2QUYN@2759|Eukaryota,37T1M@33090|Viridiplantae,3GGX0@35493|Streptophyta,44JUX@71274|asterids	33090|Viridiplantae	B	Zinc finger protein	-	GO:0001067,GO:0003674,GO:0003676,GO:0003677,GO:0003700,GO:0005488,GO:0006355,GO:0008150,GO:0009889,GO:0010033,GO:0010200,GO:0010243,GO:0010468,GO:0010556,GO:0019219,GO:0019222,GO:0031323,GO:0031326,GO:0042221,GO:0042493,GO:0044212,GO:0050789,GO:0050794,GO:0050896,GO:0051171,GO:0051252,GO:0060255,GO:0065007,GO:0080090,GO:0097159,GO:0140110,GO:1901363,GO:1901698,GO:1901700,GO:1903506,GO:2000112,GO:…	-	-	-	-	-	-	-	-	-	-	zf-Dof
XLOC_001803.p1	4113.PGSC0003DMT400042093	8.57e-233	662	28PIK@1|root,2QW6P@2759|Eukaryota,37MRK@33090|Viridiplantae,3G8BG@35493|Streptophyta,44QAP@71274|asterids	33090|Viridiplantae	S	MATH domain-containing protein At5g43560-like	-	GO:0002376,GO:0003674,GO:0005488,GO:0005515,GO:0005575,GO:0005622,GO:0005623,GO:0005737,GO:0005829,GO:0005886,GO:0006914,GO:0006950,GO:0006952,GO:0006955,GO:0006996,GO:0007033,GO:0008150,GO:0008152,GO:0009056,GO:0009987,GO:0016020,GO:0016043,GO:0016236,GO:0019899,GO:0019900,GO:0019901,GO:0043424,GO:0044237,GO:0044248,GO:0044424,GO:0044444,GO:0044464,GO:0045087,GO:0050896,GO:0061919,GO:0071840,GO:…	-	-	-	-	-	-	-	-	-	-	MATH
XLOC_001803.p2	4096.XP_009796888.1	6.47e-175	489	COG1028@1|root,KOG0725@2759|Eukaryota,37IWV@33090|Viridiplantae,3GBIS@35493|Streptophyta,44BNZ@71274|asterids	33090|Viridiplantae	Q	Enoyl-(Acyl carrier protein) reductase	-	GO:0005575,GO:0005622,GO:0005623,GO:0005737,GO:0005829,GO:0044424,GO:0044444,GO:0044464	1.1.1.206	ko:K08081	ko00960,ko01100,ko01110,map00960,map01100,map01110	-	R02832	RC00144	ko00000,ko00001,ko01000	-	-	-	adh_short,adh_short_C2
XLOC_001803.p3	4081.Solyc06g053750.2.1	1.08e-101	326	28PIK@1|root,2QW6P@2759|Eukaryota,37MRK@33090|Viridiplantae,3G8BG@35493|Streptophyta	33090|Viridiplantae	S	MATH domain-containing protein	-	GO:0002376,GO:0003674,GO:0005488,GO:0005515,GO:0005575,GO:0005622,GO:0005623,GO:0005737,GO:0005829,GO:0005886,GO:0006914,GO:0006950,GO:0006952,GO:0006955,GO:0006996,GO:0007033,GO:0008150,GO:0008152,GO:0009056,GO:0009987,GO:0016020,GO:0016043,GO:0016236,GO:0019899,GO:0019900,GO:0019901,GO:0043424,GO:0044237,GO:0044248,GO:0044424,GO:0044444,GO:0044464,GO:0045087,GO:0050896,GO:0061919,GO:0071840,GO:…	-	-	-	-	-	-	-	-	-	-	MATH
XLOC_001803.p4	3656.XP_008438564.1	6.16e-67	226	28PIK@1|root,2QW6P@2759|Eukaryota,37MRK@33090|Viridiplantae,3G8BG@35493|Streptophyta,4JN1G@91835|fabids	33090|Viridiplantae	S	MATH domain-containing protein	-	GO:0002376,GO:0003674,GO:0005488,GO:0005515,GO:0005575,GO:0005622,GO:0005623,GO:0005737,GO:0005829,GO:0005886,GO:0006914,GO:0006950,GO:0006952,GO:0006955,GO:0006996,GO:0007033,GO:0008150,GO:0008152,GO:0009056,GO:0009987,GO:0016020,GO:0016043,GO:0016236,GO:0019899,GO:0019900,GO:0019901,GO:0043424,GO:0044237,GO:0044248,GO:0044424,GO:0044444,GO:0044464,GO:0045087,GO:0050896,GO:0061919,GO:0071840,GO:…	-	-	-	-	-	-	-	-	-	-	MATH
XLOC_001450.p1	4113.PGSC0003DMT400034161	1.36e-153	453	COG4642@1|root,KOG0231@2759|Eukaryota,37J9P@33090|Viridiplantae,3GCBR@35493|Streptophyta,44GGW@71274|asterids	33090|Viridiplantae	S	Possible plasma membrane-binding motif in junctophilins, PIP-5-kinases and protein kinases.	-	-	-	ko:K19530	-	-	-	-	ko00000	-	-	-	MORN
XLOC_000813.p1	4081.Solyc06g069550.1.1	0	907	COG1004@1|root,KOG2666@2759|Eukaryota,37K9E@33090|Viridiplantae,3G8DJ@35493|Streptophyta,44PKB@71274|asterids	33090|Viridiplantae	GT	UDP binding domain	UGD1	GO:0005575,GO:0005622,GO:0005623,GO:0005634,GO:0005737,GO:0005829,GO:0006022,GO:0006023,GO:0006024,GO:0006807,GO:0008150,GO:0008152,GO:0009058,GO:0009059,GO:0030203,GO:0043170,GO:0043226,GO:0043227,GO:0043229,GO:0043231,GO:0044424,GO:0044444,GO:0044464,GO:0071704,GO:1901135,GO:1901137,GO:1901564,GO:1901566,GO:1901576	1.1.1.22	ko:K00012	ko00040,ko00053,ko00520,ko01100,map00040,map00053,map00520,map01100	M00014,M00129,M00361,M00362	R00286	RC00291	ko00000,ko00001,ko00002,ko01000	-	-	-	UDPG_MGDP_dh,UDPG_MGDP_dh_C,UDPG_MGDP_dh_N
XLOC_000500.p1	4098.XP_009601696.1	5.46e-258	713	KOG4197@1|root,KOG4197@2759|Eukaryota,37SE0@33090|Viridiplantae,3G89F@35493|Streptophyta,44G1P@71274|asterids	33090|Viridiplantae	S	Pentatricopeptide repeat domain	-	-	-	-	-	-	-	-	-	-	-	-	PPR,PPR_2
XLOC_002732.p1	4096.XP_009800751.1	1.28e-297	816	KOG1339@1|root,KOG1339@2759|Eukaryota,37QU9@33090|Viridiplantae,3GEW8@35493|Streptophyta,44FT6@71274|asterids	33090|Viridiplantae	O	Belongs to the peptidase A1 family	-	-	3.4.23.25,3.4.23.5	ko:K01379,ko:K01381	ko04071,ko04138,ko04140,ko04142,ko04210,ko04915,ko05152,map04071,map04138,map04140,map04142,map04210,map04915,map05152	-	-	-	ko00000,ko00001,ko01000,ko01002,ko04147	-	-	-	TAXi_C,TAXi_N
XLOC_000720.p1	4113.PGSC0003DMT400042541	1.82e-192	540	2C11N@1|root,2R7U9@2759|Eukaryota,38845@33090|Viridiplantae,3GW7C@35493|Streptophyta,44SXK@71274|asterids	33090|Viridiplantae	K	core promoter sequence-specific DNA binding	-	-	-	-	-	-	-	-	-	-	-	-	-
XLOC_001679.p1	4081.Solyc06g036340.2.1	5.77e-283	782	KOG4197@1|root,KOG4197@2759|Eukaryota,37RF3@33090|Viridiplantae,3G8TY@35493|Streptophyta,44MEW@71274|asterids	33090|Viridiplantae	S	protein At3g49140-like isoform X1	-	-	-	-	-	-	-	-	-	-	-	-	-
XLOC_001679.p2	4113.PGSC0003DMT400074343	1.78e-81	249	COG2423@1|root,KOG3007@2759|Eukaryota,37NPE@33090|Viridiplantae,3GEFC@35493|Streptophyta,44E2J@71274|asterids	33090|Viridiplantae	E	Ornithine cyclodeaminase/mu-crystallin family	-	GO:0002682,GO:0002684,GO:0002831,GO:0002833,GO:0003674,GO:0003824,GO:0005575,GO:0005622,GO:0005623,GO:0005737,GO:0008150,GO:0008152,GO:0009507,GO:0009536,GO:0010112,GO:0016491,GO:0016638,GO:0016639,GO:0031347,GO:0031349,GO:0032101,GO:0032103,GO:0043226,GO:0043227,GO:0043229,GO:0043231,GO:0043900,GO:0043902,GO:0044424,GO:0044444,GO:0044464,GO:0045088,GO:0045089,GO:0048518,GO:0048583,GO:0048584,GO:…	-	-	-	-	-	-	-	-	-	-	OCD_Mu_crystall
XLOC_001884.p1	4098.XP_009607937.1	5.03e-101	303	28PPQ@1|root,2QWBY@2759|Eukaryota,37P1W@33090|Viridiplantae,3GB8F@35493|Streptophyta,44Q5U@71274|asterids	33090|Viridiplantae	K	helix loop helix domain	-	GO:0003674,GO:0003700,GO:0006355,GO:0008150,GO:0009889,GO:0010468,GO:0010556,GO:0019219,GO:0019222,GO:0031323,GO:0031326,GO:0050789,GO:0050794,GO:0051171,GO:0051252,GO:0060255,GO:0065007,GO:0080090,GO:0140110,GO:1903506,GO:2000112,GO:2001141	-	-	-	-	-	-	-	-	-	-	HLH
XLOC_000924.p1	4096.XP_009780843.1	2.42e-157	446	COG0042@1|root,KOG2334@2759|Eukaryota,37PG9@33090|Viridiplantae,3G72E@35493|Streptophyta,44HSK@71274|asterids	33090|Viridiplantae	J	Catalyzes the synthesis of dihydrouridine, a modified base found in the D-loop of most tRNAs	-	GO:0001932,GO:0001933,GO:0002943,GO:0003674,GO:0003676,GO:0003723,GO:0003725,GO:0003824,GO:0004857,GO:0004860,GO:0005488,GO:0005575,GO:0005622,GO:0005623,GO:0005737,GO:0005829,GO:0006139,GO:0006396,GO:0006399,GO:0006400,GO:0006469,GO:0006725,GO:0006807,GO:0008033,GO:0008150,GO:0008152,GO:0009451,GO:0009892,GO:0009987,GO:0010467,GO:0010563,GO:0010605,GO:0010941,GO:0016070,GO:0016491,GO:0016627,GO:…	1.3.1.91	ko:K05543	-	-	-	-	ko00000,ko01000,ko03016	-	-	-	Dus
XLOC_000939.p1	4081.Solyc06g073550.2.1	0	1382	COG5193@1|root,KOG2590@2759|Eukaryota,37RTS@33090|Viridiplantae,3GH1Q@35493|Streptophyta,44D3Q@71274|asterids	33090|Viridiplantae	JO	Tandem repeat in fly CG14066 (La related protein), human KIAA0731 and worm R144.7. Unknown function.	-	GO:0000932,GO:0005575,GO:0005622,GO:0005623,GO:0005737,GO:0005829,GO:0005844,GO:0006139,GO:0006401,GO:0006402,GO:0006725,GO:0006807,GO:0006950,GO:0008150,GO:0008152,GO:0009056,GO:0009057,GO:0009266,GO:0009408,GO:0009628,GO:0009892,GO:0009987,GO:0010286,GO:0010468,GO:0010605,GO:0010629,GO:0016070,GO:0016071,GO:0019222,GO:0019439,GO:0032991,GO:0034641,GO:0034655,GO:0035770,GO:0036464,GO:0043170,GO:…	-	ko:K18757	-	-	-	-	ko00000,ko03019	-	-	-	La
XLOC_001956.p1	4096.XP_009803405.1	1.55e-76	245	2A9GW@1|root,2RYIM@2759|Eukaryota,37TZS@33090|Viridiplantae,3GIHD@35493|Streptophyta,44S5T@71274|asterids	33090|Viridiplantae	S	methyl-CpG-binding domain-containing protein	-	GO:0000166,GO:0003674,GO:0003676,GO:0003677,GO:0005488,GO:0005575,GO:0005622,GO:0005623,GO:0005634,GO:0005737,GO:0005829,GO:0008327,GO:0036094,GO:0043226,GO:0043227,GO:0043229,GO:0043231,GO:0043565,GO:0044424,GO:0044444,GO:0044464,GO:0097159,GO:1901265,GO:1901363	-	-	-	-	-	-	-	-	-	-	MBD
XLOC_001956.p2	4113.PGSC0003DMT400073359	1.72e-179	503	28JJI@1|root,2QRYQ@2759|Eukaryota,37PB5@33090|Viridiplantae,3GAJG@35493|Streptophyta,44NXB@71274|asterids	33090|Viridiplantae	S	Phosphatidylcholine diacylglycerol cholinephosphotransferase	-	GO:0003674,GO:0003824,GO:0004142,GO:0006629,GO:0006644,GO:0006650,GO:0006656,GO:0006657,GO:0006793,GO:0006796,GO:0006807,GO:0008150,GO:0008152,GO:0008610,GO:0008654,GO:0009058,GO:0009987,GO:0016740,GO:0016772,GO:0016780,GO:0017169,GO:0019637,GO:0044237,GO:0044238,GO:0044249,GO:0044255,GO:0045017,GO:0046470,GO:0046474,GO:0046486,GO:0071704,GO:0090407,GO:0097164,GO:1901564,GO:1901566,GO:1901576	-	-	-	-	-	-	-	-	-	-	PAP2_3,PAP2_C
XLOC_000369.p1	4096.XP_009773081.1	5.15e-305	835	2CMDZ@1|root,2QQ34@2759|Eukaryota,37MCC@33090|Viridiplantae,3GFFJ@35493|Streptophyta,44DRD@71274|asterids	33090|Viridiplantae	O	Ring finger domain	-	GO:0000075,GO:0000166,GO:0000209,GO:0000278,GO:0003674,GO:0003824,GO:0004842,GO:0005488,GO:0005575,GO:0005622,GO:0005623,GO:0005634,GO:0005654,GO:0006464,GO:0006508,GO:0006511,GO:0006807,GO:0007049,GO:0007093,GO:0007346,GO:0008150,GO:0008152,GO:0009056,GO:0009057,GO:0009893,GO:0009894,GO:0009896,GO:0009987,GO:0010604,GO:0016567,GO:0016604,GO:0016605,GO:0016740,GO:0019222,GO:0019538,GO:0019787,GO:…	2.3.2.27	ko:K10644	-	-	-	-	ko00000,ko01000,ko04121	-	-	-	zf-C3HC4,zf-RING_2
XLOC_001548.p1	4096.XP_009773305.1	0	955	KOG4197@1|root,KOG4197@2759|Eukaryota,37SCJ@33090|Viridiplantae,3G7IY@35493|Streptophyta,44H8T@71274|asterids	33090|Viridiplantae	S	Pentatricopeptide repeat domain	-	-	-	-	-	-	-	-	-	-	-	-	DYW_deaminase,PPR,PPR_2,UPF0016
XLOC_000021.p1	4096.XP_009765863.1	4.2e-208	580	COG5190@1|root,KOG2832@2759|Eukaryota,37ITW@33090|Viridiplantae,3GCGY@35493|Streptophyta,44IU9@71274|asterids	33090|Viridiplantae	K	catalytic domain of ctd-like phosphatases	TIM50	GO:0003674,GO:0003824,GO:0004721,GO:0005575,GO:0005622,GO:0005623,GO:0005737,GO:0005739,GO:0005740,GO:0005743,GO:0005744,GO:0006464,GO:0006470,GO:0006605,GO:0006626,GO:0006793,GO:0006796,GO:0006807,GO:0006810,GO:0006839,GO:0006886,GO:0006996,GO:0007005,GO:0008104,GO:0008150,GO:0008152,GO:0009987,GO:0015031,GO:0015833,GO:0016020,GO:0016043,GO:0016311,GO:0016787,GO:0016788,GO:0016791,GO:0017038,GO:…	-	ko:K17496	-	-	-	-	ko00000,ko02000,ko03029	3.A.8.1	-	-	NIF
XLOC_001834.p1	4081.Solyc06g065520.2.1	0	1022	COG0459@1|root,KOG0361@2759|Eukaryota,37PEU@33090|Viridiplantae,3G748@35493|Streptophyta,44EUW@71274|asterids	33090|Viridiplantae	O	assists the folding of proteins upon ATP hydrolysis	-	GO:0000003,GO:0002199,GO:0003674,GO:0005488,GO:0005515,GO:0005575,GO:0005622,GO:0005623,GO:0005737,GO:0005829,GO:0005832,GO:0005856,GO:0005874,GO:0006457,GO:0006458,GO:0006810,GO:0007338,GO:0007339,GO:0008037,GO:0008150,GO:0009566,GO:0009889,GO:0009891,GO:0009893,GO:0009987,GO:0009988,GO:0010035,GO:0010038,GO:0010556,GO:0010557,GO:0010604,GO:0010638,GO:0015630,GO:0019219,GO:0019222,GO:0019953,GO:…	-	ko:K09499	-	-	-	-	ko00000,ko03110,ko04147	-	-	-	Cpn60_TCP1
XLOC_001224.p1	4530.OS06T0681400-01	0	1024	COG5272@1|root,KOG0001@2759|Eukaryota,37K87@33090|Viridiplantae,3G7XW@35493|Streptophyta,3KW11@4447|Liliopsida,3IEYZ@38820|Poales	33090|Viridiplantae	O	protein Sb04g004280 source	-	-	-	ko:K08770	ko03320,map03320	-	-	-	ko00000,ko00001,ko04121	-	-	-	ubiquitin
XLOC_001280.p1	4113.PGSC0003DMT400054733	4.67e-183	513	KOG0118@1|root,KOG0118@2759|Eukaryota,37MAE@33090|Viridiplantae,3GFKZ@35493|Streptophyta,44MNB@71274|asterids	33090|Viridiplantae	A	Ataxin-2 C-terminal region	CID9	GO:0005575,GO:0005622,GO:0005623,GO:0005634,GO:0005654,GO:0016604,GO:0016607,GO:0031974,GO:0031981,GO:0043226,GO:0043227,GO:0043229,GO:0043231,GO:0043233,GO:0044422,GO:0044424,GO:0044428,GO:0044446,GO:0044451,GO:0044464,GO:0070013	-	-	-	-	-	-	-	-	-	-	PAM2,RRM_1
XLOC_000911.p1	4113.PGSC0003DMT400069538	6.79e-139	392	COG1100@1|root,KOG0070@2759|Eukaryota,37QQN@33090|Viridiplantae,3GEZ8@35493|Streptophyta,44MWQ@71274|asterids	33090|Viridiplantae	U	ARF-like small GTPases; ARF, ADP-ribosylation factor	-	-	-	ko:K07977	-	-	-	-	ko00000,ko04031	-	-	-	Arf
XLOC_000625.p1	4113.PGSC0003DMT400067098	1.23e-242	669	COG0631@1|root,KOG0698@2759|Eukaryota,37I5Q@33090|Viridiplantae,3GDKT@35493|Streptophyta,44BJC@71274|asterids	33090|Viridiplantae	T	phosphatase 2C	-	GO:0002682,GO:0002697,GO:0002831,GO:0005575,GO:0005622,GO:0005623,GO:0005634,GO:0005737,GO:0005829,GO:0008150,GO:0031347,GO:0032101,GO:0043226,GO:0043227,GO:0043229,GO:0043231,GO:0043900,GO:0044424,GO:0044444,GO:0044464,GO:0048583,GO:0050688,GO:0050789,GO:0065007,GO:0080134	3.1.3.16	ko:K14803	-	-	-	-	ko00000,ko01000,ko01009,ko03009	-	-	-	PP2C
XLOC_000625.p2	4096.XP_009804018.1	6.27e-112	335	28KHT@1|root,2QSZ1@2759|Eukaryota,37Q7N@33090|Viridiplantae,3GCJ3@35493|Streptophyta,44G4K@71274|asterids	33090|Viridiplantae	-	-	-	GO:0000003,GO:0000280,GO:0000793,GO:0003006,GO:0003674,GO:0003824,GO:0003916,GO:0003918,GO:0005488,GO:0005515,GO:0005575,GO:0005622,GO:0005623,GO:0005694,GO:0006139,GO:0006259,GO:0006310,GO:0006725,GO:0006807,GO:0006996,GO:0007049,GO:0007127,GO:0007131,GO:0007275,GO:0007276,GO:0008094,GO:0008150,GO:0008152,GO:0009553,GO:0009555,GO:0009561,GO:0009653,GO:0009790,GO:0009987,GO:0016043,GO:0016462,GO:…	-	-	-	-	-	-	-	-	-	-	-
XLOC_001369.p1	4113.PGSC0003DMT400029352	4.49e-279	766	KOG1479@1|root,KOG1479@2759|Eukaryota,37IDT@33090|Viridiplantae,3G9YU@35493|Streptophyta,44MQI@71274|asterids	33090|Viridiplantae	F	Nucleoside transporter	-	GO:0003674,GO:0005215,GO:0005337,GO:0005575,GO:0005623,GO:0005886,GO:0006810,GO:0008150,GO:0015858,GO:0015931,GO:0015932,GO:0016020,GO:0022857,GO:0044464,GO:0051179,GO:0051234,GO:0055085,GO:0071702,GO:0071705,GO:0071944,GO:1901264,GO:1901505,GO:1901642	-	ko:K15014	-	-	-	-	ko00000,ko02000	2.A.57.1	-	-	Nucleoside_tran
XLOC_001603.p1	4096.XP_009762029.1	3.9e-129	390	2CMVB@1|root,2QS6I@2759|Eukaryota,37N6M@33090|Viridiplantae,3GDXA@35493|Streptophyta,44DPZ@71274|asterids	33090|Viridiplantae	G	No apical meristem (NAM) protein	-	GO:0003674,GO:0003700,GO:0005575,GO:0005622,GO:0005623,GO:0005634,GO:0005737,GO:0006355,GO:0008150,GO:0009314,GO:0009416,GO:0009628,GO:0009642,GO:0009644,GO:0009889,GO:0009891,GO:0009893,GO:0009962,GO:0010468,GO:0010556,GO:0010557,GO:0010604,GO:0010628,GO:0019219,GO:0019222,GO:0031323,GO:0031325,GO:0031326,GO:0031328,GO:0043226,GO:0043227,GO:0043229,GO:0043231,GO:0044424,GO:0044464,GO:0045893,GO:…	-	-	-	-	-	-	-	-	-	-	NAM
XLOC_001603.p2	4098.XP_009604550.1	2.59e-36	140	2CMVB@1|root,2QS6I@2759|Eukaryota,37N6M@33090|Viridiplantae,3GDXA@35493|Streptophyta,44DPZ@71274|asterids	33090|Viridiplantae	G	No apical meristem (NAM) protein	-	GO:0003674,GO:0003700,GO:0005575,GO:0005622,GO:0005623,GO:0005634,GO:0005737,GO:0006355,GO:0008150,GO:0009314,GO:0009416,GO:0009628,GO:0009642,GO:0009644,GO:0009889,GO:0009891,GO:0009893,GO:0009962,GO:0010468,GO:0010556,GO:0010557,GO:0010604,GO:0010628,GO:0019219,GO:0019222,GO:0031323,GO:0031325,GO:0031326,GO:0031328,GO:0043226,GO:0043227,GO:0043229,GO:0043231,GO:0044424,GO:0044464,GO:0045893,GO:…	-	-	-	-	-	-	-	-	-	-	NAM
XLOC_000008.p1	4113.PGSC0003DMT400029338	1.64e-198	552	COG1310@1|root,KOG3050@2759|Eukaryota,37N9G@33090|Viridiplantae,3GFZG@35493|Streptophyta,44Q7V@71274|asterids	33090|Viridiplantae	OT	Cop9 signalosome complex subunit	-	GO:0000338,GO:0005575,GO:0005622,GO:0005623,GO:0005634,GO:0006464,GO:0006508,GO:0006511,GO:0006807,GO:0007275,GO:0008150,GO:0008152,GO:0009056,GO:0009057,GO:0009987,GO:0010387,GO:0016043,GO:0019538,GO:0019941,GO:0022607,GO:0030163,GO:0032501,GO:0032502,GO:0034622,GO:0036211,GO:0043170,GO:0043226,GO:0043227,GO:0043229,GO:0043231,GO:0043412,GO:0043632,GO:0043933,GO:0044085,GO:0044237,GO:0044238,GO:…	-	ko:K12179	-	-	-	-	ko00000,ko04121	-	-	-	JAB,MitMem_reg
XLOC_002253.p1	4096.XP_009772834.1	0	1470	28PVG@1|root,2QWI3@2759|Eukaryota,388TT@33090|Viridiplantae,3GDVA@35493|Streptophyta,44IBN@71274|asterids	33090|Viridiplantae	K	B3 domain-containing transcription repressor VAL1-like	-	-	-	-	-	-	-	-	-	-	-	-	B3,zf-CW
XLOC_000116.p1	4098.XP_009596932.1	6.41e-114	333	COG5574@1|root,KOG0823@2759|Eukaryota,37TJ9@33090|Viridiplantae,3GFZK@35493|Streptophyta,44PC1@71274|asterids	33090|Viridiplantae	O	E3 ubiquitin-protein ligase	-	GO:0001101,GO:0003674,GO:0003824,GO:0004842,GO:0005488,GO:0005515,GO:0005575,GO:0005622,GO:0005623,GO:0005737,GO:0005783,GO:0005789,GO:0006464,GO:0006508,GO:0006511,GO:0006515,GO:0006807,GO:0006810,GO:0006886,GO:0006950,GO:0006970,GO:0008104,GO:0008150,GO:0008152,GO:0009056,GO:0009057,GO:0009266,GO:0009409,GO:0009414,GO:0009415,GO:0009611,GO:0009628,GO:0009719,GO:0009723,GO:0009725,GO:0009987,GO:…	2.3.2.27	ko:K10666	ko04141,map04141	-	-	-	ko00000,ko00001,ko01000,ko04121	-	-	-	zf-C3HC4,zf-C3HC4_2,zf-RING_UBOX
XLOC_001912.p1	4113.PGSC0003DMT400012413	6.3e-266	736	COG0515@1|root,KOG1187@2759|Eukaryota,37I6S@33090|Viridiplantae,3GEU6@35493|Streptophyta,44NMX@71274|asterids	33090|Viridiplantae	T	Auxin-regulated dual specificity cytosolic kinase	-	-	2.7.11.1	ko:K04733	ko04010,ko04064,ko04620,ko04621,ko04624,ko04722,ko05133,ko05140,ko05142,ko05145,ko05152,ko05162,ko05164,map04010,map04064,map04620,map04621,map04624,map04722,map05133,map05140,map05142,map05145,map05152,map05162,map05164	M00686	-	-	ko00000,ko00001,ko00002,ko01000,ko01001	-	-	-	Pkinase,Pkinase_Tyr
XLOC_002727.p1	4113.PGSC0003DMT400069485	2.46e-129	377	28PU6@1|root,2QWGS@2759|Eukaryota,37NJM@33090|Viridiplantae,3GDED@35493|Streptophyta,44J78@71274|asterids	33090|Viridiplantae	S	GUN4-like	GUN4	GO:0003674,GO:0005488,GO:0005515,GO:0005575,GO:0005622,GO:0005623,GO:0005737,GO:0006725,GO:0006778,GO:0006779,GO:0006807,GO:0007154,GO:0007165,GO:0008150,GO:0008152,GO:0009058,GO:0009507,GO:0009536,GO:0009987,GO:0010019,GO:0015994,GO:0015995,GO:0018130,GO:0019438,GO:0019899,GO:0023052,GO:0033013,GO:0033014,GO:0034641,GO:0042440,GO:0043085,GO:0043226,GO:0043227,GO:0043229,GO:0043231,GO:0044093,GO:…	-	-	-	-	-	-	-	-	-	-	GUN4
XLOC_000967.p1	4081.Solyc06g073950.2.1	7.27e-155	438	KOG1150@1|root,KOG1150@2759|Eukaryota,37QVH@33090|Viridiplantae,3GAP8@35493|Streptophyta,44QUM@71274|asterids	33090|Viridiplantae	O	J domain-containing protein	-	GO:0000375,GO:0000377,GO:0000398,GO:0003674,GO:0005488,GO:0005515,GO:0005575,GO:0005576,GO:0005622,GO:0005623,GO:0005634,GO:0005654,GO:0005737,GO:0005829,GO:0006139,GO:0006396,GO:0006397,GO:0006725,GO:0006807,GO:0008150,GO:0008152,GO:0008380,GO:0009987,GO:0010467,GO:0016070,GO:0016071,GO:0030544,GO:0031072,GO:0031974,GO:0031981,GO:0034641,GO:0043170,GO:0043226,GO:0043227,GO:0043229,GO:0043231,GO:…	-	ko:K09528	-	-	-	-	ko00000,ko03041,ko03110	-	-	-	DnaJ
XLOC_002334.p1	4113.PGSC0003DMT400051644	7.19e-107	313	2B0S3@1|root,2S08M@2759|Eukaryota,37UN6@33090|Viridiplantae,3GIG7@35493|Streptophyta,44Q8M@71274|asterids	33090|Viridiplantae	S	Proline-rich nuclear receptor coactivator motif	-	-	-	-	-	-	-	-	-	-	-	-	PNRC
XLOC_001248.p1	4113.PGSC0003DMT400064439	6.65e-313	859	COG5260@1|root,KOG1906@2759|Eukaryota,37KB2@33090|Viridiplantae,3GDSN@35493|Streptophyta,44CGG@71274|asterids	33090|Viridiplantae	L	Cid1 family poly A polymerase	-	GO:0000956,GO:0003674,GO:0003824,GO:0004652,GO:0005575,GO:0005622,GO:0005623,GO:0005737,GO:0006139,GO:0006378,GO:0006396,GO:0006397,GO:0006401,GO:0006402,GO:0006725,GO:0006807,GO:0008150,GO:0008152,GO:0008334,GO:0009056,GO:0009057,GO:0009889,GO:0009890,GO:0009892,GO:0009987,GO:0010467,GO:0010468,GO:0010556,GO:0010558,GO:0010586,GO:0010587,GO:0010605,GO:0010629,GO:0010639,GO:0016070,GO:0016071,GO:…	2.7.7.19	ko:K03514	ko03018,map03018	M00393	-	-	ko00000,ko00001,ko00002,ko01000,ko03016,ko03019	-	-	-	NTP_transf_2,PAP_assoc
XLOC_002656.p1	4096.XP_009778128.1	3.04e-222	617	KOG1072@1|root,KOG1072@2759|Eukaryota,37QJ7@33090|Viridiplantae,3GESE@35493|Streptophyta,44RT8@71274|asterids	33090|Viridiplantae	S	Kelch repeat-containing F-box family protein	-	-	-	-	-	-	-	-	-	-	-	-	F-box,Kelch_1,Kelch_6
XLOC_001310.p1	4113.PGSC0003DMT400034196	0	903	COG3934@1|root,2QS4Q@2759|Eukaryota,37I7S@33090|Viridiplantae,3GDQI@35493|Streptophyta,44NAZ@71274|asterids	33090|Viridiplantae	G	Belongs to the glycosyl hydrolase 5 (cellulase A) family	-	GO:0000272,GO:0003674,GO:0003824,GO:0004553,GO:0004567,GO:0005975,GO:0005976,GO:0008150,GO:0008152,GO:0009056,GO:0009057,GO:0009987,GO:0010412,GO:0015923,GO:0016052,GO:0016787,GO:0016798,GO:0016985,GO:0016998,GO:0043170,GO:0044036,GO:0044237,GO:0044238,GO:0044247,GO:0044248,GO:0044260,GO:0044262,GO:0044264,GO:0044275,GO:0046355,GO:0071554,GO:0071704,GO:1901575	3.2.1.78	ko:K19355	ko00051,map00051	-	R01332	RC00467	ko00000,ko00001,ko01000	-	-	-	Cellulase
XLOC_002075.p1	4081.Solyc06g072320.2.1	0	932	COG0156@1|root,KOG1357@2759|Eukaryota,37P3R@33090|Viridiplantae,3G9PV@35493|Streptophyta,44QIZ@71274|asterids	33090|Viridiplantae	O	Aminotransferase class I and II	SPT1	GO:0002178,GO:0003674,GO:0003824,GO:0004758,GO:0005575,GO:0005622,GO:0005623,GO:0005737,GO:0005773,GO:0005783,GO:0005789,GO:0006066,GO:0006629,GO:0006643,GO:0006665,GO:0006670,GO:0006672,GO:0006807,GO:0007275,GO:0008150,GO:0008152,GO:0008610,GO:0009058,GO:0009314,GO:0009416,GO:0009555,GO:0009628,GO:0009639,GO:0009640,GO:0009791,GO:0009893,GO:0009894,GO:0009896,GO:0009987,GO:0010506,GO:0010508,GO:…	2.3.1.50	ko:K00654	ko00600,ko01100,ko04071,ko04138,map00600,map01100,map04071,map04138	M00094,M00099	R01281	RC00004,RC02725,RC02849	ko00000,ko00001,ko00002,ko01000,ko01007	-	-	-	Aminotran_1_2
XLOC_001899.p1	4096.XP_009801709.1	2.32e-76	244	2D1MF@1|root,2SIJW@2759|Eukaryota,37YTP@33090|Viridiplantae,3GPGU@35493|Streptophyta	33090|Viridiplantae	S	MuDR family transposase	-	-	-	-	-	-	-	-	-	-	-	-	DBD_Tnp_Mut,MULE
XLOC_000399.p1	4098.XP_009613762.1	1.52e-270	744	28M7K@1|root,2QTQP@2759|Eukaryota,37RCP@33090|Viridiplantae,3GGWN@35493|Streptophyta,44BT5@71274|asterids	33090|Viridiplantae	S	trichome birefringence-like 33	-	GO:0003674,GO:0003824,GO:0005575,GO:0005622,GO:0005623,GO:0005737,GO:0005794,GO:0005975,GO:0005976,GO:0008150,GO:0008152,GO:0008374,GO:0009832,GO:0009834,GO:0009987,GO:0010383,GO:0010410,GO:0012505,GO:0016407,GO:0016413,GO:0016740,GO:0016746,GO:0016747,GO:0042546,GO:0043170,GO:0043226,GO:0043227,GO:0043229,GO:0043231,GO:0043412,GO:0044036,GO:0044085,GO:0044237,GO:0044238,GO:0044260,GO:0044424,GO:…	-	-	-	-	-	-	-	-	-	-	PC-Esterase,PMR5N
XLOC_000149.p1	4432.XP_010242918.1	3.27e-76	258	COG0085@1|root,KOG0214@2759|Eukaryota,37SWI@33090|Viridiplantae,3G7KC@35493|Streptophyta	33090|Viridiplantae	K	DNA-dependent RNA polymerase catalyzes the transcription of DNA into RNA using the four ribonucleoside triphosphates as substrates	RPB2	GO:0000428,GO:0003674,GO:0003824,GO:0003899,GO:0005575,GO:0005622,GO:0005623,GO:0005634,GO:0005654,GO:0005665,GO:0005737,GO:0005829,GO:0005911,GO:0006139,GO:0006396,GO:0006725,GO:0006807,GO:0008150,GO:0008152,GO:0009058,GO:0009059,GO:0009506,GO:0009892,GO:0009987,GO:0010033,GO:0010467,GO:0010468,GO:0010605,GO:0010608,GO:0010629,GO:0014070,GO:0016070,GO:0016441,GO:0016458,GO:0016591,GO:0016740,GO:…	2.7.7.6	ko:K03010	ko00230,ko00240,ko01100,ko03020,ko05016,ko05169,map00230,map00240,map01100,map03020,map05016,map05169	M00180	R00435,R00441,R00442,R00443	RC02795	br01611,ko00000,ko00001,ko00002,ko01000,ko03021,ko03400	-	-	-	RNA_pol_Rpb2_1,RNA_pol_Rpb2_2,RNA_pol_Rpb2_3,RNA_pol_Rpb2_4,RNA_pol_Rpb2_5,RNA_pol_Rpb2_6,RNA_pol_Rpb2_7
XLOC_000149.p2	4155.Migut.M00297.1.p	6.65e-48	176	COG0085@1|root,KOG0214@2759|Eukaryota,37SWI@33090|Viridiplantae,3G7KC@35493|Streptophyta,44QFR@71274|asterids	33090|Viridiplantae	K	DNA-dependent RNA polymerase catalyzes the transcription of DNA into RNA using the four ribonucleoside triphosphates as substrates	RPB2	GO:0000428,GO:0005575,GO:0005622,GO:0005623,GO:0005634,GO:0005654,GO:0005665,GO:0016591,GO:0030880,GO:0031974,GO:0031981,GO:0032991,GO:0043226,GO:0043227,GO:0043229,GO:0043231,GO:0043233,GO:0044422,GO:0044424,GO:0044428,GO:0044446,GO:0044451,GO:0044464,GO:0055029,GO:0061695,GO:0070013,GO:1902494,GO:1990234	2.7.7.6	ko:K03010	ko00230,ko00240,ko01100,ko03020,ko05016,ko05169,map00230,map00240,map01100,map03020,map05016,map05169	M00180	R00435,R00441,R00442,R00443	RC02795	br01611,ko00000,ko00001,ko00002,ko01000,ko03021,ko03400	-	-	-	RNA_pol_Rpb2_1,RNA_pol_Rpb2_2,RNA_pol_Rpb2_3,RNA_pol_Rpb2_4,RNA_pol_Rpb2_5,RNA_pol_Rpb2_6,RNA_pol_Rpb2_7
XLOC_000149.p3	3656.XP_008439859.1	8.64e-16	79.7	COG0085@1|root,KOG0214@2759|Eukaryota,37SWI@33090|Viridiplantae,3G7KC@35493|Streptophyta,4JKIT@91835|fabids	33090|Viridiplantae	K	DNA-dependent RNA polymerase catalyzes the transcription of DNA into RNA using the four ribonucleoside triphosphates as substrates	RPB2	GO:0000428,GO:0003674,GO:0003824,GO:0003899,GO:0005575,GO:0005622,GO:0005623,GO:0005634,GO:0005654,GO:0005665,GO:0005737,GO:0005829,GO:0005911,GO:0006139,GO:0006396,GO:0006725,GO:0006807,GO:0008150,GO:0008152,GO:0009058,GO:0009059,GO:0009506,GO:0009892,GO:0009987,GO:0010033,GO:0010467,GO:0010468,GO:0010605,GO:0010608,GO:0010629,GO:0014070,GO:0016070,GO:0016441,GO:0016458,GO:0016591,GO:0016740,GO:…	2.7.7.6	ko:K03010	ko00230,ko00240,ko01100,ko03020,ko05016,ko05169,map00230,map00240,map01100,map03020,map05016,map05169	M00180	R00435,R00441,R00442,R00443	RC02795	br01611,ko00000,ko00001,ko00002,ko01000,ko03021,ko03400	-	-	-	RNA_pol_Rpb2_1,RNA_pol_Rpb2_2,RNA_pol_Rpb2_3,RNA_pol_Rpb2_4,RNA_pol_Rpb2_5,RNA_pol_Rpb2_6,RNA_pol_Rpb2_7
XLOC_001739.p1	4098.XP_009589307.1	1.51e-172	490	28J02@1|root,2QT7J@2759|Eukaryota,37IVA@33090|Viridiplantae,3GBMD@35493|Streptophyta,44PVU@71274|asterids	33090|Viridiplantae	K	Domain of unknown function (DUF296)	-	GO:0003674,GO:0003676,GO:0003677,GO:0003680,GO:0003690,GO:0005488,GO:0005575,GO:0005622,GO:0005623,GO:0005634,GO:0005654,GO:0005694,GO:0005730,GO:0005737,GO:0005739,GO:0031974,GO:0031981,GO:0043226,GO:0043227,GO:0043228,GO:0043229,GO:0043231,GO:0043232,GO:0043233,GO:0043565,GO:0044422,GO:0044424,GO:0044427,GO:0044428,GO:0044444,GO:0044446,GO:0044464,GO:0070013,GO:0097159,GO:0098687,GO:1901363,GO:…	-	-	-	-	-	-	-	-	-	-	DUF296
XLOC_000322.p1	4098.XP_009596811.1	0	1037	28IF1@1|root,2QQRS@2759|Eukaryota,37NSV@33090|Viridiplantae,3GFZY@35493|Streptophyta,44CWB@71274|asterids	33090|Viridiplantae	S	Vacuolar protein sorting-associated protein 62	-	-	-	-	-	-	-	-	-	-	-	-	Vps62
XLOC_000015.p1	4113.PGSC0003DMT400037333	0	1428	28KWT@1|root,2QTDD@2759|Eukaryota,37Q5F@33090|Viridiplantae,3G8I8@35493|Streptophyta,44E8D@71274|asterids	33090|Viridiplantae	A	Domain with 2 conserved Trp (W) residues	-	GO:0005575,GO:0005622,GO:0005623,GO:0005634,GO:0005654,GO:0016604,GO:0016607,GO:0031974,GO:0031981,GO:0043226,GO:0043227,GO:0043229,GO:0043231,GO:0043233,GO:0044422,GO:0044424,GO:0044428,GO:0044446,GO:0044451,GO:0044464,GO:0070013	-	-	-	-	-	-	-	-	-	-	WW
XLOC_001609.p1	4098.XP_009608408.1	1.95e-268	741	KOG1192@1|root,KOG1192@2759|Eukaryota,37R3V@33090|Viridiplantae,3GE8W@35493|Streptophyta,44INP@71274|asterids	33090|Viridiplantae	CG	Glycosyltransferase family 28 C-terminal domain	-	-	2.4.1.330	ko:K21354	-	-	-	-	ko00000,ko01000	-	GT1	-	UDPGT
XLOC_001276.p1	4113.PGSC0003DMT400054750	1.73e-138	407	KOG0660@1|root,KOG0660@2759|Eukaryota,37K2B@33090|Viridiplantae,3GHNG@35493|Streptophyta,44MJZ@71274|asterids	33090|Viridiplantae	T	mitogen-activated protein kinase	-	GO:0000165,GO:0003674,GO:0003824,GO:0004672,GO:0004674,GO:0004707,GO:0005575,GO:0005622,GO:0005623,GO:0005634,GO:0005737,GO:0006464,GO:0006468,GO:0006793,GO:0006796,GO:0006807,GO:0007154,GO:0007165,GO:0008150,GO:0008152,GO:0009987,GO:0010468,GO:0016301,GO:0016310,GO:0016740,GO:0016772,GO:0016773,GO:0019222,GO:0019538,GO:0023014,GO:0023052,GO:0035556,GO:0036211,GO:0043170,GO:0043226,GO:0043227,GO:…	-	-	-	-	-	-	-	-	-	-	Pkinase
XLOC_001276.p2	4113.PGSC0003DMT400054750	3.46e-104	319	KOG0660@1|root,KOG0660@2759|Eukaryota,37K2B@33090|Viridiplantae,3GHNG@35493|Streptophyta,44MJZ@71274|asterids	33090|Viridiplantae	T	mitogen-activated protein kinase	-	GO:0000165,GO:0003674,GO:0003824,GO:0004672,GO:0004674,GO:0004707,GO:0005575,GO:0005622,GO:0005623,GO:0005634,GO:0005737,GO:0006464,GO:0006468,GO:0006793,GO:0006796,GO:0006807,GO:0007154,GO:0007165,GO:0008150,GO:0008152,GO:0009987,GO:0010468,GO:0016301,GO:0016310,GO:0016740,GO:0016772,GO:0016773,GO:0019222,GO:0019538,GO:0023014,GO:0023052,GO:0035556,GO:0036211,GO:0043170,GO:0043226,GO:0043227,GO:…	-	-	-	-	-	-	-	-	-	-	Pkinase
XLOC_001276.p3	4113.PGSC0003DMT400054756	5.88e-87	259	2BZY5@1|root,2S3AQ@2759|Eukaryota,37VQP@33090|Viridiplantae,3GJJU@35493|Streptophyta,44TG2@71274|asterids	33090|Viridiplantae	-	-	-	-	-	-	-	-	-	-	-	-	-	-	-
XLOC_001357.p1	4098.XP_009622347.1	3.33e-117	340	28P7E@1|root,2QVUG@2759|Eukaryota,37PP8@33090|Viridiplantae,3G96F@35493|Streptophyta,44JTW@71274|asterids	33090|Viridiplantae	S	Drought induced 19 protein (Di19), zinc-binding	-	-	2.3.2.27	ko:K22376	-	-	-	-	ko00000,ko01000,ko04121	-	-	-	Di19_C,zf-Di19
XLOC_001636.p1	4081.Solyc06g048630.2.1	1.65e-184	520	2CMJS@1|root,2QQKB@2759|Eukaryota,37P65@33090|Viridiplantae,3GFDA@35493|Streptophyta,44NM8@71274|asterids	33090|Viridiplantae	K	basic region leucin zipper	-	GO:0003674,GO:0003700,GO:0005488,GO:0005515,GO:0005575,GO:0005622,GO:0005623,GO:0005634,GO:0005654,GO:0005737,GO:0006355,GO:0008150,GO:0009889,GO:0010468,GO:0010556,GO:0019219,GO:0019222,GO:0031323,GO:0031326,GO:0031974,GO:0031981,GO:0043226,GO:0043227,GO:0043229,GO:0043231,GO:0043233,GO:0043621,GO:0044422,GO:0044424,GO:0044428,GO:0044444,GO:0044446,GO:0044464,GO:0048471,GO:0050789,GO:0050794,GO:…	-	-	-	-	-	-	-	-	-	-	bZIP_1
XLOC_001203.p1	4113.PGSC0003DMT400037347	3.94e-114	336	KOG1418@1|root,KOG1418@2759|Eukaryota,37IY4@33090|Viridiplantae,3G8RZ@35493|Streptophyta,44MIW@71274|asterids	33090|Viridiplantae	P	Potassium channel	-	GO:0000325,GO:0003674,GO:0003824,GO:0004788,GO:0005215,GO:0005216,GO:0005242,GO:0005244,GO:0005249,GO:0005261,GO:0005267,GO:0005575,GO:0005622,GO:0005623,GO:0005737,GO:0005773,GO:0005774,GO:0005829,GO:0005886,GO:0005887,GO:0006725,GO:0006732,GO:0006766,GO:0006767,GO:0006772,GO:0006790,GO:0006793,GO:0006796,GO:0006807,GO:0006810,GO:0006811,GO:0006812,GO:0006813,GO:0006873,GO:0006875,GO:0008150,GO:…	-	ko:K05389	-	-	-	-	ko00000,ko04040	1.A.1.7	-	-	Ion_trans_2
XLOC_001879.p1	4113.PGSC0003DMT400083250	1.49e-250	715	KOG4197@1|root,KOG4197@2759|Eukaryota,37RHF@33090|Viridiplantae,3GGHX@35493|Streptophyta,44G0U@71274|asterids	33090|Viridiplantae	S	Pentatricopeptide repeat-containing protein	-	GO:0003674,GO:0003676,GO:0003723,GO:0003824,GO:0004518,GO:0004519,GO:0005488,GO:0005575,GO:0005622,GO:0005623,GO:0006139,GO:0006725,GO:0006807,GO:0008150,GO:0008152,GO:0009451,GO:0009987,GO:0016070,GO:0016787,GO:0016788,GO:0034641,GO:0043170,GO:0043226,GO:0043227,GO:0043229,GO:0043231,GO:0043412,GO:0044237,GO:0044238,GO:0044424,GO:0044464,GO:0046483,GO:0071704,GO:0090304,GO:0090305,GO:0097159,GO:…	-	-	-	-	-	-	-	-	-	-	DYW_deaminase,PPR
XLOC_000358.p1	4096.XP_009786314.1	1.05e-168	511	COG4631@1|root,KOG0430@2759|Eukaryota,37N1E@33090|Viridiplantae,3GFV1@35493|Streptophyta,44T0V@71274|asterids	33090|Viridiplantae	F	aldehyde oxidase	AAO3	GO:0000166,GO:0003674,GO:0003824,GO:0004029,GO:0004031,GO:0005488,GO:0005515,GO:0005575,GO:0005622,GO:0005623,GO:0005737,GO:0005829,GO:0006066,GO:0006082,GO:0006629,GO:0006714,GO:0006720,GO:0006721,GO:0006790,GO:0006807,GO:0008150,GO:0008152,GO:0008299,GO:0008610,GO:0009058,GO:0009687,GO:0009688,GO:0009850,GO:0009851,GO:0009987,GO:0010293,GO:0010817,GO:0016053,GO:0016106,GO:0016114,GO:0016143,GO:…	1.2.1.28,1.2.3.14,1.2.3.7	ko:K09842,ko:K11817,ko:K22417	ko00380,ko00906,ko01100,ko01110,map00380,map00906,map01100,map01110	M00372	R02681,R06957	RC00080,RC00218	ko00000,ko00001,ko00002,ko01000	-	-	-	Ald_Xan_dh_C,Ald_Xan_dh_C2,CO_deh_flav_C,FAD_binding_5,Fer2,Fer2_2
XLOC_000358.p2	4113.PGSC0003DMT400048153	8.29e-93	300	COG4631@1|root,KOG0430@2759|Eukaryota,37N1E@33090|Viridiplantae,3GFV1@35493|Streptophyta,44T0V@71274|asterids	33090|Viridiplantae	F	aldehyde oxidase	AAO3	GO:0000166,GO:0003674,GO:0003824,GO:0004029,GO:0004031,GO:0005488,GO:0005515,GO:0005575,GO:0005622,GO:0005623,GO:0005737,GO:0005829,GO:0006066,GO:0006082,GO:0006629,GO:0006714,GO:0006720,GO:0006721,GO:0006790,GO:0006807,GO:0008150,GO:0008152,GO:0008299,GO:0008610,GO:0009058,GO:0009687,GO:0009688,GO:0009850,GO:0009851,GO:0009987,GO:0010293,GO:0010817,GO:0016053,GO:0016106,GO:0016114,GO:0016143,GO:…	1.2.1.28,1.2.3.14,1.2.3.7	ko:K09842,ko:K11817,ko:K22417	ko00380,ko00906,ko01100,ko01110,map00380,map00906,map01100,map01110	M00372	R02681,R06957	RC00080,RC00218	ko00000,ko00001,ko00002,ko01000	-	-	-	Ald_Xan_dh_C,Ald_Xan_dh_C2,CO_deh_flav_C,FAD_binding_5,Fer2,Fer2_2
XLOC_000358.p3	4113.PGSC0003DMT400048157	9.18e-84	267	COG4631@1|root,KOG0430@2759|Eukaryota,37N1E@33090|Viridiplantae,3GFV1@35493|Streptophyta,44T0V@71274|asterids	33090|Viridiplantae	F	aldehyde oxidase	AAO3	GO:0000166,GO:0003674,GO:0003824,GO:0004029,GO:0004031,GO:0005488,GO:0005515,GO:0005575,GO:0005622,GO:0005623,GO:0005737,GO:0005829,GO:0006066,GO:0006082,GO:0006629,GO:0006714,GO:0006720,GO:0006721,GO:0006790,GO:0006807,GO:0008150,GO:0008152,GO:0008299,GO:0008610,GO:0009058,GO:0009687,GO:0009688,GO:0009850,GO:0009851,GO:0009987,GO:0010293,GO:0010817,GO:0016053,GO:0016106,GO:0016114,GO:0016143,GO:…	1.2.1.28,1.2.3.14,1.2.3.7	ko:K09842,ko:K11817,ko:K22417	ko00380,ko00906,ko01100,ko01110,map00380,map00906,map01100,map01110	M00372	R02681,R06957	RC00080,RC00218	ko00000,ko00001,ko00002,ko01000	-	-	-	Ald_Xan_dh_C,Ald_Xan_dh_C2,CO_deh_flav_C,FAD_binding_5,Fer2,Fer2_2
XLOC_000358.p4	4098.XP_009600612.1	1.51e-32	128	COG4631@1|root,KOG0430@2759|Eukaryota,37N1E@33090|Viridiplantae,3GFV1@35493|Streptophyta,44T0V@71274|asterids	33090|Viridiplantae	F	aldehyde oxidase	AAO3	GO:0000166,GO:0003674,GO:0003824,GO:0004029,GO:0004031,GO:0005488,GO:0005515,GO:0005575,GO:0005622,GO:0005623,GO:0005737,GO:0005829,GO:0006066,GO:0006082,GO:0006629,GO:0006714,GO:0006720,GO:0006721,GO:0006790,GO:0006807,GO:0008150,GO:0008152,GO:0008299,GO:0008610,GO:0009058,GO:0009687,GO:0009688,GO:0009850,GO:0009851,GO:0009987,GO:0010293,GO:0010817,GO:0016053,GO:0016106,GO:0016114,GO:0016143,GO:…	1.2.1.28,1.2.3.14,1.2.3.7	ko:K09842,ko:K11817,ko:K22417	ko00380,ko00906,ko01100,ko01110,map00380,map00906,map01100,map01110	M00372	R02681,R06957	RC00080,RC00218	ko00000,ko00001,ko00002,ko01000	-	-	-	Ald_Xan_dh_C,Ald_Xan_dh_C2,CO_deh_flav_C,FAD_binding_5,Fer2,Fer2_2
XLOC_000358.p5	4081.Solyc11g071600.1.1	5.43e-51	180	COG4631@1|root,KOG0430@2759|Eukaryota,37N1E@33090|Viridiplantae,3GFV1@35493|Streptophyta,44T0V@71274|asterids	33090|Viridiplantae	F	aldehyde oxidase	AAO3	GO:0000166,GO:0003674,GO:0003824,GO:0004029,GO:0004031,GO:0005488,GO:0005515,GO:0005575,GO:0005622,GO:0005623,GO:0005737,GO:0005829,GO:0006066,GO:0006082,GO:0006629,GO:0006714,GO:0006720,GO:0006721,GO:0006790,GO:0006807,GO:0008150,GO:0008152,GO:0008299,GO:0008610,GO:0009058,GO:0009687,GO:0009688,GO:0009850,GO:0009851,GO:0009987,GO:0010293,GO:0010817,GO:0016053,GO:0016106,GO:0016114,GO:0016143,GO:…	1.2.1.28,1.2.3.14,1.2.3.7	ko:K09842,ko:K11817,ko:K22417	ko00380,ko00906,ko01100,ko01110,map00380,map00906,map01100,map01110	M00372	R02681,R06957	RC00080,RC00218	ko00000,ko00001,ko00002,ko01000	-	-	-	Ald_Xan_dh_C,Ald_Xan_dh_C2,CO_deh_flav_C,FAD_binding_5,Fer2,Fer2_2
XLOC_000358.p6	4096.XP_009791606.1	9.57e-09	58.9	COG0500@1|root,COG0515@1|root,KOG0192@2759|Eukaryota,KOG1500@2759|Eukaryota,37Q2A@33090|Viridiplantae,3GCJA@35493|Streptophyta,44C3D@71274|asterids	33090|Viridiplantae	T	PAS fold	-	GO:0001666,GO:0003674,GO:0003824,GO:0004672,GO:0004674,GO:0004712,GO:0005575,GO:0005622,GO:0005623,GO:0005737,GO:0005783,GO:0005789,GO:0006082,GO:0006464,GO:0006468,GO:0006629,GO:0006720,GO:0006721,GO:0006793,GO:0006796,GO:0006807,GO:0006950,GO:0007154,GO:0007165,GO:0008150,GO:0008152,GO:0008299,GO:0008610,GO:0009058,GO:0009628,GO:0009685,GO:0009686,GO:0009719,GO:0009723,GO:0009725,GO:0009743,GO:…	-	-	-	-	-	-	-	-	-	-	PAS,PAS_9,Pkinase_Tyr
XLOC_001108.p1	4113.PGSC0003DMT400051972	4.68e-242	679	28K1E@1|root,2QSFU@2759|Eukaryota,37JDK@33090|Viridiplantae,3GH05@35493|Streptophyta,44CIP@71274|asterids	33090|Viridiplantae	S	P-loop containing nucleoside triphosphate hydrolases superfamily protein	-	-	-	-	-	-	-	-	-	-	-	-	MMR_HSR1
XLOC_000342.p1	4098.XP_009619596.1	6.01e-194	547	28IUF@1|root,2QR5Z@2759|Eukaryota,37STI@33090|Viridiplantae,3GB85@35493|Streptophyta,44U56@71274|asterids	33090|Viridiplantae	S	Plant transposon protein	-	-	-	-	-	-	-	-	-	-	-	-	Plant_tran
XLOC_000342.p2	4096.XP_009790457.1	3.02e-30	114	2BRZA@1|root,2S1XG@2759|Eukaryota,37WGY@33090|Viridiplantae,3GK4Q@35493|Streptophyta,44UAF@71274|asterids	33090|Viridiplantae	S	No apical meristem-associated C-terminal domain	-	-	-	-	-	-	-	-	-	-	-	-	NAM-associated
XLOC_002314.p1	4113.PGSC0003DMT400051707	1.23e-75	234	2BYYC@1|root,2S2ZY@2759|Eukaryota,37VIU@33090|Viridiplantae,3GJCC@35493|Streptophyta,44KAM@71274|asterids	33090|Viridiplantae	S	P21-Rho-binding domain	-	GO:0000003,GO:0000902,GO:0000904,GO:0003006,GO:0005575,GO:0005622,GO:0005623,GO:0005634,GO:0005886,GO:0008150,GO:0009314,GO:0009416,GO:0009628,GO:0009653,GO:0009826,GO:0009856,GO:0009860,GO:0009932,GO:0009987,GO:0016020,GO:0016043,GO:0016049,GO:0016324,GO:0022414,GO:0030154,GO:0032501,GO:0032502,GO:0032989,GO:0040007,GO:0043226,GO:0043227,GO:0043229,GO:0043231,GO:0044424,GO:0044425,GO:0044459,GO:…	-	-	-	-	-	-	-	-	-	-	PBD
XLOC_000250.p1	4098.XP_009596252.1	5.76e-71	228	2D2Q8@1|root,2SNKS@2759|Eukaryota,37ZK8@33090|Viridiplantae,3GPJJ@35493|Streptophyta,44TAY@71274|asterids	33090|Viridiplantae	-	-	-	-	-	-	-	-	-	-	-	-	-	-	DUF4218
XLOC_000250.p2	4113.PGSC0003DMT400049107	1.43e-154	440	2CNFG@1|root,2QVWW@2759|Eukaryota,37SHG@33090|Viridiplantae,3GEXM@35493|Streptophyta,44UT2@71274|asterids	33090|Viridiplantae	S	Transposase family tnp2	-	-	-	-	-	-	-	-	-	-	-	-	DUF4216,DUF4218,Transpos_assoc,Transposase_21
XLOC_000250.p3	4096.XP_009771882.1	5.22e-129	381	28PWY@1|root,2QWJJ@2759|Eukaryota,37NQA@33090|Viridiplantae,3G852@35493|Streptophyta,44J66@71274|asterids	33090|Viridiplantae	S	transposon protein	-	-	-	-	-	-	-	-	-	-	-	-	DUF4216,DUF4218,Transpos_assoc,Transposase_21
XLOC_000250.p4	4098.XP_009594012.1	1.05e-109	331	28PWY@1|root,2QWJJ@2759|Eukaryota,37VSF@33090|Viridiplantae,3GJJD@35493|Streptophyta	33090|Viridiplantae	S	Domain of unknown function (DUF4216)	-	-	-	-	-	-	-	-	-	-	-	-	DUF4216,DUF4218
XLOC_000250.p5	4096.XP_009778627.1	3.13e-75	239	2D2Q8@1|root,2SNKS@2759|Eukaryota,37ZK8@33090|Viridiplantae,3GPJJ@35493|Streptophyta,44TAY@71274|asterids	33090|Viridiplantae	-	-	-	-	-	-	-	-	-	-	-	-	-	-	DUF4218
XLOC_000250.p6	4096.XP_009799014.1	2.65e-83	255	2C0PQ@1|root,2QPX7@2759|Eukaryota,37M7X@33090|Viridiplantae,3G8GE@35493|Streptophyta,44N9Z@71274|asterids	33090|Viridiplantae	Q	Peroxidase	-	-	1.11.1.7	ko:K00430	ko00940,ko01100,ko01110,map00940,map01100,map01110	-	R00602,R02596,R03919,R04007,R07443	RC00034	ko00000,ko00001,ko01000	-	-	-	peroxidase
XLOC_001614.p1	4081.Solyc11g011140.1.1	9.53e-102	300	KOG4089@1|root,KOG4089@2759|Eukaryota,37TW2@33090|Viridiplantae,3GJ6H@35493|Streptophyta,44JBE@71274|asterids	33090|Viridiplantae	J	Ribosomal protein L23	-	-	-	ko:K02892	ko03010,map03010	M00178,M00179	-	-	br01610,ko00000,ko00001,ko00002,ko03011	-	-	-	Ribosomal_L23
XLOC_000248.p1	4113.PGSC0003DMT400010743	1.03e-77	241	29IDZ@1|root,2RRMA@2759|Eukaryota,37TMK@33090|Viridiplantae,3GUYR@35493|Streptophyta,44TYV@71274|asterids	33090|Viridiplantae	-	-	-	-	-	-	-	-	-	-	-	-	-	-	MULE
XLOC_001675.p1	4113.PGSC0003DMT400076953	0	894	COG0534@1|root,KOG1347@2759|Eukaryota,37QRG@33090|Viridiplantae,3GCE0@35493|Streptophyta,44J2Z@71274|asterids	33090|Viridiplantae	V	Belongs to the multi antimicrobial extrusion (MATE) (TC 2.A.66.1) family	-	GO:0005575,GO:0005622,GO:0005623,GO:0005737,GO:0005773,GO:0008150,GO:0008152,GO:0009058,GO:0009812,GO:0009813,GO:0043226,GO:0043227,GO:0043229,GO:0043231,GO:0044424,GO:0044444,GO:0044464,GO:0071704,GO:1901576	-	ko:K03327	-	-	-	-	ko00000,ko02000	2.A.66.1	-	-	MatE
XLOC_002000.p1	4113.PGSC0003DMT400010431	0	1041	KOG1073@1|root,KOG1073@2759|Eukaryota,37RN4@33090|Viridiplantae,3G9JN@35493|Streptophyta,44N14@71274|asterids	33090|Viridiplantae	U	Scd6-like Sm domain	-	-	-	ko:K18749	-	-	-	-	ko00000,ko03019	-	-	-	FDF,LSM14
XLOC_000752.p1	4096.XP_009760598.1	1.6e-129	372	COG1841@1|root,KOG3184@2759|Eukaryota,37IVD@33090|Viridiplantae,3G8V6@35493|Streptophyta,44PP6@71274|asterids	33090|Viridiplantae	J	60S ribosomal protein	-	GO:0000463,GO:0000470,GO:0002181,GO:0003674,GO:0003676,GO:0003723,GO:0003735,GO:0005198,GO:0005488,GO:0005575,GO:0005622,GO:0005623,GO:0005634,GO:0005730,GO:0005737,GO:0005829,GO:0005840,GO:0006139,GO:0006364,GO:0006396,GO:0006412,GO:0006518,GO:0006725,GO:0006807,GO:0008150,GO:0008152,GO:0009058,GO:0009059,GO:0009987,GO:0010467,GO:0015934,GO:0016070,GO:0016072,GO:0019538,GO:0022613,GO:0022625,GO:…	-	ko:K02937	ko03010,map03010	M00177	-	-	br01610,ko00000,ko00001,ko00002,ko03011	-	-	-	Ribosomal_L30,Ribosomal_L30_N
XLOC_000752.p4	4113.PGSC0003DMT400014692	6.96e-28	112	KOG3933@1|root,KOG3933@2759|Eukaryota,37QYQ@33090|Viridiplantae,3G7UF@35493|Streptophyta,44DDF@71274|asterids	33090|Viridiplantae	J	Mitochondrial ribosomal subunit protein	-	-	-	ko:K17413	-	-	-	-	br01610,ko00000,ko03011	-	-	-	MRP-S28
XLOC_001285.p1	4096.XP_009783948.1	7.62e-159	455	COG5184@1|root,KOG1426@2759|Eukaryota,37NK9@33090|Viridiplantae,3GG8N@35493|Streptophyta,44CSN@71274|asterids	33090|Viridiplantae	DZ	Regulator of chromosome condensation (RCC1) repeat	-	-	-	-	-	-	-	-	-	-	-	-	RCC1,RCC1_2
XLOC_001285.p2	4113.PGSC0003DMT400054724	3.6e-101	305	COG5184@1|root,KOG1426@2759|Eukaryota,37NK9@33090|Viridiplantae,3GG8N@35493|Streptophyta,44CSN@71274|asterids	33090|Viridiplantae	DZ	Regulator of chromosome condensation (RCC1) repeat	-	-	-	-	-	-	-	-	-	-	-	-	RCC1,RCC1_2
XLOC_001285.p3	4113.PGSC0003DMT400090532	7.72e-10	63.9	KOG1075@1|root,KOG1075@2759|Eukaryota,37TIF@33090|Viridiplantae,3G9IZ@35493|Streptophyta,44SVG@71274|asterids	33090|Viridiplantae	S	RNase H family protein	-	-	-	-	-	-	-	-	-	-	-	-	DUF4283,RVT_1,RVT_3,zf-RVT
XLOC_000488.p1	4098.XP_009627568.1	0	944	2CMD2@1|root,2QQ06@2759|Eukaryota,37KF8@33090|Viridiplantae,3GXB7@35493|Streptophyta,44C32@71274|asterids	33090|Viridiplantae	G	Belongs to the glycosyl hydrolase 9 (cellulase E) family	-	-	3.2.1.4	ko:K01179	ko00500,ko01100,map00500,map01100	-	R06200,R11307,R11308	-	ko00000,ko00001,ko01000	-	GH5,GH9	-	Glyco_hydro_9
XLOC_001586.p1	4098.XP_009627088.1	1.24e-294	811	COG3866@1|root,2QPY9@2759|Eukaryota,37JDE@33090|Viridiplantae,3G8YM@35493|Streptophyta,44PYI@71274|asterids	33090|Viridiplantae	G	Amb_all	-	GO:0002376,GO:0003674,GO:0003824,GO:0005575,GO:0005623,GO:0005886,GO:0006950,GO:0006952,GO:0006955,GO:0008150,GO:0009605,GO:0009607,GO:0009814,GO:0009825,GO:0009987,GO:0016020,GO:0016043,GO:0016049,GO:0016829,GO:0016835,GO:0016837,GO:0030570,GO:0031224,GO:0031225,GO:0031226,GO:0040007,GO:0042545,GO:0042547,GO:0043207,GO:0044425,GO:0044459,GO:0044464,GO:0045087,GO:0045229,GO:0046658,GO:0050896,GO:…	4.2.2.2	ko:K01728	ko00040,ko02024,map00040,map02024	-	R02361,R06240	RC00049,RC00705	ko00000,ko00001,ko01000	-	-	-	Pec_lyase_C
XLOC_001586.p2	4529.ORUFI05G12660.1	3.6e-10	61.2	2E9I1@1|root,2SFVV@2759|Eukaryota,37XJJ@33090|Viridiplantae,3GMVH@35493|Streptophyta,3M7XN@4447|Liliopsida,3ISGB@38820|Poales	33090|Viridiplantae	-	-	-	-	-	-	-	-	-	-	-	-	-	-	-
XLOC_002239.p1	4113.PGSC0003DMT400078243	0	1105	COG0515@1|root,KOG0192@2759|Eukaryota,37PIC@33090|Viridiplantae,3G7FS@35493|Streptophyta,44NH8@71274|asterids	33090|Viridiplantae	T	LIM domain-containing serine threonine-protein kinase DDB_G0287001	-	GO:0003674,GO:0003824,GO:0004672,GO:0004674,GO:0005575,GO:0005622,GO:0005623,GO:0005737,GO:0005829,GO:0006464,GO:0006468,GO:0006793,GO:0006796,GO:0006807,GO:0007154,GO:0007165,GO:0008150,GO:0008152,GO:0009987,GO:0016301,GO:0016310,GO:0016740,GO:0016772,GO:0016773,GO:0019538,GO:0023052,GO:0035556,GO:0036211,GO:0043170,GO:0043412,GO:0044237,GO:0044238,GO:0044260,GO:0044267,GO:0044424,GO:0044444,GO:…	-	-	-	-	-	-	-	-	-	-	Pkinase_Tyr
XLOC_002604.p1	4096.XP_009763489.1	2.02e-102	301	29XXM@1|root,2RZHY@2759|Eukaryota,37UPK@33090|Viridiplantae,3GIF1@35493|Streptophyta,44KCE@71274|asterids	33090|Viridiplantae	S	Dirigent proteins impart stereoselectivity on the phenoxy radical-coupling reaction, yielding optically active lignans from two molecules of coniferyl alcohol in the biosynthesis of lignans, flavonolignans, and alkaloids and thus plays a central role in plant secondary metabolism	-	-	-	-	-	-	-	-	-	-	-	-	Dirigent
XLOC_001288.p1	4081.Solyc10g007740.2.1	0	914	28IPA@1|root,2QR0C@2759|Eukaryota,37JMX@33090|Viridiplantae,3GF4N@35493|Streptophyta,44N36@71274|asterids	33090|Viridiplantae	S	CorA-like Mg2+ transporter protein	-	-	-	-	-	-	-	-	-	-	-	-	CorA
XLOC_001927.p1	4096.XP_009769230.1	7.8e-82	268	KOG2203@1|root,KOG2203@2759|Eukaryota,37HKR@33090|Viridiplantae,3G7VM@35493|Streptophyta,44CM8@71274|asterids	33090|Viridiplantae	S	GTP-binding protein that may be involved in cell development	RHD3	GO:0000166,GO:0000902,GO:0001882,GO:0001883,GO:0003674,GO:0005488,GO:0005525,GO:0005575,GO:0005622,GO:0005623,GO:0005737,GO:0005773,GO:0005774,GO:0005783,GO:0005886,GO:0006810,GO:0006888,GO:0006996,GO:0007010,GO:0007275,GO:0008150,GO:0009653,GO:0009826,GO:0009832,GO:0009888,GO:0009932,GO:0009987,GO:0010015,GO:0010053,GO:0012505,GO:0016020,GO:0016043,GO:0016049,GO:0016192,GO:0017076,GO:0019001,GO:…	-	-	-	-	-	-	-	-	-	-	RHD3
XLOC_001747.p1	4081.Solyc06g060340.2.1	1.06e-160	454	2CN31@1|root,2QTMT@2759|Eukaryota,37KQP@33090|Viridiplantae,3GBW6@35493|Streptophyta,44HDZ@71274|asterids	33090|Viridiplantae	C	Photosystem II 22 kDa protein, chloroplastic	PSBS	GO:0005575,GO:0005622,GO:0005623,GO:0005737,GO:0006810,GO:0008150,GO:0009507,GO:0009534,GO:0009535,GO:0009536,GO:0009579,GO:0016020,GO:0031976,GO:0031984,GO:0034357,GO:0042651,GO:0043226,GO:0043227,GO:0043229,GO:0043231,GO:0044422,GO:0044424,GO:0044434,GO:0044435,GO:0044436,GO:0044444,GO:0044446,GO:0044464,GO:0051179,GO:0051234,GO:0055035,GO:0055085	-	ko:K03542	ko00195,ko01100,map00195,map01100	-	-	-	ko00000,ko00001,ko00194	-	-	-	Chloroa_b-bind
XLOC_002241.p1	4113.PGSC0003DMT400078252	9.29e-225	620	KOG0760@1|root,KOG0760@2759|Eukaryota,37J9K@33090|Viridiplantae,3G816@35493|Streptophyta,44H0D@71274|asterids	33090|Viridiplantae	C	Belongs to the mitochondrial carrier (TC 2.A.29) family	-	GO:0000041,GO:0003674,GO:0005215,GO:0005381,GO:0005575,GO:0005622,GO:0005623,GO:0005737,GO:0005739,GO:0005740,GO:0005743,GO:0006139,GO:0006396,GO:0006725,GO:0006807,GO:0006810,GO:0006811,GO:0006812,GO:0006826,GO:0006839,GO:0008150,GO:0008152,GO:0008324,GO:0008380,GO:0009987,GO:0010467,GO:0015075,GO:0015093,GO:0015318,GO:0015684,GO:0016020,GO:0016021,GO:0016070,GO:0019866,GO:0022857,GO:0022890,GO:…	-	ko:K15113	-	-	-	-	ko00000,ko02000,ko03029	2.A.29.5	-	-	Mito_carr
XLOC_002348.p1	4098.XP_009587783.1	0	950	COG0169@1|root,KOG0692@2759|Eukaryota,37YA3@33090|Viridiplantae,3GB69@35493|Streptophyta,44P91@71274|asterids	33090|Viridiplantae	E	Type I 3-dehydroquinase	-	GO:0000003,GO:0003006,GO:0003674,GO:0003824,GO:0004764,GO:0005575,GO:0005622,GO:0005623,GO:0005737,GO:0006082,GO:0007275,GO:0008150,GO:0008152,GO:0009058,GO:0009423,GO:0009507,GO:0009532,GO:0009536,GO:0009570,GO:0009790,GO:0009791,GO:0009793,GO:0009987,GO:0010154,GO:0016053,GO:0016491,GO:0016614,GO:0016616,GO:0019632,GO:0019752,GO:0022414,GO:0032501,GO:0032502,GO:0032787,GO:0043226,GO:0043227,GO:…	1.1.1.25,4.2.1.10	ko:K13832	ko00400,ko01100,ko01110,ko01130,ko01230,map00400,map01100,map01110,map01130,map01230	M00022	R02413,R03084	RC00206,RC00848	ko00000,ko00001,ko00002,ko01000	-	-	-	DHquinase_I,Shikimate_DH,Shikimate_dh_N
XLOC_002348.p2	4098.XP_009587781.1	3.38e-91	273	COG1028@1|root,KOG0725@2759|Eukaryota,37NDT@33090|Viridiplantae,3GCFV@35493|Streptophyta,44NXW@71274|asterids	33090|Viridiplantae	Q	KR domain	-	-	-	-	-	-	-	-	-	-	-	-	adh_short_C2
XLOC_002572.p1	4098.XP_009589423.1	6.9e-176	509	COG4886@1|root,KOG0619@2759|Eukaryota,37HGH@33090|Viridiplantae,3GCPP@35493|Streptophyta,44IEK@71274|asterids	33090|Viridiplantae	S	Leucine rich repeat N-terminal domain	-	GO:0000166,GO:0003674,GO:0005488,GO:0005575,GO:0005622,GO:0005623,GO:0005737,GO:0008150,GO:0009507,GO:0009536,GO:0009888,GO:0010073,GO:0032501,GO:0032502,GO:0036094,GO:0043226,GO:0043227,GO:0043229,GO:0043231,GO:0044424,GO:0044444,GO:0044464,GO:0048507,GO:0048856,GO:0097159,GO:1901265,GO:1901363	-	-	-	-	-	-	-	-	-	-	LRRNT_2,LRR_1,LRR_8
XLOC_001721.p1	4098.XP_009595585.1	0	931	COG5641@1|root,KOG1601@2759|Eukaryota,37MG2@33090|Viridiplantae,3G7GS@35493|Streptophyta,44Q6S@71274|asterids	33090|Viridiplantae	K	cheY-homologous receiver domain	APRR2	GO:0003674,GO:0003700,GO:0005575,GO:0005622,GO:0005623,GO:0005634,GO:0006355,GO:0008150,GO:0009889,GO:0010468,GO:0010556,GO:0019219,GO:0019222,GO:0031323,GO:0031326,GO:0043226,GO:0043227,GO:0043229,GO:0043231,GO:0044424,GO:0044464,GO:0050789,GO:0050794,GO:0051171,GO:0051252,GO:0060255,GO:0065007,GO:0080090,GO:0140110,GO:1903506,GO:2000112,GO:2001141	-	-	-	-	-	-	-	-	-	-	Myb_DNA-binding,Response_reg
XLOC_001510.p1	4098.XP_009616365.1	9.95e-98	299	KOG1075@1|root,KOG1075@2759|Eukaryota,37TIF@33090|Viridiplantae,3G9IZ@35493|Streptophyta,44SVG@71274|asterids	33090|Viridiplantae	S	RNase H family protein	-	-	-	-	-	-	-	-	-	-	-	-	RVT_1,RVT_3,zf-RVT
XLOC_001510.p2	4098.XP_009628373.1	6.3e-39	140	KOG1075@1|root,KOG1075@2759|Eukaryota,37TIF@33090|Viridiplantae,3G9IZ@35493|Streptophyta,44SVG@71274|asterids	33090|Viridiplantae	S	RNase H family protein	-	-	-	-	-	-	-	-	-	-	-	-	RVT_1,RVT_3,zf-RVT
XLOC_002166.p1	4096.XP_009789796.1	0	946	COG0534@1|root,KOG1347@2759|Eukaryota,37QWU@33090|Viridiplantae,3G73Y@35493|Streptophyta,44FUX@71274|asterids	33090|Viridiplantae	V	Zc3h12a-like Ribonuclease NYN domain	-	GO:0000966,GO:0001682,GO:0003674,GO:0003824,GO:0004518,GO:0004519,GO:0004521,GO:0004526,GO:0004540,GO:0004549,GO:0005575,GO:0005622,GO:0005623,GO:0005634,GO:0006139,GO:0006396,GO:0006397,GO:0006399,GO:0006725,GO:0006807,GO:0008033,GO:0008150,GO:0008152,GO:0009987,GO:0010467,GO:0016070,GO:0016071,GO:0016074,GO:0016787,GO:0016788,GO:0016891,GO:0016893,GO:0034470,GO:0034471,GO:0034641,GO:0034660,GO:…	3.1.26.5	ko:K18213	ko03013,map03013	-	-	-	ko00000,ko00001,ko01000,ko03016	-	-	-	PPR_long,PRORP
XLOC_000070.p1	4081.Solyc10g007340.2.1	2.47e-164	489	28JKS@1|root,2QS00@2759|Eukaryota,37HFZ@33090|Viridiplantae,3GBTQ@35493|Streptophyta,44KGS@71274|asterids	33090|Viridiplantae	-	-	-	-	-	-	-	-	-	-	-	-	-	-	-
XLOC_000070.p3	4096.XP_009781058.1	1.22e-52	168	COG1813@1|root,KOG3398@2759|Eukaryota,37TRQ@33090|Viridiplantae,3GHY7@35493|Streptophyta,44MQ8@71274|asterids	33090|Viridiplantae	K	Helix-turn-helix XRE-family like proteins	MBF1	GO:0003674,GO:0003676,GO:0003712,GO:0003713,GO:0003723,GO:0003729,GO:0005488,GO:0005575,GO:0005622,GO:0005623,GO:0005634,GO:0005730,GO:0005737,GO:0006355,GO:0008150,GO:0009889,GO:0009891,GO:0009893,GO:0010468,GO:0010556,GO:0010557,GO:0010604,GO:0010628,GO:0019219,GO:0019222,GO:0031323,GO:0031325,GO:0031326,GO:0031328,GO:0031974,GO:0031981,GO:0043226,GO:0043227,GO:0043228,GO:0043229,GO:0043231,GO:…	-	ko:K03627	-	-	-	-	ko00000	-	-	-	HTH_3,MBF1
XLOC_001185.p1	4113.PGSC0003DMT400022412	0	879	28H5E@1|root,2QPI7@2759|Eukaryota,37Q2E@33090|Viridiplantae,3G90T@35493|Streptophyta,44RHG@71274|asterids	33090|Viridiplantae	S	WD-40 repeat family protein	-	-	-	-	-	-	-	-	-	-	-	-	DUF2415,WD40
XLOC_001750.p1	4098.XP_009593286.1	2.51e-208	587	COG0484@1|root,KOG0714@2759|Eukaryota,37N5R@33090|Viridiplantae,3GDAB@35493|Streptophyta,44CCF@71274|asterids	33090|Viridiplantae	O	DnaJ C terminal domain	-	GO:0000226,GO:0001578,GO:0005575,GO:0005623,GO:0005929,GO:0006996,GO:0007010,GO:0007017,GO:0008150,GO:0009987,GO:0016043,GO:0022607,GO:0030030,GO:0030031,GO:0031514,GO:0035082,GO:0036126,GO:0042995,GO:0043226,GO:0044085,GO:0044422,GO:0044441,GO:0044463,GO:0044464,GO:0044782,GO:0060271,GO:0070925,GO:0071840,GO:0097223,GO:0097224,GO:0097729,GO:0120025,GO:0120031,GO:0120036,GO:0120038,GO:1904158	-	ko:K09519	-	-	-	-	ko00000,ko03110	-	-	-	DnaJ,DnaJ_C
XLOC_001228.p1	4081.Solyc10g006520.2.1	1.19e-133	380	28NQ1@1|root,2QV9U@2759|Eukaryota,37U4B@33090|Viridiplantae,3GAZ8@35493|Streptophyta,44JGX@71274|asterids	33090|Viridiplantae	S	Thioredoxin	-	GO:0003674,GO:0003824,GO:0004791,GO:0005575,GO:0005622,GO:0005623,GO:0005737,GO:0006950,GO:0006979,GO:0008150,GO:0008152,GO:0009636,GO:0009987,GO:0015035,GO:0015036,GO:0016209,GO:0016491,GO:0016651,GO:0016667,GO:0016668,GO:0016671,GO:0019725,GO:0033554,GO:0034599,GO:0042221,GO:0042592,GO:0044424,GO:0044464,GO:0045454,GO:0047134,GO:0050789,GO:0050794,GO:0050896,GO:0051716,GO:0055114,GO:0065007,GO:…	-	-	-	-	-	-	-	-	-	-	Thioredoxin
XLOC_000822.p1	4113.PGSC0003DMT400083158	1.38e-173	484	2CMW9@1|root,2QSBP@2759|Eukaryota,37NZ1@33090|Viridiplantae,3GDUY@35493|Streptophyta,44PUS@71274|asterids	33090|Viridiplantae	P	The light-harvesting complex (LHC) functions as a light receptor, it captures and delivers excitation energy to photosystems with which it is closely associated	LHCA4	-	-	ko:K08908,ko:K08910	ko00196,map00196	-	-	-	ko00000,ko00001,ko00194	-	-	-	Chloroa_b-bind
XLOC_002310.p1	4081.Solyc06g083690.2.1	2.48e-105	306	COG0695@1|root,KOG1752@2759|Eukaryota,37UUU@33090|Viridiplantae,3GJ2F@35493|Streptophyta,44K3H@71274|asterids	33090|Viridiplantae	O	Glutaredoxin	-	GO:0003674,GO:0003824,GO:0004362,GO:0005575,GO:0005622,GO:0005623,GO:0005737,GO:0006790,GO:0008150,GO:0008152,GO:0009507,GO:0009536,GO:0009636,GO:0009987,GO:0015036,GO:0015037,GO:0015038,GO:0016043,GO:0016209,GO:0016226,GO:0016491,GO:0016651,GO:0016667,GO:0016668,GO:0022607,GO:0031163,GO:0042221,GO:0043226,GO:0043227,GO:0043229,GO:0043231,GO:0044085,GO:0044237,GO:0044424,GO:0044444,GO:0044464,GO:…	-	ko:K03676	-	-	-	-	ko00000,ko03110	-	-	-	14-3-3,Glutaredoxin
XLOC_000786.p1	4096.XP_009779661.1	0	1052	KOG0660@1|root,KOG0660@2759|Eukaryota,37Q5A@33090|Viridiplantae,3GG4M@35493|Streptophyta,44GZ6@71274|asterids	33090|Viridiplantae	T	Mitogen-activated protein kinase	-	-	2.7.11.24	ko:K20538	ko04016,map04016	-	-	-	ko00000,ko00001,ko01000,ko01001	-	-	-	Pkinase
XLOC_000674.p1	4081.Solyc06g063370.2.1	2.7e-156	442	28NJN@1|root,2QV5A@2759|Eukaryota,37S67@33090|Viridiplantae,3GBY6@35493|Streptophyta,44GR0@71274|asterids	33090|Viridiplantae	P	The light-harvesting complex (LHC) functions as a light receptor, it captures and delivers excitation energy to photosystems with which it is closely associated	LHCB5	GO:0003674,GO:0005488,GO:0005515,GO:0005575,GO:0005622,GO:0005623,GO:0005737,GO:0006091,GO:0008150,GO:0008152,GO:0009314,GO:0009416,GO:0009503,GO:0009507,GO:0009517,GO:0009521,GO:0009523,GO:0009526,GO:0009532,GO:0009534,GO:0009535,GO:0009536,GO:0009570,GO:0009579,GO:0009628,GO:0009637,GO:0009639,GO:0009765,GO:0009768,GO:0009783,GO:0009941,GO:0009987,GO:0010114,GO:0010196,GO:0010207,GO:0010218,GO:…	-	ko:K08916	ko00196,ko01100,map00196,map01100	-	-	-	ko00000,ko00001,ko00194	-	-	-	Chloroa_b-bind
XLOC_000931.p1	4081.Solyc06g073410.2.1	2.84e-163	459	KOG3972@1|root,KOG3972@2759|Eukaryota,37K2P@33090|Viridiplantae,3G97M@35493|Streptophyta,44DS5@71274|asterids	33090|Viridiplantae	S	Aph-1 protein	-	GO:0003674,GO:0003824,GO:0004175,GO:0005575,GO:0005622,GO:0005623,GO:0005737,GO:0005783,GO:0005886,GO:0005887,GO:0006508,GO:0006807,GO:0008150,GO:0008152,GO:0008233,GO:0010467,GO:0012505,GO:0016020,GO:0016021,GO:0016485,GO:0016787,GO:0019538,GO:0031224,GO:0031226,GO:0032991,GO:0043170,GO:0043226,GO:0043227,GO:0043229,GO:0043231,GO:0044238,GO:0044424,GO:0044425,GO:0044444,GO:0044459,GO:0044464,GO:…	-	ko:K06172	ko04330,ko05010,map04330,map05010	M00682	-	-	ko00000,ko00001,ko00002	-	-	-	Aph-1
XLOC_001215.p1	4081.Solyc07g064680.2.1	2.91e-77	230	KOG1654@1|root,KOG1654@2759|Eukaryota,37UHR@33090|Viridiplantae,3GIM6@35493|Streptophyta,44JUC@71274|asterids	33090|Viridiplantae	Z	Belongs to the ATG8 family	-	-	-	ko:K08341	ko04068,ko04136,ko04137,ko04138,ko04139,ko04140,ko04212,ko04371,ko04621,ko04727,ko05167,map04068,map04136,map04137,map04138,map04139,map04140,map04212,map04371,map04621,map04727,map05167	-	-	-	ko00000,ko00001,ko03029,ko04121,ko04131	-	-	-	Atg8
XLOC_002703.p1	4096.XP_009803614.1	2.95e-114	331	28Q3W@1|root,2QWSQ@2759|Eukaryota,37SSJ@33090|Viridiplantae,3GAHD@35493|Streptophyta,44QJE@71274|asterids	33090|Viridiplantae	S	Miraculin-like	-	-	-	-	-	-	-	-	-	-	-	-	Kunitz_legume
XLOC_001347.p1	4081.Solyc10g008880.2.1	0	934	28H9I@1|root,2QPN5@2759|Eukaryota,37KQE@33090|Viridiplantae,3GG2T@35493|Streptophyta,44QHY@71274|asterids	33090|Viridiplantae	S	Transcription factor VOZ1-like	-	GO:0000003,GO:0001101,GO:0002376,GO:0003006,GO:0003674,GO:0003676,GO:0003677,GO:0005488,GO:0006355,GO:0006950,GO:0006952,GO:0006955,GO:0007275,GO:0008150,GO:0009266,GO:0009314,GO:0009408,GO:0009409,GO:0009414,GO:0009415,GO:0009416,GO:0009605,GO:0009607,GO:0009617,GO:0009628,GO:0009631,GO:0009648,GO:0009791,GO:0009814,GO:0009816,GO:0009889,GO:0009891,GO:0009893,GO:0010035,GO:0010228,GO:0010468,GO:…	-	-	-	-	-	-	-	-	-	-	-
XLOC_002561.p1	4113.PGSC0003DMT400077703	9.48e-283	776	KOG2569@1|root,KOG2569@2759|Eukaryota,37J9Y@33090|Viridiplantae,3GASN@35493|Streptophyta,44MSQ@71274|asterids	33090|Viridiplantae	T	Lung seven transmembrane receptor	-	-	-	-	-	-	-	-	-	-	-	-	Lung_7-TM_R
XLOC_000576.p1	4096.XP_009789660.1	2.49e-58	183	2CTJJ@1|root,2S4C2@2759|Eukaryota,37W9U@33090|Viridiplantae,3GKDR@35493|Streptophyta	33090|Viridiplantae	-	-	-	-	-	-	-	-	-	-	-	-	-	-	-
XLOC_000693.p1	4096.XP_009778564.1	8.82e-205	583	KOG2344@1|root,KOG2344@2759|Eukaryota,37K2K@33090|Viridiplantae,3G7VQ@35493|Streptophyta,44PY9@71274|asterids	33090|Viridiplantae	U	Exocyst complex component EXO70A1-like	-	GO:0006810,GO:0006887,GO:0008150,GO:0009987,GO:0016192,GO:0032940,GO:0046903,GO:0051179,GO:0051234	-	ko:K07195	ko04910,map04910	-	-	-	ko00000,ko00001,ko03036,ko04131	-	-	-	Exo70
XLOC_000693.p2	4081.Solyc06g062990.1.1	4.3e-109	330	KOG2344@1|root,KOG2344@2759|Eukaryota,37K2K@33090|Viridiplantae,3G7VQ@35493|Streptophyta,44PY9@71274|asterids	33090|Viridiplantae	U	Exocyst complex component EXO70A1-like	-	GO:0006810,GO:0006887,GO:0008150,GO:0009987,GO:0016192,GO:0032940,GO:0046903,GO:0051179,GO:0051234	-	ko:K07195	ko04910,map04910	-	-	-	ko00000,ko00001,ko03036,ko04131	-	-	-	Exo70
XLOC_001826.p1	4081.Solyc06g065910.2.1	0	1153	KOG4151@1|root,KOG4151@2759|Eukaryota,37KXT@33090|Viridiplantae,3GDF4@35493|Streptophyta,44MKW@71274|asterids	33090|Viridiplantae	DO	Heat shock protein 70 (HSP70)-interacting protein	-	GO:0005575,GO:0005622,GO:0005623,GO:0005634,GO:0005737,GO:0005773,GO:0008150,GO:0032886,GO:0043226,GO:0043227,GO:0043229,GO:0043231,GO:0044424,GO:0044444,GO:0044464,GO:0050789,GO:0050794,GO:0065007	-	-	-	-	-	-	-	-	-	-	PB1
XLOC_001434.p1	4113.PGSC0003DMT400026582	7.2e-92	269	KOG1735@1|root,KOG1735@2759|Eukaryota,37U30@33090|Viridiplantae,3GI1P@35493|Streptophyta,44JTG@71274|asterids	33090|Viridiplantae	Z	Belongs to the actin-binding proteins ADF family	-	GO:0006996,GO:0007010,GO:0007015,GO:0008150,GO:0008154,GO:0009987,GO:0016043,GO:0022411,GO:0030029,GO:0030036,GO:0030042,GO:0032984,GO:0043624,GO:0043933,GO:0051261,GO:0071840,GO:0097435	-	ko:K05765	ko04360,ko04666,ko04810,ko05133,map04360,map04666,map04810,map05133	-	-	-	ko00000,ko00001,ko04131,ko04147,ko04812	-	-	-	Cofilin_ADF
XLOC_001964.p1	4081.Solyc06g068380.2.1	2.86e-137	394	KOG0324@1|root,KOG0324@2759|Eukaryota,37N11@33090|Viridiplantae,3G7RW@35493|Streptophyta,44T10@71274|asterids	33090|Viridiplantae	S	PPPDE putative peptidase domain	-	-	-	-	-	-	-	-	-	-	-	-	Peptidase_C97
XLOC_001018.p1	4113.PGSC0003DMT400008692	2.85e-135	390	28HQD@1|root,2QQ1S@2759|Eukaryota,37T57@33090|Viridiplantae,3GEYE@35493|Streptophyta,44Q0D@71274|asterids	33090|Viridiplantae	S	Fasciclin-like arabinogalactan protein	-	-	-	-	-	-	-	-	-	-	-	-	Fasciclin
XLOC_001363.p1	3847.GLYMA18G33825.1	5.04e-76	255	28Q0M@1|root,2QWP8@2759|Eukaryota,37SGC@33090|Viridiplantae,3G8GC@35493|Streptophyta,4JT43@91835|fabids	33090|Viridiplantae	S	Zinc knuckle family protein	-	-	-	-	-	-	-	-	-	-	-	-	MP,RVP,zf-CCHC
XLOC_001363.p2	4558.Sb06g013680.1	2.17e-53	190	COG2801@1|root,KOG0017@2759|Eukaryota,38A58@33090|Viridiplantae,3GXPE@35493|Streptophyta,3MB5P@4447|Liliopsida,3IUQY@38820|Poales	33090|Viridiplantae	L	transposition, RNA-mediated	-	-	-	-	-	-	-	-	-	-	-	-	RVP,RVT_1,zf-CCHC
XLOC_001055.p1	4096.XP_009765564.1	6.39e-65	199	KOG3473@1|root,KOG3473@2759|Eukaryota,37VKW@33090|Viridiplantae,3GJK1@35493|Streptophyta,44KA4@71274|asterids	33090|Viridiplantae	K	Transcription elongation factor B polypeptide	-	GO:0000151,GO:0000153,GO:0003674,GO:0005488,GO:0005575,GO:0005622,GO:0005623,GO:0005634,GO:0005654,GO:0005737,GO:0006355,GO:0006357,GO:0008023,GO:0008150,GO:0009889,GO:0009891,GO:0009893,GO:0010468,GO:0010556,GO:0010557,GO:0010604,GO:0010628,GO:0019219,GO:0019222,GO:0030891,GO:0031323,GO:0031325,GO:0031326,GO:0031328,GO:0031974,GO:0031981,GO:0032784,GO:0032786,GO:0032968,GO:0032991,GO:0034243,GO:…	-	ko:K03872	ko04066,ko04120,ko05200,ko05211,map04066,map04120,map05200,map05211	M00383,M00388	-	-	ko00000,ko00001,ko00002,ko03400,ko04121	-	-	-	Skp1_POZ
XLOC_000437.p1	4098.XP_009587651.1	7.76e-104	308	2BHFZ@1|root,2S1BU@2759|Eukaryota,37VDA@33090|Viridiplantae,3GIT1@35493|Streptophyta,44KUP@71274|asterids	33090|Viridiplantae	K	Helix-loop-helix DNA-binding domain	-	-	-	-	-	-	-	-	-	-	-	-	HLH
XLOC_000701.p1	4081.Solyc06g062840.2.1	3.16e-296	813	COG0498@1|root,2QSQC@2759|Eukaryota,37KZW@33090|Viridiplantae,3GB3J@35493|Streptophyta,44S0C@71274|asterids	33090|Viridiplantae	E	Threonine synthase	-	GO:0003674,GO:0003824,GO:0004795,GO:0005488,GO:0005575,GO:0005622,GO:0005623,GO:0005737,GO:0008144,GO:0016829,GO:0016835,GO:0016838,GO:0019842,GO:0030170,GO:0036094,GO:0043167,GO:0043168,GO:0044424,GO:0044464,GO:0048037,GO:0050662,GO:0070279,GO:0097159,GO:1901363	4.2.3.1	ko:K01733	ko00260,ko00750,ko01100,ko01110,ko01120,ko01230,map00260,map00750,map01100,map01110,map01120,map01230	M00018	R01466,R05086	RC00017,RC00526	ko00000,ko00001,ko00002,ko01000	-	-	-	PALP
XLOC_000701.p2	4113.PGSC0003DMT400012522	1.9e-36	139	COG0498@1|root,2QSQC@2759|Eukaryota,37KZW@33090|Viridiplantae,3GB3J@35493|Streptophyta,44S0C@71274|asterids	33090|Viridiplantae	E	Threonine synthase	-	GO:0003674,GO:0003824,GO:0004795,GO:0005488,GO:0005575,GO:0005622,GO:0005623,GO:0005737,GO:0008144,GO:0016829,GO:0016835,GO:0016838,GO:0019842,GO:0030170,GO:0036094,GO:0043167,GO:0043168,GO:0044424,GO:0044464,GO:0048037,GO:0050662,GO:0070279,GO:0097159,GO:1901363	4.2.3.1	ko:K01733	ko00260,ko00750,ko01100,ko01110,ko01120,ko01230,map00260,map00750,map01100,map01110,map01120,map01230	M00018	R01466,R05086	RC00017,RC00526	ko00000,ko00001,ko00002,ko01000	-	-	-	PALP
XLOC_002278.p1	4081.Solyc06g083070.2.1	0	1250	COG5069@1|root,KOG0046@2759|Eukaryota,37K9N@33090|Viridiplantae,3GEBF@35493|Streptophyta,44HYF@71274|asterids	33090|Viridiplantae	Z	Calponin homology domain	-	GO:0003674,GO:0003779,GO:0005488,GO:0005515,GO:0005575,GO:0005622,GO:0005623,GO:0005737,GO:0005856,GO:0005884,GO:0006996,GO:0007010,GO:0007015,GO:0008092,GO:0008150,GO:0009987,GO:0015629,GO:0016043,GO:0022607,GO:0030029,GO:0030036,GO:0032432,GO:0043226,GO:0043228,GO:0043229,GO:0043232,GO:0044085,GO:0044422,GO:0044424,GO:0044430,GO:0044446,GO:0044464,GO:0044877,GO:0051015,GO:0051017,GO:0051639,GO:…	-	ko:K17275,ko:K17276	-	-	-	-	ko00000,ko04147,ko04812	-	-	-	CH
XLOC_000064.p1	4081.Solyc10g007140.2.1	0	891	KOG0800@1|root,KOG0800@2759|Eukaryota,37PXP@33090|Viridiplantae,3GDP4@35493|Streptophyta,44R09@71274|asterids	33090|Viridiplantae	O	Ring finger protein	-	-	2.3.2.27	ko:K10635,ko:K19041	-	-	-	-	ko00000,ko01000,ko04121	-	-	-	zf-RING_2
XLOC_000414.p1	4113.PGSC0003DMT400070953	0	1462	28I7V@1|root,2QQI6@2759|Eukaryota,37SQK@33090|Viridiplantae,3G7ZU@35493|Streptophyta,44N9Y@71274|asterids	33090|Viridiplantae	-	-	-	-	-	-	-	-	-	-	-	-	-	-	-
XLOC_001135.p1	4081.Solyc06g083820.2.1	1.6e-83	247	COG2163@1|root,KOG3421@2759|Eukaryota,37TPZ@33090|Viridiplantae,3GHYC@35493|Streptophyta,44JBV@71274|asterids	33090|Viridiplantae	J	Ribosomal protein L14	RPL14	GO:0003674,GO:0003676,GO:0003723,GO:0003729,GO:0003735,GO:0005198,GO:0005488,GO:0005575,GO:0005622,GO:0005623,GO:0005634,GO:0005730,GO:0005737,GO:0005773,GO:0005774,GO:0005783,GO:0005829,GO:0005840,GO:0005844,GO:0005911,GO:0006412,GO:0006518,GO:0006807,GO:0008150,GO:0008152,GO:0009058,GO:0009059,GO:0009506,GO:0009507,GO:0009536,GO:0009987,GO:0010467,GO:0012505,GO:0015934,GO:0016020,GO:0019538,GO:…	-	ko:K02875	ko03010,map03010	M00177,M00179	-	-	br01610,ko00000,ko00001,ko00002,ko03011	-	-	-	Ribosomal_L14e
XLOC_002155.p1	4098.XP_009609014.1	7.48e-219	609	KOG2868@1|root,KOG2868@2759|Eukaryota,37SUR@33090|Viridiplantae,3G79R@35493|Streptophyta,44PF3@71274|asterids	33090|Viridiplantae	AK	Dcp1-like decapping family	-	GO:0000288,GO:0000290,GO:0000932,GO:0000956,GO:0003674,GO:0003676,GO:0003723,GO:0003729,GO:0005488,GO:0005575,GO:0005622,GO:0005623,GO:0005737,GO:0006139,GO:0006401,GO:0006402,GO:0006725,GO:0006807,GO:0006950,GO:0006952,GO:0008150,GO:0008152,GO:0009056,GO:0009057,GO:0009892,GO:0009987,GO:0010468,GO:0010605,GO:0010629,GO:0016070,GO:0016071,GO:0019222,GO:0019439,GO:0030234,GO:0031086,GO:0031087,GO:…	-	ko:K12611	ko03018,map03018	M00395	-	-	ko00000,ko00001,ko00002,ko01000,ko03019	-	-	-	DCP1
XLOC_001241.p1	4096.XP_009801421.1	2.74e-264	733	COG5347@1|root,KOG0703@2759|Eukaryota,37KTR@33090|Viridiplantae,3G8CY@35493|Streptophyta,44QCK@71274|asterids	33090|Viridiplantae	T	ADP-ribosylation factor GTPase-activating protein AGD5 isoform X1	-	GO:0000003,GO:0001558,GO:0003006,GO:0003674,GO:0005488,GO:0005515,GO:0005575,GO:0005622,GO:0005623,GO:0005737,GO:0005768,GO:0005794,GO:0005802,GO:0005829,GO:0006810,GO:0007275,GO:0008150,GO:0009791,GO:0009838,GO:0009908,GO:0009987,GO:0010227,GO:0012505,GO:0016043,GO:0016192,GO:0022414,GO:0022607,GO:0030135,GO:0030136,GO:0030276,GO:0030308,GO:0031410,GO:0031982,GO:0031984,GO:0032501,GO:0032502,GO:…	-	ko:K12471,ko:K12486	ko04144,map04144	-	-	-	ko00000,ko00001,ko04131	-	-	-	ArfGap
XLOC_002086.p1	4081.Solyc06g072590.2.1	2.48e-87	265	2BZY9@1|root,2R7VK@2759|Eukaryota,38850@33090|Viridiplantae,3GW8E@35493|Streptophyta,44T5U@71274|asterids	33090|Viridiplantae	-	-	-	-	-	-	-	-	-	-	-	-	-	-	-
XLOC_001454.p1	4081.Solyc10g062220.1.1	1.83e-86	257	KOG2998@1|root,KOG2998@2759|Eukaryota,37R59@33090|Viridiplantae,3GCKA@35493|Streptophyta,44FED@71274|asterids	33090|Viridiplantae	S	ELMO domain-containing protein	-	GO:0003674,GO:0005488,GO:0005515,GO:0005575,GO:0005622,GO:0005623,GO:0005737,GO:0006928,GO:0008064,GO:0008092,GO:0008150,GO:0009987,GO:0010639,GO:0016043,GO:0017022,GO:0030100,GO:0030587,GO:0030832,GO:0030833,GO:0030837,GO:0031333,GO:0032271,GO:0032272,GO:0032502,GO:0032535,GO:0032879,GO:0032956,GO:0032970,GO:0033043,GO:0040011,GO:0043254,GO:0044087,GO:0044424,GO:0044464,GO:0045159,GO:0048519,GO:…	-	-	-	-	-	-	-	-	-	-	ELMO_CED12
XLOC_001309.p1	4113.PGSC0003DMT400034197	0	1078	KOG0600@1|root,KOG0600@2759|Eukaryota,37YBF@33090|Viridiplantae,3GNYJ@35493|Streptophyta,44NDT@71274|asterids	33090|Viridiplantae	T	Serine/Threonine protein kinases, catalytic domain	-	-	-	-	-	-	-	-	-	-	-	-	Pkinase
XLOC_001124.p1	4098.XP_009609747.1	3.59e-100	291	KOG3414@1|root,KOG3414@2759|Eukaryota,37U51@33090|Viridiplantae,3GHV8@35493|Streptophyta,44JAF@71274|asterids	33090|Viridiplantae	AD	Mitosis protein DIM1	-	GO:0000245,GO:0000375,GO:0000377,GO:0000398,GO:0005575,GO:0005622,GO:0005623,GO:0005634,GO:0005654,GO:0005681,GO:0005682,GO:0005737,GO:0005829,GO:0006139,GO:0006396,GO:0006397,GO:0006725,GO:0006807,GO:0008150,GO:0008152,GO:0008380,GO:0009987,GO:0010467,GO:0016043,GO:0016070,GO:0016071,GO:0022607,GO:0022613,GO:0022618,GO:0030532,GO:0031974,GO:0031981,GO:0032991,GO:0034622,GO:0034641,GO:0043170,GO:…	-	ko:K03243	ko03013,map03013	-	-	-	ko00000,ko00001,ko03012	-	-	-	DIM1
XLOC_000033.p1	4081.Solyc10g006300.2.1	9.12e-218	606	COG1409@1|root,KOG1378@2759|Eukaryota,37MZU@33090|Viridiplantae,3GBKT@35493|Streptophyta,44QUW@71274|asterids	33090|Viridiplantae	G	Purple acid phosphatase	-	GO:0003674,GO:0003824,GO:0003993,GO:0006793,GO:0006796,GO:0008150,GO:0008152,GO:0009987,GO:0016311,GO:0016787,GO:0016788,GO:0016791,GO:0042578,GO:0044237	-	ko:K22390	-	-	-	-	ko00000	-	-	-	Metallophos,Metallophos_C,Pur_ac_phosph_N
XLOC_002511.p1	4096.XP_009786255.1	1.05e-64	208	KOG1075@1|root,KOG1075@2759|Eukaryota,37TIF@33090|Viridiplantae,3G9IZ@35493|Streptophyta,44SVG@71274|asterids	33090|Viridiplantae	S	RNase H family protein	-	-	-	-	-	-	-	-	-	-	-	-	DUF4283,RVT_1,RVT_3,zf-RVT
XLOC_000328.p1	4098.XP_009590361.1	4.82e-152	428	COG1100@1|root,KOG0087@2759|Eukaryota,37KT9@33090|Viridiplantae,3GBEA@35493|Streptophyta,44PUF@71274|asterids	33090|Viridiplantae	U	Rab subfamily of small GTPases	-	GO:0000003,GO:0000902,GO:0000904,GO:0001558,GO:0003006,GO:0003674,GO:0005488,GO:0005515,GO:0005575,GO:0005622,GO:0005623,GO:0005737,GO:0005768,GO:0005794,GO:0008150,GO:0009653,GO:0009826,GO:0009856,GO:0009860,GO:0009932,GO:0009987,GO:0010769,GO:0012505,GO:0016043,GO:0016049,GO:0019899,GO:0019900,GO:0022414,GO:0022603,GO:0022604,GO:0030133,GO:0030154,GO:0030427,GO:0031410,GO:0031982,GO:0032501,GO:…	-	ko:K07904	ko04144,ko04961,ko04962,ko04972,map04144,map04961,map04962,map04972	-	-	-	ko00000,ko00001,ko04031,ko04131,ko04147	-	-	-	Ras
XLOC_002765.p1	4113.PGSC0003DMT400077934	4.34e-65	203	KOG1721@1|root,KOG1721@2759|Eukaryota,3806N@33090|Viridiplantae,3GQ9W@35493|Streptophyta,44TK0@71274|asterids	33090|Viridiplantae	S	C2H2-type zinc finger	-	-	-	-	-	-	-	-	-	-	-	-	zf-C2H2_6
XLOC_001237.p1	4113.PGSC0003DMT400064413	5.84e-288	801	KOG0498@1|root,KOG0498@2759|Eukaryota,37P8B@33090|Viridiplantae,3G8SN@35493|Streptophyta,44SRG@71274|asterids	33090|Viridiplantae	P	Cyclic nucleotide-monophosphate binding domain	-	GO:0002376,GO:0003674,GO:0005215,GO:0005216,GO:0005244,GO:0005249,GO:0005261,GO:0005267,GO:0005575,GO:0005623,GO:0005886,GO:0005887,GO:0006810,GO:0006811,GO:0006812,GO:0006813,GO:0006950,GO:0006952,GO:0006955,GO:0008150,GO:0008219,GO:0008324,GO:0009626,GO:0009987,GO:0012501,GO:0015075,GO:0015077,GO:0015079,GO:0015267,GO:0015318,GO:0015672,GO:0016020,GO:0016021,GO:0022803,GO:0022832,GO:0022836,GO:…	-	ko:K05391	ko04626,map04626	-	-	-	ko00000,ko00001,ko04040	1.A.1.5	-	-	Ion_trans,cNMP_binding
XLOC_001237.p2	4155.Migut.M01856.1.p	5.42e-88	276	KOG0498@1|root,KOG0498@2759|Eukaryota,37P8B@33090|Viridiplantae,3G8SN@35493|Streptophyta,44ERF@71274|asterids	33090|Viridiplantae	P	Cyclic nucleotide-monophosphate binding domain	-	GO:0002376,GO:0003674,GO:0005215,GO:0005216,GO:0005244,GO:0005249,GO:0005261,GO:0005267,GO:0005575,GO:0005623,GO:0005886,GO:0005887,GO:0006810,GO:0006811,GO:0006812,GO:0006813,GO:0006950,GO:0006952,GO:0006955,GO:0008150,GO:0008219,GO:0008324,GO:0009626,GO:0009987,GO:0012501,GO:0015075,GO:0015077,GO:0015079,GO:0015267,GO:0015318,GO:0015672,GO:0016020,GO:0016021,GO:0022803,GO:0022832,GO:0022836,GO:…	-	ko:K05391	ko04626,map04626	-	-	-	ko00000,ko00001,ko04040	1.A.1.5	-	-	Ion_trans,cNMP_binding
XLOC_001195.p1	4098.XP_009594053.1	4.44e-147	415	COG5126@1|root,KOG0034@2759|Eukaryota,37P1S@33090|Viridiplantae,3GBSK@35493|Streptophyta,44R9B@71274|asterids	33090|Viridiplantae	T	EF-hand domain pair	CBL02	GO:0000325,GO:0003674,GO:0005488,GO:0005509,GO:0005513,GO:0005575,GO:0005622,GO:0005623,GO:0005737,GO:0005773,GO:0005774,GO:0005886,GO:0008150,GO:0009593,GO:0009705,GO:0010035,GO:0010038,GO:0016020,GO:0031090,GO:0042221,GO:0042592,GO:0043167,GO:0043169,GO:0043226,GO:0043227,GO:0043229,GO:0043231,GO:0044422,GO:0044424,GO:0044437,GO:0044444,GO:0044446,GO:0044464,GO:0046872,GO:0048878,GO:0050801,GO:…	-	ko:K06268	ko04010,ko04020,ko04022,ko04114,ko04218,ko04310,ko04360,ko04370,ko04380,ko04650,ko04658,ko04659,ko04660,ko04662,ko04720,ko04724,ko04921,ko04922,ko04924,ko05010,ko05014,ko05031,ko05152,ko05166,ko05167,map04010,map04020,map04022,map04114,map04218,map04310,map04360,map04370,map04380,map04650,map04658,map04659,map04660,map04662,map04720,map04724,map04921,map04922,map04924,map05010,map05014,map05031,m…	-	-	-	ko00000,ko00001,ko01009	-	-	-	EF-hand_1,EF-hand_5,EF-hand_7,EF-hand_8
XLOC_001855.p1	4113.PGSC0003DMT400028484	1.17e-290	822	COG4886@1|root,2R41B@2759|Eukaryota,37TDP@33090|Viridiplantae,3GCY2@35493|Streptophyta,44PAH@71274|asterids	33090|Viridiplantae	S	TMV resistance protein N-like	-	-	-	-	-	-	-	-	-	-	-	-	LRR_3,LRR_8,NB-ARC,TIR
XLOC_001855.p2	4113.PGSC0003DMT400080429	2.02e-122	380	COG4886@1|root,2SI7S@2759|Eukaryota,37QD6@33090|Viridiplantae,3GP2V@35493|Streptophyta,44PQ9@71274|asterids	33090|Viridiplantae	S	TMV resistance protein N-like	-	-	-	-	-	-	-	-	-	-	-	-	LRR_3,LRR_8,NB-ARC,TIR
XLOC_001855.p3	3847.GLYMA15G08360.1	8.83e-37	135	2CXY5@1|root,2S0N7@2759|Eukaryota,37V7H@33090|Viridiplantae,3GJ60@35493|Streptophyta,4JQDS@91835|fabids	33090|Viridiplantae	K	ethylene-responsive transcription factor	-	GO:0000160,GO:0003674,GO:0003700,GO:0006355,GO:0007154,GO:0007165,GO:0008150,GO:0009719,GO:0009723,GO:0009725,GO:0009755,GO:0009873,GO:0009889,GO:0009987,GO:0010033,GO:0010468,GO:0010556,GO:0019219,GO:0019222,GO:0023052,GO:0031323,GO:0031326,GO:0032870,GO:0035556,GO:0042221,GO:0050789,GO:0050794,GO:0050896,GO:0051171,GO:0051252,GO:0051716,GO:0060255,GO:0065007,GO:0070887,GO:0071310,GO:0071369,GO:…	-	-	-	-	-	-	-	-	-	-	AP2
XLOC_000421.p1	4081.Solyc06g034100.2.1	4.56e-182	508	KOG2873@1|root,KOG2873@2759|Eukaryota,37HFG@33090|Viridiplantae,3GCBN@35493|Streptophyta,44P74@71274|asterids	33090|Viridiplantae	C	Ubiquinol-cytochrome-c reductase complex assembly factor	-	-	-	ko:K17662	-	-	-	-	ko00000,ko03029	-	-	-	Ubiq_cyt_C_chap
XLOC_002772.p1	4096.XP_009803549.1	1.52e-223	625	28NS7@1|root,2QVC9@2759|Eukaryota,37NTQ@33090|Viridiplantae,3GD6U@35493|Streptophyta,44HKF@71274|asterids	33090|Viridiplantae	S	Four repeated domains in the Fasciclin I family of proteins, present in many other contexts.	-	GO:0000003,GO:0001871,GO:0003006,GO:0003674,GO:0005488,GO:0005575,GO:0005623,GO:0005886,GO:0006950,GO:0006970,GO:0007155,GO:0007275,GO:0008150,GO:0008152,GO:0009058,GO:0009628,GO:0009651,GO:0009791,GO:0009825,GO:0009897,GO:0009986,GO:0009987,GO:0010154,GO:0010191,GO:0010192,GO:0010214,GO:0016020,GO:0016049,GO:0022414,GO:0022610,GO:0030246,GO:0030247,GO:0031224,GO:0031225,GO:0031226,GO:0032501,GO:…	-	-	-	-	-	-	-	-	-	-	Fasciclin
XLOC_000863.p1	4098.XP_009599905.1	5.47e-167	472	28K3S@1|root,2QUGD@2759|Eukaryota,37IAF@33090|Viridiplantae,3G93R@35493|Streptophyta,44PWU@71274|asterids	33090|Viridiplantae	K	Dof domain, zinc finger	-	GO:0000003,GO:0003006,GO:0003674,GO:0003700,GO:0005575,GO:0005622,GO:0005623,GO:0005634,GO:0006355,GO:0007275,GO:0008150,GO:0009790,GO:0009791,GO:0009793,GO:0009888,GO:0009889,GO:0009891,GO:0009893,GO:0010065,GO:0010067,GO:0010087,GO:0010154,GO:0010468,GO:0010556,GO:0010557,GO:0010604,GO:0010628,GO:0019219,GO:0019222,GO:0022414,GO:0031323,GO:0031325,GO:0031326,GO:0031328,GO:0032501,GO:0032502,GO:…	-	-	-	-	-	-	-	-	-	-	zf-Dof
XLOC_002296.p1	4098.XP_009611891.1	1.4e-88	281	KOG0266@1|root,KOG0266@2759|Eukaryota,37MHM@33090|Viridiplantae,3GA85@35493|Streptophyta,44MXJ@71274|asterids	33090|Viridiplantae	S	Transcriptional corepressor LEUNIG-like	-	GO:0000003,GO:0001101,GO:0001558,GO:0001666,GO:0003002,GO:0003006,GO:0005975,GO:0005976,GO:0006355,GO:0006950,GO:0006974,GO:0006979,GO:0007275,GO:0007389,GO:0008150,GO:0008152,GO:0009414,GO:0009415,GO:0009605,GO:0009607,GO:0009611,GO:0009617,GO:0009620,GO:0009624,GO:0009628,GO:0009636,GO:0009719,GO:0009725,GO:0009733,GO:0009791,GO:0009798,GO:0009845,GO:0009888,GO:0009889,GO:0009890,GO:0009892,GO:…	-	-	-	-	-	-	-	-	-	-	LisH,WD40
XLOC_002133.p1	4098.XP_009609272.1	0	1538	28U0I@1|root,2R0R4@2759|Eukaryota,37MMN@33090|Viridiplantae,3G7M0@35493|Streptophyta,44D19@71274|asterids	33090|Viridiplantae	S	Transcription factor IIIC subunit delta N-term	-	-	-	-	-	-	-	-	-	-	-	-	TFIIIC_delta,WD40,zf-TFIIIC
XLOC_001265.p1	4098.XP_009604804.1	1.49e-106	308	2BNZZ@1|root,2S2YZ@2759|Eukaryota,37VJ8@33090|Viridiplantae,3GJVX@35493|Streptophyta,44K62@71274|asterids	33090|Viridiplantae	S	Anther-specific protein LAT52	-	-	-	-	-	-	-	-	-	-	-	-	Pollen_Ole_e_I
XLOC_000204.p1	4096.XP_009800816.1	1.18e-268	746	KOG1339@1|root,KOG1339@2759|Eukaryota,37K0Y@33090|Viridiplantae,3GB91@35493|Streptophyta,44R58@71274|asterids	33090|Viridiplantae	O	Protein ASPARTIC PROTEASE IN GUARD CELL 2-like	-	GO:0003674,GO:0003824,GO:0004175,GO:0004190,GO:0005575,GO:0005618,GO:0005623,GO:0006508,GO:0006807,GO:0008150,GO:0008152,GO:0008233,GO:0009056,GO:0009057,GO:0009505,GO:0009628,GO:0016020,GO:0016787,GO:0019538,GO:0030163,GO:0030312,GO:0043170,GO:0044238,GO:0044464,GO:0050896,GO:0070001,GO:0070011,GO:0071704,GO:0071944,GO:0080167,GO:0140096,GO:1901564,GO:1901565,GO:1901575	3.4.23.34,3.4.23.5	ko:K01379,ko:K01382	ko04071,ko04140,ko04142,ko04210,ko04915,ko05152,map04071,map04140,map04142,map04210,map04915,map05152	-	-	-	ko00000,ko00001,ko01000,ko01002,ko04147	-	-	-	TAXi_C,TAXi_N
XLOC_000289.p1	4096.XP_009765154.1	2.21e-92	274	2A95U@1|root,2RYHT@2759|Eukaryota,37U19@33090|Viridiplantae,3GIE7@35493|Streptophyta,44KAV@71274|asterids	33090|Viridiplantae	S	RNA-directed DNA methylation 1	RDM1	GO:0000419,GO:0000428,GO:0003674,GO:0005488,GO:0005515,GO:0005575,GO:0005622,GO:0005623,GO:0005634,GO:0006139,GO:0006259,GO:0006304,GO:0006305,GO:0006306,GO:0006396,GO:0006725,GO:0006807,GO:0008150,GO:0008152,GO:0009892,GO:0009987,GO:0010033,GO:0010467,GO:0010468,GO:0010605,GO:0010629,GO:0014070,GO:0016070,GO:0016458,GO:0019219,GO:0019222,GO:0030880,GO:0031047,GO:0031050,GO:0031323,GO:0032259,GO:…	-	-	-	-	-	-	-	-	-	-	RdDM_RDM1
XLOC_001054.p1	4113.PGSC0003DMT400077991	5.93e-234	648	COG1230@1|root,KOG1482@2759|Eukaryota,37M9I@33090|Viridiplantae,3G9VC@35493|Streptophyta,44DAU@71274|asterids	33090|Viridiplantae	P	Metal tolerance protein	-	GO:0000041,GO:0003674,GO:0005215,GO:0005385,GO:0005575,GO:0005622,GO:0005623,GO:0005737,GO:0005773,GO:0006810,GO:0006811,GO:0006812,GO:0006829,GO:0008150,GO:0008324,GO:0010035,GO:0010038,GO:0010043,GO:0015075,GO:0015318,GO:0016020,GO:0022857,GO:0022890,GO:0030001,GO:0032879,GO:0034220,GO:0042221,GO:0042592,GO:0043226,GO:0043227,GO:0043229,GO:0043231,GO:0044424,GO:0044444,GO:0044464,GO:0046873,GO:…	-	ko:K14689	-	-	-	-	ko00000,ko02000	2.A.4.3.1,2.A.4.3.4	-	-	Cation_efflux
XLOC_002055.p1	4113.PGSC0003DMT400069632	6.88e-277	759	COG3866@1|root,2QQ5F@2759|Eukaryota,37HIU@33090|Viridiplantae,3G7PT@35493|Streptophyta,44QQG@71274|asterids	33090|Viridiplantae	G	Amb_all	-	-	4.2.2.2	ko:K01728	ko00040,ko02024,map00040,map02024	-	R02361,R06240	RC00049,RC00705	ko00000,ko00001,ko01000	-	-	-	Pec_lyase_C
XLOC_002055.p2	4006.Lus10042510	2.86e-10	61.2	2E9I1@1|root,2SFVV@2759|Eukaryota,37XJJ@33090|Viridiplantae,3GMVH@35493|Streptophyta	33090|Viridiplantae	-	-	-	-	-	-	-	-	-	-	-	-	-	-	-
XLOC_000619.p1	4081.Solyc06g065800.2.1	2.02e-133	381	KOG2536@1|root,KOG2536@2759|Eukaryota,37U0X@33090|Viridiplantae,3GIG4@35493|Streptophyta,44JYD@71274|asterids	33090|Viridiplantae	C	Mitochondrial glycoprotein	-	-	-	ko:K15414	ko05168,map05168	-	-	-	ko00000,ko00001,ko00536	-	-	-	MAM33
XLOC_000405.p1	4113.PGSC0003DMT400070944	0	941	COG4886@1|root,2QU7G@2759|Eukaryota,37PB9@33090|Viridiplantae,3G8U3@35493|Streptophyta,44DG4@71274|asterids	33090|Viridiplantae	T	Leucine rich repeat N-terminal domain	-	GO:0005575,GO:0005623,GO:0005886,GO:0016020,GO:0044464,GO:0071944	-	-	-	-	-	-	-	-	-	-	LRRNT_2,LRR_1,LRR_4,LRR_6,LRR_8,Pkinase,Pkinase_Tyr
XLOC_001050.p1	4113.PGSC0003DMT400077976	0	1167	COG5099@1|root,KOG1488@2759|Eukaryota,37HNU@33090|Viridiplantae,3GAB4@35493|Streptophyta,44PEZ@71274|asterids	33090|Viridiplantae	J	Pumilio homolog 2-like isoform X1	-	GO:0003674,GO:0003676,GO:0003723,GO:0003729,GO:0003730,GO:0005488,GO:0005575,GO:0005622,GO:0005623,GO:0005737,GO:0005829,GO:0005886,GO:0016020,GO:0044424,GO:0044444,GO:0044464,GO:0071944,GO:0097159,GO:1901363	-	ko:K17943	-	-	-	-	ko00000	-	-	-	NABP,PUF
XLOC_001050.p2	4555.Si003270m	2.59e-75	227	COG5099@1|root,KOG1488@2759|Eukaryota,37HNU@33090|Viridiplantae,3GAB4@35493|Streptophyta,3KUFH@4447|Liliopsida,3IDFN@38820|Poales	33090|Viridiplantae	J	Pumilio-family RNA binding repeat	-	GO:0003674,GO:0003676,GO:0003723,GO:0003729,GO:0003730,GO:0005488,GO:0005575,GO:0005622,GO:0005623,GO:0005737,GO:0005829,GO:0005886,GO:0016020,GO:0044424,GO:0044444,GO:0044464,GO:0071944,GO:0097159,GO:1901363	-	ko:K17943	-	-	-	-	ko00000	-	-	-	NABP,PUF
XLOC_002002.p1	4113.PGSC0003DMT400010436	4.83e-106	306	COG5150@1|root,KOG0871@2759|Eukaryota,37S6Z@33090|Viridiplantae,3GGBK@35493|Streptophyta,44QJB@71274|asterids	33090|Viridiplantae	K	Protein Dr1 homolog	-	GO:0003674,GO:0003700,GO:0005575,GO:0005622,GO:0005623,GO:0005634,GO:0006355,GO:0008150,GO:0009889,GO:0010468,GO:0010556,GO:0019219,GO:0019222,GO:0031323,GO:0031326,GO:0043226,GO:0043227,GO:0043229,GO:0043231,GO:0044424,GO:0044464,GO:0050789,GO:0050794,GO:0051171,GO:0051252,GO:0060255,GO:0065007,GO:0080090,GO:0140110,GO:1903506,GO:2000112,GO:2001141	-	ko:K21751	-	-	-	-	ko00000,ko03021	-	-	-	CBFD_NFYB_HMF
XLOC_001994.p1	4113.PGSC0003DMT400010418	0	991	KOG1339@1|root,KOG1339@2759|Eukaryota,37R14@33090|Viridiplantae,3GBTZ@35493|Streptophyta,44BDS@71274|asterids	33090|Viridiplantae	O	Belongs to the peptidase A1 family	-	GO:0003674,GO:0003824,GO:0004175,GO:0004190,GO:0006508,GO:0006807,GO:0006950,GO:0006952,GO:0008150,GO:0008152,GO:0008233,GO:0009056,GO:0009057,GO:0009605,GO:0009607,GO:0009620,GO:0016787,GO:0019538,GO:0030163,GO:0043170,GO:0043207,GO:0044238,GO:0050832,GO:0050896,GO:0051704,GO:0051707,GO:0070001,GO:0070011,GO:0071704,GO:0098542,GO:0140096,GO:1901564,GO:1901565,GO:1901575	-	-	-	-	-	-	-	-	-	-	TAXi_C,TAXi_N
XLOC_002128.p1	4096.XP_009769818.1	4.04e-127	362	COG0314@1|root,KOG3307@2759|Eukaryota,37RDP@33090|Viridiplantae,3GD8E@35493|Streptophyta,44J3Y@71274|asterids	33090|Viridiplantae	H	Catalytic subunit of the molybdopterin synthase complex, a complex that catalyzes the conversion of precursor Z into molybdopterin. Acts by mediating the incorporation of 2 sulfur atoms from thiocarboxylated MOCS2A into precursor Z to generate a dithiolene group	-	GO:0003674,GO:0003824,GO:0005575,GO:0005622,GO:0005623,GO:0005737,GO:0005829,GO:0006139,GO:0006163,GO:0006725,GO:0006732,GO:0006753,GO:0006793,GO:0006796,GO:0006807,GO:0008150,GO:0008152,GO:0009058,GO:0009116,GO:0009117,GO:0009119,GO:0009141,GO:0009144,GO:0009150,GO:0009199,GO:0009205,GO:0009259,GO:0009987,GO:0016740,GO:0016782,GO:0016783,GO:0018130,GO:0019538,GO:0019637,GO:0019693,GO:0030366,GO:…	2.8.1.12	ko:K03635	ko00790,ko01100,ko04122,map00790,map01100,map04122	-	R09395	RC02507	ko00000,ko00001,ko01000	-	-	-	MoaE
XLOC_000256.p1	4113.PGSC0003DMT400008963	2.18e-228	653	28J1K@1|root,2QRDT@2759|Eukaryota,37JV0@33090|Viridiplantae,3G9Q3@35493|Streptophyta,44DSK@71274|asterids	33090|Viridiplantae	A	RNA recognition motif	-	GO:0003674,GO:0003676,GO:0003723,GO:0003729,GO:0003730,GO:0005488,GO:0005575,GO:0005622,GO:0005623,GO:0005634,GO:0005737,GO:0006417,GO:0007623,GO:0008150,GO:0009889,GO:0009891,GO:0009892,GO:0009893,GO:0010468,GO:0010556,GO:0010557,GO:0010604,GO:0010605,GO:0010608,GO:0010628,GO:0016020,GO:0019219,GO:0019222,GO:0030425,GO:0031323,GO:0031324,GO:0031325,GO:0031326,GO:0031328,GO:0032268,GO:0032270,GO:…	-	ko:K12885	ko03040,map03040	-	-	-	ko00000,ko00001,ko03041	-	-	-	RRM_1
XLOC_000256.p2	4098.XP_009604237.1	1.83e-105	328	KOG0118@1|root,KOG0118@2759|Eukaryota,38A8H@33090|Viridiplantae,3GY4G@35493|Streptophyta,44UVV@71274|asterids	33090|Viridiplantae	A	RNA recognition motif	-	-	-	-	-	-	-	-	-	-	-	-	RRM_1
XLOC_001410.p1	161934.XP_010671533.1	1.37e-107	309	COG5078@1|root,KOG0417@2759|Eukaryota,37MPZ@33090|Viridiplantae,3G8EJ@35493|Streptophyta	2759|Eukaryota	O	Belongs to the ubiquitin-conjugating enzyme family	-	GO:0003674,GO:0003824,GO:0004842,GO:0006464,GO:0006807,GO:0008150,GO:0008152,GO:0009987,GO:0016567,GO:0016740,GO:0019538,GO:0019787,GO:0032446,GO:0036211,GO:0043170,GO:0043412,GO:0044237,GO:0044238,GO:0044260,GO:0044267,GO:0070647,GO:0071704,GO:0140096,GO:1901564	2.3.2.23	ko:K06689	ko04013,ko04120,ko04141,ko04624,map04013,map04120,map04141,map04624	-	-	-	ko00000,ko00001,ko01000,ko04121	-	-	-	UQ_con
XLOC_000663.p1	4113.PGSC0003DMT400083245	7.38e-219	608	KOG3178@1|root,KOG3178@2759|Eukaryota,37PX0@33090|Viridiplantae,3GFUM@35493|Streptophyta,44QPF@71274|asterids	33090|Viridiplantae	S	O-methyltransferase	-	GO:0003674,GO:0003824,GO:0005488,GO:0005515,GO:0005575,GO:0005622,GO:0005623,GO:0005737,GO:0006725,GO:0006807,GO:0008150,GO:0008152,GO:0008168,GO:0008171,GO:0008757,GO:0009058,GO:0009820,GO:0009821,GO:0009987,GO:0016740,GO:0016741,GO:0019438,GO:0030766,GO:0032259,GO:0033799,GO:0034641,GO:0042802,GO:0042803,GO:0044237,GO:0044249,GO:0044271,GO:0044424,GO:0044464,GO:0046983,GO:0071704,GO:1901564,GO:…	2.1.1.240	ko:K16040	ko00945,map00945	-	R09872	RC00003,RC01558	ko00000,ko00001,ko01000	-	-	-	Dimerisation,Methyltransf_2
XLOC_000106.p1	4098.XP_009599606.1	0	1471	COG5110@1|root,KOG2005@2759|Eukaryota,37NFN@33090|Viridiplantae,3G94X@35493|Streptophyta,44GZ0@71274|asterids	33090|Viridiplantae	O	26S proteasome non-ATPase regulatory subunit 2 homolog A-like	-	GO:0000502,GO:0001101,GO:0002376,GO:0003674,GO:0005488,GO:0005515,GO:0005575,GO:0005622,GO:0005623,GO:0005634,GO:0005737,GO:0005829,GO:0005838,GO:0005886,GO:0005911,GO:0006508,GO:0006511,GO:0006807,GO:0006950,GO:0006952,GO:0006955,GO:0008150,GO:0008152,GO:0008540,GO:0009056,GO:0009057,GO:0009506,GO:0009719,GO:0009725,GO:0009751,GO:0009987,GO:0010033,GO:0010498,GO:0014070,GO:0016020,GO:0019538,GO:…	-	ko:K03028	ko03050,ko05169,map03050,map05169	M00341	-	-	ko00000,ko00001,ko00002,ko03051	-	-	-	PC_rep
XLOC_000748.p1	4081.Solyc06g068240.2.1	0	1342	COG3808@1|root,2QPJC@2759|Eukaryota,37HW9@33090|Viridiplantae,3G71T@35493|Streptophyta,44R2J@71274|asterids	33090|Viridiplantae	C	Pyrophosphate-energized vacuolar membrane proton pump-like	AVP1	GO:0000325,GO:0001101,GO:0003674,GO:0003824,GO:0005215,GO:0005575,GO:0005622,GO:0005623,GO:0005737,GO:0005739,GO:0005768,GO:0005773,GO:0005774,GO:0005794,GO:0005886,GO:0006810,GO:0006811,GO:0006950,GO:0006970,GO:0007275,GO:0008150,GO:0009414,GO:0009415,GO:0009507,GO:0009526,GO:0009536,GO:0009628,GO:0009651,GO:0009678,GO:0009705,GO:0009914,GO:0009926,GO:0009941,GO:0010008,GO:0010035,GO:0010248,GO:…	3.6.1.1	ko:K01507	ko00190,map00190	-	-	-	ko00000,ko00001,ko01000	-	-	-	H_PPase
XLOC_002315.p1	4098.XP_009624174.1	2.34e-139	394	KOG3221@1|root,KOG3221@2759|Eukaryota,37Q6M@33090|Viridiplantae,3GEW5@35493|Streptophyta,44IIP@71274|asterids	33090|Viridiplantae	G	Glycolipid transfer protein (GLTP)	-	GO:0005575,GO:0005622,GO:0005623,GO:0005737,GO:0005829,GO:0005886,GO:0016020,GO:0044424,GO:0044444,GO:0044464,GO:0071944	-	ko:K08051	-	-	-	-	ko00000,ko04131	-	-	-	GLTP
XLOC_002748.p1	4098.XP_009613303.1	0	843	28MAP@1|root,2QTU2@2759|Eukaryota,37RT2@33090|Viridiplantae,3G9G1@35493|Streptophyta,44D82@71274|asterids	33090|Viridiplantae	S	Transferase family	-	GO:0003674,GO:0003824,GO:0016740,GO:0016746,GO:0016747,GO:0050734	2.3.1.133	ko:K13065	ko00940,ko00941,ko00945,ko01100,ko01110,map00940,map00941,map00945,map01100,map01110	M00039	R01945,R02416,R07432,R07433	RC00004,RC00055,RC02864	ko00000,ko00001,ko00002,ko01000	-	-	-	Transferase
XLOC_002578.p1	4113.PGSC0003DMT400062060	1.63e-146	426	COG0515@1|root,KOG1187@2759|Eukaryota,37V3X@33090|Viridiplantae,3GJ00@35493|Streptophyta,44P6F@71274|asterids	33090|Viridiplantae	T	Serine-threonine protein kinase, plant-type	-	GO:0003674,GO:0003824,GO:0004672,GO:0004674,GO:0005575,GO:0005623,GO:0005886,GO:0006464,GO:0006468,GO:0006793,GO:0006796,GO:0006807,GO:0006950,GO:0006952,GO:0007154,GO:0007165,GO:0007166,GO:0008150,GO:0008152,GO:0009605,GO:0009607,GO:0009617,GO:0009987,GO:0016020,GO:0016301,GO:0016310,GO:0016740,GO:0016772,GO:0016773,GO:0019538,GO:0023052,GO:0036211,GO:0042742,GO:0043170,GO:0043207,GO:0043412,GO:…	2.7.11.1	ko:K04733	ko04010,ko04064,ko04620,ko04621,ko04624,ko04722,ko05133,ko05140,ko05142,ko05145,ko05152,ko05162,ko05164,map04010,map04064,map04620,map04621,map04624,map04722,map05133,map05140,map05142,map05145,map05152,map05162,map05164	M00686	-	-	ko00000,ko00001,ko00002,ko01000,ko01001	-	-	-	Pkinase,Pkinase_Tyr
XLOC_002578.p2	161934.XP_010682234.1	7.85e-47	164	COG2801@1|root,KOG0017@2759|Eukaryota,383VJ@33090|Viridiplantae,3GS1P@35493|Streptophyta	33090|Viridiplantae	L	gag-polypeptide of LTR copia-type	-	-	-	-	-	-	-	-	-	-	-	-	Retrotran_gag_2
XLOC_001667.p1	4096.XP_009760497.1	1.54e-117	343	KOG1110@1|root,KOG1110@2759|Eukaryota,37M0Z@33090|Viridiplantae,3GCD7@35493|Streptophyta,44MJN@71274|asterids	33090|Viridiplantae	S	Membrane steroid-binding protein 2-like	MSBP1	GO:0001558,GO:0003674,GO:0005488,GO:0005496,GO:0005515,GO:0005575,GO:0005622,GO:0005623,GO:0005634,GO:0005737,GO:0005783,GO:0005794,GO:0005886,GO:0008150,GO:0008289,GO:0009507,GO:0009534,GO:0009535,GO:0009536,GO:0009579,GO:0012505,GO:0016020,GO:0019904,GO:0020037,GO:0030308,GO:0031976,GO:0031984,GO:0034357,GO:0040008,GO:0042651,GO:0043226,GO:0043227,GO:0043229,GO:0043231,GO:0044422,GO:0044424,GO:…	-	ko:K17278	-	-	-	-	ko00000,ko04147	-	-	-	Cyt-b5
XLOC_000020.p1	4096.XP_009767777.1	1.63e-182	511	KOG0648@1|root,KOG0648@2759|Eukaryota,37Q8G@33090|Viridiplantae,3GA8U@35493|Streptophyta,44MTD@71274|asterids	33090|Viridiplantae	T	Nudix hydrolase	-	GO:0000166,GO:0003674,GO:0003824,GO:0005488,GO:0005575,GO:0005622,GO:0005623,GO:0005737,GO:0005829,GO:0006950,GO:0006979,GO:0008150,GO:0016462,GO:0016787,GO:0016817,GO:0016818,GO:0036094,GO:0044424,GO:0044444,GO:0044464,GO:0047631,GO:0048037,GO:0050662,GO:0050896,GO:0051287,GO:0097159,GO:1901265,GO:1901363	-	-	-	-	-	-	-	-	-	-	NUDIX
XLOC_002347.p1	4113.PGSC0003DMT400061783	7.43e-266	733	KOG0144@1|root,KOG0144@2759|Eukaryota,37RPG@33090|Viridiplantae,3G7QD@35493|Streptophyta,44SZQ@71274|asterids	33090|Viridiplantae	A	RNA recognition motif	-	GO:0000003,GO:0002376,GO:0003006,GO:0003674,GO:0003676,GO:0003723,GO:0003729,GO:0005488,GO:0005575,GO:0005622,GO:0005623,GO:0005737,GO:0006139,GO:0006401,GO:0006402,GO:0006725,GO:0006807,GO:0006950,GO:0006952,GO:0006955,GO:0007275,GO:0008150,GO:0008152,GO:0008219,GO:0009056,GO:0009057,GO:0009314,GO:0009416,GO:0009626,GO:0009628,GO:0009648,GO:0009791,GO:0009892,GO:0009966,GO:0009967,GO:0009987,GO:…	-	ko:K13207	-	-	-	-	ko00000,ko03041	-	-	-	RRM_1
XLOC_000996.p1	4081.Solyc06g074820.2.1	5.07e-158	445	COG0580@1|root,KOG0223@2759|Eukaryota,37HHG@33090|Viridiplantae,3GA6H@35493|Streptophyta,44PDS@71274|asterids	33090|Viridiplantae	G	Belongs to the MIP aquaporin (TC 1.A.8) family	-	GO:0000325,GO:0003674,GO:0005215,GO:0005372,GO:0005575,GO:0005622,GO:0005623,GO:0005737,GO:0005773,GO:0005774,GO:0005886,GO:0005887,GO:0006810,GO:0006811,GO:0006833,GO:0008150,GO:0009705,GO:0015250,GO:0015267,GO:0015318,GO:0016020,GO:0016021,GO:0022803,GO:0022838,GO:0022857,GO:0031090,GO:0031224,GO:0031226,GO:0034220,GO:0042044,GO:0042807,GO:0043226,GO:0043227,GO:0043229,GO:0043231,GO:0044422,GO:…	-	ko:K09873	-	-	-	-	ko00000,ko02000	1.A.8.10	-	-	MIP
XLOC_002293.p1	4096.XP_009761316.1	7.57e-218	606	KOG3178@1|root,KOG3178@2759|Eukaryota,386RY@33090|Viridiplantae,3GUNR@35493|Streptophyta,44Q13@71274|asterids	33090|Viridiplantae	S	Belongs to the class I-like SAM-binding methyltransferase superfamily. Cation-independent O- methyltransferase family	-	-	-	-	-	-	-	-	-	-	-	-	Dimerisation,Methyltransf_2
XLOC_001486.p1	4096.XP_009760488.1	9.85e-177	535	28I92@1|root,2QQJE@2759|Eukaryota,37M5G@33090|Viridiplantae,3GG0S@35493|Streptophyta,44P36@71274|asterids	33090|Viridiplantae	S	Toll - interleukin 1 - resistance	-	-	-	ko:K19613	ko04014,map04014	-	-	-	ko00000,ko00001	-	-	-	LRR_3,NB-ARC,TIR
XLOC_001486.p2	4096.XP_009760488.1	1.23e-114	359	28I92@1|root,2QQJE@2759|Eukaryota,37M5G@33090|Viridiplantae,3GG0S@35493|Streptophyta,44P36@71274|asterids	33090|Viridiplantae	S	Toll - interleukin 1 - resistance	-	-	-	ko:K19613	ko04014,map04014	-	-	-	ko00000,ko00001	-	-	-	LRR_3,NB-ARC,TIR
XLOC_001486.p3	4096.XP_009760488.1	3.08e-52	185	28I92@1|root,2QQJE@2759|Eukaryota,37M5G@33090|Viridiplantae,3GG0S@35493|Streptophyta,44P36@71274|asterids	33090|Viridiplantae	S	Toll - interleukin 1 - resistance	-	-	-	ko:K19613	ko04014,map04014	-	-	-	ko00000,ko00001	-	-	-	LRR_3,NB-ARC,TIR
XLOC_001486.p4	4096.XP_009760488.1	3.58e-57	199	28I92@1|root,2QQJE@2759|Eukaryota,37M5G@33090|Viridiplantae,3GG0S@35493|Streptophyta,44P36@71274|asterids	33090|Viridiplantae	S	Toll - interleukin 1 - resistance	-	-	-	ko:K19613	ko04014,map04014	-	-	-	ko00000,ko00001	-	-	-	LRR_3,NB-ARC,TIR
XLOC_000306.p1	4096.XP_009776707.1	0	1130	COG5239@1|root,KOG0620@2759|Eukaryota,37JMM@33090|Viridiplantae,3GDWF@35493|Streptophyta,44G6T@71274|asterids	33090|Viridiplantae	K	Carbon catabolite repressor protein	-	GO:0000271,GO:0000932,GO:0005575,GO:0005622,GO:0005623,GO:0005737,GO:0005829,GO:0005975,GO:0005976,GO:0005982,GO:0005984,GO:0005985,GO:0005986,GO:0006073,GO:0006139,GO:0006396,GO:0006397,GO:0006725,GO:0006807,GO:0008150,GO:0008152,GO:0009058,GO:0009059,GO:0009250,GO:0009311,GO:0009312,GO:0009987,GO:0010467,GO:0016051,GO:0016070,GO:0016071,GO:0019252,GO:0032991,GO:0033692,GO:0034637,GO:0034641,GO:…	3.1.13.4	ko:K12603	ko03018,map03018	-	-	-	ko00000,ko00001,ko01000,ko03019	-	-	-	Exo_endo_phos,zf-C6H2
XLOC_001531.p1	4098.XP_009613280.1	1.66e-109	332	2D32P@1|root,2SQ0J@2759|Eukaryota,37ZX4@33090|Viridiplantae,3GPRD@35493|Streptophyta	33090|Viridiplantae	S	F-box protein At5g03100-like	-	-	-	-	-	-	-	-	-	-	-	-	F-box,FBD
XLOC_001162.p1	4098.XP_009618734.1	7.06e-285	784	KOG4270@1|root,KOG4270@2759|Eukaryota,37NKK@33090|Viridiplantae,3G82D@35493|Streptophyta,44F1C@71274|asterids	33090|Viridiplantae	T	RhoGAP domain	-	-	-	ko:K20642	-	-	-	-	ko00000,ko04131	-	-	-	PBD,RhoGAP
XLOC_001162.p2	4096.XP_009764186.1	2.83e-19	87	2914U@1|root,2R80K@2759|Eukaryota,38892@33090|Viridiplantae,3GZ3C@35493|Streptophyta,44U1H@71274|asterids	33090|Viridiplantae	-	-	-	-	-	-	-	-	-	-	-	-	-	-	-
XLOC_002032.p1	4081.Solyc06g071100.2.1	0	1831	COG0474@1|root,KOG0205@2759|Eukaryota,37I59@33090|Viridiplantae,3G986@35493|Streptophyta,44R3I@71274|asterids	33090|Viridiplantae	P	Plasma membrane ATPase	-	GO:0005575,GO:0005623,GO:0005886,GO:0016020,GO:0044464,GO:0071944	3.6.3.6	ko:K01535	ko00190,map00190	-	-	-	ko00000,ko00001,ko01000	3.A.3.3	-	-	Cation_ATPase_N,E1-E2_ATPase,Hydrolase
XLOC_000845.p1	4081.Solyc06g071190.2.1	0	1033	28W23@1|root,2R2U1@2759|Eukaryota,37KQ3@33090|Viridiplantae,3GDF3@35493|Streptophyta,44Q21@71274|asterids	33090|Viridiplantae	S	Zein-binding	-	-	-	-	-	-	-	-	-	-	-	-	Zein-binding
XLOC_002089.p1	4081.Solyc06g072660.2.1	5.33e-89	283	KOG2266@1|root,KOG2266@2759|Eukaryota,37P69@33090|Viridiplantae,3GHB5@35493|Streptophyta,44NW3@71274|asterids	33090|Viridiplantae	B	DEK C terminal domain	-	-	-	ko:K17046	-	-	-	-	ko00000,ko03036	-	-	-	DEK_C
XLOC_000436.p1	4113.PGSC0003DMT400071859	0	1028	COG0513@1|root,KOG0331@2759|Eukaryota,37RT7@33090|Viridiplantae,3GFJP@35493|Streptophyta,44EX4@71274|asterids	33090|Viridiplantae	A	GUCT (NUC152) domain	-	GO:0003674,GO:0003724,GO:0003824,GO:0004004,GO:0004386,GO:0005488,GO:0005515,GO:0005575,GO:0005622,GO:0005623,GO:0005634,GO:0005730,GO:0005737,GO:0006139,GO:0006725,GO:0006807,GO:0008026,GO:0008150,GO:0008152,GO:0008186,GO:0009987,GO:0010501,GO:0016070,GO:0016462,GO:0016787,GO:0016817,GO:0016818,GO:0016887,GO:0017111,GO:0017151,GO:0019899,GO:0031974,GO:0031981,GO:0034641,GO:0042623,GO:0043170,GO:…	3.6.4.13	ko:K16911	ko01110,map01110	-	-	-	ko00000,ko01000,ko03009,ko03036	-	-	-	DEAD,GUCT,Helicase_C
XLOC_001873.p1	4113.PGSC0003DMT400013248	1.07e-145	412	COG5068@1|root,KOG0014@2759|Eukaryota,37N8X@33090|Viridiplantae,3GGS2@35493|Streptophyta,44QBH@71274|asterids	33090|Viridiplantae	K	Agamous-like MADS-box protein AGL11	-	-	-	ko:K09264	-	-	-	-	ko00000,ko03000	-	-	-	K-box,SRF-TF
XLOC_001744.p1	4081.Solyc06g060380.2.1	0	2273	KOG1525@1|root,KOG1525@2759|Eukaryota,37KXZ@33090|Viridiplantae,3G940@35493|Streptophyta,44DKS@71274|asterids	33090|Viridiplantae	D	Sister chromatid cohesion protein PDS5 homolog A isoform X1	-	-	-	ko:K11267	-	-	-	-	ko00000,ko03036	-	-	-	-
XLOC_001882.p1	4113.PGSC0003DMT400083250	1.7e-255	728	KOG4197@1|root,KOG4197@2759|Eukaryota,37RHF@33090|Viridiplantae,3GGHX@35493|Streptophyta,44G0U@71274|asterids	33090|Viridiplantae	S	Pentatricopeptide repeat-containing protein	-	GO:0003674,GO:0003676,GO:0003723,GO:0003824,GO:0004518,GO:0004519,GO:0005488,GO:0005575,GO:0005622,GO:0005623,GO:0006139,GO:0006725,GO:0006807,GO:0008150,GO:0008152,GO:0009451,GO:0009987,GO:0016070,GO:0016787,GO:0016788,GO:0034641,GO:0043170,GO:0043226,GO:0043227,GO:0043229,GO:0043231,GO:0043412,GO:0044237,GO:0044238,GO:0044424,GO:0044464,GO:0046483,GO:0071704,GO:0090304,GO:0090305,GO:0097159,GO:…	-	-	-	-	-	-	-	-	-	-	DYW_deaminase,PPR
XLOC_001882.p2	4113.PGSC0003DMT400070232	7.29e-10	63.2	KOG1075@1|root,KOG1075@2759|Eukaryota,37Q53@33090|Viridiplantae	33090|Viridiplantae	KL	ribonuclease H protein At1g65750	-	-	-	-	-	-	-	-	-	-	-	-	RVT_1,zf-CCHC,zf-RVT
XLOC_000424.p1	4113.PGSC0003DMT400055610	4.09e-161	454	2CMJH@1|root,2QQIP@2759|Eukaryota,37S2D@33090|Viridiplantae,3G9MZ@35493|Streptophyta,44NJ2@71274|asterids	33090|Viridiplantae	S	Acid phosphatase	-	-	-	-	-	-	-	-	-	-	-	-	Acid_phosphat_B
XLOC_000766.p1	4113.PGSC0003DMT400074402	1.55e-274	754	28MBI@1|root,2QTUY@2759|Eukaryota,37HN4@33090|Viridiplantae,3GFTB@35493|Streptophyta,44PYD@71274|asterids	33090|Viridiplantae	S	Transcriptional regulator of RNA polII, SAGA, subunit	-	-	-	-	-	-	-	-	-	-	-	-	SAGA-Tad1
XLOC_002221.p1	4113.PGSC0003DMT400085368	2.86e-66	210	COG1357@1|root,2QQA1@2759|Eukaryota,37KZE@33090|Viridiplantae,3G8GB@35493|Streptophyta,44HZ3@71274|asterids	33090|Viridiplantae	S	Thylakoid lumenal 15 kDa protein	-	GO:0005575,GO:0005622,GO:0005623,GO:0005737,GO:0009507,GO:0009534,GO:0009535,GO:0009536,GO:0009543,GO:0009579,GO:0016020,GO:0031976,GO:0031977,GO:0031978,GO:0031984,GO:0034357,GO:0042651,GO:0043226,GO:0043227,GO:0043229,GO:0043231,GO:0044422,GO:0044424,GO:0044434,GO:0044435,GO:0044436,GO:0044444,GO:0044446,GO:0044464,GO:0055035	-	-	-	-	-	-	-	-	-	-	Pentapeptide
XLOC_001835.p1	4096.XP_009757780.1	2.86e-233	646	2CMX5@1|root,2QSH3@2759|Eukaryota,37N5C@33090|Viridiplantae,3GDWM@35493|Streptophyta,44E9G@71274|asterids	33090|Viridiplantae	S	Belongs to the 'GDSL' lipolytic enzyme family	-	GO:0005575,GO:0005576,GO:0005618,GO:0005622,GO:0005623,GO:0005737,GO:0009507,GO:0009534,GO:0009536,GO:0009579,GO:0030312,GO:0031976,GO:0031984,GO:0043226,GO:0043227,GO:0043229,GO:0043231,GO:0044422,GO:0044424,GO:0044434,GO:0044435,GO:0044444,GO:0044446,GO:0044464,GO:0048046,GO:0071944	-	-	-	-	-	-	-	-	-	-	Lipase_GDSL
XLOC_000221.p1	4113.PGSC0003DMT400049881	0	873	COG3239@1|root,KOG4232@2759|Eukaryota,37MKR@33090|Viridiplantae,3GA5R@35493|Streptophyta,44MDP@71274|asterids	33090|Viridiplantae	I	Delta(8)-fatty-acid desaturase-like	-	GO:0003674,GO:0003824,GO:0005575,GO:0005622,GO:0005623,GO:0005737,GO:0005783,GO:0006629,GO:0006643,GO:0006665,GO:0006807,GO:0006950,GO:0008150,GO:0008152,GO:0008610,GO:0009058,GO:0009266,GO:0009409,GO:0009628,GO:0009987,GO:0012505,GO:0016491,GO:0016705,GO:0030148,GO:0033554,GO:0043226,GO:0043227,GO:0043229,GO:0043231,GO:0044237,GO:0044238,GO:0044249,GO:0044255,GO:0044424,GO:0044444,GO:0044464,GO:…	1.14.19.29,1.14.19.38,1.14.19.47	ko:K21734,ko:K21737	-	-	-	-	ko00000,ko01000	-	-	-	Cyt-b5,FA_desaturase
XLOC_000790.p1	4096.XP_009780289.1	7.46e-70	218	28KDC@1|root,2QSU6@2759|Eukaryota,37NFR@33090|Viridiplantae,3GD80@35493|Streptophyta,44J80@71274|asterids	33090|Viridiplantae	-	-	-	-	-	-	-	-	-	-	-	-	-	-	-
XLOC_000025.p1	4113.PGSC0003DMT400037271	1.98e-287	791	KOG4205@1|root,KOG4205@2759|Eukaryota,37PTV@33090|Viridiplantae,3GBFB@35493|Streptophyta,44MHA@71274|asterids	33090|Viridiplantae	A	Heterogeneous nuclear ribonucleoprotein	-	GO:0003674,GO:0003676,GO:0003723,GO:0003727,GO:0005488,GO:0005575,GO:0005622,GO:0005623,GO:0005737,GO:0005844,GO:0008150,GO:0008187,GO:0008266,GO:0009987,GO:0030154,GO:0032502,GO:0032991,GO:0044424,GO:0044464,GO:0048468,GO:0048856,GO:0048863,GO:0048864,GO:0048869,GO:0097159,GO:1901363,GO:1990904	-	ko:K14411	ko03015,map03015	-	-	-	ko00000,ko00001,ko03019	-	-	-	RRM_1
XLOC_000840.p1	4113.PGSC0003DMT400069660	0	981	COG3104@1|root,KOG1237@2759|Eukaryota,37P8K@33090|Viridiplantae,3GDCW@35493|Streptophyta,44MRS@71274|asterids	33090|Viridiplantae	E	Protein NRT1 PTR FAMILY	-	GO:0003674,GO:0005215,GO:0005575,GO:0005623,GO:0005886,GO:0005911,GO:0006810,GO:0006811,GO:0006812,GO:0006820,GO:0008150,GO:0008324,GO:0008509,GO:0008514,GO:0009506,GO:0009628,GO:0010232,GO:0010233,GO:0015075,GO:0015077,GO:0015078,GO:0015291,GO:0015293,GO:0015294,GO:0015295,GO:0015318,GO:0015672,GO:0015711,GO:0016020,GO:0022804,GO:0022857,GO:0022890,GO:0030054,GO:0032501,GO:0034220,GO:0044464,GO:…	-	ko:K14638	-	-	-	-	ko00000,ko02000	2.A.17.3	-	-	PTR2
XLOC_000151.p1	4098.XP_009628209.1	2.9e-133	397	2CQPX@1|root,2R5CA@2759|Eukaryota,3865W@33090|Viridiplantae,3GZX8@35493|Streptophyta,44TYI@71274|asterids	33090|Viridiplantae	S	F-box associated domain	-	-	-	-	-	-	-	-	-	-	-	-	FBA_3
XLOC_000319.p1	4096.XP_009766745.1	3.6e-29	116	KOG1075@1|root,KOG1075@2759|Eukaryota,386CD@33090|Viridiplantae,3GU9H@35493|Streptophyta,44PJ1@71274|asterids	33090|Viridiplantae	S	RNase H family protein	-	-	-	-	-	-	-	-	-	-	-	-	RVT_3,zf-RVT
XLOC_000566.p1	4098.XP_009593542.1	0	930	28J8N@1|root,2QVQM@2759|Eukaryota,37MZF@33090|Viridiplantae,3GFB3@35493|Streptophyta,44FP8@71274|asterids	33090|Viridiplantae	P	May act as a component of the auxin efflux carrier	-	GO:0003674,GO:0005215,GO:0005575,GO:0005622,GO:0005623,GO:0005737,GO:0005783,GO:0005886,GO:0006810,GO:0007275,GO:0008150,GO:0009653,GO:0009888,GO:0009914,GO:0009926,GO:0009966,GO:0009968,GO:0009987,GO:0010015,GO:0010053,GO:0010054,GO:0010104,GO:0010105,GO:0010252,GO:0010315,GO:0010329,GO:0010540,GO:0010646,GO:0010648,GO:0010817,GO:0010928,GO:0012505,GO:0015562,GO:0016020,GO:0016049,GO:0021700,GO:…	-	ko:K13947	-	-	-	-	ko00000,ko02000	2.A.69.1	-	-	Mem_trans
XLOC_002802.p1	4096.XP_009765881.1	5.1e-85	269	29CIJ@1|root,2RJNC@2759|Eukaryota,37THD@33090|Viridiplantae,3GEBB@35493|Streptophyta,44NWT@71274|asterids	33090|Viridiplantae	S	Mutator-like transposase	-	-	-	-	-	-	-	-	-	-	-	-	DBD_Tnp_Mut,MULE,Plant_all_beta,SWIM
XLOC_002802.p2	4096.XP_009765881.1	6.6e-73	236	29CIJ@1|root,2RJNC@2759|Eukaryota,37THD@33090|Viridiplantae,3GEBB@35493|Streptophyta,44NWT@71274|asterids	33090|Viridiplantae	S	Mutator-like transposase	-	-	-	-	-	-	-	-	-	-	-	-	DBD_Tnp_Mut,MULE,Plant_all_beta,SWIM
XLOC_002330.p1	4098.XP_009612826.1	5.46e-269	741	KOG2660@1|root,KOG2660@2759|Eukaryota,37M3A@33090|Viridiplantae,3G82B@35493|Streptophyta,44MXT@71274|asterids	33090|Viridiplantae	O	E3 ubiquitin protein ligase	-	GO:0001101,GO:0003674,GO:0003824,GO:0004842,GO:0005575,GO:0005622,GO:0005623,GO:0005634,GO:0006464,GO:0006807,GO:0006950,GO:0008150,GO:0008152,GO:0009414,GO:0009415,GO:0009628,GO:0009987,GO:0010035,GO:0016567,GO:0016740,GO:0019538,GO:0019787,GO:0032446,GO:0036211,GO:0042221,GO:0043170,GO:0043226,GO:0043227,GO:0043229,GO:0043231,GO:0043412,GO:0044237,GO:0044238,GO:0044260,GO:0044267,GO:0044424,GO:…	2.3.2.27	ko:K16277	-	-	-	-	ko00000,ko01000,ko04121	-	-	-	zf-C3HC4,zf-C3HC4_2
XLOC_001514.p1	4098.XP_009612111.1	0	1113	COG0515@1|root,2QR3N@2759|Eukaryota,37SJN@33090|Viridiplantae,3GEJD@35493|Streptophyta,44IUN@71274|asterids	33090|Viridiplantae	T	STRUBBELIG-receptor family 2	-	GO:0003674,GO:0003824,GO:0004672,GO:0004674,GO:0004675,GO:0004888,GO:0005575,GO:0005623,GO:0005886,GO:0006464,GO:0006468,GO:0006793,GO:0006796,GO:0006807,GO:0007154,GO:0007165,GO:0007166,GO:0007167,GO:0007178,GO:0008150,GO:0008152,GO:0009987,GO:0016020,GO:0016301,GO:0016310,GO:0016740,GO:0016772,GO:0016773,GO:0019199,GO:0019538,GO:0023052,GO:0036211,GO:0038023,GO:0043170,GO:0043412,GO:0044237,GO:…	2.7.11.1	ko:K04730	ko04010,ko04064,ko04620,ko04624,ko04722,ko05133,ko05140,ko05142,ko05145,ko05152,ko05162,ko05169,map04010,map04064,map04620,map04624,map04722,map05133,map05140,map05142,map05145,map05152,map05162,map05169	M00686	-	-	ko00000,ko00001,ko00002,ko01000,ko01001	-	-	-	LRRNT_2,LRR_1,LRR_8,Pkinase,Pkinase_Tyr
XLOC_000981.p1	161934.XP_010681742.1	2.72e-93	291	COG2801@1|root,KOG0017@2759|Eukaryota,37YY8@33090|Viridiplantae,3GNQJ@35493|Streptophyta	33090|Viridiplantae	L	gag-polypeptide of LTR copia-type	-	-	-	-	-	-	-	-	-	-	-	-	Retrotran_gag_2
XLOC_000981.p2	161934.XP_010669333.1	4.86e-154	466	COG2801@1|root,KOG0017@2759|Eukaryota,37RIF@33090|Viridiplantae,3G9AM@35493|Streptophyta	33090|Viridiplantae	K	cysteine-rich RLK (RECEPTOR-like protein kinase) 8	-	-	-	-	-	-	-	-	-	-	-	-	RVT_2,Retrotran_gag_2,rve
XLOC_000981.p6	4113.PGSC0003DMT400084922	4.58e-49	168	28MYX@1|root,2QUHP@2759|Eukaryota,37I1Y@33090|Viridiplantae,3GDY4@35493|Streptophyta,44RG5@71274|asterids	33090|Viridiplantae	J	Belongs to the Frigida family	FRI	GO:0000003,GO:0003006,GO:0005575,GO:0005622,GO:0005623,GO:0005634,GO:0007275,GO:0008150,GO:0009791,GO:0009909,GO:0009910,GO:0010228,GO:0010321,GO:0022414,GO:0032501,GO:0032502,GO:0040034,GO:0043226,GO:0043227,GO:0043229,GO:0043231,GO:0044424,GO:0044464,GO:0048506,GO:0048509,GO:0048510,GO:0048519,GO:0048580,GO:0048581,GO:0048608,GO:0048731,GO:0048831,GO:0048856,GO:0050789,GO:0050793,GO:0051093,GO:…	-	-	-	-	-	-	-	-	-	-	Frigida
XLOC_001688.p1	4081.Solyc06g052070.2.1	0	1081	KOG0283@1|root,KOG0283@2759|Eukaryota,37MY6@33090|Viridiplantae,3G9IH@35493|Streptophyta,44Q5N@71274|asterids	33090|Viridiplantae	S	WD domain, G-beta repeat	-	-	-	ko:K20241	-	-	-	-	ko00000,ko04131	-	-	-	WD40
XLOC_000897.p1	4081.Solyc06g072500.2.1	2.6e-138	396	KOG2488@1|root,KOG2488@2759|Eukaryota,37K8H@33090|Viridiplantae,3GAF5@35493|Streptophyta,44JEC@71274|asterids	33090|Viridiplantae	S	Acetyltransferase (GNAT) family	-	GO:0003674,GO:0003824,GO:0004402,GO:0004596,GO:0006325,GO:0006464,GO:0006473,GO:0006474,GO:0006475,GO:0006807,GO:0006996,GO:0008080,GO:0008150,GO:0008152,GO:0009987,GO:0010467,GO:0010485,GO:0016043,GO:0016407,GO:0016410,GO:0016569,GO:0016570,GO:0016573,GO:0016740,GO:0016746,GO:0016747,GO:0018193,GO:0018205,GO:0018393,GO:0018394,GO:0019538,GO:0031365,GO:0034212,GO:0036211,GO:0043170,GO:0043412,GO:…	2.3.1.257	ko:K20794	-	-	-	-	ko00000,ko01000,ko03036	-	-	-	Acetyltransf_1
XLOC_002377.p1	4081.Solyc10g007540.1.1	1.62e-08	56.2	2918C@1|root,2R5V4@2759|Eukaryota,386MG@33090|Viridiplantae,3GUIF@35493|Streptophyta,44UME@71274|asterids	33090|Viridiplantae	-	-	-	-	-	-	-	-	-	-	-	-	-	-	-
XLOC_002462.p1	4096.XP_009776197.1	3.19e-88	260	KOG0800@1|root,KOG0800@2759|Eukaryota,37WXD@33090|Viridiplantae,3GMC2@35493|Streptophyta,44T9I@71274|asterids	33090|Viridiplantae	O	Ring finger domain	-	-	-	-	-	-	-	-	-	-	-	-	zf-RING_2
XLOC_001287.p1	4081.Solyc10g007720.2.1	0	1359	KOG2211@1|root,KOG2211@2759|Eukaryota,37MN9@33090|Viridiplantae,3GEQI@35493|Streptophyta,44CRI@71274|asterids	33090|Viridiplantae	U	Golgi transport complex subunit 5	-	-	-	ko:K20292	-	-	-	-	ko00000,ko04131	-	-	-	COG5
XLOC_001923.p1	4096.XP_009773370.1	1.96e-127	373	2CXM1@1|root,2RYC4@2759|Eukaryota,37TXT@33090|Viridiplantae,3GI62@35493|Streptophyta,44JI5@71274|asterids	33090|Viridiplantae	-	-	-	-	-	-	-	-	-	-	-	-	-	-	-
XLOC_002694.p1	4113.PGSC0003DMT400069640	5.38e-45	149	2CPH2@1|root,2R1PH@2759|Eukaryota,383DG@33090|Viridiplantae,3GWXN@35493|Streptophyta,44U6Y@71274|asterids	33090|Viridiplantae	-	-	-	-	-	-	-	-	-	-	-	-	-	-	-
XLOC_002746.p1	4113.PGSC0003DMT400018343	1.75e-72	229	2DZW4@1|root,2S7CK@2759|Eukaryota,37WU3@33090|Viridiplantae,3GKT4@35493|Streptophyta,44TK7@71274|asterids	33090|Viridiplantae	-	-	-	-	-	-	-	-	-	-	-	-	-	-	-
XLOC_000465.p1	4113.PGSC0003DMT400074355	2.34e-105	309	28IVA@1|root,2QR6Z@2759|Eukaryota,37MN2@33090|Viridiplantae,3G8IT@35493|Streptophyta,44JS2@71274|asterids	33090|Viridiplantae	-	-	-	-	-	-	-	-	-	-	-	-	-	-	-
XLOC_002376.p1	4081.Solyc10g007530.1.1	0	900	28NRX@1|root,2QVBY@2759|Eukaryota,37M3U@33090|Viridiplantae,3GCJ0@35493|Streptophyta,44NTD@71274|asterids	33090|Viridiplantae	S	Protein of unknown function (DUF3754)	-	-	-	-	-	-	-	-	-	-	-	-	DUF3754
XLOC_001163.p1	4096.XP_009771385.1	6.74e-176	494	COG1028@1|root,KOG0725@2759|Eukaryota,37NDT@33090|Viridiplantae,3GCFV@35493|Streptophyta,44NXW@71274|asterids	33090|Viridiplantae	Q	KR domain	-	-	-	-	-	-	-	-	-	-	-	-	adh_short_C2
XLOC_001163.p2	3880.AES74009	2.65e-41	143	2EW80@1|root,2SY3B@2759|Eukaryota,3825R@33090|Viridiplantae,3GRB6@35493|Streptophyta	33090|Viridiplantae	-	-	-	-	-	-	-	-	-	-	-	-	-	-	-
XLOC_001190.p1	4081.Solyc10g005900.2.1	0	1078	KOG2074@1|root,KOG2074@2759|Eukaryota,37JZQ@33090|Viridiplantae,3GGFA@35493|Streptophyta,44I45@71274|asterids	33090|Viridiplantae	KL	RNA polymerase II transcription factor B subunit 1-1	-	GO:0000428,GO:0000439,GO:0005575,GO:0005622,GO:0005623,GO:0005634,GO:0005654,GO:0005667,GO:0005675,GO:0006139,GO:0006259,GO:0006281,GO:0006351,GO:0006355,GO:0006357,GO:0006360,GO:0006366,GO:0006464,GO:0006468,GO:0006725,GO:0006793,GO:0006796,GO:0006807,GO:0006950,GO:0006974,GO:0008150,GO:0008152,GO:0009058,GO:0009059,GO:0009889,GO:0009987,GO:0010467,GO:0010468,GO:0010556,GO:0016070,GO:0016310,GO:…	-	ko:K03141	ko03022,ko03420,ko05203,map03022,map03420,map05203	M00290	-	-	ko00000,ko00001,ko00002,ko03021,ko03400	-	-	-	BSD,PH_TFIIH
XLOC_001190.p2	4098.XP_009591514.1	2.94e-204	580	KOG4197@1|root,KOG4197@2759|Eukaryota,37PXE@33090|Viridiplantae,3G7MG@35493|Streptophyta,44N8E@71274|asterids	33090|Viridiplantae	S	Pentatricopeptide repeat-containing protein	-	GO:0000959,GO:0003674,GO:0003676,GO:0003723,GO:0003824,GO:0004518,GO:0004519,GO:0005488,GO:0005575,GO:0005622,GO:0005623,GO:0005737,GO:0005739,GO:0006139,GO:0006725,GO:0006807,GO:0008150,GO:0008152,GO:0009451,GO:0009987,GO:0016070,GO:0016071,GO:0016556,GO:0016787,GO:0016788,GO:0034641,GO:0043170,GO:0043226,GO:0043227,GO:0043229,GO:0043231,GO:0043412,GO:0044237,GO:0044238,GO:0044424,GO:0044444,GO:…	-	-	-	-	-	-	-	-	-	-	DYW_deaminase,PPR,PPR_2
XLOC_001194.p1	4096.XP_009758555.1	3.57e-32	120	COG5126@1|root,KOG0034@2759|Eukaryota,37P1S@33090|Viridiplantae,3GBSK@35493|Streptophyta,44R9B@71274|asterids	33090|Viridiplantae	T	EF-hand domain pair	CBL02	GO:0000325,GO:0003674,GO:0005488,GO:0005509,GO:0005513,GO:0005575,GO:0005622,GO:0005623,GO:0005737,GO:0005773,GO:0005774,GO:0005886,GO:0008150,GO:0009593,GO:0009705,GO:0010035,GO:0010038,GO:0016020,GO:0031090,GO:0042221,GO:0042592,GO:0043167,GO:0043169,GO:0043226,GO:0043227,GO:0043229,GO:0043231,GO:0044422,GO:0044424,GO:0044437,GO:0044444,GO:0044446,GO:0044464,GO:0046872,GO:0048878,GO:0050801,GO:…	-	ko:K06268	ko04010,ko04020,ko04022,ko04114,ko04218,ko04310,ko04360,ko04370,ko04380,ko04650,ko04658,ko04659,ko04660,ko04662,ko04720,ko04724,ko04921,ko04922,ko04924,ko05010,ko05014,ko05031,ko05152,ko05166,ko05167,map04010,map04020,map04022,map04114,map04218,map04310,map04360,map04370,map04380,map04650,map04658,map04659,map04660,map04662,map04720,map04724,map04921,map04922,map04924,map05010,map05014,map05031,m…	-	-	-	ko00000,ko00001,ko01009	-	-	-	EF-hand_1,EF-hand_5,EF-hand_7,EF-hand_8
XLOC_001982.p1	4081.Solyc06g068840.2.1	1.7e-56	191	KOG1327@1|root,KOG1327@2759|Eukaryota,37MKV@33090|Viridiplantae,3G9QY@35493|Streptophyta,44QC2@71274|asterids	33090|Viridiplantae	T	Copine	-	GO:0001101,GO:0003674,GO:0005488,GO:0005543,GO:0005544,GO:0005575,GO:0005623,GO:0005886,GO:0005911,GO:0008150,GO:0008289,GO:0008361,GO:0009266,GO:0009270,GO:0009415,GO:0009506,GO:0009628,GO:0009987,GO:0010035,GO:0010941,GO:0016020,GO:0016043,GO:0030054,GO:0032535,GO:0042221,GO:0043167,GO:0043168,GO:0044464,GO:0045793,GO:0048519,GO:0048523,GO:0050789,GO:0050794,GO:0050896,GO:0055044,GO:0060548,GO:…	-	-	-	-	-	-	-	-	-	-	C2,Copine,Dev_Cell_Death
XLOC_000769.p1	4096.XP_009792203.1	0	1445	KOG0039@1|root,KOG0039@2759|Eukaryota,37KYK@33090|Viridiplantae,3G87H@35493|Streptophyta,44CNY@71274|asterids	33090|Viridiplantae	PQ	respiratory burst oxidase homolog protein	-	-	-	ko:K13447	ko04016,ko04626,map04016,map04626	-	-	-	ko00000,ko00001,ko01000	-	-	-	FAD_binding_8,Ferric_reduct,NADPH_Ox,NAD_binding_6
XLOC_001823.p1	4081.Solyc06g053310.2.1	2.13e-228	630	COG0491@1|root,KOG0813@2759|Eukaryota,37IUX@33090|Viridiplantae,3G9IN@35493|Streptophyta,44D6W@71274|asterids	33090|Viridiplantae	S	Hydroxyacylglutathione hydrolase C-terminus	GLX2-5	GO:0001101,GO:0003674,GO:0003824,GO:0004416,GO:0005488,GO:0005506,GO:0005575,GO:0005622,GO:0005623,GO:0005737,GO:0005739,GO:0006950,GO:0006970,GO:0008150,GO:0008270,GO:0008800,GO:0009507,GO:0009536,GO:0009628,GO:0009651,GO:0010033,GO:0010243,GO:0016787,GO:0016788,GO:0016790,GO:0016810,GO:0016812,GO:0034059,GO:0036293,GO:0042221,GO:0043167,GO:0043169,GO:0043200,GO:0043226,GO:0043227,GO:0043229,GO:…	3.1.2.6	ko:K01069	ko00620,map00620	-	R01736	RC00004,RC00137	ko00000,ko00001,ko01000	-	-	-	HAGH_C,Lactamase_B
XLOC_002790.p1	4081.Solyc06g082210.1.1	1.43e-91	275	2CMCU@1|root,2QPZE@2759|Eukaryota,37Q9Y@33090|Viridiplantae,3G95P@35493|Streptophyta,44GMS@71274|asterids	33090|Viridiplantae	S	Protein of unknown function (DUF640)	-	GO:0005575,GO:0005622,GO:0005623,GO:0005634,GO:0006139,GO:0006351,GO:0006725,GO:0006807,GO:0008150,GO:0008152,GO:0009058,GO:0009059,GO:0009299,GO:0009314,GO:0009416,GO:0009628,GO:0009653,GO:0009987,GO:0010467,GO:0016070,GO:0016071,GO:0018130,GO:0019438,GO:0032502,GO:0032774,GO:0034641,GO:0034645,GO:0034654,GO:0043170,GO:0043226,GO:0043227,GO:0043229,GO:0043231,GO:0044237,GO:0044238,GO:0044249,GO:…	-	-	-	-	-	-	-	-	-	-	DUF640
XLOC_000145.p1	4098.XP_009620758.1	1.84e-205	579	2CMBZ@1|root,2QPXT@2759|Eukaryota,37NH3@33090|Viridiplantae,3G7NW@35493|Streptophyta,44MGQ@71274|asterids	33090|Viridiplantae	S	Transferase family	-	-	-	-	-	-	-	-	-	-	-	-	Transferase
XLOC_000179.p1	4096.XP_009759478.1	7.09e-91	272	2BYYC@1|root,2S2ZY@2759|Eukaryota,37VIU@33090|Viridiplantae,3GJCC@35493|Streptophyta,44T47@71274|asterids	33090|Viridiplantae	S	P21-Rho-binding domain	-	-	-	-	-	-	-	-	-	-	-	-	PBD
XLOC_001659.p1	4098.XP_009587997.1	0	1006	COG2303@1|root,KOG1238@2759|Eukaryota,37TGV@33090|Viridiplantae,3GEN0@35493|Streptophyta,44I8B@71274|asterids	33090|Viridiplantae	E	GMC oxidoreductase	-	-	1.1.3.49	ko:K21270	-	-	-	-	ko00000,ko01000	-	-	-	GMC_oxred_C,GMC_oxred_N
XLOC_000851.p1	4096.XP_009758782.1	1.9e-73	239	28JH5@1|root,2QRWC@2759|Eukaryota,37M21@33090|Viridiplantae,3G91W@35493|Streptophyta,44SHJ@71274|asterids	33090|Viridiplantae	S	Calmodulin binding protein-like	-	-	-	-	-	-	-	-	-	-	-	-	Calmodulin_bind
XLOC_000103.p1	4113.PGSC0003DMT400056250	1.26e-248	684	KOG3178@1|root,KOG3178@2759|Eukaryota,37PX0@33090|Viridiplantae,3GFUM@35493|Streptophyta,44SGS@71274|asterids	33090|Viridiplantae	S	Belongs to the class I-like SAM-binding methyltransferase superfamily. Cation-independent O- methyltransferase family	-	GO:0003674,GO:0003824,GO:0006725,GO:0008150,GO:0008152,GO:0008168,GO:0008171,GO:0008757,GO:0009058,GO:0009812,GO:0009987,GO:0016740,GO:0016741,GO:0019438,GO:0030761,GO:0032259,GO:0044237,GO:0044249,GO:0071704	2.1.1.240	ko:K16040	ko00945,map00945	-	R09872	RC00003,RC01558	ko00000,ko00001,ko01000	-	-	-	Dimerisation,Methyltransf_2
XLOC_001158.p1	4113.PGSC0003DMT400051833	1.58e-95	279	KOG4747@1|root,KOG4747@2759|Eukaryota,37U61@33090|Viridiplantae,3GHX2@35493|Streptophyta,44JBU@71274|asterids	33090|Viridiplantae	T	Histidine-containing phosphotransfer protein 1-like	-	-	-	ko:K14490	ko04075,map04075	-	-	-	ko00000,ko00001	-	-	-	Hpt
XLOC_000496.p1	4113.PGSC0003DMT400043204	1.95e-302	834	28JIG@1|root,2QRXJ@2759|Eukaryota,37R9D@33090|Viridiplantae,3G8T5@35493|Streptophyta,44I49@71274|asterids	33090|Viridiplantae	K	DNA binding domain	WRKY25	GO:0001067,GO:0001101,GO:0003674,GO:0003676,GO:0003677,GO:0003700,GO:0005488,GO:0005575,GO:0005622,GO:0005623,GO:0005634,GO:0006355,GO:0006725,GO:0006790,GO:0006807,GO:0006950,GO:0006952,GO:0006970,GO:0008150,GO:0008152,GO:0009058,GO:0009266,GO:0009403,GO:0009404,GO:0009408,GO:0009409,GO:0009414,GO:0009415,GO:0009605,GO:0009607,GO:0009617,GO:0009620,GO:0009628,GO:0009651,GO:0009700,GO:0009889,GO:…	-	ko:K13423,ko:K13424	ko04016,ko04626,map04016,map04626	-	-	-	ko00000,ko00001,ko03000	-	-	-	WRKY
XLOC_000293.p1	4098.XP_009612114.1	1.48e-156	440	28JHU@1|root,2QRX0@2759|Eukaryota,37S9I@33090|Viridiplantae,3GBRZ@35493|Streptophyta,44GF1@71274|asterids	33090|Viridiplantae	V	Rhodanese Homology Domain	-	GO:0005575,GO:0005622,GO:0005623,GO:0005737,GO:0009507,GO:0009534,GO:0009535,GO:0009536,GO:0009579,GO:0016020,GO:0031976,GO:0031984,GO:0034357,GO:0042651,GO:0043226,GO:0043227,GO:0043229,GO:0043231,GO:0044422,GO:0044424,GO:0044434,GO:0044435,GO:0044436,GO:0044444,GO:0044446,GO:0044464,GO:0055035	-	-	-	-	-	-	-	-	-	-	Rhodanese
XLOC_000327.p1	4098.XP_009619293.1	3.87e-62	197	2AJEJ@1|root,2RZ6Y@2759|Eukaryota,37UWY@33090|Viridiplantae,3GI5E@35493|Streptophyta,44TDE@71274|asterids	33090|Viridiplantae	S	negative regulation of ubiquitin-protein transferase activity	UVI4	GO:0000003,GO:0000278,GO:0000280,GO:0000902,GO:0000904,GO:0002831,GO:0002833,GO:0003006,GO:0005575,GO:0005622,GO:0005623,GO:0005634,GO:0006139,GO:0006259,GO:0006260,GO:0006261,GO:0006725,GO:0006807,GO:0006996,GO:0007049,GO:0007088,GO:0007113,GO:0007127,GO:0007135,GO:0007275,GO:0007346,GO:0008150,GO:0008152,GO:0009058,GO:0009059,GO:0009314,GO:0009411,GO:0009416,GO:0009553,GO:0009561,GO:0009628,GO:…	-	-	-	-	-	-	-	-	-	-	-
XLOC_000327.p2	4098.XP_009619293.1	1.87e-11	66.6	2AJEJ@1|root,2RZ6Y@2759|Eukaryota,37UWY@33090|Viridiplantae,3GI5E@35493|Streptophyta,44TDE@71274|asterids	33090|Viridiplantae	S	negative regulation of ubiquitin-protein transferase activity	UVI4	GO:0000003,GO:0000278,GO:0000280,GO:0000902,GO:0000904,GO:0002831,GO:0002833,GO:0003006,GO:0005575,GO:0005622,GO:0005623,GO:0005634,GO:0006139,GO:0006259,GO:0006260,GO:0006261,GO:0006725,GO:0006807,GO:0006996,GO:0007049,GO:0007088,GO:0007113,GO:0007127,GO:0007135,GO:0007275,GO:0007346,GO:0008150,GO:0008152,GO:0009058,GO:0009059,GO:0009314,GO:0009411,GO:0009416,GO:0009553,GO:0009561,GO:0009628,GO:…	-	-	-	-	-	-	-	-	-	-	-
XLOC_001724.p1	4098.XP_009614051.1	1.09e-138	393	COG5126@1|root,KOG0034@2759|Eukaryota,37HX8@33090|Viridiplantae,3GB3C@35493|Streptophyta,44PEY@71274|asterids	33090|Viridiplantae	T	Calcineurin B-like protein 1	CBL1	GO:0000003,GO:0000902,GO:0000904,GO:0001101,GO:0003006,GO:0003674,GO:0005488,GO:0005509,GO:0005515,GO:0005575,GO:0005622,GO:0005623,GO:0005737,GO:0005886,GO:0006950,GO:0006970,GO:0007154,GO:0007165,GO:0008150,GO:0009266,GO:0009409,GO:0009414,GO:0009415,GO:0009628,GO:0009651,GO:0009653,GO:0009719,GO:0009725,GO:0009737,GO:0009738,GO:0009755,GO:0009826,GO:0009856,GO:0009860,GO:0009932,GO:0009987,GO:…	-	ko:K06268	ko04010,ko04020,ko04022,ko04114,ko04218,ko04310,ko04360,ko04370,ko04380,ko04650,ko04658,ko04659,ko04660,ko04662,ko04720,ko04724,ko04921,ko04922,ko04924,ko05010,ko05014,ko05031,ko05152,ko05166,ko05167,map04010,map04020,map04022,map04114,map04218,map04310,map04360,map04370,map04380,map04650,map04658,map04659,map04660,map04662,map04720,map04724,map04921,map04922,map04924,map05010,map05014,map05031,m…	-	-	-	ko00000,ko00001,ko01009	-	-	-	EF-hand_1,EF-hand_5,EF-hand_6,EF-hand_7,EF-hand_8
XLOC_001326.p2	4081.Solyc08g062650.2.1	1.62e-16	81.3	COG0631@1|root,KOG0698@2759|Eukaryota,37M3H@33090|Viridiplantae,3GA8T@35493|Streptophyta,44EX8@71274|asterids	33090|Viridiplantae	T	Protein phosphatase 2C	-	GO:0001101,GO:0003674,GO:0003824,GO:0004721,GO:0004722,GO:0005575,GO:0005622,GO:0005623,GO:0005634,GO:0005737,GO:0005829,GO:0006464,GO:0006470,GO:0006793,GO:0006796,GO:0006807,GO:0006950,GO:0007275,GO:0008150,GO:0008152,GO:0009414,GO:0009415,GO:0009628,GO:0009787,GO:0009788,GO:0009966,GO:0009968,GO:0009987,GO:0010035,GO:0010646,GO:0010648,GO:0016311,GO:0016787,GO:0016788,GO:0016791,GO:0019538,GO:…	3.1.3.16	ko:K14497	ko04016,ko04075,ko04931,map04016,map04075,map04931	-	-	-	ko00000,ko00001,ko01000	-	-	-	PP2C
XLOC_001539.p1	4098.XP_009589889.1	3.04e-53	169	2DZPY@1|root,2S76W@2759|Eukaryota,37XVX@33090|Viridiplantae,3GMCC@35493|Streptophyta,44MAP@71274|asterids	33090|Viridiplantae	-	-	-	-	-	-	-	-	-	-	-	-	-	-	-
XLOC_001872.p1	4098.XP_009622541.1	3.35e-230	636	28J97@1|root,2QRMV@2759|Eukaryota,37RVR@33090|Viridiplantae,3GGSN@35493|Streptophyta,44N6I@71274|asterids	33090|Viridiplantae	S	Alpha/beta hydrolase family	-	GO:0003674,GO:0003824,GO:0005575,GO:0005623,GO:0005886,GO:0016020,GO:0016787,GO:0044464,GO:0071944	-	-	-	-	-	-	-	-	-	-	Abhydrolase_1,Abhydrolase_6
XLOC_000168.p1	4113.PGSC0003DMT400058753	3.23e-48	157	2AUA4@1|root,2RZTN@2759|Eukaryota,37UYH@33090|Viridiplantae,3GJQH@35493|Streptophyta,44KE9@71274|asterids	33090|Viridiplantae	K	Squamosa promoter-binding-like protein	SPL3	GO:0000003,GO:0003006,GO:0003674,GO:0003676,GO:0003677,GO:0003700,GO:0005488,GO:0005575,GO:0005622,GO:0005623,GO:0005634,GO:0006355,GO:0007275,GO:0008150,GO:0009791,GO:0009889,GO:0009908,GO:0009909,GO:0009911,GO:0010228,GO:0010229,GO:0010321,GO:0010468,GO:0010556,GO:0019219,GO:0019222,GO:0022414,GO:0031323,GO:0031326,GO:0032501,GO:0032502,GO:0043226,GO:0043227,GO:0043229,GO:0043231,GO:0044424,GO:…	-	-	-	-	-	-	-	-	-	-	SBP
XLOC_000650.p1	4096.XP_009788012.1	0	1061	COG3104@1|root,KOG1237@2759|Eukaryota,37IP8@33090|Viridiplantae,3G9AW@35493|Streptophyta,44CAE@71274|asterids	33090|Viridiplantae	E	Protein NRT1 PTR FAMILY 5.10-like	-	-	-	ko:K14638	-	-	-	-	ko00000,ko02000	2.A.17.3	-	-	PTR2
XLOC_000650.p2	3983.cassava4.1_019844m	1.24e-10	62.8	2EYVI@1|root,2T0AG@2759|Eukaryota,382H3@33090|Viridiplantae,3GRD7@35493|Streptophyta	33090|Viridiplantae	-	-	-	-	-	-	-	-	-	-	-	-	-	-	-
XLOC_001745.p1	4113.PGSC0003DMT400045253	1.11e-115	336	2C5FR@1|root,2QQZK@2759|Eukaryota,37KRU@33090|Viridiplantae,3G9AS@35493|Streptophyta,44F46@71274|asterids	33090|Viridiplantae	S	Universal stress protein family	-	-	-	-	-	-	-	-	-	-	-	-	Usp
XLOC_002269.p1	4113.PGSC0003DMT400071173	0	1127	KOG0431@1|root,KOG0431@2759|Eukaryota,37KUM@33090|Viridiplantae,3GEMP@35493|Streptophyta,44RYC@71274|asterids	33090|Viridiplantae	S	Auxilin-related protein 2-like	-	GO:0005575,GO:0005622,GO:0005623,GO:0005737,GO:0005829,GO:0005886,GO:0006810,GO:0006897,GO:0006898,GO:0008150,GO:0009504,GO:0016020,GO:0016192,GO:0031982,GO:0043226,GO:0043227,GO:0044424,GO:0044444,GO:0044464,GO:0051179,GO:0051234,GO:0071944,GO:0072583,GO:0098657	-	-	-	-	-	-	-	-	-	-	-
XLOC_001631.p1	4098.XP_009607356.1	6.36e-90	268	2AWBH@1|root,2S5KK@2759|Eukaryota,37W4E@33090|Viridiplantae,3GKH9@35493|Streptophyta,44TEW@71274|asterids	33090|Viridiplantae	-	-	-	-	-	-	-	-	-	-	-	-	-	-	-
XLOC_000922.p1	4113.PGSC0003DMT400069495	2.29e-149	427	28IR5@1|root,2QR2F@2759|Eukaryota,37SSU@33090|Viridiplantae,3GBCS@35493|Streptophyta,44G2W@71274|asterids	33090|Viridiplantae	S	FAR1 DNA-binding domain	-	-	-	-	-	-	-	-	-	-	-	-	FAR1
XLOC_000922.p2	4081.Solyc06g073210.2.1	2.65e-126	363	28IR5@1|root,2RXW2@2759|Eukaryota,37UCK@33090|Viridiplantae,3GIAM@35493|Streptophyta,44B7V@71274|asterids	33090|Viridiplantae	S	FAR1 DNA-binding domain	-	-	-	-	-	-	-	-	-	-	-	-	FAR1
XLOC_002163.p1	4098.XP_009624396.1	5.33e-245	674	28PZM@1|root,2QWNC@2759|Eukaryota,37T33@33090|Viridiplantae,3GFP9@35493|Streptophyta,44S4M@71274|asterids	33090|Viridiplantae	S	Alpha/beta hydrolase family	-	-	-	ko:K14432	ko04075,map04075	-	-	-	ko00000,ko00001,ko03000	-	-	-	Abhydrolase_6,Hydrolase_4
XLOC_000948.p1	4113.PGSC0003DMT400015245	6.83e-161	461	COG5024@1|root,KOG0653@2759|Eukaryota,37MVD@33090|Viridiplantae,3GZ17@35493|Streptophyta,44SYJ@71274|asterids	33090|Viridiplantae	D	Cyclin_C	-	-	-	ko:K21777	-	-	-	-	ko00000,ko03032,ko03036	-	-	-	Cyclin_C,Cyclin_N
XLOC_002122.p1	4081.Solyc06g073470.2.1	2.92e-260	714	COG0502@1|root,KOG2900@2759|Eukaryota,37KWH@33090|Viridiplantae,3G7FZ@35493|Streptophyta,44GXZ@71274|asterids	33090|Viridiplantae	H	Biotin and Thiamin Synthesis associated domain	-	GO:0003674,GO:0005488,GO:0008270,GO:0043167,GO:0043169,GO:0046872,GO:0046914	2.8.1.6	ko:K01012	ko00780,ko01100,map00780,map01100	M00123,M00573,M00577	R01078	RC00441	ko00000,ko00001,ko00002,ko01000	-	-	-	BATS,Radical_SAM
XLOC_000594.p1	4096.XP_009764622.1	2.73e-236	649	COG0639@1|root,KOG0374@2759|Eukaryota,37IYN@33090|Viridiplantae,3G8UW@35493|Streptophyta,44HU4@71274|asterids	33090|Viridiplantae	T	serine threonine-protein phosphatase	-	-	3.1.3.16	ko:K06269	ko03015,ko04022,ko04024,ko04113,ko04114,ko04218,ko04261,ko04270,ko04390,ko04510,ko04611,ko04720,ko04728,ko04750,ko04810,ko04910,ko04921,ko04931,ko05031,ko05034,ko05168,ko05205,map03015,map04022,map04024,map04113,map04114,map04218,map04261,map04270,map04390,map04510,map04611,map04720,map04728,map04750,map04810,map04910,map04921,map04931,map05031,map05034,map05168,map05205	-	-	-	ko00000,ko00001,ko01000,ko01009,ko03019,ko03021,ko03041	-	-	-	Metallophos,STPPase_N
XLOC_001676.p1	4113.PGSC0003DMT400074347	2.43e-124	357	2C4SJ@1|root,2QSDB@2759|Eukaryota,37SR9@33090|Viridiplantae,3GH3A@35493|Streptophyta,44T3I@71274|asterids	33090|Viridiplantae	-	-	-	-	-	-	-	-	-	-	-	-	-	-	-
XLOC_001415.p1	4096.XP_009789089.1	0	1022	28KQJ@1|root,2QT6M@2759|Eukaryota,37M5B@33090|Viridiplantae,3GEF9@35493|Streptophyta,44Q2Y@71274|asterids	33090|Viridiplantae	S	BTB POZ domain-containing protein POB1-like	-	GO:0000151,GO:0003674,GO:0005488,GO:0005515,GO:0005575,GO:0005622,GO:0005623,GO:0005634,GO:0008150,GO:0009314,GO:0009416,GO:0009628,GO:0009639,GO:0010114,GO:0031461,GO:0031463,GO:0032991,GO:0042802,GO:0042803,GO:0043226,GO:0043227,GO:0043229,GO:0043231,GO:0044424,GO:0044464,GO:0046982,GO:0046983,GO:0050896,GO:1902494,GO:1990234	-	-	-	-	-	-	-	-	-	-	BACK,BTB
XLOC_002246.p1	4113.PGSC0003DMT400078263	2.99e-121	348	2AW3S@1|root,2RZXW@2759|Eukaryota,37UZ4@33090|Viridiplantae,3GIQK@35493|Streptophyta,44KBG@71274|asterids	33090|Viridiplantae	S	LURP-one-related	-	GO:0005575,GO:0005623,GO:0005886,GO:0016020,GO:0044464,GO:0071944	-	-	-	-	-	-	-	-	-	-	LOR
XLOC_001299.p1	4081.Solyc12g013960.1.1	3.79e-234	663	28JVK@1|root,2QS9P@2759|Eukaryota,37M4F@33090|Viridiplantae,3GAUN@35493|Streptophyta,44SM8@71274|asterids	33090|Viridiplantae	S	Protein of unknown function (DUF688)	-	-	-	-	-	-	-	-	-	-	-	-	DUF688
XLOC_002265.p1	4096.XP_009793494.1	5.64e-132	375	COG0203@1|root,KOG3280@2759|Eukaryota,37HJC@33090|Viridiplantae,3GA4W@35493|Streptophyta,44HQF@71274|asterids	33090|Viridiplantae	J	Belongs to the bacterial ribosomal protein bL17 family	PRPL17	GO:0003674,GO:0003735,GO:0005198,GO:0005575,GO:0005622,GO:0005623,GO:0005737,GO:0005829,GO:0005840,GO:0009507,GO:0009526,GO:0009532,GO:0009536,GO:0009570,GO:0009941,GO:0015934,GO:0022625,GO:0022626,GO:0031967,GO:0031975,GO:0032991,GO:0043226,GO:0043227,GO:0043228,GO:0043229,GO:0043231,GO:0043232,GO:0044391,GO:0044422,GO:0044424,GO:0044434,GO:0044435,GO:0044444,GO:0044445,GO:0044446,GO:0044464,GO:…	-	ko:K02879	ko03010,map03010	M00178	-	-	br01610,ko00000,ko00001,ko00002,ko03011	-	-	-	Ribosomal_L17
XLOC_001628.p3	4098.XP_009600804.1	9.66e-55	173	KOG3399@1|root,KOG3399@2759|Eukaryota,37URJ@33090|Viridiplantae,3GIV0@35493|Streptophyta,44JWD@71274|asterids	33090|Viridiplantae	S	Belongs to the yippee family	-	-	-	-	-	-	-	-	-	-	-	-	Yippee-Mis18
XLOC_002070.p1	4113.PGSC0003DMT400026380	9.01e-116	348	KOG0800@1|root,KOG0800@2759|Eukaryota,37NKN@33090|Viridiplantae,3GG5Y@35493|Streptophyta,44DT0@71274|asterids	33090|Viridiplantae	O	zinc-ribbon	-	GO:0000003,GO:0000902,GO:0000904,GO:0003006,GO:0003674,GO:0003824,GO:0004842,GO:0006464,GO:0006807,GO:0007275,GO:0008150,GO:0008152,GO:0009653,GO:0009791,GO:0009826,GO:0009888,GO:0009987,GO:0010026,GO:0010154,GO:0016043,GO:0016049,GO:0016567,GO:0016740,GO:0019538,GO:0019787,GO:0022412,GO:0022414,GO:0030154,GO:0032446,GO:0032501,GO:0032502,GO:0032504,GO:0032989,GO:0036211,GO:0040007,GO:0043170,GO:…	2.3.2.27	ko:K11982	-	-	-	-	ko00000,ko01000,ko04121,ko04131	-	-	-	zf-RING_2,zinc_ribbon_9
XLOC_000366.p1	71139.XP_010056030.1	1.56e-16	88.2	COG0462@1|root,KOG0225@2759|Eukaryota,37NYM@33090|Viridiplantae,3G8KU@35493|Streptophyta	33090|Viridiplantae	C	The pyruvate dehydrogenase complex catalyzes the overall conversion of pyruvate to acetyl-CoA and CO(2)	-	GO:0005575,GO:0005622,GO:0005623,GO:0005737,GO:0009507,GO:0009526,GO:0009532,GO:0009536,GO:0009570,GO:0009941,GO:0031967,GO:0031975,GO:0043226,GO:0043227,GO:0043229,GO:0043231,GO:0044422,GO:0044424,GO:0044434,GO:0044435,GO:0044444,GO:0044446,GO:0044464	1.2.4.1	ko:K00161	ko00010,ko00020,ko00620,ko01100,ko01110,ko01120,ko01130,ko01200,ko04066,ko04922,ko05230,map00010,map00020,map00620,map01100,map01110,map01120,map01130,map01200,map04066,map04922,map05230	M00307	R00014,R00209,R01699,R03270	RC00004,RC00027,RC00627,RC02742,RC02744,RC02882	br01601,ko00000,ko00001,ko00002,ko01000	-	-	-	E1_dh
XLOC_000366.p3	3694.POPTR_0004s23880.1	5.84e-09	59.7	KOG0128@1|root,KOG0128@2759|Eukaryota,37QEC@33090|Viridiplantae,3GGIJ@35493|Streptophyta,4JJRV@91835|fabids	33090|Viridiplantae	A	Squamous cell carcinoma antigen recognized by T-cells	-	-	-	-	-	-	-	-	-	-	-	-	Lsm_interact,RRM_1,Suf
XLOC_002254.p1	4096.XP_009798122.1	0	969	COG2124@1|root,KOG0156@2759|Eukaryota,37IMZ@33090|Viridiplantae,3GEUG@35493|Streptophyta,44MZA@71274|asterids	33090|Viridiplantae	Q	Belongs to the cytochrome P450 family	-	GO:0003674,GO:0003824,GO:0004497,GO:0005488,GO:0005515,GO:0005575,GO:0005618,GO:0005622,GO:0005623,GO:0005737,GO:0005773,GO:0005774,GO:0005783,GO:0005794,GO:0005886,GO:0005911,GO:0006725,GO:0006732,GO:0006733,GO:0006743,GO:0006744,GO:0007275,GO:0008150,GO:0008152,GO:0009058,GO:0009108,GO:0009505,GO:0009506,GO:0009555,GO:0009628,GO:0009698,GO:0009808,GO:0009987,GO:0012505,GO:0016020,GO:0016491,GO:…	1.14.13.11	ko:K00487	ko00130,ko00360,ko00940,ko00941,ko00945,ko01100,ko01110,ko01220,map00130,map00360,map00940,map00941,map00945,map01100,map01110,map01220	M00039,M00137,M00350	R02253,R08815	RC00490	ko00000,ko00001,ko00002,ko00199,ko01000	-	-	-	p450
XLOC_002323.p1	4098.XP_009591018.1	7.05e-224	621	COG3491@1|root,KOG0143@2759|Eukaryota,37RIG@33090|Viridiplantae,3GH5K@35493|Streptophyta,44RX1@71274|asterids	33090|Viridiplantae	Q	non-haem dioxygenase in morphine synthesis N-terminal	-	-	-	-	-	-	-	-	-	-	-	-	2OG-FeII_Oxy,DIOX_N
XLOC_002323.p2	4113.PGSC0003DMT400051681	4.39e-63	202	COG3491@1|root,KOG0143@2759|Eukaryota,37S4R@33090|Viridiplantae,3GEB9@35493|Streptophyta	33090|Viridiplantae	Q	Belongs to the iron ascorbate-dependent oxidoreductase family	-	-	-	-	-	-	-	-	-	-	-	-	2OG-FeII_Oxy,DIOX_N
XLOC_001081.p1	4113.PGSC0003DMT400078069	0	4086	COG1204@1|root,KOG0951@2759|Eukaryota,37JMG@33090|Viridiplantae,3GG15@35493|Streptophyta,44H43@71274|asterids	33090|Viridiplantae	A	U5 small nuclear ribonucleoprotein 200 kDa	SNRNP200	GO:0000245,GO:0000354,GO:0000375,GO:0000377,GO:0000398,GO:0003674,GO:0003724,GO:0003824,GO:0004004,GO:0004386,GO:0005488,GO:0005515,GO:0005575,GO:0005622,GO:0005623,GO:0005634,GO:0005654,GO:0005681,GO:0005682,GO:0005911,GO:0006139,GO:0006396,GO:0006397,GO:0006725,GO:0006807,GO:0008026,GO:0008150,GO:0008152,GO:0008186,GO:0008380,GO:0009506,GO:0009987,GO:0010467,GO:0016043,GO:0016070,GO:0016071,GO:…	3.6.4.13	ko:K12854	ko03040,map03040	M00354,M00355	-	-	ko00000,ko00001,ko00002,ko01000,ko03041	-	-	-	DEAD,Helicase_C,Sec63
XLOC_000926.p1	4098.XP_009619363.1	3.57e-127	385	2C7IV@1|root,2QPUA@2759|Eukaryota,37KJ5@33090|Viridiplantae,3G8BT@35493|Streptophyta,44BQ3@71274|asterids	33090|Viridiplantae	S	isoform X1	-	-	-	ko:K15199	-	-	-	-	ko00000,ko03021	-	-	-	B-block_TFIIIC
XLOC_000926.p2	4096.XP_009786204.1	1.47e-92	300	KOG1075@1|root,KOG1075@2759|Eukaryota,37TIF@33090|Viridiplantae,3G9IZ@35493|Streptophyta,44SVG@71274|asterids	33090|Viridiplantae	S	RNase H family protein	-	-	-	-	-	-	-	-	-	-	-	-	DUF4283,RVT_1,RVT_3,zf-RVT
XLOC_000926.p6	4098.XP_009627393.1	1.98e-21	92.8	KOG1075@1|root,KOG1075@2759|Eukaryota,37TIF@33090|Viridiplantae,3G9IZ@35493|Streptophyta,44SVG@71274|asterids	33090|Viridiplantae	S	RNase H family protein	-	-	-	-	-	-	-	-	-	-	-	-	RVT_1,RVT_3,zf-RVT
XLOC_001669.p1	4081.Solyc06g035920.2.1	7.2e-79	239	29TJ0@1|root,2RXYN@2759|Eukaryota,37U5X@33090|Viridiplantae,3GXH7@35493|Streptophyta,44J5F@71274|asterids	33090|Viridiplantae	U	Remorin, N-terminal region	-	-	-	-	-	-	-	-	-	-	-	-	Remorin_C,Remorin_N
XLOC_000739.p1	4081.Solyc06g068010.2.1	2.55e-165	466	COG2801@1|root,KOG0017@2759|Eukaryota,37HSV@33090|Viridiplantae,3GA7E@35493|Streptophyta,44BY9@71274|asterids	33090|Viridiplantae	L	Biotin-requiring enzyme	-	GO:0000943,GO:0003674,GO:0003676,GO:0003723,GO:0003824,GO:0003887,GO:0003964,GO:0004518,GO:0004540,GO:0005488,GO:0005575,GO:0005622,GO:0005623,GO:0005634,GO:0006139,GO:0006259,GO:0006278,GO:0006508,GO:0006725,GO:0006807,GO:0008150,GO:0008152,GO:0008233,GO:0009058,GO:0009059,GO:0009987,GO:0016070,GO:0016740,GO:0016772,GO:0016779,GO:0016787,GO:0016788,GO:0018130,GO:0019438,GO:0019538,GO:0032196,GO:…	-	-	-	-	-	-	-	-	-	-	Biotin_lipoyl
XLOC_000956.p1	4096.XP_009798832.1	9.79e-243	672	28PSN@1|root,2QWF6@2759|Eukaryota,37N3Z@33090|Viridiplantae,3GBWX@35493|Streptophyta,44H6D@71274|asterids	33090|Viridiplantae	G	Glycosyl hydrolases family 17	-	GO:0001871,GO:0003674,GO:0003824,GO:0004553,GO:0005488,GO:0005575,GO:0005618,GO:0005623,GO:0005886,GO:0007154,GO:0008150,GO:0008422,GO:0009505,GO:0009987,GO:0015926,GO:0016020,GO:0016787,GO:0016798,GO:0030246,GO:0030247,GO:0030312,GO:0031224,GO:0031225,GO:0031226,GO:0042973,GO:0044425,GO:0044459,GO:0044464,GO:0046658,GO:0071944	-	-	-	-	-	-	-	-	-	-	Glyco_hydro_17
XLOC_000292.p1	4096.XP_009797552.1	0	986	KOG4416@1|root,KOG4416@2759|Eukaryota,37M65@33090|Viridiplantae,3GC3Y@35493|Streptophyta,44N9P@71274|asterids	33090|Viridiplantae	S	Tubulin binding cofactor C	-	-	-	ko:K16810	-	-	-	-	ko00000,ko03036	-	-	-	TBCC
XLOC_000242.p1	4113.PGSC0003DMT400026605	1.19e-256	706	COG0524@1|root,KOG2855@2759|Eukaryota,37HW8@33090|Viridiplantae,3GFS9@35493|Streptophyta,44QPJ@71274|asterids	33090|Viridiplantae	G	Belongs to the carbohydrate kinase PfkB family	-	-	2.7.1.4	ko:K00847	ko00051,ko00500,ko00520,ko01100,map00051,map00500,map00520,map01100	-	R00760,R00867,R03920	RC00002,RC00017	ko00000,ko00001,ko01000	-	-	-	PfkB
XLOC_001950.p1	4096.XP_009758146.1	4.5e-248	682	2CRS3@1|root,2R8W6@2759|Eukaryota,37IN1@33090|Viridiplantae,3GEPV@35493|Streptophyta,44MZG@71274|asterids	33090|Viridiplantae	S	Protein of unknown function (DUF642)	-	-	-	-	-	-	-	-	-	-	-	-	DUF642
XLOC_002294.p1	4098.XP_009611891.1	2.34e-206	592	KOG0266@1|root,KOG0266@2759|Eukaryota,37MHM@33090|Viridiplantae,3GA85@35493|Streptophyta,44MXJ@71274|asterids	33090|Viridiplantae	S	Transcriptional corepressor LEUNIG-like	-	GO:0000003,GO:0001101,GO:0001558,GO:0001666,GO:0003002,GO:0003006,GO:0005975,GO:0005976,GO:0006355,GO:0006950,GO:0006974,GO:0006979,GO:0007275,GO:0007389,GO:0008150,GO:0008152,GO:0009414,GO:0009415,GO:0009605,GO:0009607,GO:0009611,GO:0009617,GO:0009620,GO:0009624,GO:0009628,GO:0009636,GO:0009719,GO:0009725,GO:0009733,GO:0009791,GO:0009798,GO:0009845,GO:0009888,GO:0009889,GO:0009890,GO:0009892,GO:…	-	-	-	-	-	-	-	-	-	-	LisH,WD40
XLOC_001101.p1	4113.PGSC0003DMT400071137	2.54e-312	857	COG2801@1|root,KOG0017@2759|Eukaryota,37M4T@33090|Viridiplantae,3G733@35493|Streptophyta,44PZJ@71274|asterids	33090|Viridiplantae	G	May be involved in modulation of pathogen defense and leaf cell death	-	GO:0005575,GO:0005623,GO:0005886,GO:0006950,GO:0006952,GO:0008150,GO:0016020,GO:0044464,GO:0050896,GO:0071944	-	ko:K08472	-	-	-	-	ko00000,ko04030	-	-	-	Mlo
XLOC_002152.p1	4096.XP_009758643.1	8.72e-219	611	28IZ2@1|root,2QRAU@2759|Eukaryota,37T5I@33090|Viridiplantae,3G991@35493|Streptophyta,44PWA@71274|asterids	33090|Viridiplantae	P	No apical meristem (NAM) protein	-	GO:0000003,GO:0001101,GO:0002376,GO:0003006,GO:0003674,GO:0003676,GO:0003677,GO:0003700,GO:0005488,GO:0005575,GO:0005622,GO:0005623,GO:0005634,GO:0005737,GO:0005783,GO:0005886,GO:0006355,GO:0006508,GO:0006807,GO:0006950,GO:0006952,GO:0006955,GO:0006970,GO:0007275,GO:0008150,GO:0008152,GO:0008219,GO:0009314,GO:0009416,GO:0009626,GO:0009628,GO:0009648,GO:0009651,GO:0009719,GO:0009725,GO:0009739,GO:…	-	-	-	-	-	-	-	-	-	-	NAM
XLOC_000091.p1	4098.XP_009598073.1	1.78e-89	287	COG4886@1|root,KOG0619@2759|Eukaryota,37PI5@33090|Viridiplantae,3G7IF@35493|Streptophyta,44N4S@71274|asterids	33090|Viridiplantae	S	Protein TOO MANY	-	GO:0000902,GO:0000904,GO:0001101,GO:0002682,GO:0002831,GO:0003002,GO:0003674,GO:0005102,GO:0005488,GO:0005515,GO:0005575,GO:0005618,GO:0005623,GO:0006950,GO:0006952,GO:0007275,GO:0007389,GO:0008150,GO:0008356,GO:0009505,GO:0009605,GO:0009607,GO:0009620,GO:0009653,GO:0009719,GO:0009725,GO:0009737,GO:0009791,GO:0009888,GO:0009987,GO:0010016,GO:0010026,GO:0010033,GO:0010090,GO:0010103,GO:0010374,GO:…	-	-	-	-	-	-	-	-	-	-	LRR_1,LRR_8
XLOC_000131.p1	4096.XP_009778192.1	1.09e-108	320	KOG3088@1|root,KOG3088@2759|Eukaryota,37IN6@33090|Viridiplantae,3G877@35493|Streptophyta,44NJ9@71274|asterids	33090|Viridiplantae	U	Probably involved in membrane trafficking	-	GO:0005575,GO:0005622,GO:0005623,GO:0005737,GO:0005768,GO:0005769,GO:0005886,GO:0006810,GO:0006897,GO:0006898,GO:0008150,GO:0012505,GO:0016020,GO:0016192,GO:0031410,GO:0031982,GO:0043226,GO:0043227,GO:0043229,GO:0044424,GO:0044444,GO:0044464,GO:0051179,GO:0051234,GO:0071944,GO:0097708,GO:0098657	-	ko:K19995	-	-	-	-	ko00000,ko04131	-	-	-	SCAMP
XLOC_001565.p4	4098.XP_009596706.1	1.55e-38	141	2DRJ5@1|root,2S6E9@2759|Eukaryota,37WGI@33090|Viridiplantae	33090|Viridiplantae	S	Encoded by	-	-	-	-	-	-	-	-	-	-	-	-	DUF1985,Peptidase_C48
XLOC_001894.p1	4081.Solyc06g063290.2.1	5.54e-254	701	COG0748@1|root,2QQRH@2759|Eukaryota,37P7T@33090|Viridiplantae,3G8C2@35493|Streptophyta,44FXX@71274|asterids	33090|Viridiplantae	P	Pyridoxamine 5'-phosphate oxidase	-	-	-	-	-	-	-	-	-	-	-	-	Pyrid_oxidase_2
XLOC_001127.p1	4081.Solyc06g083680.2.1	3.15e-48	159	2E6G4@1|root,2S1U2@2759|Eukaryota,37VMW@33090|Viridiplantae,3GJC9@35493|Streptophyta,44T9Q@71274|asterids	33090|Viridiplantae	C	Photosystem I reaction centre subunit IV / PsaE	PSAE	-	-	ko:K02693	ko00195,ko01100,map00195,map01100	M00163	-	-	ko00000,ko00001,ko00002,ko00194	-	-	-	PSI_PsaE
XLOC_002019.p1	4113.PGSC0003DMT400083079	3.1e-103	304	29YE5@1|root,2RXTW@2759|Eukaryota,37TQB@33090|Viridiplantae,3GHZ0@35493|Streptophyta,44JCQ@71274|asterids	33090|Viridiplantae	S	Protein of unknown function (DUF3223)	-	GO:0000003,GO:0003006,GO:0005575,GO:0005622,GO:0005623,GO:0005634,GO:0006996,GO:0006997,GO:0007000,GO:0007275,GO:0008150,GO:0009790,GO:0009791,GO:0009793,GO:0009987,GO:0010154,GO:0016043,GO:0017126,GO:0022414,GO:0032501,GO:0032502,GO:0043226,GO:0043227,GO:0043229,GO:0043231,GO:0044085,GO:0044424,GO:0044464,GO:0048316,GO:0048608,GO:0048731,GO:0048856,GO:0050789,GO:0050794,GO:0051302,GO:0061458,GO:…	-	-	-	-	-	-	-	-	-	-	DUF3223
XLOC_000031.p1	4113.PGSC0003DMT400037286	1.27e-307	876	KOG1847@1|root,KOG1847@2759|Eukaryota,37HMR@33090|Viridiplantae,3GCG2@35493|Streptophyta,44CCM@71274|asterids	33090|Viridiplantae	A	Alternative splicing regulator	-	GO:0000245,GO:0000375,GO:0000377,GO:0000380,GO:0000395,GO:0000398,GO:0006139,GO:0006376,GO:0006396,GO:0006397,GO:0006725,GO:0006807,GO:0008150,GO:0008152,GO:0008380,GO:0009892,GO:0009987,GO:0010467,GO:0010468,GO:0010605,GO:0010629,GO:0016043,GO:0016070,GO:0016071,GO:0019219,GO:0019222,GO:0022607,GO:0022613,GO:0022618,GO:0031323,GO:0031324,GO:0033119,GO:0034622,GO:0034641,GO:0043170,GO:0043484,GO:…	-	-	-	-	-	-	-	-	-	-	DRY_EERY,Surp
XLOC_000031.p3	4098.XP_009622750.1	1.52e-60	209	KOG1847@1|root,KOG1847@2759|Eukaryota,37HMR@33090|Viridiplantae,3GCG2@35493|Streptophyta,44CCM@71274|asterids	33090|Viridiplantae	A	Alternative splicing regulator	-	GO:0000245,GO:0000375,GO:0000377,GO:0000380,GO:0000395,GO:0000398,GO:0006139,GO:0006376,GO:0006396,GO:0006397,GO:0006725,GO:0006807,GO:0008150,GO:0008152,GO:0008380,GO:0009892,GO:0009987,GO:0010467,GO:0010468,GO:0010605,GO:0010629,GO:0016043,GO:0016070,GO:0016071,GO:0019219,GO:0019222,GO:0022607,GO:0022613,GO:0022618,GO:0031323,GO:0031324,GO:0033119,GO:0034622,GO:0034641,GO:0043170,GO:0043484,GO:…	-	-	-	-	-	-	-	-	-	-	DRY_EERY,Surp
XLOC_000702.p1	4081.Solyc06g062800.2.1	2.51e-297	811	COG0513@1|root,KOG0327@2759|Eukaryota,37IKR@33090|Viridiplantae,3G9MA@35493|Streptophyta,44QMV@71274|asterids	33090|Viridiplantae	J	Belongs to the DEAD box helicase family	-	-	-	ko:K03257	ko03013,map03013	M00428	-	-	ko00000,ko00001,ko00002,ko03012,ko03019,ko04147	-	-	-	DEAD,Helicase_C
XLOC_001073.p1	4081.Solyc06g081980.1.1	1.2e-210	583	COG0214@1|root,KOG1606@2759|Eukaryota,37KWB@33090|Viridiplantae,3G7GA@35493|Streptophyta,44CVF@71274|asterids	33090|Viridiplantae	H	Belongs to the PdxS SNZ family	-	GO:0003674,GO:0005488,GO:0005515,GO:0005575,GO:0005622,GO:0005623,GO:0005737,GO:0005829,GO:0005886,GO:0006082,GO:0006520,GO:0006725,GO:0006778,GO:0006807,GO:0006950,GO:0006970,GO:0006972,GO:0006979,GO:0006982,GO:0008150,GO:0008152,GO:0009314,GO:0009411,GO:0009416,GO:0009628,GO:0009651,GO:0009987,GO:0010033,GO:0010224,GO:0010335,GO:0012505,GO:0015994,GO:0016020,GO:0019752,GO:0033013,GO:0033194,GO:…	4.3.3.6	ko:K06215	ko00750,map00750	-	R07456	RC00010,RC01783,RC03043	ko00000,ko00001,ko01000	-	-	-	SOR_SNZ
XLOC_000978.p1	4081.Solyc06g074180.1.1	2.67e-286	791	COG2124@1|root,KOG0156@2759|Eukaryota,37KBR@33090|Viridiplantae,3GC1Y@35493|Streptophyta,44SEV@71274|asterids	33090|Viridiplantae	Q	Cytochrome p450	-	GO:0003674,GO:0003824,GO:0004497,GO:0005575,GO:0008150,GO:0008152,GO:0009058,GO:0016020,GO:0016491,GO:0016705,GO:0016709,GO:0019748,GO:0044550,GO:0055114	1.14.14.1,1.14.14.19,1.14.14.32	ko:K00512,ko:K07408,ko:K07409,ko:K07418	ko00140,ko00232,ko00380,ko00590,ko00591,ko00830,ko00980,ko00982,ko01100,ko01110,ko04212,ko04726,ko04750,ko04913,ko04917,ko04927,ko04934,ko05204,map00140,map00232,map00380,map00590,map00591,map00830,map00980,map00982,map01100,map01110,map04212,map04726,map04750,map04913,map04917,map04927,map04934,map05204	M00109,M00110	R02211,R02354,R02355,R03089,R03408,R03629,R03783,R04852,R04853,R07000,R07001,R07021,R07022,R07042,R07043,R07044,R07045,R07046,R07048,R07050,R07051,R07052,R07055,R07056,R07079,R07080,R07081,R07085,R07087,R07098,R07099,R07939,R07943,R07945,R08293,R08294,R08390,R08392,R08517,R08518,R09405,R09407,R09408,R09418,R09423,R09442	RC00046,RC00334,RC00607,RC00660,RC00661,RC00704,RC00723,RC00724,RC00923,RC01184,RC01222,RC01349,RC01444,RC01445,RC01710,RC01711,RC01723,RC01725,RC01727,RC01732,RC01733,RC01797,RC01827,RC02017,RC02524,RC02526,RC02531	ko00000,ko00001,ko00002,ko00199,ko01000	-	-	-	p450
XLOC_000286.p1	3847.GLYMA03G17315.1	1.51e-130	386	2BJG5@1|root,2S1G5@2759|Eukaryota,37VJE@33090|Viridiplantae	33090|Viridiplantae	-	-	-	-	-	-	-	-	-	-	-	-	-	-	Transposase_24
XLOC_001943.p1	4096.XP_009777893.1	9.61e-81	241	2BRGT@1|root,2S1DZ@2759|Eukaryota,37VEM@33090|Viridiplantae,3GIQ0@35493|Streptophyta,44KAH@71274|asterids	33090|Viridiplantae	S	CAAD domains of cyanobacterial aminoacyl-tRNA synthetase	-	GO:0005575,GO:0005622,GO:0005623,GO:0005737,GO:0009507,GO:0009534,GO:0009535,GO:0009536,GO:0009579,GO:0016020,GO:0031976,GO:0031984,GO:0034357,GO:0042651,GO:0043226,GO:0043227,GO:0043229,GO:0043231,GO:0044422,GO:0044424,GO:0044434,GO:0044435,GO:0044436,GO:0044444,GO:0044446,GO:0044464,GO:0055035	-	-	-	-	-	-	-	-	-	-	CAAD
XLOC_000481.p1	4098.XP_009607065.1	2.53e-105	311	2BJHI@1|root,2S1G8@2759|Eukaryota,37URP@33090|Viridiplantae,3GJN6@35493|Streptophyta,44P4E@71274|asterids	33090|Viridiplantae	K	Aux IAA proteins are short-lived transcriptional factors that function as repressors of early auxin response genes at low auxin concentrations	-	GO:0008150,GO:0009719,GO:0009725,GO:0009733,GO:0010033,GO:0042221,GO:0050896	-	ko:K14484	ko04075,map04075	-	-	-	ko00000,ko00001	-	-	-	AUX_IAA
XLOC_000934.p1	4113.PGSC0003DMT400069215	1.44e-137	395	KOG3190@1|root,KOG3190@2759|Eukaryota,37JGE@33090|Viridiplantae,3GBIU@35493|Streptophyta,44IWU@71274|asterids	33090|Viridiplantae	J	Ribosomal RNA processing protein 36 homolog	-	-	-	ko:K14795	-	-	-	-	ko00000,ko03009	-	-	-	RRP36
XLOC_000934.p2	4098.XP_009617592.1	3.49e-57	188	COG4043@1|root,2QW79@2759|Eukaryota,37NC4@33090|Viridiplantae,3GDWG@35493|Streptophyta,44DVB@71274|asterids	33090|Viridiplantae	S	isoform X1	-	-	-	-	-	-	-	-	-	-	-	-	ASCH
XLOC_001257.p1	4098.XP_009608122.1	4.25e-83	247	2A1PQ@1|root,2RY17@2759|Eukaryota,37TZN@33090|Viridiplantae,3GQIV@35493|Streptophyta,44JSC@71274|asterids	33090|Viridiplantae	S	At4g28440-like	-	-	-	ko:K07466	ko03030,ko03420,ko03430,ko03440,ko03460,map03030,map03420,map03430,map03440,map03460	M00288	-	-	ko00000,ko00001,ko00002,ko03000,ko03032,ko03400	-	-	-	-
XLOC_000137.p1	4113.PGSC0003DMT400055796	0	1019	COG1252@1|root,KOG2495@2759|Eukaryota,37KB7@33090|Viridiplantae,3GA9A@35493|Streptophyta,44FN9@71274|asterids	33090|Viridiplantae	C	External alternative NAD(P)H-ubiquinone oxidoreductase B1	NDA2	GO:0003674,GO:0003824,GO:0005575,GO:0005622,GO:0005623,GO:0005737,GO:0005739,GO:0005740,GO:0005743,GO:0005758,GO:0005777,GO:0008150,GO:0008152,GO:0016020,GO:0016491,GO:0019866,GO:0019898,GO:0031090,GO:0031312,GO:0031314,GO:0031966,GO:0031967,GO:0031970,GO:0031974,GO:0031975,GO:0042579,GO:0043226,GO:0043227,GO:0043229,GO:0043231,GO:0043233,GO:0044422,GO:0044424,GO:0044425,GO:0044429,GO:0044444,GO:…	1.6.5.9	ko:K17871	-	-	-	-	ko00000,ko01000	-	-	iRC1080.CRv4_Au5_s33_g11431_t1	EF-hand_1,Pyr_redox_2
XLOC_001013.p1	4096.XP_009774660.1	3.56e-121	354	COG5641@1|root,KOG1601@2759|Eukaryota,37ZZ7@33090|Viridiplantae,3GPRH@35493|Streptophyta,44N3C@71274|asterids	33090|Viridiplantae	K	zinc finger binding to DNA consensus sequence [AT]GATA[AG]	-	-	-	-	-	-	-	-	-	-	-	-	GATA
XLOC_001060.p1	4081.Solyc06g076650.2.1	0	883	COG0148@1|root,KOG2670@2759|Eukaryota,37JMA@33090|Viridiplantae,3GAVY@35493|Streptophyta,44J1H@71274|asterids	33090|Viridiplantae	G	Cytosolic enolase	-	GO:0005575,GO:0005622,GO:0005623,GO:0005634,GO:0005737,GO:0005829,GO:0043226,GO:0043227,GO:0043229,GO:0043231,GO:0044424,GO:0044444,GO:0044464	4.2.1.11	ko:K01689	ko00010,ko00680,ko01100,ko01110,ko01120,ko01130,ko01200,ko01230,ko03018,ko04066,map00010,map00680,map01100,map01110,map01120,map01130,map01200,map01230,map03018,map04066	M00001,M00002,M00003,M00346,M00394	R00658	RC00349	ko00000,ko00001,ko00002,ko01000,ko03019,ko04147	-	-	-	Enolase_C,Enolase_N
XLOC_000238.p1	4113.PGSC0003DMT400026609	0	893	2CMIB@1|root,2QQEJ@2759|Eukaryota,37MCX@33090|Viridiplantae,3G9QA@35493|Streptophyta,44GG7@71274|asterids	33090|Viridiplantae	S	Glycosyl transferases group 1	-	GO:0003674,GO:0003824,GO:0005575,GO:0005622,GO:0005623,GO:0005737,GO:0006629,GO:0006643,GO:0006664,GO:0008150,GO:0008152,GO:0008194,GO:0008378,GO:0008610,GO:0009058,GO:0009247,GO:0009507,GO:0009526,GO:0009527,GO:0009536,GO:0009707,GO:0009941,GO:0009987,GO:0016020,GO:0016740,GO:0016757,GO:0016758,GO:0019374,GO:0019375,GO:0019867,GO:0031090,GO:0031967,GO:0031968,GO:0031969,GO:0031975,GO:0035250,GO:…	2.4.1.241	ko:K09480	ko00561,ko01100,map00561,map01100	-	R04469	RC00005,RC00059	ko00000,ko00001,ko01000,ko01003	-	GT4	-	Glyco_trans_1_4,Glycos_transf_1
XLOC_001661.p1	4096.XP_009793162.1	7.67e-30	120	COG2801@1|root,KOG0017@2759|Eukaryota,37RIF@33090|Viridiplantae,3GQ0C@35493|Streptophyta,44PGS@71274|asterids	33090|Viridiplantae	L	Reverse transcriptase (RNA-dependent DNA polymerase)	-	-	-	-	-	-	-	-	-	-	-	-	RVT_2,Retrotran_gag_2,Retrotran_gag_3,rve
XLOC_001661.p2	4096.XP_009793162.1	5.34e-17	82.4	COG2801@1|root,KOG0017@2759|Eukaryota,37RIF@33090|Viridiplantae,3GQ0C@35493|Streptophyta,44PGS@71274|asterids	33090|Viridiplantae	L	Reverse transcriptase (RNA-dependent DNA polymerase)	-	-	-	-	-	-	-	-	-	-	-	-	RVT_2,Retrotran_gag_2,Retrotran_gag_3,rve
XLOC_000189.p1	4113.PGSC0003DMT400029301	0	3360	COG0571@1|root,KOG0701@2759|Eukaryota,37KGS@33090|Viridiplantae,3G89J@35493|Streptophyta,44F8J@71274|asterids	33090|Viridiplantae	A	Belongs to the helicase family. Dicer subfamily	DCL1	GO:0003674,GO:0003676,GO:0003723,GO:0003824,GO:0004518,GO:0004519,GO:0004521,GO:0004525,GO:0004540,GO:0005488,GO:0005575,GO:0005622,GO:0005623,GO:0005634,GO:0005737,GO:0006139,GO:0006396,GO:0006725,GO:0006807,GO:0007275,GO:0008150,GO:0008152,GO:0009892,GO:0009987,GO:0010033,GO:0010467,GO:0010468,GO:0010605,GO:0010608,GO:0010629,GO:0014070,GO:0016070,GO:0016246,GO:0016441,GO:0016442,GO:0016458,GO:…	-	ko:K11592	ko05206,map05206	-	-	-	ko00000,ko00001,ko01000,ko03036	-	-	-	DEAD,DND1_DSRM,Dicer_dimer,Helicase_C,PAZ,ResIII,Ribonuclease_3,dsrm
XLOC_001167.p1	4113.PGSC0003DMT400061758	1.01e-104	303	COG0589@1|root,2RXKR@2759|Eukaryota,37TR9@33090|Viridiplantae,3GHVN@35493|Streptophyta,44NU4@71274|asterids	33090|Viridiplantae	T	Universal stress protein A-like protein	-	GO:0000166,GO:0003674,GO:0005488,GO:0005575,GO:0005623,GO:0005886,GO:0008144,GO:0016020,GO:0016208,GO:0017076,GO:0030554,GO:0032553,GO:0032555,GO:0032559,GO:0036094,GO:0043167,GO:0043168,GO:0043169,GO:0044464,GO:0071944,GO:0097159,GO:0097367,GO:1901265,GO:1901363	-	-	-	-	-	-	-	-	-	-	Usp
XLOC_002609.p1	4098.XP_009619650.1	2.34e-67	206	2BVF8@1|root,2S279@2759|Eukaryota,37VKF@33090|Viridiplantae,3GJFH@35493|Streptophyta,44TPV@71274|asterids	33090|Viridiplantae	S	Protein of unknown function (DUF1677)	-	-	-	-	-	-	-	-	-	-	-	-	DUF1677
XLOC_000318.p1	4096.XP_009757374.1	4.02e-25	103	COG5068@1|root,KOG0014@2759|Eukaryota,37JJA@33090|Viridiplantae,3GH7H@35493|Streptophyta	33090|Viridiplantae	K	MADS-box transcription factor	-	-	-	ko:K09264	-	-	-	-	ko00000,ko03000	-	-	-	K-box,SRF-TF
XLOC_001068.p1	4098.XP_009614154.1	0	1425	COG1131@1|root,KOG0065@2759|Eukaryota,37P62@33090|Viridiplantae,3G8YT@35493|Streptophyta,44DPJ@71274|asterids	33090|Viridiplantae	Q	Belongs to the ABC transporter superfamily. ABCG family. PDR (TC 3.A.1.205) subfamily	-	GO:0003674,GO:0003824,GO:0005215,GO:0005575,GO:0005623,GO:0005886,GO:0005911,GO:0006810,GO:0006855,GO:0008150,GO:0009506,GO:0015399,GO:0015405,GO:0015893,GO:0016020,GO:0016021,GO:0016462,GO:0016787,GO:0016817,GO:0016818,GO:0016887,GO:0017111,GO:0022804,GO:0022857,GO:0030054,GO:0031224,GO:0042221,GO:0042493,GO:0042623,GO:0042626,GO:0043492,GO:0044425,GO:0044464,GO:0050896,GO:0051179,GO:0051234,GO:…	-	-	-	-	-	-	-	-	-	-	ABC2_membrane,ABC_tran,ABC_trans_N,PDR_assoc
XLOC_001068.p2	4098.XP_009614154.1	2.32e-303	869	COG1131@1|root,KOG0065@2759|Eukaryota,37P62@33090|Viridiplantae,3G8YT@35493|Streptophyta,44DPJ@71274|asterids	33090|Viridiplantae	Q	Belongs to the ABC transporter superfamily. ABCG family. PDR (TC 3.A.1.205) subfamily	-	GO:0003674,GO:0003824,GO:0005215,GO:0005575,GO:0005623,GO:0005886,GO:0005911,GO:0006810,GO:0006855,GO:0008150,GO:0009506,GO:0015399,GO:0015405,GO:0015893,GO:0016020,GO:0016021,GO:0016462,GO:0016787,GO:0016817,GO:0016818,GO:0016887,GO:0017111,GO:0022804,GO:0022857,GO:0030054,GO:0031224,GO:0042221,GO:0042493,GO:0042623,GO:0042626,GO:0043492,GO:0044425,GO:0044464,GO:0050896,GO:0051179,GO:0051234,GO:…	-	-	-	-	-	-	-	-	-	-	ABC2_membrane,ABC_tran,ABC_trans_N,PDR_assoc
XLOC_000806.p1	4113.PGSC0003DMT400010406	0	1768	2BX2Q@1|root,2QU3F@2759|Eukaryota,37MW4@33090|Viridiplantae,3GCAX@35493|Streptophyta,44IKA@71274|asterids	33090|Viridiplantae	S	zinc finger CCCH domain-containing protein	-	-	-	-	-	-	-	-	-	-	-	-	Surp
XLOC_001156.p1	4113.PGSC0003DMT400051838	1.19e-293	809	COG3145@1|root,KOG4176@2759|Eukaryota,37JV5@33090|Viridiplantae,3G9ED@35493|Streptophyta,44P86@71274|asterids	33090|Viridiplantae	L	oxidoreductase, 2OG-Fe(II) oxygenase family protein	-	-	-	-	-	-	-	-	-	-	-	-	2OG-FeII_Oxy
XLOC_001976.p1	4096.XP_009765128.1	1.86e-110	324	28PYD@1|root,2QWKY@2759|Eukaryota,37RNF@33090|Viridiplantae,3G9D2@35493|Streptophyta,44PBY@71274|asterids	33090|Viridiplantae	S	protein DS12 from 2D-PAGE of leaf	-	GO:0005575,GO:0005622,GO:0005623,GO:0005737,GO:0006950,GO:0008150,GO:0009266,GO:0009314,GO:0009409,GO:0009416,GO:0009507,GO:0009526,GO:0009532,GO:0009534,GO:0009535,GO:0009536,GO:0009570,GO:0009579,GO:0009628,GO:0009719,GO:0009725,GO:0009735,GO:0009743,GO:0009744,GO:0009941,GO:0010033,GO:0010319,GO:0016020,GO:0031967,GO:0031975,GO:0031976,GO:0031984,GO:0034285,GO:0034357,GO:0042221,GO:0042651,GO:…	-	-	-	-	-	-	-	-	-	-	-
XLOC_000824.p1	4113.PGSC0003DMT400083154	4.53e-124	358	COG2801@1|root,KOG0017@2759|Eukaryota,37UK8@33090|Viridiplantae,3GI43@35493|Streptophyta,44USU@71274|asterids	33090|Viridiplantae	L	Protein of unknown function (DUF674)	-	-	-	-	-	-	-	-	-	-	-	-	DUF674
XLOC_000335.p1	4098.XP_009615653.1	0	1204	COG0481@1|root,KOG0462@2759|Eukaryota,37K2D@33090|Viridiplantae,3GBUJ@35493|Streptophyta,44C9D@71274|asterids	33090|Viridiplantae	J	Elongation factor G C-terminus	-	GO:0005575,GO:0005622,GO:0005623,GO:0005737,GO:0006139,GO:0006364,GO:0006396,GO:0006725,GO:0006807,GO:0006950,GO:0008150,GO:0008152,GO:0009266,GO:0009409,GO:0009507,GO:0009536,GO:0009628,GO:0009987,GO:0010467,GO:0016070,GO:0016072,GO:0022613,GO:0031647,GO:0034470,GO:0034641,GO:0034660,GO:0042254,GO:0043170,GO:0043226,GO:0043227,GO:0043229,GO:0043231,GO:0044085,GO:0044237,GO:0044238,GO:0044424,GO:…	-	ko:K06207	-	-	-	-	ko00000	-	-	-	EFG_C,GTP_EFTU,GTP_EFTU_D2
XLOC_000244.p1	4081.Solyc10g017810.1.1	2.09e-245	676	COG0003@1|root,KOG2825@2759|Eukaryota,37MGZ@33090|Viridiplantae,3GGE0@35493|Streptophyta,44SSX@71274|asterids	33090|Viridiplantae	P	ATPase required for the post-translational delivery of tail-anchored (TA) proteins to the endoplasmic reticulum. Recognizes and selectively binds the transmembrane domain of TA proteins in the cytosol. This complex then targets to the endoplasmic reticulum by membrane-bound receptors, where the tail- anchored protein is released for insertion. This process is regulated by ATP binding and hydrolys…	-	GO:0005575,GO:0005622,GO:0005623,GO:0005737,GO:0005829,GO:0006996,GO:0007029,GO:0008104,GO:0008150,GO:0009987,GO:0010256,GO:0016043,GO:0033036,GO:0033365,GO:0034613,GO:0044424,GO:0044444,GO:0044464,GO:0045048,GO:0045184,GO:0051179,GO:0051205,GO:0051234,GO:0051641,GO:0061024,GO:0070727,GO:0071816,GO:0071840,GO:0072657,GO:0090150	3.6.3.16	ko:K01551	-	-	-	-	ko00000,ko01000,ko02000	3.A.19.1,3.A.21.1,3.A.4.1	-	-	ArsA_ATPase
XLOC_001621.p1	4096.XP_009797660.1	4.27e-251	690	COG1208@1|root,KOG1322@2759|Eukaryota,37NVZ@33090|Viridiplantae,3GF72@35493|Streptophyta,44P45@71274|asterids	33090|Viridiplantae	M	Mannose-1-phosphate guanylyltransferase	GMP1	GO:0000271,GO:0000302,GO:0001101,GO:0003674,GO:0003824,GO:0004475,GO:0005575,GO:0005622,GO:0005623,GO:0005634,GO:0005737,GO:0005829,GO:0005975,GO:0005976,GO:0005996,GO:0006073,GO:0006082,GO:0006732,GO:0006766,GO:0006767,GO:0006950,GO:0006952,GO:0006970,GO:0006979,GO:0008150,GO:0008152,GO:0008905,GO:0009058,GO:0009059,GO:0009108,GO:0009110,GO:0009250,GO:0009266,GO:0009408,GO:0009605,GO:0009607,GO:…	2.7.7.13	ko:K00966	ko00051,ko00520,ko01100,ko01110,map00051,map00520,map01100,map01110	M00114,M00361,M00362	R00885	RC00002	ko00000,ko00001,ko00002,ko01000	-	-	-	Hexapep,NTP_transferase
XLOC_000187.p1	4081.Solyc10g005100.2.1	3.95e-77	237	2AKZV@1|root,2RZAR@2759|Eukaryota,37UQB@33090|Viridiplantae,3GII1@35493|Streptophyta,44QRE@71274|asterids	33090|Viridiplantae	S	Plasma membrane-associated cation-binding protein 1-like	-	GO:0000226,GO:0001101,GO:0001558,GO:0002237,GO:0003674,GO:0005488,GO:0005507,GO:0005509,GO:0005515,GO:0005516,GO:0005543,GO:0005546,GO:0005547,GO:0005575,GO:0005622,GO:0005623,GO:0005737,GO:0005773,GO:0005856,GO:0005874,GO:0005881,GO:0005886,GO:0005911,GO:0006464,GO:0006497,GO:0006498,GO:0006499,GO:0006807,GO:0006810,GO:0006950,GO:0006952,GO:0006970,GO:0006996,GO:0007010,GO:0007017,GO:0007154,GO:…	-	-	-	-	-	-	-	-	-	-	DREPP
XLOC_000914.p1	4113.PGSC0003DMT400069530	1.87e-44	147	2CQQY@1|root,2R5GG@2759|Eukaryota,38AYK@33090|Viridiplantae,3GZYI@35493|Streptophyta,44U4Z@71274|asterids	33090|Viridiplantae	-	-	-	-	-	-	-	-	-	-	-	-	-	-	-
XLOC_000943.p1	4098.XP_009605348.1	1.93e-43	143	2CZYG@1|root,2SC50@2759|Eukaryota,37W7M@33090|Viridiplantae,3GK8N@35493|Streptophyta,44KWY@71274|asterids	33090|Viridiplantae	G	Cysteine proteinase inhibitor	-	GO:0001101,GO:0002020,GO:0003674,GO:0004857,GO:0004866,GO:0004869,GO:0005488,GO:0005515,GO:0006950,GO:0006970,GO:0006972,GO:0006979,GO:0008150,GO:0009266,GO:0009409,GO:0009414,GO:0009415,GO:0009628,GO:0009892,GO:0010035,GO:0010466,GO:0010605,GO:0010951,GO:0019222,GO:0019899,GO:0030162,GO:0030234,GO:0030414,GO:0031323,GO:0031324,GO:0032268,GO:0032269,GO:0042221,GO:0043086,GO:0044092,GO:0045861,GO:…	-	-	-	-	-	-	-	-	-	-	Cystatin,SQAPI
XLOC_000711.p1	4098.XP_009625228.1	2.06e-152	445	2CCVI@1|root,2QR69@2759|Eukaryota,37TCV@33090|Viridiplantae,3GFGP@35493|Streptophyta,44ND9@71274|asterids	33090|Viridiplantae	K	helix loop helix domain	-	GO:0005575,GO:0005622,GO:0005623,GO:0005634,GO:0006355,GO:0008150,GO:0009889,GO:0010468,GO:0010556,GO:0019219,GO:0019222,GO:0031323,GO:0031326,GO:0043226,GO:0043227,GO:0043229,GO:0043231,GO:0044424,GO:0044464,GO:0048580,GO:0048583,GO:0048586,GO:0048587,GO:0050789,GO:0050793,GO:0050794,GO:0051171,GO:0051239,GO:0051252,GO:0060255,GO:0065007,GO:0080090,GO:1903506,GO:2000026,GO:2000028,GO:2000112,GO:…	-	-	-	-	-	-	-	-	-	-	HLH
XLOC_002751.p1	4081.Solyc06g074750.1.1	1.99e-100	301	KOG1744@1|root,KOG1744@2759|Eukaryota,37VT4@33090|Viridiplantae,3GJDJ@35493|Streptophyta,44K2M@71274|asterids	33090|Viridiplantae	B	Histone H2B	-	-	-	ko:K11252	ko05034,ko05203,ko05322,map05034,map05203,map05322	-	-	-	ko00000,ko00001,ko03036,ko04147	-	-	-	Histone
XLOC_000014.p1	4096.XP_009758556.1	0	1263	COG0326@1|root,KOG0019@2759|Eukaryota,37QS8@33090|Viridiplantae,3GC1U@35493|Streptophyta,44J05@71274|asterids	33090|Viridiplantae	O	Heat shock cognate protein	HSP81-3	GO:0002376,GO:0003674,GO:0003824,GO:0005575,GO:0005576,GO:0005618,GO:0005622,GO:0005623,GO:0005634,GO:0005730,GO:0005737,GO:0005773,GO:0005774,GO:0005794,GO:0005829,GO:0005886,GO:0006457,GO:0006950,GO:0006952,GO:0006955,GO:0008150,GO:0009266,GO:0009408,GO:0009507,GO:0009532,GO:0009536,GO:0009570,GO:0009605,GO:0009607,GO:0009617,GO:0009628,GO:0009814,GO:0009816,GO:0009987,GO:0010035,GO:0010038,GO:…	-	ko:K04079	ko04141,ko04151,ko04217,ko04612,ko04621,ko04626,ko04657,ko04659,ko04914,ko04915,ko05200,ko05215,ko05418,map04141,map04151,map04217,map04612,map04621,map04626,map04657,map04659,map04914,map04915,map05200,map05215,map05418	-	-	-	ko00000,ko00001,ko01009,ko03029,ko03051,ko03110,ko04131,ko04147	-	-	-	HATPase_c,HSP90
XLOC_000853.p1	4081.Solyc03g114050.2.1	7.66e-80	240	KOG3331@1|root,KOG3331@2759|Eukaryota,37TWF@33090|Viridiplantae,3GHZS@35493|Streptophyta,44S7E@71274|asterids	33090|Viridiplantae	J	39S ribosomal protein L47, mitochondrial-like	-	GO:0000313,GO:0000315,GO:0003674,GO:0003735,GO:0005198,GO:0005575,GO:0005622,GO:0005623,GO:0005737,GO:0005739,GO:0005759,GO:0005761,GO:0005762,GO:0005840,GO:0006412,GO:0006518,GO:0006807,GO:0008150,GO:0008152,GO:0009058,GO:0009059,GO:0009987,GO:0010467,GO:0015934,GO:0019538,GO:0031974,GO:0032543,GO:0032991,GO:0034641,GO:0034645,GO:0043043,GO:0043170,GO:0043226,GO:0043227,GO:0043228,GO:0043229,GO:…	-	ko:K17428	-	-	-	-	br01610,ko00000,ko03011	-	-	-	MRP-L47
XLOC_002237.p1	4113.PGSC0003DMT400078237	1.37e-107	311	KOG2612@1|root,KOG2612@2759|Eukaryota,37MU1@33090|Viridiplantae,3GFQA@35493|Streptophyta,44JVZ@71274|asterids	33090|Viridiplantae	K	Sgf11 (transcriptional regulation protein)	-	-	-	ko:K11363	-	-	-	-	ko00000,ko03021,ko03036	-	-	-	Sgf11
XLOC_000632.p1	4081.Solyc06g065490.2.1	3e-165	464	28KM4@1|root,2QT2I@2759|Eukaryota,37Q9V@33090|Viridiplantae,3GB8B@35493|Streptophyta,44G0M@71274|asterids	33090|Viridiplantae	S	PsbP	-	GO:0005575,GO:0005622,GO:0005623,GO:0005737,GO:0009507,GO:0009532,GO:0009534,GO:0009536,GO:0009570,GO:0009579,GO:0031976,GO:0031977,GO:0031984,GO:0043226,GO:0043227,GO:0043229,GO:0043231,GO:0044422,GO:0044424,GO:0044434,GO:0044435,GO:0044436,GO:0044444,GO:0044446,GO:0044464	-	-	-	-	-	-	-	-	-	-	PsbP
XLOC_001201.p1	4096.XP_009789403.1	4.04e-166	491	KOG2266@1|root,KOG2266@2759|Eukaryota,37M46@33090|Viridiplantae,3G7BT@35493|Streptophyta,44NX7@71274|asterids	33090|Viridiplantae	B	DEK C terminal domain	-	-	-	ko:K17046	-	-	-	-	ko00000,ko03036	-	-	-	DEK_C
XLOC_000352.p1	4098.XP_009615845.1	0	999	COG5059@1|root,KOG0242@2759|Eukaryota,37JXK@33090|Viridiplantae,3GDBM@35493|Streptophyta,44NEE@71274|asterids	33090|Viridiplantae	Z	Microtubule binding	-	GO:0000166,GO:0000287,GO:0003674,GO:0003774,GO:0003777,GO:0003824,GO:0005488,GO:0005515,GO:0005575,GO:0005622,GO:0005623,GO:0005856,GO:0005871,GO:0005874,GO:0005875,GO:0006928,GO:0007017,GO:0007018,GO:0008150,GO:0009987,GO:0015630,GO:0016462,GO:0016787,GO:0016817,GO:0016818,GO:0016887,GO:0017076,GO:0017111,GO:0030554,GO:0032553,GO:0032555,GO:0032559,GO:0032991,GO:0035371,GO:0036094,GO:0042802,GO:…	-	ko:K11498	-	-	-	-	ko00000,ko01009,ko03036	-	-	-	Kinesin
XLOC_000492.p1	4081.Solyc06g084820.1.1	2.94e-312	857	COG2124@1|root,KOG0156@2759|Eukaryota,37R2H@33090|Viridiplantae,3GC1V@35493|Streptophyta,44NJN@71274|asterids	33090|Viridiplantae	Q	Cytochrome P450	-	GO:0003674,GO:0003824,GO:0004497,GO:0005575,GO:0008150,GO:0008152,GO:0009058,GO:0016020,GO:0016491,GO:0016705,GO:0016709,GO:0019748,GO:0044550,GO:0055114	-	ko:K20556	-	-	-	-	ko00000,ko00199	-	-	-	p450
XLOC_000817.p1	4096.XP_009801850.1	0	1079	COG0515@1|root,2QQIN@2759|Eukaryota,37N37@33090|Viridiplantae,3GB54@35493|Streptophyta,44DW7@71274|asterids	33090|Viridiplantae	T	Protein kinase domain	-	GO:0003674,GO:0003824,GO:0004672,GO:0004674,GO:0004675,GO:0004888,GO:0005488,GO:0005515,GO:0005575,GO:0005623,GO:0005886,GO:0006464,GO:0006468,GO:0006793,GO:0006796,GO:0006807,GO:0007154,GO:0007165,GO:0007166,GO:0007167,GO:0007178,GO:0008150,GO:0008152,GO:0009987,GO:0016020,GO:0016301,GO:0016310,GO:0016740,GO:0016772,GO:0016773,GO:0019199,GO:0019538,GO:0019899,GO:0019900,GO:0019901,GO:0023052,GO:…	-	-	-	-	-	-	-	-	-	-	LysM,Pkinase,Pkinase_Tyr
XLOC_002136.p1	4081.Solyc06g073730.1.1	0	1092	2CCFI@1|root,2QQSG@2759|Eukaryota,37N7U@33090|Viridiplantae,3G8R5@35493|Streptophyta,44MYP@71274|asterids	33090|Viridiplantae	S	Ethylene insensitive 3	EIN3	GO:0000160,GO:0000976,GO:0001067,GO:0001666,GO:0003674,GO:0003676,GO:0003677,GO:0003690,GO:0003700,GO:0005488,GO:0005575,GO:0005622,GO:0005623,GO:0005634,GO:0006355,GO:0006950,GO:0006952,GO:0007154,GO:0007165,GO:0008150,GO:0009605,GO:0009607,GO:0009617,GO:0009628,GO:0009719,GO:0009723,GO:0009725,GO:0009743,GO:0009755,GO:0009756,GO:0009873,GO:0009889,GO:0009987,GO:0010033,GO:0010035,GO:0010038,GO:…	-	ko:K14514	ko04016,ko04075,map04016,map04075	-	-	-	ko00000,ko00001,ko03000	-	-	-	EIN3
XLOC_001053.p1	4098.XP_009599862.1	2.47e-249	689	COG0631@1|root,KOG0698@2759|Eukaryota,37M3H@33090|Viridiplantae,3GABN@35493|Streptophyta,44MTC@71274|asterids	33090|Viridiplantae	T	Sigma factor PP2C-like phosphatases	-	GO:0000003,GO:0001101,GO:0003006,GO:0003674,GO:0003824,GO:0004721,GO:0004722,GO:0005575,GO:0005622,GO:0005623,GO:0005634,GO:0005737,GO:0005794,GO:0005801,GO:0005829,GO:0006464,GO:0006470,GO:0006793,GO:0006796,GO:0006807,GO:0006950,GO:0006996,GO:0007275,GO:0007568,GO:0008150,GO:0008152,GO:0009414,GO:0009415,GO:0009628,GO:0009657,GO:0009658,GO:0009719,GO:0009725,GO:0009737,GO:0009787,GO:0009788,GO:…	3.1.3.16	ko:K14497	ko04016,ko04075,ko04931,map04016,map04075,map04931	-	-	-	ko00000,ko00001,ko01000	-	-	-	PP2C
XLOC_000994.p1	4098.XP_009608773.1	0	1443	KOG1041@1|root,KOG1041@2759|Eukaryota,37MK8@33090|Viridiplantae,3GGM6@35493|Streptophyta,44CE9@71274|asterids	33090|Viridiplantae	J	Belongs to the argonaute family	AGO5	GO:0000003,GO:0000228,GO:0000280,GO:0000785,GO:0000790,GO:0002252,GO:0002376,GO:0003674,GO:0003676,GO:0003723,GO:0005488,GO:0005575,GO:0005622,GO:0005623,GO:0005634,GO:0005694,GO:0005730,GO:0005731,GO:0005737,GO:0005829,GO:0006325,GO:0006464,GO:0006482,GO:0006807,GO:0006950,GO:0006952,GO:0006955,GO:0006996,GO:0007049,GO:0007140,GO:0007143,GO:0007275,GO:0007276,GO:0007292,GO:0008150,GO:0008152,GO:…	-	ko:K11593	-	-	-	-	ko00000,ko03019,ko03036	-	-	-	ArgoL1,ArgoL2,ArgoMid,ArgoN,PAZ,Piwi
XLOC_002483.p1	4096.XP_009803635.1	4.67e-82	248	2AQXS@1|root,2RZK0@2759|Eukaryota,37V6Y@33090|Viridiplantae,3GIHV@35493|Streptophyta,44JNY@71274|asterids	33090|Viridiplantae	S	Plant invertase/pectin methylesterase inhibitor	-	GO:0005575,GO:0005576	-	-	-	-	-	-	-	-	-	-	PMEI
XLOC_001625.p1	4113.PGSC0003DMT400053479	4.49e-197	547	COG0580@1|root,KOG0223@2759|Eukaryota,37NTV@33090|Viridiplantae,3G7J8@35493|Streptophyta,44NEV@71274|asterids	33090|Viridiplantae	P	Belongs to the MIP aquaporin (TC 1.A.8) family	-	GO:0003674,GO:0005215,GO:0005372,GO:0005575,GO:0005622,GO:0005623,GO:0005737,GO:0005829,GO:0005886,GO:0005887,GO:0006810,GO:0006811,GO:0006833,GO:0008150,GO:0009987,GO:0015250,GO:0015267,GO:0015318,GO:0016020,GO:0016021,GO:0016043,GO:0022607,GO:0022803,GO:0022838,GO:0022857,GO:0031224,GO:0031226,GO:0032991,GO:0034220,GO:0042044,GO:0043933,GO:0044085,GO:0044424,GO:0044425,GO:0044444,GO:0044459,GO:…	-	ko:K09872	-	-	-	-	ko00000,ko02000	1.A.8,1.A.8.11	-	-	MIP
XLOC_001710.p1	4096.XP_009784334.1	3.79e-194	540	KOG0758@1|root,KOG0758@2759|Eukaryota,37Q5S@33090|Viridiplantae,3G8K5@35493|Streptophyta,44RAW@71274|asterids	33090|Viridiplantae	C	Belongs to the mitochondrial carrier (TC 2.A.29) family	-	GO:0000064,GO:0003333,GO:0003674,GO:0005215,GO:0005342,GO:0005575,GO:0005622,GO:0005623,GO:0005737,GO:0005739,GO:0005740,GO:0005743,GO:0006810,GO:0006811,GO:0006812,GO:0006820,GO:0006839,GO:0006855,GO:0006865,GO:0008150,GO:0008324,GO:0008509,GO:0008514,GO:0009507,GO:0009536,GO:0015075,GO:0015171,GO:0015179,GO:0015238,GO:0015318,GO:0015711,GO:0015807,GO:0015822,GO:0015849,GO:0015893,GO:0016020,GO:…	-	ko:K15109	ko04714,map04714	-	-	-	ko00000,ko00001,ko02000	2.A.29.8	-	-	Mito_carr
XLOC_002627.p1	4113.PGSC0003DMT400067150	2.26e-160	457	28MZA@1|root,2QUI5@2759|Eukaryota,37MPR@33090|Viridiplantae,3GAES@35493|Streptophyta,44NJ7@71274|asterids	33090|Viridiplantae	K	Transcription factor	-	GO:0003674,GO:0003700,GO:0005575,GO:0005622,GO:0005623,GO:0005634,GO:0006355,GO:0008150,GO:0009889,GO:0010468,GO:0010556,GO:0019219,GO:0019222,GO:0031323,GO:0031326,GO:0040034,GO:0043226,GO:0043227,GO:0043229,GO:0043231,GO:0044424,GO:0044464,GO:0048506,GO:0048509,GO:0048510,GO:0050789,GO:0050793,GO:0050794,GO:0051171,GO:0051252,GO:0060255,GO:0065007,GO:0080090,GO:0140110,GO:1903506,GO:2000112,GO:…	-	-	-	-	-	-	-	-	-	-	TCP
XLOC_001535.p1	4098.XP_009592231.1	2.18e-164	474	2CNF2@1|root,2QVSZ@2759|Eukaryota,37N1N@33090|Viridiplantae,3GG29@35493|Streptophyta,44DQX@71274|asterids	33090|Viridiplantae	S	isoform X1	-	-	-	-	-	-	-	-	-	-	-	-	SCAB-IgPH
XLOC_000355.p1	4113.PGSC0003DMT400043581	7.57e-174	487	KOG0118@1|root,KOG0118@2759|Eukaryota,37M86@33090|Viridiplantae,3GGB2@35493|Streptophyta,44QFG@71274|asterids	33090|Viridiplantae	A	Glycine-rich RNA-binding protein	-	GO:0001101,GO:0003674,GO:0003676,GO:0003677,GO:0003682,GO:0003723,GO:0003729,GO:0005488,GO:0005575,GO:0005622,GO:0005623,GO:0005634,GO:0005654,GO:0005730,GO:0006355,GO:0006950,GO:0008150,GO:0009266,GO:0009409,GO:0009414,GO:0009415,GO:0009628,GO:0009889,GO:0009890,GO:0009892,GO:0009893,GO:0010035,GO:0010468,GO:0010556,GO:0010558,GO:0010604,GO:0010605,GO:0010628,GO:0010629,GO:0016604,GO:0016607,GO:…	-	ko:K12885	ko03040,map03040	-	-	-	ko00000,ko00001,ko03041	-	-	-	RRM_1,zf-CCHC
XLOC_002033.p1	4098.XP_009610427.1	2.55e-227	628	COG0484@1|root,KOG0714@2759|Eukaryota,37PDW@33090|Viridiplantae,3GDZ0@35493|Streptophyta,44FYT@71274|asterids	33090|Viridiplantae	O	DnaJ molecular chaperone homology domain	-	GO:0001671,GO:0003674,GO:0005488,GO:0005515,GO:0005575,GO:0005622,GO:0005623,GO:0005634,GO:0005654,GO:0005737,GO:0005829,GO:0005886,GO:0008047,GO:0008150,GO:0016020,GO:0030234,GO:0031974,GO:0031981,GO:0032781,GO:0043085,GO:0043226,GO:0043227,GO:0043229,GO:0043231,GO:0043233,GO:0043462,GO:0044093,GO:0044422,GO:0044424,GO:0044428,GO:0044444,GO:0044446,GO:0044464,GO:0050790,GO:0051087,GO:0051336,GO:…	-	ko:K09510	-	-	-	-	ko00000,ko03110	-	-	-	DnaJ,DnaJ_C
XLOC_001071.p1	4096.XP_009763226.1	1.56e-132	388	KOG2458@1|root,KOG2458@2759|Eukaryota,37P4A@33090|Viridiplantae,3GF1A@35493|Streptophyta,44PP3@71274|asterids	33090|Viridiplantae	S	Putative lipopolysaccharide-modifying enzyme.	-	-	-	ko:K13667	ko00514,map00514	-	R09315	-	ko00000,ko00001,ko01000,ko01003	-	GT90	-	Glyco_transf_90
XLOC_001071.p2	4113.PGSC0003DMT400078044	7.46e-78	244	KOG2458@1|root,KOG2458@2759|Eukaryota,37P4A@33090|Viridiplantae,3GF1A@35493|Streptophyta,44PP3@71274|asterids	33090|Viridiplantae	S	Putative lipopolysaccharide-modifying enzyme.	-	-	-	ko:K13667	ko00514,map00514	-	R09315	-	ko00000,ko00001,ko01000,ko01003	-	GT90	-	Glyco_transf_90
XLOC_001841.p1	4098.XP_009624046.1	7.69e-236	656	KOG1721@1|root,KOG1721@2759|Eukaryota,37N0H@33090|Viridiplantae,3G9ZP@35493|Streptophyta,44NP0@71274|asterids	33090|Viridiplantae	S	zinc finger	STOP1	GO:0003674,GO:0003700,GO:0005575,GO:0005622,GO:0005623,GO:0005634,GO:0006355,GO:0006950,GO:0008150,GO:0009268,GO:0009628,GO:0009889,GO:0009891,GO:0009893,GO:0009987,GO:0010035,GO:0010038,GO:0010044,GO:0010447,GO:0010468,GO:0010556,GO:0010557,GO:0010604,GO:0010628,GO:0019219,GO:0019222,GO:0031323,GO:0031325,GO:0031326,GO:0031328,GO:0033554,GO:0042221,GO:0043226,GO:0043227,GO:0043229,GO:0043231,GO:…	-	-	-	-	-	-	-	-	-	-	zf-met
XLOC_000825.p1	4081.Solyc02g044000.1.1	1.41e-180	526	COG0507@1|root,COG1132@1|root,KOG0054@2759|Eukaryota,KOG0987@2759|Eukaryota,38A95@33090|Viridiplantae,3GY70@35493|Streptophyta	2759|Eukaryota	D	Domain of unknown function DUF223	-	-	-	ko:K05657,ko:K05674,ko:K06839	ko02010,ko04360,map02010,map04360	-	-	-	ko00000,ko00001,ko00536,ko02000,ko04516	3.A.1.201,3.A.1.208	-	-	ABC_membrane,ABC_tran
XLOC_001731.p1	4113.PGSC0003DMT400030994	2.02e-166	466	COG0580@1|root,KOG0223@2759|Eukaryota,37S9R@33090|Viridiplantae,3GFUZ@35493|Streptophyta,44QI7@71274|asterids	33090|Viridiplantae	G	Belongs to the MIP aquaporin (TC 1.A.8) family	-	GO:0000322,GO:0000325,GO:0000326,GO:0003674,GO:0005215,GO:0005275,GO:0005372,GO:0005575,GO:0005622,GO:0005623,GO:0005737,GO:0005773,GO:0005774,GO:0005886,GO:0005887,GO:0006810,GO:0006811,GO:0006812,GO:0006833,GO:0008150,GO:0008324,GO:0008519,GO:0009507,GO:0009536,GO:0009705,GO:0015075,GO:0015101,GO:0015200,GO:0015250,GO:0015267,GO:0015318,GO:0015695,GO:0015696,GO:0015837,GO:0015843,GO:0016020,GO:…	-	ko:K09873	-	-	-	-	ko00000,ko02000	1.A.8.10	-	-	MIP
XLOC_002662.p1	4098.XP_009616804.1	4.11e-99	293	2EKDY@1|root,2SQB5@2759|Eukaryota,37ZYY@33090|Viridiplantae,3GPR2@35493|Streptophyta	33090|Viridiplantae	-	-	-	-	-	-	-	-	-	-	-	-	-	-	-
XLOC_000034.p1	4081.Solyc10g006310.2.1	1.39e-75	226	KOG4267@1|root,KOG4267@2759|Eukaryota,37VG7@33090|Viridiplantae,3GIKT@35493|Streptophyta,44JR1@71274|asterids	33090|Viridiplantae	S	Transmembrane proteins 14C	-	GO:0005575,GO:0005622,GO:0005623,GO:0005634,GO:0005737,GO:0012505,GO:0043226,GO:0043227,GO:0043229,GO:0043231,GO:0044424,GO:0044464	-	-	-	-	-	-	-	-	-	-	Tmemb_14
XLOC_002078.p1	4113.PGSC0003DMT400069304	1.76e-191	535	28K1X@1|root,2QSGE@2759|Eukaryota,37KHF@33090|Viridiplantae,3GXXJ@35493|Streptophyta,44NCB@71274|asterids	33090|Viridiplantae	K	GAGA binding protein-like family	-	GO:0003674,GO:0003676,GO:0003677,GO:0003700,GO:0005488,GO:0005575,GO:0005622,GO:0005623,GO:0005634,GO:0006355,GO:0008150,GO:0009719,GO:0009723,GO:0009725,GO:0009889,GO:0010033,GO:0010468,GO:0010556,GO:0019219,GO:0019222,GO:0031323,GO:0031326,GO:0042221,GO:0043226,GO:0043227,GO:0043229,GO:0043231,GO:0043565,GO:0044424,GO:0044464,GO:0050789,GO:0050794,GO:0050896,GO:0051171,GO:0051252,GO:0060255,GO:…	-	-	-	-	-	-	-	-	-	-	GAGA_bind
XLOC_000506.p1	4096.XP_009787640.1	1.07e-298	825	KOG4711@1|root,KOG4711@2759|Eukaryota,37R8C@33090|Viridiplantae,3G8G2@35493|Streptophyta,44QCR@71274|asterids	33090|Viridiplantae	S	Fusaric acid resistance protein-like	-	GO:0000325,GO:0003674,GO:0005215,GO:0005310,GO:0005342,GO:0005575,GO:0005622,GO:0005623,GO:0005737,GO:0005773,GO:0005774,GO:0006810,GO:0006811,GO:0006820,GO:0006835,GO:0008150,GO:0008509,GO:0008514,GO:0009705,GO:0009987,GO:0010118,GO:0012505,GO:0015075,GO:0015140,GO:0015318,GO:0015556,GO:0015711,GO:0015740,GO:0015743,GO:0015849,GO:0016020,GO:0022857,GO:0031090,GO:0034220,GO:0043226,GO:0043227,GO:…	-	-	-	-	-	-	-	-	-	-	ALMT
XLOC_000681.p1	4096.XP_009764246.1	0	1054	KOG2204@1|root,KOG2204@2759|Eukaryota,37I6P@33090|Viridiplantae,3GG84@35493|Streptophyta,44HSS@71274|asterids	33090|Viridiplantae	G	Belongs to the glycosyl hydrolase 47 family	-	GO:0000139,GO:0003674,GO:0003824,GO:0004553,GO:0004559,GO:0004571,GO:0005575,GO:0005622,GO:0005623,GO:0005737,GO:0005768,GO:0005783,GO:0005794,GO:0005802,GO:0006491,GO:0006807,GO:0008150,GO:0008152,GO:0009100,GO:0009987,GO:0012505,GO:0015923,GO:0015924,GO:0016020,GO:0016787,GO:0016798,GO:0019538,GO:0031090,GO:0031410,GO:0031982,GO:0031984,GO:0043170,GO:0043226,GO:0043227,GO:0043229,GO:0043231,GO:…	3.2.1.113	ko:K01230	ko00510,ko00513,ko01100,ko04141,map00510,map00513,map01100,map04141	M00073,M00074	R05982,R06722	-	ko00000,ko00001,ko00002,ko01000,ko04131	-	GH47	-	Glyco_hydro_47
XLOC_001637.p1	4098.XP_009590646.1	0	988	KOG2568@1|root,KOG2568@2759|Eukaryota,37HZU@33090|Viridiplantae,3G99J@35493|Streptophyta,44HD2@71274|asterids	33090|Viridiplantae	S	Lung seven transmembrane receptor	-	-	-	-	-	-	-	-	-	-	-	-	Lung_7-TM_R
XLOC_001065.p1	4081.Solyc06g076830.1.1	7.56e-249	691	COG5070@1|root,KOG1444@2759|Eukaryota,37R5Z@33090|Viridiplantae,3GENB@35493|Streptophyta,44NUJ@71274|asterids	33090|Viridiplantae	GOU	Transporter	-	-	-	ko:K15356	-	-	-	-	ko00000,ko02000	2.A.7.13	-	-	TPT
XLOC_001083.p1	4096.XP_009773010.1	0	1105	COG3961@1|root,KOG1184@2759|Eukaryota,37IDM@33090|Viridiplantae,3G7QC@35493|Streptophyta,44ND4@71274|asterids	33090|Viridiplantae	EH	Pyruvate decarboxylase	-	-	4.1.1.1	ko:K01568	ko00010,ko01100,ko01110,ko01130,map00010,map01100,map01110,map01130	-	R00014,R00755	RC00027,RC00375,RC02744	ko00000,ko00001,ko01000	-	-	-	TPP_enzyme_C,TPP_enzyme_M,TPP_enzyme_N
[truncated: 26,391 more rows]
