# Supplementary material for: Changes in m6A RNA methylation are associated with male sterility in wolfberry
Source: BMC Plant Biol. 2023 Sep 29;23:456. doi: 10.1186/s12870-023-04458-7 (PMC10540408; doi:10.1186/s12870-023-04458-7)
Supplement: Supplementary file 5 — Additional file 5: Table S4. Transcription factor annotation in wolfberry. [file 12870_2023_4458_MOESM5_ESM.xls]

## Sheet: Table S4
Table S4. Transcription factor annotation in wolfberry.
Gene_id	Transcript_id	Protein_id	TF family	Best hit in A.thaliana	Blast e-value	Description for the best hit
XLOC_024170	TCONS_00069933	TCONS_00069933.p1	RAV	AT1G68840.2	1e-137	related to ABI3/VP1 2
XLOC_012849	TCONS_00036619	TCONS_00036619.p1	RAV	AT1G13260.1	1e-142	related to ABI3/VP1 1
XLOC_000100	TCONS_00000233	TCONS_00000233.p1	TCP	AT3G15030.2	7e-57	TCP family protein
XLOC_000168	TCONS_00000463	TCONS_00000463.p1	SBP	AT2G33810.1	2e-24	squamosa promoter binding protein-like 3
XLOC_000168	TCONS_00000464	TCONS_00000464.p1	SBP	AT2G33810.1	4e-43	squamosa promoter binding protein-like 3
XLOC_000195	TCONS_00000575	TCONS_00000575.p1	NAC	AT2G46770.1	1e-123	NAC family protein
XLOC_000195	TCONS_00000576	TCONS_00000576.p2	NAC	AT2G46770.1	6e-99	NAC family protein
XLOC_000212	TCONS_00000615	TCONS_00000615.p1	WRKY	AT4G11070.1	3e-36	WRKY family protein
XLOC_000212	TCONS_00000616	TCONS_00000616.p1	WRKY	AT4G11070.1	4e-16	WRKY family protein
XLOC_000270	TCONS_00000831	TCONS_00000831.p1	FAR1	AT4G15090.1	0	FAR1 family protein
XLOC_000270	TCONS_00000832	TCONS_00000832.p1	FAR1	AT4G15090.1	0	FAR1 family protein
XLOC_000280	TCONS_00000894	TCONS_00000894.p1	NAC	AT3G12977.1	2e-16	NAC family protein
XLOC_000280	TCONS_00000895	TCONS_00000895.p1	NAC	AT3G12977.1	2e-16	NAC family protein
XLOC_000280	TCONS_00000896	TCONS_00000896.p1	NAC	AT3G12977.1	2e-16	NAC family protein
XLOC_000280	TCONS_00000897	TCONS_00000897.p1	NAC	AT3G12977.1	2e-16	NAC family protein
XLOC_000280	TCONS_00000898	TCONS_00000898.p1	NAC	AT4G27410.2	1e-23	NAC family protein
XLOC_000280	TCONS_00000899	TCONS_00000899.p1	NAC	AT4G27410.2	1e-23	NAC family protein
XLOC_000280	TCONS_00000900	TCONS_00000900.p1	NAC	AT3G12977.1	2e-16	NAC family protein
XLOC_000280	TCONS_00000901	TCONS_00000901.p1	NAC	AT3G12977.1	2e-16	NAC family protein
XLOC_000280	TCONS_00000902	TCONS_00000902.p1	NAC	AT3G12977.1	2e-16	NAC family protein
XLOC_000297	TCONS_00000936	TCONS_00000936.p1	bZIP	AT5G06839.3	0	bZIP family protein
XLOC_000297	TCONS_00000937	TCONS_00000937.p1	bZIP	AT5G06839.3	1e-121	bZIP family protein
XLOC_000297	TCONS_00000938	TCONS_00000938.p1	bZIP	AT5G06839.3	0	bZIP family protein
XLOC_000329	TCONS_00001024	TCONS_00001024.p1	SBP	AT1G02065.1	1e-83	squamosa promoter binding protein-like 8
XLOC_000329	TCONS_00001025	TCONS_00001025.p1	SBP	AT1G02065.2	1e-59	squamosa promoter binding protein-like 8
XLOC_000329	TCONS_00001026	TCONS_00001026.p1	SBP	AT1G02065.1	1e-83	squamosa promoter binding protein-like 8
XLOC_000329	TCONS_00001027	TCONS_00001027.p1	SBP	AT1G02065.2	1e-59	squamosa promoter binding protein-like 8
XLOC_000329	TCONS_00001028	TCONS_00001028.p1	SBP	AT1G02065.1	1e-83	squamosa promoter binding protein-like 8
XLOC_000329	TCONS_00001029	TCONS_00001029.p1	SBP	AT1G02065.2	1e-59	squamosa promoter binding protein-like 8
XLOC_000334	TCONS_00001051	TCONS_00001051.p1	NAC	AT5G04410.1	2e-09	NAC domain containing protein 2
XLOC_000334	TCONS_00001053	TCONS_00001053.p1	NAC	AT5G04410.1	2e-09	NAC domain containing protein 2
XLOC_000356	TCONS_00001121	TCONS_00001121.p1	NAC	AT5G04410.1	1e-146	NAC domain containing protein 2
XLOC_000437	TCONS_00001362	TCONS_00001362.p1	bHLH	AT4G25410.1	2e-40	bHLH family protein
XLOC_000438	TCONS_00001363	TCONS_00001363.p1	bHLH	AT5G51790.1	4e-35	bHLH family protein
XLOC_000438	TCONS_00001364	TCONS_00001364.p1	bHLH	AT5G51790.1	4e-35	bHLH family protein
XLOC_000438	TCONS_00001365	TCONS_00001365.p1	bHLH	AT5G51790.1	4e-34	bHLH family protein
XLOC_000438	TCONS_00001366	TCONS_00001366.p1	bHLH	AT5G51790.1	3e-35	bHLH family protein
XLOC_000438	TCONS_00001367	TCONS_00001367.p1	bHLH	AT5G51790.1	1e-35	bHLH family protein
XLOC_000496	TCONS_00001588	TCONS_00001588.p1	WRKY	AT2G38470.1	1e-120	WRKY DNA-binding protein 33
XLOC_000496	TCONS_00001589	TCONS_00001589.p1	WRKY	AT5G07100.1	1e-52	WRKY DNA-binding protein 26
XLOC_000539	TCONS_00001733	TCONS_00001733.p1	bZIP	AT1G43700.1	3e-73	VIRE2-interacting protein 1
XLOC_000548	TCONS_00001752	TCONS_00001752.p1	NAC	AT1G01720.1	1e-143	NAC family protein
XLOC_000584	TCONS_00001826	TCONS_00001826.p1	HSF	AT3G22830.1	1e-123	heat shock transcription factor A6B
XLOC_000584	TCONS_00001827	TCONS_00001827.p2	HSF	AT3G22830.1	2e-41	heat shock transcription factor A6B
XLOC_000711	TCONS_00002164	TCONS_00002164.p1	bHLH	AT3G21330.1	8e-66	bHLH family protein
XLOC_000711	TCONS_00002165	TCONS_00002165.p1	bHLH	AT3G21330.1	6e-66	bHLH family protein
XLOC_000711	TCONS_00002167	TCONS_00002167.p1	bHLH	AT3G21330.1	6e-66	bHLH family protein
XLOC_000711	TCONS_00002168	TCONS_00002168.p1	bHLH	AT3G21330.1	8e-66	bHLH family protein
XLOC_000711	TCONS_00002169	TCONS_00002169.p1	bHLH	AT3G21330.1	8e-66	bHLH family protein
XLOC_000720	TCONS_00002191	TCONS_00002191.p1	bHLH	AT4G29100.1	3e-55	bHLH family protein
XLOC_000720	TCONS_00002192	TCONS_00002192.p1	bHLH	AT4G29100.1	3e-51	bHLH family protein
XLOC_000720	TCONS_00002193	TCONS_00002193.p1	bHLH	AT4G29100.1	2e-54	bHLH family protein
XLOC_000755	TCONS_00002286	TCONS_00002286.p1	WRKY	AT1G80840.1	2e-89	WRKY DNA-binding protein 40
XLOC_000764	TCONS_00002310	TCONS_00002310.p1	NAC	AT1G01720.1	3e-37	NAC family protein
XLOC_000802	TCONS_00002418	TCONS_00002418.p1	bHLH	AT5G08130.2	4e-95	bHLH family protein
XLOC_000802	TCONS_00002419	TCONS_00002419.p1	bHLH	AT5G08130.2	6e-85	bHLH family protein
XLOC_000802	TCONS_00002420	TCONS_00002420.p1	bHLH	AT5G08130.2	4e-94	bHLH family protein
XLOC_000802	TCONS_00002421	TCONS_00002421.p1	bHLH	AT5G08130.2	6e-85	bHLH family protein
XLOC_000802	TCONS_00002422	TCONS_00002422.p1	bHLH	AT5G08130.2	3e-84	bHLH family protein
XLOC_000830	TCONS_00002503	TCONS_00002503.p1	TCP	AT3G47620.1	1e-65	TEOSINTE BRANCHED, cycloidea and PCF (TCP) 14
XLOC_000863	TCONS_00002577	TCONS_00002577.p1	Dof	AT5G60200.1	6e-35	TARGET OF MONOPTEROS 6
XLOC_000899	TCONS_00002685	TCONS_00002685.p1	bHLH	AT5G50915.2	2e-55	bHLH family protein
XLOC_000899	TCONS_00002686	TCONS_00002686.p1	bHLH	AT5G50915.2	4e-55	bHLH family protein
XLOC_000917	TCONS_00002725	TCONS_00002725.p1	NAC	AT4G35580.1	6e-77	NAC transcription factor-like 9
XLOC_000917	TCONS_00002726	TCONS_00002726.p1	NAC	AT3G49530.1	1e-76	NAC domain containing protein 62
XLOC_000922	TCONS_00002736	TCONS_00002736.p1	FAR1	AT3G59470.2	1e-110	FAR1 family protein
XLOC_000922	TCONS_00002737	TCONS_00002737.p1	FAR1	AT3G59470.2	1e-104	FAR1 family protein
XLOC_000922	TCONS_00002737	TCONS_00002737.p2	FAR1	AT2G43280.1	3e-56	FAR1 family protein
XLOC_000922	TCONS_00002738	TCONS_00002738.p1	FAR1	AT3G59470.2	1e-104	FAR1 family protein
XLOC_000922	TCONS_00002738	TCONS_00002738.p2	FAR1	AT2G43280.1	3e-56	FAR1 family protein
XLOC_000922	TCONS_00002739	TCONS_00002739.p1	FAR1	AT2G43280.1	3e-56	FAR1 family protein
XLOC_000922	TCONS_00002740	TCONS_00002740.p1	FAR1	AT2G43280.1	3e-56	FAR1 family protein
XLOC_000922	TCONS_00002741	TCONS_00002741.p1	FAR1	AT2G43280.1	3e-56	FAR1 family protein
XLOC_000922	TCONS_00002742	TCONS_00002742.p1	FAR1	AT2G43280.1	3e-56	FAR1 family protein
XLOC_000922	TCONS_00002743	TCONS_00002743.p1	FAR1	AT2G43280.1	3e-56	FAR1 family protein
XLOC_000923	TCONS_00002744	TCONS_00002744.p1	FAR1	AT3G59470.2	7e-25	FAR1 family protein
XLOC_000923	TCONS_00002745	TCONS_00002745.p1	FAR1	AT3G59470.2	7e-25	FAR1 family protein
XLOC_000952	TCONS_00002807	TCONS_00002807.p1	FAR1	AT2G27110.2	0	FAR1-related sequence 3
XLOC_000952	TCONS_00002808	TCONS_00002808.p1	FAR1	AT2G27110.2	0	FAR1-related sequence 3
XLOC_000952	TCONS_00002809	TCONS_00002809.p1	FAR1	AT2G27110.2	0	FAR1-related sequence 3
XLOC_000952	TCONS_00002810	TCONS_00002810.p1	FAR1	AT2G27110.2	0	FAR1-related sequence 3
XLOC_000966	TCONS_00002841	TCONS_00002841.p1	YABBY	AT1G08465.1	8e-71	YABBY family protein
XLOC_000966	TCONS_00002842	TCONS_00002842.p1	YABBY	AT1G08465.1	2e-72	YABBY family protein
XLOC_000966	TCONS_00002843	TCONS_00002843.p1	YABBY	AT1G08465.1	6e-71	YABBY family protein
XLOC_000972	TCONS_00002856	TCONS_00002856.p1	E2F/DP	AT5G22220.2	1e-153	E2F transcription factor 1
XLOC_000972	TCONS_00002857	TCONS_00002857.p1	E2F/DP	AT5G22220.2	1e-149	E2F transcription factor 1
XLOC_000972	TCONS_00002858	TCONS_00002858.p2	E2F/DP	AT5G22220.3	1e-67	E2F transcription factor 1
XLOC_000973	TCONS_00002859	TCONS_00002859.p1	bZIP	AT2G40950.1	1e-149	bZIP family protein
XLOC_000973	TCONS_00002860	TCONS_00002860.p1	bZIP	AT2G40950.1	1e-89	bZIP family protein
XLOC_000980	TCONS_00002876	TCONS_00002876.p1	NAC	AT1G33060.2	8e-13	NAC 014
XLOC_000980	TCONS_00002877	TCONS_00002877.p1	NAC	AT2G24430.2	2e-12	NAC domain containing protein 38
XLOC_000980	TCONS_00002878	TCONS_00002878.p1	NAC	AT1G33060.1	2e-08	NAC 014
XLOC_000980	TCONS_00002879	TCONS_00002879.p1	NAC	AT1G33060.1	1e-12	NAC 014
XLOC_000982	TCONS_00002892	TCONS_00002892.p1	bZIP	AT1G08320.3	0	bZIP family protein
XLOC_000982	TCONS_00002893	TCONS_00002893.p1	bZIP	AT1G08320.3	0	bZIP family protein
XLOC_000982	TCONS_00002894	TCONS_00002894.p1	bZIP	AT1G08320.3	0	bZIP family protein
XLOC_000982	TCONS_00002895	TCONS_00002895.p1	bZIP	AT1G08320.3	0	bZIP family protein
XLOC_000982	TCONS_00002896	TCONS_00002896.p1	bZIP	AT1G08320.3	0	bZIP family protein
XLOC_000982	TCONS_00002897	TCONS_00002897.p1	bZIP	AT1G08320.3	0	bZIP family protein
XLOC_001013	TCONS_00002993	TCONS_00002993.p1	GATA	AT1G08010.2	5e-49	GATA transcription factor 11
XLOC_001013	TCONS_00002994	TCONS_00002994.p1	GATA	AT1G08010.2	7e-49	GATA transcription factor 11
XLOC_001013	TCONS_00002995	TCONS_00002995.p1	GATA	AT1G08010.2	4e-49	GATA transcription factor 11
XLOC_001013	TCONS_00002996	TCONS_00002996.p1	GATA	AT1G08010.2	1e-48	GATA transcription factor 11
XLOC_001013	TCONS_00002997	TCONS_00002997.p1	GATA	AT1G08010.2	1e-48	GATA transcription factor 11
XLOC_001013	TCONS_00002998	TCONS_00002998.p1	GATA	AT1G08010.2	3e-49	GATA transcription factor 11
XLOC_001049	TCONS_00003080	TCONS_00003080.p1	GRAS	AT1G07530.1	0	SCARECROW-like 14
XLOC_001049	TCONS_00003081	TCONS_00003081.p1	GRAS	AT1G07530.1	0	SCARECROW-like 14
XLOC_001106	TCONS_00003255	TCONS_00003255.p1	bHLH	AT3G07340.1	1e-73	bHLH family protein
XLOC_001136	TCONS_00003322	TCONS_00003322.p1	NAC	AT4G28530.1	5e-89	NAC domain containing protein 74
XLOC_001136	TCONS_00003323	TCONS_00003323.p1	NAC	AT4G28530.1	1e-24	NAC domain containing protein 74
XLOC_001227	TCONS_00003626	TCONS_00003626.p1	bHLH	AT5G54680.1	1e-112	bHLH family protein
XLOC_001232	TCONS_00003632	TCONS_00003632.p1	bHLH	AT3G20640.1	5e-72	bHLH family protein
XLOC_001243	TCONS_00003678	TCONS_00003678.p1	NAC	AT3G15510.1	1e-89	NAC domain containing protein 2
XLOC_001243	TCONS_00003679	TCONS_00003679.p1	NAC	AT3G15510.1	1e-107	NAC domain containing protein 2
XLOC_001308	TCONS_00003868	TCONS_00003868.p1	bHLH	AT4G20970.1	5e-23	bHLH family protein
XLOC_001347	TCONS_00003982	TCONS_00003982.p1	VOZ	AT1G28520.2	0	vascular plant one zinc finger protein
XLOC_001347	TCONS_00003983	TCONS_00003983.p1	VOZ	AT1G28520.2	0	vascular plant one zinc finger protein
XLOC_001349	TCONS_00003986	TCONS_00003986.p1	NAC	AT4G28500.1	1e-123	NAC domain containing protein 73
XLOC_001349	TCONS_00003987	TCONS_00003987.p1	NAC	AT4G28500.1	1e-123	NAC domain containing protein 73
XLOC_001354	TCONS_00003999	TCONS_00003999.p2	SBP	AT2G33810.1	2e-24	squamosa promoter binding protein-like 3
XLOC_001394	TCONS_00004139	TCONS_00004139.p1	Dof	AT3G61850.4	2e-58	Dof family protein
XLOC_001394	TCONS_00004140	TCONS_00004140.p1	Dof	AT3G61850.4	2e-58	Dof family protein
XLOC_001418	TCONS_00004205	TCONS_00004205.p1	WRKY	AT4G01250.1	4e-75	WRKY family protein
XLOC_001418	TCONS_00004206	TCONS_00004206.p1	WRKY	AT4G01250.1	8e-28	WRKY family protein
XLOC_001470	TCONS_00004440	TCONS_00004440.p1	bHLH	AT3G57800.2	5e-81	bHLH family protein
XLOC_001470	TCONS_00004441	TCONS_00004441.p1	bHLH	AT3G57800.2	6e-80	bHLH family protein
XLOC_001470	TCONS_00004442	TCONS_00004442.p1	bHLH	AT3G57800.2	9e-81	bHLH family protein
XLOC_001470	TCONS_00004443	TCONS_00004443.p1	bHLH	AT3G57800.2	9e-81	bHLH family protein
XLOC_001470	TCONS_00004444	TCONS_00004444.p1	bHLH	AT3G57800.2	3e-83	bHLH family protein
XLOC_001481	TCONS_00004508	TCONS_00004508.p1	GATA	AT2G45050.1	4e-74	GATA transcription factor 2
XLOC_001500	TCONS_00004584	TCONS_00004584.p1	LBD	AT1G65620.3	4e-74	LBD family protein
XLOC_001500	TCONS_00004585	TCONS_00004585.p1	LBD	AT1G65620.3	4e-74	LBD family protein
XLOC_001515	TCONS_00004659	TCONS_00004659.p1	SBP	AT2G42200.1	8e-62	squamosa promoter binding protein-like 9
XLOC_001603	TCONS_00004985	TCONS_00004985.p1	NAC	AT5G09330.3	6e-89	NAC domain containing protein 82
XLOC_001603	TCONS_00004986	TCONS_00004986.p1	NAC	AT5G09330.3	2e-89	NAC domain containing protein 82
XLOC_001603	TCONS_00004987	TCONS_00004987.p1	NAC	AT5G09330.3	2e-91	NAC domain containing protein 82
XLOC_001603	TCONS_00004988	TCONS_00004988.p1	NAC	AT5G09330.3	4e-88	NAC domain containing protein 82
XLOC_001603	TCONS_00004989	TCONS_00004989.p1	NAC	AT5G09330.3	6e-89	NAC domain containing protein 82
XLOC_001603	TCONS_00004990	TCONS_00004990.p1	NAC	AT5G09330.3	2e-91	NAC domain containing protein 82
XLOC_001603	TCONS_00004991	TCONS_00004991.p1	NAC	AT5G09330.3	1e-91	NAC domain containing protein 82
XLOC_001603	TCONS_00004992	TCONS_00004992.p1	NAC	AT5G09330.3	2e-90	NAC domain containing protein 82
XLOC_001636	TCONS_00005085	TCONS_00005085.p1	bZIP	AT2G40620.1	1e-108	bZIP family protein
XLOC_001638	TCONS_00005087	TCONS_00005087.p1	WRKY	AT3G56400.1	1e-34	WRKY DNA-binding protein 70
XLOC_001652	TCONS_00005129	TCONS_00005129.p1	NAC	AT1G12260.1	1e-137	NAC 007
XLOC_001652	TCONS_00005130	TCONS_00005130.p1	NAC	AT1G12260.1	1e-137	NAC 007
XLOC_001652	TCONS_00005131	TCONS_00005131.p1	NAC	AT1G12260.1	1e-137	NAC 007
XLOC_001718	TCONS_00005338	TCONS_00005338.p1	NAC	AT5G46590.1	9e-50	NAC domain containing protein 96
XLOC_001718	TCONS_00005339	TCONS_00005339.p1	NAC	AT5G46590.1	8e-89	NAC domain containing protein 96
XLOC_001718	TCONS_00005340	TCONS_00005340.p1	NAC	AT5G46590.1	8e-89	NAC domain containing protein 96
XLOC_001718	TCONS_00005341	TCONS_00005341.p1	NAC	AT5G46590.1	8e-89	NAC domain containing protein 96
XLOC_001718	TCONS_00005342	TCONS_00005342.p1	NAC	AT5G46590.1	9e-50	NAC domain containing protein 96
XLOC_001727	TCONS_00005371	TCONS_00005371.p1	GATA	AT4G17570.3	1e-152	GATA transcription factor 26
XLOC_001727	TCONS_00005373	TCONS_00005373.p1	GATA	AT4G17570.3	1e-140	GATA transcription factor 26
XLOC_001727	TCONS_00005374	TCONS_00005374.p1	GATA	AT4G17570.3	7e-93	GATA transcription factor 26
XLOC_001727	TCONS_00005375	TCONS_00005375.p1	GATA	AT4G17570.3	1e-152	GATA transcription factor 26
XLOC_001820	TCONS_00005762	TCONS_00005762.p1	bZIP	AT1G06070.1	1e-158	bZIP family protein
XLOC_001820	TCONS_00005763	TCONS_00005763.p1	bZIP	AT1G06070.1	1e-158	bZIP family protein
XLOC_001820	TCONS_00005764	TCONS_00005764.p1	bZIP	AT1G06070.1	1e-158	bZIP family protein
XLOC_001820	TCONS_00005765	TCONS_00005765.p1	bZIP	AT1G06070.1	1e-158	bZIP family protein
XLOC_001824	TCONS_00005770	TCONS_00005770.p1	FAR1	AT1G52520.1	0	FAR1-related sequence 6
XLOC_001824	TCONS_00005771	TCONS_00005771.p1	FAR1	AT1G52520.1	0	FAR1-related sequence 6
XLOC_001861	TCONS_00005877	TCONS_00005877.p1	bHLH	AT1G35460.1	2e-71	bHLH family protein
XLOC_001861	TCONS_00005878	TCONS_00005878.p1	bHLH	AT1G35460.1	8e-50	bHLH family protein
XLOC_001861	TCONS_00005879	TCONS_00005879.p1	bHLH	AT1G35460.1	2e-71	bHLH family protein
XLOC_001861	TCONS_00005880	TCONS_00005880.p1	bHLH	AT1G35460.1	2e-71	bHLH family protein
XLOC_001861	TCONS_00005882	TCONS_00005882.p1	bHLH	AT1G35460.1	8e-50	bHLH family protein
XLOC_001883	TCONS_00006001	TCONS_00006001.p1	bHLH	AT4G37850.1	6e-32	bHLH family protein
XLOC_001883	TCONS_00006002	TCONS_00006002.p1	bHLH	AT4G37850.1	1e-31	bHLH family protein
XLOC_001883	TCONS_00006003	TCONS_00006003.p1	bHLH	AT4G37850.1	4e-31	bHLH family protein
XLOC_001883	TCONS_00006004	TCONS_00006004.p1	bHLH	AT4G37850.1	4e-30	bHLH family protein
XLOC_001884	TCONS_00006005	TCONS_00006005.p1	bHLH	AT4G37850.1	3e-34	bHLH family protein
XLOC_001884	TCONS_00006006	TCONS_00006006.p1	bHLH	AT4G37850.1	3e-34	bHLH family protein
XLOC_001884	TCONS_00006007	TCONS_00006007.p1	bHLH	AT4G37850.1	3e-34	bHLH family protein
XLOC_001885	TCONS_00006008	TCONS_00006008.p1	bHLH	AT4G37850.1	3e-26	bHLH family protein
XLOC_001925	TCONS_00006109	TCONS_00006109.p2	LBD	AT3G13850.1	4e-54	LOB domain-containing protein 22
XLOC_001925	TCONS_00006110	TCONS_00006110.p2	LBD	AT3G13850.1	1e-55	LOB domain-containing protein 22
XLOC_001925	TCONS_00006111	TCONS_00006111.p2	LBD	AT3G13850.1	3e-55	LOB domain-containing protein 22
XLOC_001925	TCONS_00006112	TCONS_00006112.p2	LBD	AT3G13850.1	1e-55	LOB domain-containing protein 22
XLOC_001925	TCONS_00006113	TCONS_00006113.p2	LBD	AT3G13850.1	1e-55	LOB domain-containing protein 22
XLOC_001925	TCONS_00006114	TCONS_00006114.p2	LBD	AT3G13850.1	3e-54	LOB domain-containing protein 22
XLOC_001925	TCONS_00006115	TCONS_00006115.p2	LBD	AT3G13850.1	1e-55	LOB domain-containing protein 22
XLOC_001925	TCONS_00006116	TCONS_00006116.p2	LBD	AT3G13850.1	1e-55	LOB domain-containing protein 22
XLOC_001958	TCONS_00006216	TCONS_00006216.p1	FAR1	AT1G52520.1	0	FAR1-related sequence 6
XLOC_001959	TCONS_00006217	TCONS_00006217.p1	FAR1	AT1G80010.1	0	FAR1-related sequence 8
XLOC_001959	TCONS_00006218	TCONS_00006218.p1	FAR1	AT1G80010.1	0	FAR1-related sequence 8
XLOC_001986	TCONS_00006285	TCONS_00006285.p1	bHLH	AT3G26744.1	1e-129	bHLH family protein
XLOC_001986	TCONS_00006286	TCONS_00006286.p1	bHLH	AT3G26744.1	1e-129	bHLH family protein
XLOC_001986	TCONS_00006287	TCONS_00006287.p1	bHLH	AT3G26744.1	1e-129	bHLH family protein
XLOC_001986	TCONS_00006288	TCONS_00006288.p1	bHLH	AT3G26744.1	1e-129	bHLH family protein
XLOC_002002	TCONS_00006337	TCONS_00006337.p1	NF-YB	AT5G23090.4	8e-93	nuclear factor Y, subunit B13
XLOC_002002	TCONS_00006338	TCONS_00006338.p1	NF-YB	AT5G23090.4	8e-93	nuclear factor Y, subunit B13
XLOC_002007	TCONS_00006349	TCONS_00006349.p1	TCP	AT5G60970.1	6e-50	TEOSINTE BRANCHED 1, cycloidea and PCF transcription factor 5
XLOC_002007	TCONS_00006350	TCONS_00006350.p1	TCP	AT5G60970.1	6e-50	TEOSINTE BRANCHED 1, cycloidea and PCF transcription factor 5
XLOC_002017	TCONS_00006372	TCONS_00006372.p1	NAC	AT5G61430.1	1e-127	NAC domain containing protein 100
XLOC_002017	TCONS_00006373	TCONS_00006373.p1	NAC	AT5G61430.1	1e-130	NAC domain containing protein 100
XLOC_002018	TCONS_00006374	TCONS_00006374.p1	Dof	AT3G47500.1	1e-85	cycling DOF factor 3
XLOC_002063	TCONS_00006544	TCONS_00006544.p1	NF-YC	AT3G48590.1	2e-96	nuclear factor Y, subunit C1
XLOC_002073	TCONS_00006583	TCONS_00006583.p1	NAC	AT3G17730.1	1e-127	NAC domain containing protein 57
XLOC_002078	TCONS_00006598	TCONS_00006598.p1	BBR-BPC	AT1G14685.1	4e-87	basic pentacysteine 2
XLOC_002078	TCONS_00006599	TCONS_00006599.p1	BBR-BPC	AT1G14685.1	4e-87	basic pentacysteine 2
XLOC_002078	TCONS_00006600	TCONS_00006600.p1	BBR-BPC	AT1G14685.1	4e-87	basic pentacysteine 2
XLOC_002078	TCONS_00006601	TCONS_00006601.p1	BBR-BPC	AT1G14685.1	4e-87	basic pentacysteine 2
XLOC_002078	TCONS_00006602	TCONS_00006602.p1	BBR-BPC	AT1G14685.1	4e-87	basic pentacysteine 2
XLOC_002087	TCONS_00006623	TCONS_00006623.p1	NAC	AT5G13180.1	1e-70	NAC domain containing protein 83
XLOC_002135	TCONS_00006741	TCONS_00006741.p1	EIL	AT3G20770.1	0	EIL family protein
XLOC_002135	TCONS_00006742	TCONS_00006742.p1	EIL	AT3G20770.1	0	EIL family protein
XLOC_002136	TCONS_00006743	TCONS_00006743.p1	EIL	AT3G20770.1	0	EIL family protein
XLOC_002136	TCONS_00006744	TCONS_00006744.p1	EIL	AT3G20770.1	0	EIL family protein
XLOC_002136	TCONS_00006745	TCONS_00006745.p1	EIL	AT3G20770.1	0	EIL family protein
XLOC_002152	TCONS_00006792	TCONS_00006792.p1	NAC	AT5G22290.1	2e-57	NAC domain containing protein 89
XLOC_002152	TCONS_00006793	TCONS_00006793.p1	NAC	AT5G22290.1	1e-58	NAC domain containing protein 89
XLOC_002152	TCONS_00006794	TCONS_00006794.p1	NAC	AT5G22290.1	2e-57	NAC domain containing protein 89
XLOC_002152	TCONS_00006795	TCONS_00006795.p1	NAC	AT5G22290.1	4e-57	NAC domain containing protein 89
XLOC_002152	TCONS_00006797	TCONS_00006797.p1	NAC	AT5G22290.1	2e-84	NAC domain containing protein 89
XLOC_002152	TCONS_00006798	TCONS_00006798.p1	NAC	AT5G22290.1	4e-84	NAC domain containing protein 89
XLOC_002193	TCONS_00006902	TCONS_00006902.p1	LBD	AT1G07900.1	1e-25	LOB domain-containing protein 1
XLOC_002193	TCONS_00006903	TCONS_00006903.p1	LBD	AT1G07900.1	4e-73	LOB domain-containing protein 1
XLOC_002195	TCONS_00006905	TCONS_00006905.p1	Dof	AT2G28510.1	4e-49	Dof family protein
XLOC_002195	TCONS_00006906	TCONS_00006906.p1	Dof	AT2G28510.1	4e-49	Dof family protein
XLOC_002195	TCONS_00006907	TCONS_00006907.p1	Dof	AT2G28510.1	2e-51	Dof family protein
XLOC_002207	TCONS_00006953	TCONS_00006953.p1	Dof	AT3G55370.1	1e-56	OBF-binding protein 3
XLOC_002243	TCONS_00007032	TCONS_00007032.p1	LBD	AT2G30130.1	5e-81	LBD family protein
XLOC_002325	TCONS_00007285	TCONS_00007285.p1	bHLH	AT4G16430.1	1e-161	bHLH family protein
XLOC_002382	TCONS_00007413	TCONS_00007413.p1	WRKY	AT1G29280.1	9e-27	WRKY DNA-binding protein 65
XLOC_002405	TCONS_00007436	TCONS_00007436.p1	TCP	AT2G31070.1	3e-33	TCP domain protein 10
XLOC_002410	TCONS_00007441	TCONS_00007441.p1	Dof	AT1G28310.2	3e-28	Dof family protein
XLOC_002427	TCONS_00007458	TCONS_00007458.p1	bHLH	AT4G00870.1	3e-79	bHLH family protein
XLOC_002492	TCONS_00007523	TCONS_00007523.p1	NAC	AT1G62700.1	4e-16	Arabidopsis NAC domain containing protein 26
XLOC_002518	TCONS_00007549	TCONS_00007549.p1	LBD	AT3G11090.1	2e-60	LOB domain-containing protein 21
XLOC_002550	TCONS_00007581	TCONS_00007581.p1	GRAS	AT5G52510.1	1e-139	SCARECROW-like 8
XLOC_002627	TCONS_00007658	TCONS_00007658.p1	TCP	AT1G58100.1	4e-71	TCP family protein
XLOC_002634	TCONS_00007665	TCONS_00007665.p1	NAC	AT5G13180.1	1e-14	NAC domain containing protein 83
XLOC_002635	TCONS_00007666	TCONS_00007666.p1	NAC	AT5G64060.1	8e-12	NAC domain containing protein 103
XLOC_002636	TCONS_00007667	TCONS_00007667.p1	NAC	AT5G09330.3	1e-13	NAC domain containing protein 82
XLOC_002646	TCONS_00007677	TCONS_00007677.p1	Dof	AT1G51700.1	4e-43	DOF zinc finger protein 1
XLOC_002679	TCONS_00007710	TCONS_00007710.p1	Dof	AT5G60850.1	1e-51	OBF binding protein 4
XLOC_002801	TCONS_00007832	TCONS_00007832.p1	Trihelix	AT3G24860.1	3e-28	Trihelix family protein
XLOC_002836	TCONS_00007982	TCONS_00007982.p1	TCP	AT5G23280.1	7e-81	TCP family protein
XLOC_002955	TCONS_00008323	TCONS_00008323.p1	WRKY	AT1G13960.1	1e-151	WRKY DNA-binding protein 4
XLOC_002955	TCONS_00008324	TCONS_00008324.p1	WRKY	AT2G03340.1	1e-116	WRKY DNA-binding protein 3
XLOC_002955	TCONS_00008325	TCONS_00008325.p1	WRKY	AT1G13960.1	1e-149	WRKY DNA-binding protein 4
XLOC_003002	TCONS_00008521	TCONS_00008521.p1	NAC	AT5G13180.1	7e-92	NAC domain containing protein 83
XLOC_003028	TCONS_00008616	TCONS_00008616.p1	bZIP	AT2G41070.3	7e-30	bZIP family protein
XLOC_003028	TCONS_00008617	TCONS_00008617.p1	bZIP	AT2G41070.3	7e-30	bZIP family protein
XLOC_003028	TCONS_00008618	TCONS_00008618.p1	bZIP	AT2G41070.3	7e-30	bZIP family protein
XLOC_003077	TCONS_00008789	TCONS_00008789.p1	GRAS	AT1G50420.1	0	scarecrow-like 3
XLOC_003077	TCONS_00008790	TCONS_00008790.p1	GRAS	AT1G50420.1	1e-164	scarecrow-like 3
XLOC_003077	TCONS_00008791	TCONS_00008791.p1	GRAS	AT1G50420.1	0	scarecrow-like 3
XLOC_003093	TCONS_00008874	TCONS_00008874.p1	EIL	AT1G73730.1	1e-175	ETHYLENE-INSENSITIVE3-like 3
XLOC_003093	TCONS_00008875	TCONS_00008875.p1	EIL	AT1G73730.1	1e-174	ETHYLENE-INSENSITIVE3-like 3
XLOC_003093	TCONS_00008876	TCONS_00008876.p1	EIL	AT1G73730.1	1e-174	ETHYLENE-INSENSITIVE3-like 3
XLOC_003093	TCONS_00008877	TCONS_00008877.p1	EIL	AT1G73730.1	1e-174	ETHYLENE-INSENSITIVE3-like 3
XLOC_003175	TCONS_00009233	TCONS_00009233.p1	SBP	AT3G60030.1	0	squamosa promoter-binding protein-like 12
XLOC_003175	TCONS_00009234	TCONS_00009234.p1	SBP	AT3G60030.1	0	squamosa promoter-binding protein-like 12
XLOC_003175	TCONS_00009235	TCONS_00009235.p1	SBP	AT3G60030.1	1e-168	squamosa promoter-binding protein-like 12
XLOC_003175	TCONS_00009236	TCONS_00009236.p1	SBP	AT3G60030.1	0	squamosa promoter-binding protein-like 12
XLOC_003188	TCONS_00009271	TCONS_00009271.p1	GATA	AT5G49300.1	7e-33	GATA transcription factor 16
XLOC_003188	TCONS_00009272	TCONS_00009272.p1	GATA	AT5G49300.1	7e-33	GATA transcription factor 16
XLOC_003214	TCONS_00009371	TCONS_00009371.p1	WRKY	AT5G49520.1	3e-56	WRKY DNA-binding protein 48
XLOC_003214	TCONS_00009372	TCONS_00009372.p1	WRKY	AT2G47260.1	1e-25	WRKY DNA-binding protein 23
XLOC_003214	TCONS_00009373	TCONS_00009373.p1	WRKY	AT5G49520.1	3e-56	WRKY DNA-binding protein 48
XLOC_003214	TCONS_00009374	TCONS_00009374.p1	WRKY	AT5G49520.1	3e-56	WRKY DNA-binding protein 48
XLOC_003214	TCONS_00009375	TCONS_00009375.p1	WRKY	AT5G49520.1	3e-56	WRKY DNA-binding protein 48
XLOC_003214	TCONS_00009376	TCONS_00009376.p1	WRKY	AT5G49520.1	3e-56	WRKY DNA-binding protein 48
XLOC_003214	TCONS_00009377	TCONS_00009377.p1	WRKY	AT2G47260.1	1e-25	WRKY DNA-binding protein 23
XLOC_003334	TCONS_00009659	TCONS_00009659.p1	GRAS	AT4G08250.1	1e-167	GRAS family protein
XLOC_003421	TCONS_00009918	TCONS_00009918.p1	GRAS	AT1G21450.1	0	SCARECROW-like 1
XLOC_003421	TCONS_00009919	TCONS_00009919.p1	GRAS	AT1G21450.1	0	SCARECROW-like 1
XLOC_003421	TCONS_00009920	TCONS_00009920.p1	GRAS	AT1G21450.1	0	SCARECROW-like 1
XLOC_003459	TCONS_00010012	TCONS_00010012.p1	Trihelix	AT1G76890.2	1e-112	Trihelix family protein
XLOC_003500	TCONS_00010150	TCONS_00010150.p1	NAC	AT1G34190.1	1e-147	NAC domain containing protein 17
XLOC_003500	TCONS_00010151	TCONS_00010151.p1	NAC	AT1G34190.1	1e-135	NAC domain containing protein 17
XLOC_003500	TCONS_00010152	TCONS_00010152.p1	NAC	AT1G34190.1	1e-114	NAC domain containing protein 17
XLOC_003510	TCONS_00010171	TCONS_00010171.p1	bZIP	AT2G41070.3	8e-29	bZIP family protein
XLOC_003572	TCONS_00010353	TCONS_00010353.p1	ZF-HD	AT4G24660.1	6e-75	homeobox protein 22
XLOC_003594	TCONS_00010406	TCONS_00010406.p1	GATA	AT3G21175.2	4e-66	ZIM-like 1
XLOC_003594	TCONS_00010407	TCONS_00010407.p1	GATA	AT3G21175.2	1e-65	ZIM-like 1
XLOC_003603	TCONS_00010429	TCONS_00010429.p1	bHLH	AT5G65640.1	6e-83	beta HLH protein 93
XLOC_003648	TCONS_00010581	TCONS_00010581.p1	LBD	AT3G49940.1	5e-55	LOB domain-containing protein 38
XLOC_003660	TCONS_00010614	TCONS_00010614.p1	WRKY	AT4G24240.1	1e-102	WRKY DNA-binding protein 7
XLOC_003660	TCONS_00010615	TCONS_00010615.p2	WRKY	AT4G24240.1	5e-51	WRKY DNA-binding protein 7
XLOC_003666	TCONS_00010622	TCONS_00010622.p1	NAC	AT3G44290.1	4e-25	NAC domain containing protein 60
XLOC_003666	TCONS_00010623	TCONS_00010623.p1	NAC	AT3G44290.1	2e-25	NAC domain containing protein 60
XLOC_003666	TCONS_00010624	TCONS_00010624.p1	NAC	AT3G44290.1	4e-25	NAC domain containing protein 60
XLOC_003666	TCONS_00010625	TCONS_00010625.p1	NAC	AT3G44290.1	4e-25	NAC domain containing protein 60
XLOC_003666	TCONS_00010626	TCONS_00010626.p1	NAC	AT3G44290.1	4e-25	NAC domain containing protein 60
XLOC_003666	TCONS_00010627	TCONS_00010627.p1	NAC	AT3G44290.1	4e-25	NAC domain containing protein 60
XLOC_003668	TCONS_00010636	TCONS_00010636.p2	bHLH	AT4G36930.1	1e-39	bHLH family protein
XLOC_003718	TCONS_00010798	TCONS_00010798.p1	BES1	AT1G75080.2	1e-114	BES1 family protein
XLOC_003718	TCONS_00010799	TCONS_00010799.p1	BES1	AT1G75080.2	2e-75	BES1 family protein
XLOC_003718	TCONS_00010799	TCONS_00010799.p2	BES1	AT1G19350.5	3e-31	BES1 family protein
XLOC_003765	TCONS_00010906	TCONS_00010906.p1	BBR-BPC	AT5G42520.1	1e-138	basic pentacysteine 6
XLOC_003765	TCONS_00010907	TCONS_00010907.p1	BBR-BPC	AT5G42520.1	1e-138	basic pentacysteine 6
XLOC_003765	TCONS_00010908	TCONS_00010908.p1	BBR-BPC	AT5G42520.1	1e-138	basic pentacysteine 6
XLOC_003765	TCONS_00010909	TCONS_00010909.p1	BBR-BPC	AT5G42520.1	1e-138	basic pentacysteine 6
XLOC_003766	TCONS_00010910	TCONS_00010910.p1	bZIP	AT4G38900.3	1e-102	bZIP family protein
XLOC_003766	TCONS_00010911	TCONS_00010911.p1	bZIP	AT4G38900.3	1e-102	bZIP family protein
XLOC_003818	TCONS_00011053	TCONS_00011053.p1	Nin-like	AT1G20640.2	0	Nin-like family protein
XLOC_003818	TCONS_00011054	TCONS_00011054.p1	Nin-like	AT1G20640.2	0	Nin-like family protein
XLOC_003818	TCONS_00011055	TCONS_00011055.p1	Nin-like	AT1G20640.2	0	Nin-like family protein
XLOC_003818	TCONS_00011056	TCONS_00011056.p1	Nin-like	AT1G20640.2	0	Nin-like family protein
XLOC_003818	TCONS_00011057	TCONS_00011057.p1	Nin-like	AT1G20640.2	0	Nin-like family protein
XLOC_003818	TCONS_00011058	TCONS_00011058.p1	Nin-like	AT1G20640.2	0	Nin-like family protein
XLOC_003830	TCONS_00011091	TCONS_00011091.p1	NAC	AT1G76420.1	1e-103	NAC family protein
XLOC_003917	TCONS_00011395	TCONS_00011395.p1	E2F/DP	AT2G36010.1	1e-115	E2F transcription factor 3
XLOC_003917	TCONS_00011396	TCONS_00011396.p1	E2F/DP	AT2G36010.1	1e-167	E2F transcription factor 3
XLOC_003917	TCONS_00011397	TCONS_00011397.p1	E2F/DP	AT2G36010.1	1e-165	E2F transcription factor 3
XLOC_003917	TCONS_00011399	TCONS_00011399.p1	E2F/DP	AT2G36010.1	1e-131	E2F transcription factor 3
XLOC_003931	TCONS_00011450	TCONS_00011450.p1	NF-YA	AT5G06510.3	7e-31	nuclear factor Y, subunit A10
XLOC_003931	TCONS_00011451	TCONS_00011451.p1	NF-YA	AT5G06510.3	1e-43	nuclear factor Y, subunit A10
XLOC_003931	TCONS_00011452	TCONS_00011452.p1	NF-YA	AT5G06510.2	4e-45	nuclear factor Y, subunit A10
XLOC_003931	TCONS_00011453	TCONS_00011453.p1	NF-YA	AT5G06510.2	9e-45	nuclear factor Y, subunit A10
XLOC_003931	TCONS_00011454	TCONS_00011454.p1	NF-YA	AT5G06510.2	2e-44	nuclear factor Y, subunit A10
XLOC_003931	TCONS_00011455	TCONS_00011455.p1	NF-YA	AT5G06510.2	6e-44	nuclear factor Y, subunit A10
XLOC_003931	TCONS_00011456	TCONS_00011456.p1	NF-YA	AT5G06510.2	2e-44	nuclear factor Y, subunit A10
XLOC_003931	TCONS_00011457	TCONS_00011457.p1	NF-YA	AT5G06510.2	4e-44	nuclear factor Y, subunit A10
XLOC_003931	TCONS_00011458	TCONS_00011458.p1	NF-YA	AT5G06510.2	1e-44	nuclear factor Y, subunit A10
XLOC_003950	TCONS_00011570	TCONS_00011570.p1	EIL	AT1G73730.1	1e-174	ETHYLENE-INSENSITIVE3-like 3
XLOC_003950	TCONS_00011571	TCONS_00011571.p1	EIL	AT1G73730.1	1e-174	ETHYLENE-INSENSITIVE3-like 3
XLOC_003950	TCONS_00011572	TCONS_00011572.p1	EIL	AT1G73730.1	1e-174	ETHYLENE-INSENSITIVE3-like 3
XLOC_003950	TCONS_00011573	TCONS_00011573.p1	EIL	AT1G73730.1	1e-173	ETHYLENE-INSENSITIVE3-like 3
XLOC_004021	TCONS_00011874	TCONS_00011874.p1	YABBY	AT1G69180.1	1e-64	YABBY family protein
XLOC_004022	TCONS_00011875	TCONS_00011875.p1	SBP	AT1G69170.1	1e-53	SBP family protein
XLOC_004022	TCONS_00011876	TCONS_00011876.p1	SBP	AT1G69170.1	8e-50	SBP family protein
XLOC_004022	TCONS_00011877	TCONS_00011877.p1	SBP	AT1G69170.1	6e-18	SBP family protein
XLOC_004022	TCONS_00011878	TCONS_00011878.p1	SBP	AT1G69170.1	6e-54	SBP family protein
XLOC_004022	TCONS_00011879	TCONS_00011879.p1	SBP	AT1G69170.1	2e-14	SBP family protein
XLOC_004022	TCONS_00011880	TCONS_00011880.p1	SBP	AT1G69170.1	1e-53	SBP family protein
XLOC_004034	TCONS_00011912	TCONS_00011912.p1	bHLH	AT1G68920.3	1e-103	bHLH family protein
XLOC_004034	TCONS_00011913	TCONS_00011913.p1	bHLH	AT1G68920.3	1e-102	bHLH family protein
XLOC_004034	TCONS_00011914	TCONS_00011914.p1	bHLH	AT1G68920.3	1e-103	bHLH family protein
XLOC_004034	TCONS_00011915	TCONS_00011915.p1	bHLH	AT1G68920.3	1e-103	bHLH family protein
XLOC_004071	TCONS_00012033	TCONS_00012033.p1	EIL	AT3G20770.1	0	EIL family protein
XLOC_004071	TCONS_00012034	TCONS_00012034.p1	EIL	AT3G20770.1	0	EIL family protein
XLOC_004134	TCONS_00012306	TCONS_00012306.p2	NF-YA	AT5G12840.2	1e-49	nuclear factor Y, subunit A1
XLOC_004134	TCONS_00012307	TCONS_00012307.p1	NF-YA	AT5G12840.2	6e-55	nuclear factor Y, subunit A1
XLOC_004134	TCONS_00012308	TCONS_00012308.p1	NF-YA	AT5G12840.2	6e-55	nuclear factor Y, subunit A1
XLOC_004174	TCONS_00012473	TCONS_00012473.p1	CAMTA	AT2G22300.2	0	signal responsive 1
XLOC_004174	TCONS_00012474	TCONS_00012474.p1	CAMTA	AT2G22300.2	0	signal responsive 1
XLOC_004174	TCONS_00012475	TCONS_00012475.p1	CAMTA	AT5G64220.2	1e-150	Calmodulin-binding transcription activator protein with CG-1 and Ankyrin domains
XLOC_004174	TCONS_00012476	TCONS_00012476.p1	CAMTA	AT2G22300.2	0	signal responsive 1
XLOC_004190	TCONS_00012514	TCONS_00012514.p1	CAMTA	AT4G16150.1	0	calmodulin binding;transcription regulators
XLOC_004190	TCONS_00012515	TCONS_00012515.p1	CAMTA	AT4G16150.1	0	calmodulin binding;transcription regulators
XLOC_004311	TCONS_00012982	TCONS_00012982.p1	bZIP	AT1G58110.1	5e-61	bZIP family protein
XLOC_004394	TCONS_00013330	TCONS_00013330.p1	NAC	AT1G01720.1	8e-94	NAC family protein
XLOC_004394	TCONS_00013331	TCONS_00013331.p1	NAC	AT1G01720.1	1e-106	NAC family protein
XLOC_004464	TCONS_00013576	TCONS_00013576.p1	bZIP	AT1G43700.1	9e-82	VIRE2-interacting protein 1
XLOC_004477	TCONS_00013630	TCONS_00013630.p1	bZIP	AT1G03970.1	1e-59	G-box binding factor 4
XLOC_004521	TCONS_00013796	TCONS_00013796.p1	bZIP	AT5G10030.1	1e-153	TGACG motif-binding factor 4
XLOC_004572	TCONS_00013938	TCONS_00013938.p1	bHLH	AT1G72210.1	6e-92	bHLH family protein
XLOC_004592	TCONS_00014004	TCONS_00014004.p1	bHLH	AT3G56770.1	2e-27	bHLH family protein
XLOC_004641	TCONS_00014194	TCONS_00014194.p1	bHLH	AT1G10120.1	3e-79	bHLH family protein
XLOC_004641	TCONS_00014195	TCONS_00014195.p1	bHLH	AT1G10120.1	5e-79	bHLH family protein
XLOC_004641	TCONS_00014196	TCONS_00014196.p1	bHLH	AT1G10120.1	1e-79	bHLH family protein
XLOC_004691	TCONS_00014334	TCONS_00014334.p1	HSF	AT1G46264.1	1e-115	heat shock transcription factor B4
XLOC_004695	TCONS_00014339	TCONS_00014339.p1	bZIP	AT1G45249.1	1e-124	abscisic acid responsive elements-binding factor 2
XLOC_004695	TCONS_00014340	TCONS_00014340.p1	bZIP	AT1G45249.1	1e-123	abscisic acid responsive elements-binding factor 2
XLOC_004695	TCONS_00014341	TCONS_00014341.p1	bZIP	AT1G45249.1	1e-124	abscisic acid responsive elements-binding factor 2
XLOC_004695	TCONS_00014342	TCONS_00014342.p1	bZIP	AT1G45249.1	1e-114	abscisic acid responsive elements-binding factor 2
XLOC_004695	TCONS_00014343	TCONS_00014343.p1	bZIP	AT1G45249.1	1e-124	abscisic acid responsive elements-binding factor 2
XLOC_004740	TCONS_00014498	TCONS_00014498.p1	NAC	AT3G18400.1	3e-11	NAC domain containing protein 58
XLOC_004740	TCONS_00014499	TCONS_00014499.p1	NAC	AT1G65910.1	4e-10	NAC domain containing protein 28
XLOC_004740	TCONS_00014499	TCONS_00014499.p2	NAC	AT3G18400.1	3e-11	NAC domain containing protein 58
XLOC_004740	TCONS_00014500	TCONS_00014500.p1	NAC	AT1G65910.1	4e-10	NAC domain containing protein 28
XLOC_004740	TCONS_00014500	TCONS_00014500.p2	NAC	AT3G18400.1	3e-11	NAC domain containing protein 58
XLOC_004740	TCONS_00014501	TCONS_00014501.p1	NAC	AT1G65910.1	4e-10	NAC domain containing protein 28
XLOC_004769	TCONS_00014597	TCONS_00014597.p1	ZF-HD	AT2G18350.1	9e-65	homeobox protein 24
XLOC_004779	TCONS_00014629	TCONS_00014629.p1	bHLH	AT1G27660.1	3e-65	bHLH family protein
XLOC_004779	TCONS_00014630	TCONS_00014630.p1	bHLH	AT1G27660.1	9e-66	bHLH family protein
XLOC_004779	TCONS_00014631	TCONS_00014631.p1	bHLH	AT1G27660.1	3e-66	bHLH family protein
XLOC_004801	TCONS_00014685	TCONS_00014685.p1	BBR-BPC	AT5G42520.1	1e-126	basic pentacysteine 6
XLOC_004807	TCONS_00014696	TCONS_00014696.p1	E2F/DP	AT1G47870.1	3e-82	E2F/DP family protein
XLOC_004807	TCONS_00014697	TCONS_00014697.p1	E2F/DP	AT1G47870.1	2e-34	E2F/DP family protein
XLOC_004807	TCONS_00014698	TCONS_00014698.p1	E2F/DP	AT1G47870.2	5e-83	E2F/DP family protein
XLOC_004872	TCONS_00014908	TCONS_00014908.p1	FAR1	AT4G38180.1	0	FAR1-related sequence 5
XLOC_004874	TCONS_00014927	TCONS_00014927.p2	bZIP	AT1G42990.1	7e-26	basic region/leucine zipper motif 60
XLOC_004874	TCONS_00014928	TCONS_00014928.p2	bZIP	AT1G42990.1	7e-26	basic region/leucine zipper motif 60
XLOC_004874	TCONS_00014929	TCONS_00014929.p2	bZIP	AT1G42990.1	7e-26	basic region/leucine zipper motif 60
XLOC_005113	TCONS_00015180	TCONS_00015180.p1	NAC	AT1G77450.1	2e-14	NAC domain containing protein 32
XLOC_005114	TCONS_00015181	TCONS_00015181.p1	NAC	AT1G77450.1	9e-15	NAC domain containing protein 32
XLOC_005115	TCONS_00015182	TCONS_00015182.p1	NAC	AT1G77450.1	1e-14	NAC domain containing protein 32
XLOC_005116	TCONS_00015183	TCONS_00015183.p1	NAC	AT1G77450.1	8e-15	NAC domain containing protein 32
XLOC_005118	TCONS_00015185	TCONS_00015185.p1	NAC	AT5G04410.1	1e-10	NAC domain containing protein 2
XLOC_005132	TCONS_00015199	TCONS_00015199.p2	TCP	AT1G72010.1	9e-16	TCP family protein
XLOC_005168	TCONS_00015235	TCONS_00015235.p1	GRAS	AT5G17490.1	2e-52	RGA-like protein 3
XLOC_005195	TCONS_00015262	TCONS_00015262.p1	Dof	AT3G52440.1	4e-42	Dof family protein
XLOC_005239	TCONS_00015306	TCONS_00015306.p1	GeBP	AT1G11510.1	1e-35	DNA-binding storekeeper protein-related transcriptional regulator
XLOC_005260	TCONS_00015327	TCONS_00015327.p1	bZIP	AT3G49760.1	1e-23	basic leucine-zipper 5
XLOC_005296	TCONS_00015363	TCONS_00015363.p1	Dof	AT1G51700.1	1e-37	DOF zinc finger protein 1
XLOC_005308	TCONS_00015375	TCONS_00015375.p1	bZIP	AT1G75390.1	5e-51	basic leucine-zipper 44
XLOC_005381	TCONS_00015517	TCONS_00015517.p1	Trihelix	AT5G03680.1	1e-127	Trihelix family protein
XLOC_005389	TCONS_00015529	TCONS_00015529.p2	HSF	AT5G03720.1	2e-35	heat shock transcription factor A3
XLOC_005515	TCONS_00015953	TCONS_00015953.p1	E2F/DP	AT5G02470.3	1e-82	Transcription factor DP
XLOC_005516	TCONS_00015954	TCONS_00015954.p1	Dof	AT2G37590.1	7e-51	DNA binding with one finger 2.4
XLOC_005528	TCONS_00015972	TCONS_00015972.p1	GRAS	AT2G37650.1	0	GRAS family protein
XLOC_005528	TCONS_00015973	TCONS_00015973.p1	GRAS	AT2G37650.1	0	GRAS family protein
XLOC_005528	TCONS_00015974	TCONS_00015974.p1	GRAS	AT2G37650.1	0	GRAS family protein
XLOC_005528	TCONS_00015975	TCONS_00015975.p1	GRAS	AT2G37650.1	0	GRAS family protein
XLOC_005528	TCONS_00015976	TCONS_00015976.p1	GRAS	AT2G37650.1	0	GRAS family protein
XLOC_005528	TCONS_00015977	TCONS_00015977.p1	GRAS	AT2G37650.1	0	GRAS family protein
XLOC_005528	TCONS_00015978	TCONS_00015978.p1	GRAS	AT2G37650.1	0	GRAS family protein
XLOC_005528	TCONS_00015979	TCONS_00015979.p1	GRAS	AT2G37650.1	0	GRAS family protein
XLOC_005528	TCONS_00015980	TCONS_00015980.p1	GRAS	AT2G37650.1	0	GRAS family protein
XLOC_005528	TCONS_00015981	TCONS_00015981.p1	GRAS	AT2G37650.1	0	GRAS family protein
XLOC_005528	TCONS_00015982	TCONS_00015982.p1	GRAS	AT2G37650.1	0	GRAS family protein
XLOC_005528	TCONS_00015983	TCONS_00015983.p1	GRAS	AT2G37650.1	0	GRAS family protein
XLOC_005528	TCONS_00015984	TCONS_00015984.p1	GRAS	AT2G37650.1	0	GRAS family protein
XLOC_005623	TCONS_00016249	TCONS_00016249.p2	Trihelix	AT2G38250.1	5e-36	Trihelix family protein
XLOC_005623	TCONS_00016250	TCONS_00016250.p1	Trihelix	AT2G38250.1	8e-73	Trihelix family protein
XLOC_005706	TCONS_00016503	TCONS_00016503.p1	FAR1	AT2G43280.1	1e-46	FAR1 family protein
XLOC_005706	TCONS_00016504	TCONS_00016504.p1	FAR1	AT2G43280.1	2e-47	FAR1 family protein
XLOC_005706	TCONS_00016505	TCONS_00016505.p1	FAR1	AT2G43280.1	4e-48	FAR1 family protein
XLOC_005706	TCONS_00016506	TCONS_00016506.p1	FAR1	AT2G43280.1	2e-45	FAR1 family protein
XLOC_005706	TCONS_00016507	TCONS_00016507.p1	FAR1	AT2G43280.1	2e-46	FAR1 family protein
XLOC_005706	TCONS_00016508	TCONS_00016508.p1	FAR1	AT2G43280.1	5e-47	FAR1 family protein
XLOC_005706	TCONS_00016509	TCONS_00016509.p1	FAR1	AT2G43280.1	2e-45	FAR1 family protein
XLOC_005739	TCONS_00016618	TCONS_00016618.p1	WRKY	AT3G56400.1	5e-37	WRKY DNA-binding protein 70
XLOC_005761	TCONS_00016714	TCONS_00016714.p1	WRKY	AT1G30650.1	1e-86	WRKY DNA-binding protein 14
XLOC_005761	TCONS_00016715	TCONS_00016715.p1	WRKY	AT1G30650.1	1e-86	WRKY DNA-binding protein 14
XLOC_005808	TCONS_00016846	TCONS_00016846.p1	bHLH	AT5G51790.1	2e-39	bHLH family protein
XLOC_005927	TCONS_00017258	TCONS_00017258.p1	Dof	AT4G24060.1	1e-48	Dof family protein
XLOC_005927	TCONS_00017260	TCONS_00017260.p1	Dof	AT3G61850.2	2e-48	Dof family protein
XLOC_005999	TCONS_00017466	TCONS_00017466.p1	NAC	AT5G13180.1	7e-75	NAC domain containing protein 83
XLOC_006058	TCONS_00017663	TCONS_00017663.p1	NF-YC	AT3G48590.1	1e-56	nuclear factor Y, subunit C1
XLOC_006058	TCONS_00017664	TCONS_00017664.p1	NF-YC	AT3G48590.1	1e-56	nuclear factor Y, subunit C1
XLOC_006058	TCONS_00017665	TCONS_00017665.p1	NF-YC	AT3G48590.1	1e-56	nuclear factor Y, subunit C1
XLOC_006058	TCONS_00017666	TCONS_00017666.p1	NF-YC	AT3G48590.1	1e-56	nuclear factor Y, subunit C1
XLOC_006058	TCONS_00017667	TCONS_00017667.p1	NF-YC	AT3G48590.1	1e-56	nuclear factor Y, subunit C1
XLOC_006058	TCONS_00017668	TCONS_00017668.p1	NF-YC	AT3G48590.1	1e-56	nuclear factor Y, subunit C1
XLOC_006058	TCONS_00017669	TCONS_00017669.p1	NF-YC	AT3G48590.1	1e-56	nuclear factor Y, subunit C1
XLOC_006058	TCONS_00017670	TCONS_00017670.p1	NF-YC	AT3G48590.1	1e-56	nuclear factor Y, subunit C1
XLOC_006058	TCONS_00017671	TCONS_00017671.p1	NF-YC	AT3G48590.1	1e-56	nuclear factor Y, subunit C1
XLOC_006058	TCONS_00017672	TCONS_00017672.p1	NF-YC	AT3G48590.1	1e-56	nuclear factor Y, subunit C1
XLOC_006058	TCONS_00017673	TCONS_00017673.p1	NF-YC	AT3G48590.1	1e-56	nuclear factor Y, subunit C1
XLOC_006058	TCONS_00017674	TCONS_00017674.p1	NF-YC	AT3G48590.1	1e-56	nuclear factor Y, subunit C1
XLOC_006058	TCONS_00017675	TCONS_00017675.p1	NF-YC	AT3G48590.1	1e-56	nuclear factor Y, subunit C1
XLOC_006058	TCONS_00017676	TCONS_00017676.p1	NF-YC	AT3G48590.1	1e-56	nuclear factor Y, subunit C1
XLOC_006058	TCONS_00017677	TCONS_00017677.p1	NF-YC	AT3G48590.1	1e-56	nuclear factor Y, subunit C1
XLOC_006060	TCONS_00017699	TCONS_00017699.p1	NF-YC	AT3G48590.1	1e-102	nuclear factor Y, subunit C1
XLOC_006075	TCONS_00017724	TCONS_00017724.p1	Trihelix	AT5G63420.1	0	Trihelix family protein
XLOC_006075	TCONS_00017725	TCONS_00017725.p1	Trihelix	AT5G63420.1	0	Trihelix family protein
XLOC_006075	TCONS_00017726	TCONS_00017726.p1	Trihelix	AT5G63420.1	0	Trihelix family protein
XLOC_006075	TCONS_00017727	TCONS_00017727.p1	Trihelix	AT5G63420.1	0	Trihelix family protein
XLOC_006149	TCONS_00017934	TCONS_00017934.p1	bHLH	AT5G62610.1	3e-85	bHLH family protein
XLOC_006149	TCONS_00017936	TCONS_00017936.p1	bHLH	AT5G62610.1	4e-84	bHLH family protein
XLOC_006196	TCONS_00018085	TCONS_00018085.p1	bHLH	AT5G08130.2	3e-94	bHLH family protein
XLOC_006196	TCONS_00018086	TCONS_00018086.p1	bHLH	AT1G69010.1	3e-45	BES1-interacting Myc-like protein 2
XLOC_006196	TCONS_00018087	TCONS_00018087.p1	bHLH	AT5G08130.2	1e-105	bHLH family protein
XLOC_006196	TCONS_00018088	TCONS_00018088.p1	bHLH	AT1G69010.1	3e-45	BES1-interacting Myc-like protein 2
XLOC_006201	TCONS_00018105	TCONS_00018105.p1	SBP	AT1G69170.1	5e-54	SBP family protein
XLOC_006251	TCONS_00018226	TCONS_00018226.p1	TCP	AT3G47620.1	5e-64	TEOSINTE BRANCHED, cycloidea and PCF (TCP) 14
XLOC_006296	TCONS_00018362	TCONS_00018362.p1	FAR1	AT1G52520.1	0	FAR1-related sequence 6
XLOC_006323	TCONS_00018451	TCONS_00018451.p1	LFY	AT5G61850.1	8e-45	floral meristem identity control protein LEAFY (LFY)
XLOC_006326	TCONS_00018470	TCONS_00018470.p1	Trihelix	AT2G33550.1	7e-71	Trihelix family protein
XLOC_006331	TCONS_00018490	TCONS_00018490.p1	NF-X1	AT1G10170.1	0	NF-X-like 1
XLOC_006331	TCONS_00018491	TCONS_00018491.p1	NF-X1	AT1G10170.1	0	NF-X-like 1
XLOC_006380	TCONS_00018634	TCONS_00018634.p1	bHLH	AT1G73830.1	1e-60	BR enhanced expression 3
XLOC_006389	TCONS_00018645	TCONS_00018645.p1	LBD	AT3G02550.1	3e-83	LOB domain-containing protein 41
XLOC_006402	TCONS_00018682	TCONS_00018682.p1	TCP	AT3G18550.1	6e-27	TCP family protein
XLOC_006402	TCONS_00018683	TCONS_00018683.p1	TCP	AT3G18550.1	6e-27	TCP family protein
XLOC_006436	TCONS_00018783	TCONS_00018783.p1	bHLH	AT4G29100.1	7e-49	bHLH family protein
XLOC_006546	TCONS_00019143	TCONS_00019143.p1	HSF	AT1G67970.1	8e-82	heat shock transcription factor A8
XLOC_006584	TCONS_00019251	TCONS_00019251.p1	Trihelix	AT3G10030.1	0	Trihelix family protein
XLOC_006659	TCONS_00019490	TCONS_00019490.p1	NF-YB	AT2G37060.1	1e-93	nuclear factor Y, subunit B8
XLOC_006659	TCONS_00019491	TCONS_00019491.p1	NF-YB	AT2G37060.1	1e-87	nuclear factor Y, subunit B8
XLOC_006659	TCONS_00019492	TCONS_00019492.p1	NF-YB	AT2G37060.1	2e-92	nuclear factor Y, subunit B8
XLOC_006659	TCONS_00019493	TCONS_00019493.p1	NF-YB	AT2G37060.1	3e-88	nuclear factor Y, subunit B8
XLOC_006719	TCONS_00019755	TCONS_00019755.p1	WRKY	AT5G43290.1	1e-44	WRKY DNA-binding protein 49
XLOC_006866	TCONS_00020193	TCONS_00020193.p1	WRKY	AT2G38470.1	4e-47	WRKY DNA-binding protein 33
XLOC_006866	TCONS_00020193	TCONS_00020193.p2	WRKY	AT2G38470.1	4e-67	WRKY DNA-binding protein 33
XLOC_006866	TCONS_00020194	TCONS_00020194.p1	WRKY	AT2G38470.1	1e-125	WRKY DNA-binding protein 33
XLOC_006866	TCONS_00020195	TCONS_00020195.p1	WRKY	AT2G38470.1	1e-126	WRKY DNA-binding protein 33
XLOC_006887	TCONS_00020266	TCONS_00020266.p1	FAR1	AT3G07500.1	1e-51	FAR1 family protein
XLOC_006887	TCONS_00020267	TCONS_00020267.p1	FAR1	AT3G07500.1	3e-50	FAR1 family protein
XLOC_006887	TCONS_00020268	TCONS_00020268.p1	FAR1	AT3G07500.1	1e-50	FAR1 family protein
XLOC_006887	TCONS_00020269	TCONS_00020269.p1	FAR1	AT3G07500.1	1e-50	FAR1 family protein
XLOC_006887	TCONS_00020270	TCONS_00020270.p1	FAR1	AT3G07500.1	4e-52	FAR1 family protein
XLOC_006941	TCONS_00020471	TCONS_00020471.p1	NF-YA	AT1G30500.2	2e-54	nuclear factor Y, subunit A7
XLOC_006941	TCONS_00020472	TCONS_00020472.p1	NF-YA	AT1G30500.2	1e-66	nuclear factor Y, subunit A7
XLOC_006941	TCONS_00020473	TCONS_00020473.p1	NF-YA	AT1G30500.2	1e-66	nuclear factor Y, subunit A7
XLOC_006941	TCONS_00020474	TCONS_00020474.p1	NF-YA	AT1G30500.2	1e-66	nuclear factor Y, subunit A7
XLOC_006941	TCONS_00020475	TCONS_00020475.p1	NF-YA	AT1G30500.2	1e-66	nuclear factor Y, subunit A7
XLOC_006941	TCONS_00020476	TCONS_00020476.p1	NF-YA	AT1G30500.2	7e-43	nuclear factor Y, subunit A7
XLOC_006994	TCONS_00020649	TCONS_00020649.p1	TCP	AT5G51910.2	3e-72	TCP family protein
XLOC_006994	TCONS_00020650	TCONS_00020650.p1	TCP	AT5G51910.2	3e-72	TCP family protein
XLOC_007107	TCONS_00021048	TCONS_00021048.p1	bZIP	AT1G58110.1	1e-111	bZIP family protein
XLOC_007107	TCONS_00021049	TCONS_00021049.p1	bZIP	AT1G58110.1	1e-111	bZIP family protein
XLOC_007107	TCONS_00021051	TCONS_00021051.p1	bZIP	AT1G58110.1	1e-111	bZIP family protein
XLOC_007107	TCONS_00021053	TCONS_00021053.p1	bZIP	AT1G58110.1	1e-111	bZIP family protein
XLOC_007149	TCONS_00021177	TCONS_00021177.p1	NAC	AT3G49530.1	3e-89	NAC domain containing protein 62
XLOC_007176	TCONS_00021252	TCONS_00021252.p1	HSF	AT5G16820.2	1e-148	heat shock factor 3
XLOC_007176	TCONS_00021253	TCONS_00021253.p1	HSF	AT5G16820.2	1e-148	heat shock factor 3
XLOC_007176	TCONS_00021254	TCONS_00021254.p1	HSF	AT5G16820.2	1e-148	heat shock factor 3
XLOC_007213	TCONS_00021333	TCONS_00021333.p1	bHLH	AT5G50915.2	1e-62	bHLH family protein
XLOC_007213	TCONS_00021334	TCONS_00021334.p1	bHLH	AT5G50915.2	2e-64	bHLH family protein
XLOC_007213	TCONS_00021335	TCONS_00021335.p1	bHLH	AT5G50915.2	1e-62	bHLH family protein
XLOC_007224	TCONS_00021370	TCONS_00021370.p1	NAC	AT3G17730.1	1e-127	NAC domain containing protein 57
XLOC_007224	TCONS_00021371	TCONS_00021371.p1	NAC	AT3G17730.1	1e-128	NAC domain containing protein 57
XLOC_007224	TCONS_00021372	TCONS_00021372.p1	NAC	AT3G17730.1	1e-127	NAC domain containing protein 57
XLOC_007224	TCONS_00021373	TCONS_00021373.p1	NAC	AT3G17730.1	1e-129	NAC domain containing protein 57
XLOC_007320	TCONS_00021683	TCONS_00021683.p1	LBD	AT5G63090.2	5e-73	LBD family protein
XLOC_007320	TCONS_00021684	TCONS_00021684.p1	LBD	AT5G63090.2	5e-73	LBD family protein
XLOC_007320	TCONS_00021685	TCONS_00021685.p1	LBD	AT5G63090.2	5e-73	LBD family protein
XLOC_007320	TCONS_00021686	TCONS_00021686.p1	LBD	AT5G63090.2	5e-73	LBD family protein
XLOC_007335	TCONS_00021738	TCONS_00021738.p1	Dof	AT5G62940.1	2e-61	Dof family protein
XLOC_007335	TCONS_00021739	TCONS_00021739.p1	Dof	AT5G62940.1	2e-61	Dof family protein
XLOC_007351	TCONS_00021807	TCONS_00021807.p1	LBD	AT3G47870.1	4e-61	LOB domain-containing protein 27
XLOC_007386	TCONS_00021917	TCONS_00021917.p1	E2F/DP	AT3G48160.2	1e-124	DP-E2F-like 1
XLOC_007386	TCONS_00021918	TCONS_00021918.p1	E2F/DP	AT3G48160.2	1e-125	DP-E2F-like 1
XLOC_007386	TCONS_00021919	TCONS_00021919.p1	E2F/DP	AT3G48160.2	1e-111	DP-E2F-like 1
XLOC_007386	TCONS_00021920	TCONS_00021920.p1	E2F/DP	AT3G48160.2	1e-110	DP-E2F-like 1
XLOC_007398	TCONS_00021944	TCONS_00021944.p1	NF-YB	AT5G23090.4	5e-89	nuclear factor Y, subunit B13
XLOC_007398	TCONS_00021945	TCONS_00021945.p1	NF-YB	AT5G23090.4	5e-89	nuclear factor Y, subunit B13
XLOC_007398	TCONS_00021946	TCONS_00021946.p1	NF-YB	AT5G23090.4	5e-89	nuclear factor Y, subunit B13
XLOC_007442	TCONS_00022098	TCONS_00022098.p1	NAC	AT5G61430.1	1e-50	NAC domain containing protein 100
XLOC_007442	TCONS_00022099	TCONS_00022099.p1	NAC	AT5G61430.1	1e-126	NAC domain containing protein 100
XLOC_007442	TCONS_00022100	TCONS_00022100.p1	NAC	AT5G61430.1	1e-125	NAC domain containing protein 100
XLOC_007442	TCONS_00022101	TCONS_00022101.p1	NAC	AT5G61430.1	1e-128	NAC domain containing protein 100
XLOC_007446	TCONS_00022110	TCONS_00022110.p1	Dof	AT3G47500.1	1e-101	cycling DOF factor 3
XLOC_007472	TCONS_00022201	TCONS_00022201.p1	WRKY	AT1G80840.1	2e-81	WRKY DNA-binding protein 40
XLOC_007472	TCONS_00022202	TCONS_00022202.p1	WRKY	AT1G80840.1	6e-93	WRKY DNA-binding protein 40
XLOC_007472	TCONS_00022203	TCONS_00022203.p1	WRKY	AT1G80840.1	6e-93	WRKY DNA-binding protein 40
XLOC_007472	TCONS_00022204	TCONS_00022204.p1	WRKY	AT1G80840.1	6e-94	WRKY DNA-binding protein 40
XLOC_007536	TCONS_00022415	TCONS_00022415.p1	bHLH	AT3G26744.1	1e-131	bHLH family protein
XLOC_007638	TCONS_00022788	TCONS_00022788.p1	GATA	AT5G25830.1	6e-83	GATA transcription factor 12
XLOC_007669	TCONS_00022864	TCONS_00022864.p1	FAR1	AT1G76320.2	0	FAR1-related sequence 4
XLOC_007669	TCONS_00022865	TCONS_00022865.p1	FAR1	AT1G76320.2	0	FAR1-related sequence 4
XLOC_007669	TCONS_00022866	TCONS_00022866.p1	FAR1	AT1G76320.2	0	FAR1-related sequence 4
XLOC_007669	TCONS_00022867	TCONS_00022867.p1	FAR1	AT1G76320.2	0	FAR1-related sequence 4
XLOC_007669	TCONS_00022868	TCONS_00022868.p1	FAR1	AT1G76320.2	0	FAR1-related sequence 4
XLOC_007669	TCONS_00022869	TCONS_00022869.p1	FAR1	AT1G76320.2	0	FAR1-related sequence 4
XLOC_007669	TCONS_00022870	TCONS_00022870.p1	FAR1	AT1G76320.2	0	FAR1-related sequence 4
XLOC_007681	TCONS_00022904	TCONS_00022904.p1	NF-YA	AT1G54160.1	6e-42	nuclear factor Y, subunit A5
XLOC_007681	TCONS_00022905	TCONS_00022905.p1	NF-YA	AT1G54160.1	4e-44	nuclear factor Y, subunit A5
XLOC_007681	TCONS_00022906	TCONS_00022906.p2	NF-YA	AT1G54160.1	1e-41	nuclear factor Y, subunit A5
XLOC_007681	TCONS_00022907	TCONS_00022907.p1	NF-YA	AT1G54160.1	3e-44	nuclear factor Y, subunit A5
XLOC_007681	TCONS_00022908	TCONS_00022908.p1	NF-YA	AT1G54160.1	4e-44	nuclear factor Y, subunit A5
XLOC_007681	TCONS_00022909	TCONS_00022909.p1	NF-YA	AT1G54160.1	2e-41	nuclear factor Y, subunit A5
XLOC_007685	TCONS_00022918	TCONS_00022918.p1	Trihelix	AT3G14180.1	1e-108	sequence-specific DNA binding transcription factors
XLOC_007685	TCONS_00022920	TCONS_00022920.p1	Trihelix	AT3G14180.1	1e-108	sequence-specific DNA binding transcription factors
XLOC_007718	TCONS_00023031	TCONS_00023031.p1	GATA	AT3G21175.2	1e-109	ZIM-like 1
XLOC_007718	TCONS_00023032	TCONS_00023032.p1	GATA	AT3G21175.2	1e-107	ZIM-like 1
XLOC_007718	TCONS_00023033	TCONS_00023033.p1	GATA	AT3G21175.2	1e-106	ZIM-like 1
XLOC_007718	TCONS_00023034	TCONS_00023034.p1	GATA	AT3G21175.2	1e-106	ZIM-like 1
XLOC_007718	TCONS_00023035	TCONS_00023035.p1	GATA	AT3G21175.2	1e-107	ZIM-like 1
XLOC_007718	TCONS_00023036	TCONS_00023036.p2	GATA	AT1G51600.2	4e-64	ZIM-LIKE 2
XLOC_007718	TCONS_00023037	TCONS_00023037.p1	GATA	AT3G21175.2	1e-108	ZIM-like 1
XLOC_007751	TCONS_00023096	TCONS_00023096.p1	Trihelix	AT3G10040.1	1e-105	sequence-specific DNA binding transcription factors
XLOC_007773	TCONS_00023118	TCONS_00023118.p1	TCP	AT2G37000.1	3e-38	TCP family protein
XLOC_007882	TCONS_00023227	TCONS_00023227.p1	GRAS	AT4G08250.1	5e-17	GRAS family protein
XLOC_007883	TCONS_00023228	TCONS_00023228.p1	GRAS	AT4G08250.1	4e-24	GRAS family protein
XLOC_008009	TCONS_00023354	TCONS_00023354.p1	GRAS	AT5G52510.1	1e-161	SCARECROW-like 8
XLOC_008137	TCONS_00023482	TCONS_00023482.p1	NAC	AT5G04410.1	9e-15	NAC domain containing protein 2
XLOC_008138	TCONS_00023483	TCONS_00023483.p1	NAC	AT5G04410.1	3e-15	NAC domain containing protein 2
XLOC_008140	TCONS_00023485	TCONS_00023485.p1	NAC	AT5G04410.1	2e-12	NAC domain containing protein 2
XLOC_008147	TCONS_00023492	TCONS_00023492.p1	NAC	AT5G04410.1	2e-15	NAC domain containing protein 2
XLOC_008148	TCONS_00023493	TCONS_00023493.p1	NAC	AT1G77450.1	5e-15	NAC domain containing protein 32
XLOC_008151	TCONS_00023496	TCONS_00023496.p1	NAC	AT5G04410.1	2e-16	NAC domain containing protein 2
XLOC_008244	TCONS_00023589	TCONS_00023589.p1	Dof	AT1G51700.1	9e-44	DOF zinc finger protein 1
XLOC_008276	TCONS_00023627	TCONS_00023627.p1	NAC	AT2G46770.1	1e-120	NAC family protein
XLOC_008311	TCONS_00023720	TCONS_00023720.p1	Nin-like	AT1G64530.1	0	Nin-like family protein
XLOC_008311	TCONS_00023721	TCONS_00023721.p1	Nin-like	AT4G24020.1	0	NIN like protein 7
XLOC_008312	TCONS_00023722	TCONS_00023722.p1	Nin-like	AT1G64530.1	2e-47	Nin-like family protein
XLOC_008312	TCONS_00023723	TCONS_00023723.p1	Nin-like	AT1G64530.1	6e-83	Nin-like family protein
XLOC_008312	TCONS_00023724	TCONS_00023724.p1	Nin-like	AT1G64530.1	2e-47	Nin-like family protein
XLOC_008312	TCONS_00023725	TCONS_00023725.p1	Nin-like	AT1G64530.1	6e-49	Nin-like family protein
XLOC_008312	TCONS_00023726	TCONS_00023726.p1	Nin-like	AT1G64530.1	8e-62	Nin-like family protein
XLOC_008327	TCONS_00023762	TCONS_00023762.p1	WRKY	AT4G23810.1	6e-65	WRKY family protein
XLOC_008327	TCONS_00023763	TCONS_00023763.p1	WRKY	AT4G23810.1	4e-21	WRKY family protein
XLOC_008327	TCONS_00023763	TCONS_00023763.p2	WRKY	AT4G11070.1	3e-32	WRKY family protein
XLOC_008377	TCONS_00023878	TCONS_00023878.p1	bHLH	AT5G41315.1	2e-74	bHLH family protein
XLOC_008377	TCONS_00023879	TCONS_00023879.p1	bHLH	AT5G41315.1	2e-74	bHLH family protein
XLOC_008377	TCONS_00023880	TCONS_00023880.p1	bHLH	AT5G41315.1	2e-74	bHLH family protein
XLOC_008377	TCONS_00023881	TCONS_00023881.p1	bHLH	AT5G41315.1	2e-74	bHLH family protein
XLOC_008377	TCONS_00023882	TCONS_00023882.p1	bHLH	AT5G41315.1	1e-177	bHLH family protein
XLOC_008377	TCONS_00023883	TCONS_00023883.p1	bHLH	AT5G41315.1	2e-74	bHLH family protein
XLOC_008377	TCONS_00023884	TCONS_00023884.p1	bHLH	AT5G41315.1	2e-74	bHLH family protein
XLOC_008377	TCONS_00023885	TCONS_00023885.p1	bHLH	AT5G41315.1	2e-74	bHLH family protein
XLOC_008377	TCONS_00023886	TCONS_00023886.p1	bHLH	AT5G41315.1	1e-88	bHLH family protein
XLOC_008399	TCONS_00023936	TCONS_00023936.p1	HSF	AT4G11660.1	1e-106	HSF family protein
XLOC_008399	TCONS_00023937	TCONS_00023937.p1	HSF	AT4G11660.1	1e-106	HSF family protein
XLOC_008405	TCONS_00023958	TCONS_00023958.p1	GRAS	AT1G63100.1	0	GRAS family protein
XLOC_008405	TCONS_00023959	TCONS_00023959.p1	GRAS	AT1G63100.1	2e-74	GRAS family protein
XLOC_008448	TCONS_00024065	TCONS_00024065.p1	NAC	AT1G12260.1	1e-131	NAC 007
XLOC_008448	TCONS_00024066	TCONS_00024066.p1	NAC	AT1G12260.1	1e-131	NAC 007
XLOC_008449	TCONS_00024067	TCONS_00024067.p1	YABBY	AT2G45190.1	2e-72	YABBY family protein
XLOC_008449	TCONS_00024068	TCONS_00024068.p1	YABBY	AT2G45190.1	2e-72	YABBY family protein
XLOC_008449	TCONS_00024069	TCONS_00024069.p1	YABBY	AT2G45190.1	2e-72	YABBY family protein
XLOC_008484	TCONS_00024171	TCONS_00024171.p1	GATA	AT4G17570.3	1e-152	GATA transcription factor 26
XLOC_008484	TCONS_00024172	TCONS_00024172.p1	GATA	AT4G17570.3	1e-151	GATA transcription factor 26
XLOC_008522	TCONS_00024277	TCONS_00024277.p1	NAC	AT4G17980.1	6e-97	NAC domain containing protein 71
XLOC_008542	TCONS_00024308	TCONS_00024308.p1	HSF	AT5G16820.2	1e-141	heat shock factor 3
XLOC_008612	TCONS_00024519	TCONS_00024519.p1	bHLH	AT1G30670.1	4e-23	bHLH family protein
XLOC_008779	TCONS_00025213	TCONS_00025213.p1	HSF	AT2G26150.1	1e-117	heat shock transcription factor A2
XLOC_008779	TCONS_00025215	TCONS_00025215.p1	HSF	AT2G26150.1	1e-117	heat shock transcription factor A2
XLOC_008779	TCONS_00025216	TCONS_00025216.p1	HSF	AT2G26150.1	1e-122	heat shock transcription factor A2
XLOC_008779	TCONS_00025218	TCONS_00025218.p1	HSF	AT2G26150.1	1e-122	heat shock transcription factor A2
XLOC_008779	TCONS_00025222	TCONS_00025222.p1	HSF	AT2G26150.1	1e-117	heat shock transcription factor A2
XLOC_008799	TCONS_00025264	TCONS_00025264.p1	Trihelix	AT1G76890.2	3e-33	Trihelix family protein
XLOC_008869	TCONS_00025512	TCONS_00025512.p1	bZIP	AT5G11260.1	1e-65	bZIP family protein
XLOC_008869	TCONS_00025513	TCONS_00025513.p1	bZIP	AT5G11260.1	4e-57	bZIP family protein
XLOC_008869	TCONS_00025514	TCONS_00025514.p1	bZIP	AT5G11260.1	5e-61	bZIP family protein
XLOC_008869	TCONS_00025515	TCONS_00025515.p1	bZIP	AT5G11260.1	5e-53	bZIP family protein
XLOC_008869	TCONS_00025516	TCONS_00025516.p1	bZIP	AT5G11260.1	4e-57	bZIP family protein
XLOC_008977	TCONS_00025831	TCONS_00025831.p1	GRAS	AT5G48150.1	1e-178	GRAS family protein
XLOC_008999	TCONS_00025931	TCONS_00025931.p1	TCP	AT3G15030.2	1e-96	TCP family protein
XLOC_009022	TCONS_00026046	TCONS_00026046.p1	NAC	AT4G27410.2	1e-131	NAC family protein
XLOC_009040	TCONS_00026092	TCONS_00026092.p1	Nin-like	AT4G35590.1	1e-09	RWP-RK domain-containing protein
XLOC_009040	TCONS_00026093	TCONS_00026093.p1	Nin-like	AT4G35590.1	2e-09	RWP-RK domain-containing protein
XLOC_009047	TCONS_00026129	TCONS_00026129.p1	Trihelix	AT3G58630.1	2e-71	sequence-specific DNA binding transcription factors
XLOC_009047	TCONS_00026130	TCONS_00026130.p1	Trihelix	AT3G58630.1	2e-71	sequence-specific DNA binding transcription factors
XLOC_009053	TCONS_00026156	TCONS_00026156.p1	bZIP	AT3G58120.1	1e-100	bZIP family protein
XLOC_009053	TCONS_00026157	TCONS_00026157.p1	bZIP	AT3G58120.1	1e-100	bZIP family protein
XLOC_009053	TCONS_00026158	TCONS_00026158.p1	bZIP	AT3G58120.1	1e-100	bZIP family protein
XLOC_009053	TCONS_00026159	TCONS_00026159.p1	bZIP	AT3G58120.1	1e-100	bZIP family protein
XLOC_009053	TCONS_00026160	TCONS_00026160.p1	bZIP	AT3G58120.1	1e-100	bZIP family protein
XLOC_009053	TCONS_00026161	TCONS_00026161.p1	bZIP	AT3G58120.1	1e-100	bZIP family protein
XLOC_009053	TCONS_00026162	TCONS_00026162.p1	bZIP	AT3G58120.1	5e-79	bZIP family protein
XLOC_009089	TCONS_00026260	TCONS_00026260.p1	WRKY	AT2G04880.2	8e-27	zinc-dependent activator protein-1
XLOC_009089	TCONS_00026261	TCONS_00026261.p2	WRKY	AT2G04880.2	8e-27	zinc-dependent activator protein-1
XLOC_009089	TCONS_00026262	TCONS_00026262.p2	WRKY	AT2G04880.2	2e-27	zinc-dependent activator protein-1
XLOC_009138	TCONS_00026375	TCONS_00026375.p1	HSF	AT3G24520.1	5e-94	heat shock transcription factor C1
XLOC_009219	TCONS_00026610	TCONS_00026610.p1	YABBY	AT2G26580.1	2e-80	YABBY family protein
XLOC_009252	TCONS_00026708	TCONS_00026708.p1	NAC	AT1G77450.1	1e-19	NAC domain containing protein 32
XLOC_009252	TCONS_00026709	TCONS_00026709.p1	NAC	AT2G02450.2	3e-10	NAC domain containing protein 35
XLOC_009280	TCONS_00026793	TCONS_00026793.p1	Dof	AT4G24060.1	9e-60	Dof family protein
XLOC_009280	TCONS_00026794	TCONS_00026794.p1	Dof	AT4G24060.1	1e-59	Dof family protein
XLOC_009294	TCONS_00026825	TCONS_00026825.p1	Nin-like	AT4G24020.1	2e-88	NIN like protein 7
XLOC_009294	TCONS_00026825	TCONS_00026825.p2	Nin-like	AT1G64530.1	5e-76	Nin-like family protein
XLOC_009331	TCONS_00026995	TCONS_00026995.p1	WRKY	AT1G64000.1	1e-58	WRKY DNA-binding protein 56
XLOC_009331	TCONS_00026996	TCONS_00026996.p1	WRKY	AT1G64000.1	1e-58	WRKY DNA-binding protein 56
XLOC_009331	TCONS_00026997	TCONS_00026997.p1	WRKY	AT1G64000.1	5e-17	WRKY DNA-binding protein 56
XLOC_009435	TCONS_00027344	TCONS_00027344.p1	GRAS	AT4G00150.1	1e-102	GRAS family protein
XLOC_009435	TCONS_00027345	TCONS_00027345.p1	GRAS	AT4G00150.1	1e-108	GRAS family protein
XLOC_009435	TCONS_00027346	TCONS_00027346.p1	GRAS	AT4G00150.1	1e-102	GRAS family protein
XLOC_009435	TCONS_00027347	TCONS_00027347.p1	GRAS	AT4G00150.1	1e-108	GRAS family protein
XLOC_009508	TCONS_00027541	TCONS_00027541.p1	SRS	AT1G32730.1	1e-102
XLOC_009534	TCONS_00027630	TCONS_00027630.p1	bHLH	AT1G72210.1	2e-76	bHLH family protein
XLOC_009562	TCONS_00027716	TCONS_00027716.p1	bZIP	AT2G35530.1	1e-163	basic region/leucine zipper transcription factor 16
XLOC_009567	TCONS_00027730	TCONS_00027730.p1	BBR-BPC	AT2G35550.3	4e-49	basic pentacysteine 7
XLOC_009652	TCONS_00028061	TCONS_00028061.p1	Trihelix	AT4G31270.1	1e-48	sequence-specific DNA binding transcription factors
XLOC_009652	TCONS_00028062	TCONS_00028062.p1	Trihelix	AT4G31270.1	1e-48	sequence-specific DNA binding transcription factors
XLOC_009652	TCONS_00028063	TCONS_00028063.p1	Trihelix	AT4G31270.1	1e-48	sequence-specific DNA binding transcription factors
XLOC_009717	TCONS_00028327	TCONS_00028327.p1	WRKY	AT1G80840.1	2e-65	WRKY DNA-binding protein 40
XLOC_009718	TCONS_00028328	TCONS_00028328.p1	WRKY	AT1G80840.1	1e-63	WRKY DNA-binding protein 40
XLOC_009718	TCONS_00028329	TCONS_00028329.p1	WRKY	AT1G80840.1	7e-64	WRKY DNA-binding protein 40
XLOC_009726	TCONS_00028348	TCONS_00028348.p1	CPP	AT4G14770.1	3e-63	TESMIN/TSO1-like CXC 2
XLOC_009726	TCONS_00028349	TCONS_00028349.p1	CPP	AT4G14770.1	3e-64	TESMIN/TSO1-like CXC 2
XLOC_009726	TCONS_00028350	TCONS_00028350.p1	CPP	AT4G14770.1	2e-63	TESMIN/TSO1-like CXC 2
XLOC_009749	TCONS_00028418	TCONS_00028418.p1	GATA	AT4G32890.1	5e-89	GATA transcription factor 9
XLOC_009790	TCONS_00028568	TCONS_00028568.p1	LBD	AT3G13850.1	1e-39	LOB domain-containing protein 22
XLOC_009804	TCONS_00028600	TCONS_00028600.p1	bHLH	AT2G16910.1	1e-143	bHLH family protein
XLOC_009804	TCONS_00028601	TCONS_00028601.p1	bHLH	AT2G16910.1	1e-143	bHLH family protein
XLOC_009804	TCONS_00028602	TCONS_00028602.p1	bHLH	AT2G16910.1	6e-84	bHLH family protein
XLOC_009804	TCONS_00028603	TCONS_00028603.p1	bHLH	AT2G16910.1	1e-143	bHLH family protein
XLOC_009804	TCONS_00028604	TCONS_00028604.p1	bHLH	AT2G16910.1	4e-86	bHLH family protein
XLOC_009804	TCONS_00028605	TCONS_00028605.p1	bHLH	AT2G16910.1	4e-86	bHLH family protein
XLOC_009804	TCONS_00028606	TCONS_00028606.p1	bHLH	AT2G16910.1	4e-86	bHLH family protein
XLOC_009813	TCONS_00028634	TCONS_00028634.p1	NF-YA	AT1G72830.1	2e-42	nuclear factor Y, subunit A3
XLOC_009813	TCONS_00028635	TCONS_00028635.p1	NF-YA	AT1G72830.1	1e-46	nuclear factor Y, subunit A3
XLOC_009813	TCONS_00028636	TCONS_00028636.p1	NF-YA	AT1G72830.1	1e-46	nuclear factor Y, subunit A3
XLOC_009964	TCONS_00029247	TCONS_00029247.p1	WRKY	AT4G26640.2	1e-158	WRKY family protein
XLOC_009964	TCONS_00029248	TCONS_00029248.p1	WRKY	AT4G26640.1	1e-131	WRKY family protein
XLOC_010088	TCONS_00029628	TCONS_00029628.p1	LBD	AT1G06280.1	3e-43	LOB domain-containing protein 2
XLOC_010088	TCONS_00029629	TCONS_00029629.p1	LBD	AT1G06280.1	8e-43	LOB domain-containing protein 2
XLOC_010138	TCONS_00029768	TCONS_00029768.p1	WRKY	AT2G04880.2	5e-66	zinc-dependent activator protein-1
XLOC_010138	TCONS_00029769	TCONS_00029769.p1	WRKY	AT2G04880.2	5e-66	zinc-dependent activator protein-1
XLOC_010138	TCONS_00029770	TCONS_00029770.p1	WRKY	AT2G04880.2	5e-66	zinc-dependent activator protein-1
XLOC_010138	TCONS_00029771	TCONS_00029771.p1	WRKY	AT2G04880.2	2e-65	zinc-dependent activator protein-1
XLOC_010138	TCONS_00029772	TCONS_00029772.p1	WRKY	AT2G04880.2	1e-65	zinc-dependent activator protein-1
XLOC_010138	TCONS_00029773	TCONS_00029773.p1	WRKY	AT2G04880.2	2e-65	zinc-dependent activator protein-1
XLOC_010138	TCONS_00029774	TCONS_00029774.p1	WRKY	AT2G04880.2	5e-66	zinc-dependent activator protein-1
XLOC_010138	TCONS_00029775	TCONS_00029775.p1	WRKY	AT2G04880.2	2e-65	zinc-dependent activator protein-1
XLOC_010138	TCONS_00029776	TCONS_00029776.p1	WRKY	AT2G04880.2	2e-65	zinc-dependent activator protein-1
XLOC_010138	TCONS_00029777	TCONS_00029777.p1	WRKY	AT2G04880.2	9e-66	zinc-dependent activator protein-1
XLOC_010139	TCONS_00029778	TCONS_00029778.p1	WRKY	AT2G04880.2	2e-28	zinc-dependent activator protein-1
XLOC_010139	TCONS_00029778	TCONS_00029778.p2	WRKY	AT4G26640.1	4e-39	WRKY family protein
XLOC_010139	TCONS_00029779	TCONS_00029779.p1	WRKY	AT4G26640.1	4e-68	WRKY family protein
XLOC_010139	TCONS_00029780	TCONS_00029780.p1	WRKY	AT4G26640.1	4e-68	WRKY family protein
XLOC_010139	TCONS_00029781	TCONS_00029781.p1	WRKY	AT4G26640.1	4e-68	WRKY family protein
XLOC_010139	TCONS_00029782	TCONS_00029782.p1	WRKY	AT4G26640.1	4e-68	WRKY family protein
XLOC_010139	TCONS_00029783	TCONS_00029783.p1	WRKY	AT2G04880.2	2e-28	zinc-dependent activator protein-1
XLOC_010139	TCONS_00029783	TCONS_00029783.p2	WRKY	AT4G26640.1	4e-39	WRKY family protein
XLOC_010139	TCONS_00029784	TCONS_00029784.p1	WRKY	AT2G04880.2	2e-28	zinc-dependent activator protein-1
XLOC_010139	TCONS_00029784	TCONS_00029784.p2	WRKY	AT4G26640.1	4e-39	WRKY family protein
XLOC_010139	TCONS_00029785	TCONS_00029785.p1	WRKY	AT4G26640.1	4e-68	WRKY family protein
XLOC_010139	TCONS_00029786	TCONS_00029786.p1	WRKY	AT2G04880.2	2e-28	zinc-dependent activator protein-1
XLOC_010139	TCONS_00029786	TCONS_00029786.p2	WRKY	AT4G26640.1	4e-39	WRKY family protein
XLOC_010139	TCONS_00029787	TCONS_00029787.p1	WRKY	AT4G26640.1	4e-68	WRKY family protein
XLOC_010139	TCONS_00029788	TCONS_00029788.p1	WRKY	AT4G26640.1	4e-68	WRKY family protein
XLOC_010139	TCONS_00029789	TCONS_00029789.p1	WRKY	AT2G04880.2	2e-28	zinc-dependent activator protein-1
XLOC_010139	TCONS_00029789	TCONS_00029789.p2	WRKY	AT4G26640.1	4e-39	WRKY family protein
XLOC_010199	TCONS_00029979	TCONS_00029979.p1	CPP	AT4G29000.1	0	Tesmin/TSO1-like CXC domain-containing protein
XLOC_010199	TCONS_00029980	TCONS_00029980.p1	CPP	AT4G29000.1	0	Tesmin/TSO1-like CXC domain-containing protein
XLOC_010199	TCONS_00029981	TCONS_00029981.p1	CPP	AT4G29000.1	0	Tesmin/TSO1-like CXC domain-containing protein
XLOC_010199	TCONS_00029982	TCONS_00029982.p1	CPP	AT4G29000.1	1e-129	Tesmin/TSO1-like CXC domain-containing protein
XLOC_010199	TCONS_00029983	TCONS_00029983.p1	CPP	AT4G29000.1	0	Tesmin/TSO1-like CXC domain-containing protein
XLOC_010236	TCONS_00030107	TCONS_00030107.p1	NF-YA	AT1G72830.1	1e-44	nuclear factor Y, subunit A3
XLOC_010236	TCONS_00030108	TCONS_00030108.p1	NF-YA	AT1G72830.1	1e-44	nuclear factor Y, subunit A3
XLOC_010236	TCONS_00030109	TCONS_00030109.p1	NF-YA	AT1G72830.1	1e-44	nuclear factor Y, subunit A3
XLOC_010274	TCONS_00030238	TCONS_00030238.p1	bHLH	AT2G24260.1	6e-87	LJRHL1-like 1
XLOC_010290	TCONS_00030274	TCONS_00030274.p1	bHLH	AT4G00870.1	9e-70	bHLH family protein
XLOC_010323	TCONS_00030307	TCONS_00030307.p1	TCP	AT2G45680.1	6e-61	TCP family protein
XLOC_010380	TCONS_00030364	TCONS_00030364.p1	bHLH	AT1G32640.1	0	bHLH family protein
XLOC_010691	TCONS_00030675	TCONS_00030675.p1	NF-YB	AT4G14540.1	7e-79	nuclear factor Y, subunit B3
XLOC_010791	TCONS_00030850	TCONS_00030850.p1	GATA	AT1G08010.2	3e-46	GATA transcription factor 11
XLOC_010791	TCONS_00030851	TCONS_00030851.p1	GATA	AT1G08010.2	3e-46	GATA transcription factor 11
XLOC_010814	TCONS_00030907	TCONS_00030907.p1	WRKY	AT1G13960.1	4e-75	WRKY DNA-binding protein 4
XLOC_010814	TCONS_00030908	TCONS_00030908.p1	WRKY	AT1G13960.1	4e-75	WRKY DNA-binding protein 4
XLOC_010814	TCONS_00030909	TCONS_00030909.p1	WRKY	AT1G13960.1	4e-75	WRKY DNA-binding protein 4
XLOC_010814	TCONS_00030910	TCONS_00030910.p1	WRKY	AT1G13960.1	4e-75	WRKY DNA-binding protein 4
XLOC_010825	TCONS_00030953	TCONS_00030953.p1	NAC	AT3G10490.2	1e-105	NAC domain containing protein 52
XLOC_010826	TCONS_00030954	TCONS_00030954.p1	NAC	AT5G04410.1	1e-147	NAC domain containing protein 2
XLOC_010881	TCONS_00031101	TCONS_00031101.p1	Dof	AT3G55370.1	6e-57	OBF-binding protein 3
XLOC_010890	TCONS_00031134	TCONS_00031134.p1	GATA	AT3G06740.1	9e-34	GATA transcription factor 15
XLOC_010902	TCONS_00031160	TCONS_00031160.p1	GRAS	AT4G17230.1	0	SCARECROW-like 13
XLOC_010902	TCONS_00031161	TCONS_00031161.p1	GRAS	AT4G17230.1	0	SCARECROW-like 13
XLOC_010902	TCONS_00031162	TCONS_00031162.p1	GRAS	AT4G17230.1	0	SCARECROW-like 13
XLOC_010902	TCONS_00031163	TCONS_00031163.p1	GRAS	AT4G17230.1	0	SCARECROW-like 13
XLOC_010902	TCONS_00031164	TCONS_00031164.p1	GRAS	AT4G17230.1	0	SCARECROW-like 13
XLOC_010931	TCONS_00031266	TCONS_00031266.p2	SBP	AT3G60030.1	1e-43	squamosa promoter-binding protein-like 12
XLOC_010931	TCONS_00031267	TCONS_00031267.p2	SBP	AT3G60030.1	1e-43	squamosa promoter-binding protein-like 12
XLOC_010931	TCONS_00031268	TCONS_00031268.p2	SBP	AT3G60030.1	4e-76	squamosa promoter-binding protein-like 12
XLOC_010942	TCONS_00031290	TCONS_00031290.p1	GRAS	AT1G07530.1	0	SCARECROW-like 14
XLOC_010942	TCONS_00031291	TCONS_00031291.p1	GRAS	AT1G07530.1	0	SCARECROW-like 14
XLOC_010942	TCONS_00031292	TCONS_00031292.p1	GRAS	AT1G07530.1	0	SCARECROW-like 14
XLOC_010942	TCONS_00031293	TCONS_00031293.p1	GRAS	AT1G07530.1	0	SCARECROW-like 14
XLOC_010942	TCONS_00031294	TCONS_00031294.p1	GRAS	AT1G07530.1	0	SCARECROW-like 14
XLOC_010942	TCONS_00031295	TCONS_00031295.p1	GRAS	AT1G07530.1	0	SCARECROW-like 14
XLOC_010942	TCONS_00031296	TCONS_00031296.p1	GRAS	AT1G07530.1	0	SCARECROW-like 14
XLOC_010942	TCONS_00031297	TCONS_00031297.p1	GRAS	AT1G07530.1	0	SCARECROW-like 14
XLOC_010942	TCONS_00031298	TCONS_00031298.p1	GRAS	AT1G07530.1	0	SCARECROW-like 14
XLOC_010942	TCONS_00031299	TCONS_00031299.p1	GRAS	AT1G07530.1	0	SCARECROW-like 14
XLOC_010942	TCONS_00031300	TCONS_00031300.p1	GRAS	AT1G07530.1	0	SCARECROW-like 14
XLOC_010942	TCONS_00031301	TCONS_00031301.p1	GRAS	AT1G07530.1	0	SCARECROW-like 14
XLOC_010942	TCONS_00031302	TCONS_00031302.p1	GRAS	AT1G07530.1	0	SCARECROW-like 14
XLOC_010942	TCONS_00031303	TCONS_00031303.p1	GRAS	AT1G07530.1	0	SCARECROW-like 14
XLOC_010942	TCONS_00031304	TCONS_00031304.p1	GRAS	AT1G07530.1	0	SCARECROW-like 14
XLOC_010942	TCONS_00031305	TCONS_00031305.p1	GRAS	AT1G07530.1	0	SCARECROW-like 14
XLOC_010943	TCONS_00031306	TCONS_00031306.p1	GRAS	AT1G07530.1	1e-143	SCARECROW-like 14
XLOC_010943	TCONS_00031307	TCONS_00031307.p1	GRAS	AT1G07530.1	1e-142	SCARECROW-like 14
XLOC_010943	TCONS_00031308	TCONS_00031308.p1	GRAS	AT1G07530.1	1e-143	SCARECROW-like 14
XLOC_010943	TCONS_00031309	TCONS_00031309.p1	GRAS	AT1G07530.1	1e-143	SCARECROW-like 14
XLOC_010944	TCONS_00031310	TCONS_00031310.p1	GRAS	AT1G07530.1	9e-84	SCARECROW-like 14
XLOC_010945	TCONS_00031311	TCONS_00031311.p2	GRAS	AT1G07530.1	1e-155	SCARECROW-like 14
XLOC_010945	TCONS_00031312	TCONS_00031312.p2	GRAS	AT1G07530.1	1e-155	SCARECROW-like 14
XLOC_010945	TCONS_00031313	TCONS_00031313.p2	GRAS	AT1G07530.1	1e-155	SCARECROW-like 14
XLOC_010945	TCONS_00031314	TCONS_00031314.p2	GRAS	AT1G07530.1	1e-155	SCARECROW-like 14
XLOC_010945	TCONS_00031315	TCONS_00031315.p2	GRAS	AT1G07530.1	1e-155	SCARECROW-like 14
XLOC_011044	TCONS_00031578	TCONS_00031578.p1	ZF-HD	AT2G02540.1	5e-59	homeobox protein 21
XLOC_011083	TCONS_00031727	TCONS_00031727.p1	WRKY	AT2G04880.2	2e-70	zinc-dependent activator protein-1
XLOC_011083	TCONS_00031727	TCONS_00031727.p2	GRAS	AT5G48150.1	0	GRAS family protein
XLOC_011083	TCONS_00031728	TCONS_00031728.p1	WRKY	AT2G04880.2	3e-70	zinc-dependent activator protein-1
XLOC_011083	TCONS_00031728	TCONS_00031728.p2	GRAS	AT5G48150.1	0	GRAS family protein
XLOC_011105	TCONS_00031779	TCONS_00031779.p1	bZIP	AT2G46270.1	4e-99	G-box binding factor 3
XLOC_011105	TCONS_00031782	TCONS_00031782.p1	bZIP	AT2G46270.1	5e-86	G-box binding factor 3
XLOC_011105	TCONS_00031785	TCONS_00031785.p1	bZIP	AT2G46270.1	4e-99	G-box binding factor 3
XLOC_011105	TCONS_00031787	TCONS_00031787.p1	bZIP	AT2G46270.1	7e-97	G-box binding factor 3
XLOC_011105	TCONS_00031788	TCONS_00031788.p1	bZIP	AT2G46270.1	4e-51	G-box binding factor 3
XLOC_011105	TCONS_00031789	TCONS_00031789.p1	bZIP	AT2G46270.1	2e-93	G-box binding factor 3
XLOC_011105	TCONS_00031791	TCONS_00031791.p1	bZIP	AT2G46270.1	4e-99	G-box binding factor 3
XLOC_011192	TCONS_00032093	TCONS_00032093.p1	Trihelix	AT3G24490.1	2e-89	Trihelix family protein
XLOC_011192	TCONS_00032094	TCONS_00032094.p1	Trihelix	AT3G24490.1	2e-89	Trihelix family protein
XLOC_011274	TCONS_00032488	TCONS_00032488.p1	NAC	AT4G29230.1	0	NAC domain containing protein 75
XLOC_011274	TCONS_00032489	TCONS_00032489.p1	NAC	AT4G29230.1	2e-82	NAC domain containing protein 75
XLOC_011274	TCONS_00032489	TCONS_00032489.p2	NAC	AT4G29230.1	3e-59	NAC domain containing protein 75
XLOC_011274	TCONS_00032490	TCONS_00032490.p1	NAC	AT4G29230.1	0	NAC domain containing protein 75
XLOC_011274	TCONS_00032491	TCONS_00032491.p1	NAC	AT4G29230.1	0	NAC domain containing protein 75
XLOC_011274	TCONS_00032492	TCONS_00032492.p1	NAC	AT4G29230.1	0	NAC domain containing protein 75
XLOC_011274	TCONS_00032493	TCONS_00032493.p1	NAC	AT4G29230.1	1e-162	NAC domain containing protein 75
XLOC_011274	TCONS_00032494	TCONS_00032494.p1	NAC	AT4G29230.1	5e-83	NAC domain containing protein 75
XLOC_011274	TCONS_00032495	TCONS_00032495.p1	NAC	AT4G29230.1	5e-83	NAC domain containing protein 75
XLOC_011274	TCONS_00032495	TCONS_00032495.p2	NAC	AT4G29230.1	3e-59	NAC domain containing protein 75
XLOC_011373	TCONS_00032769	TCONS_00032769.p1	NAC	AT5G13180.1	1e-99	NAC domain containing protein 83
XLOC_011465	TCONS_00033073	TCONS_00033073.p1	Whirly	AT1G14410.1	1e-114	ssDNA-binding transcriptional regulator
XLOC_011545	TCONS_00033299	TCONS_00033299.p1	bHLH	AT1G25330.1	2e-56	bHLH family protein
XLOC_011545	TCONS_00033300	TCONS_00033300.p1	bHLH	AT1G25330.1	1e-54	bHLH family protein
XLOC_011558	TCONS_00033323	TCONS_00033323.p1	LBD	AT1G68510.1	9e-79	LOB domain-containing protein 42
XLOC_011558	TCONS_00033324	TCONS_00033324.p1	LBD	AT1G68510.1	9e-59	LOB domain-containing protein 42
XLOC_011594	TCONS_00033403	TCONS_00033403.p1	bHLH	AT1G68920.3	1e-108	bHLH family protein
XLOC_011594	TCONS_00033404	TCONS_00033404.p1	bHLH	AT1G68920.3	1e-108	bHLH family protein
XLOC_011594	TCONS_00033405	TCONS_00033405.p1	bHLH	AT1G68920.3	1e-108	bHLH family protein
XLOC_011594	TCONS_00033406	TCONS_00033406.p1	bHLH	AT1G68920.3	1e-108	bHLH family protein
XLOC_011594	TCONS_00033407	TCONS_00033407.p1	bHLH	AT1G68920.3	1e-106	bHLH family protein
XLOC_011599	TCONS_00033415	TCONS_00033415.p1	bHLH	AT1G69010.1	7e-95	BES1-interacting Myc-like protein 2
XLOC_011599	TCONS_00033416	TCONS_00033416.p1	bHLH	AT1G69010.1	7e-95	BES1-interacting Myc-like protein 2
XLOC_011599	TCONS_00033417	TCONS_00033417.p1	bHLH	AT1G69010.1	3e-95	BES1-interacting Myc-like protein 2
XLOC_011599	TCONS_00033418	TCONS_00033418.p1	bHLH	AT1G69010.1	3e-95	BES1-interacting Myc-like protein 2
XLOC_011599	TCONS_00033419	TCONS_00033419.p1	bHLH	AT1G69010.1	3e-95	BES1-interacting Myc-like protein 2
XLOC_011599	TCONS_00033420	TCONS_00033420.p1	bHLH	AT1G69010.1	7e-95	BES1-interacting Myc-like protein 2
XLOC_011607	TCONS_00033442	TCONS_00033442.p1	SBP	AT1G69170.1	3e-66	SBP family protein
XLOC_011607	TCONS_00033443	TCONS_00033443.p1	SBP	AT1G69170.1	3e-66	SBP family protein
XLOC_011637	TCONS_00033544	TCONS_00033544.p1	WRKY	AT2G03340.1	1e-151	WRKY DNA-binding protein 3
XLOC_011637	TCONS_00033546	TCONS_00033546.p1	WRKY	AT2G03340.1	1e-150	WRKY DNA-binding protein 3
XLOC_011637	TCONS_00033547	TCONS_00033547.p1	WRKY	AT2G03340.1	1e-138	WRKY DNA-binding protein 3
XLOC_011657	TCONS_00033605	TCONS_00033605.p1	Dof	AT5G39660.1	8e-83	cycling DOF factor 2
XLOC_011657	TCONS_00033606	TCONS_00033606.p1	Dof	AT5G39660.1	6e-83	cycling DOF factor 2
XLOC_011657	TCONS_00033607	TCONS_00033607.p1	Dof	AT5G39660.1	6e-83	cycling DOF factor 2
XLOC_011674	TCONS_00033655	TCONS_00033655.p1	NAC	AT5G64530.1	3e-39	xylem NAC domain 1
XLOC_011796	TCONS_00033938	TCONS_00033938.p1	GATA	AT3G24050.1	5e-48	GATA transcription factor 1
XLOC_011810	TCONS_00033962	TCONS_00033962.p1	WRKY	AT2G47260.1	7e-52	WRKY DNA-binding protein 23
XLOC_011915	TCONS_00034268	TCONS_00034268.p1	GRAS	AT5G48150.1	0	GRAS family protein
XLOC_011915	TCONS_00034269	TCONS_00034269.p1	GRAS	AT5G48150.1	0	GRAS family protein
XLOC_011915	TCONS_00034270	TCONS_00034270.p1	GRAS	AT5G48150.1	0	GRAS family protein
XLOC_012046	TCONS_00034667	TCONS_00034667.p1	GRAS	AT5G48150.1	0	GRAS family protein
XLOC_012046	TCONS_00034668	TCONS_00034668.p1	GRAS	AT5G48150.1	0	GRAS family protein
XLOC_012046	TCONS_00034669	TCONS_00034669.p1	GRAS	AT5G48150.1	0	GRAS family protein
XLOC_012046	TCONS_00034670	TCONS_00034670.p1	GRAS	AT5G48150.1	0	GRAS family protein
XLOC_012093	TCONS_00034868	TCONS_00034868.p1	YABBY	AT1G23420.1	2e-43	YABBY family protein
XLOC_012093	TCONS_00034869	TCONS_00034869.p1	YABBY	AT1G23420.1	2e-66	YABBY family protein
XLOC_012093	TCONS_00034870	TCONS_00034870.p1	YABBY	AT1G23420.1	1e-41	YABBY family protein
XLOC_012096	TCONS_00034881	TCONS_00034881.p1	bHLH	AT2G16910.1	1e-31	bHLH family protein
XLOC_012096	TCONS_00034882	TCONS_00034882.p1	bHLH	AT2G16910.1	6e-34	bHLH family protein
XLOC_012096	TCONS_00034883	TCONS_00034883.p1	bHLH	AT1G10610.1	9e-57	bHLH family protein
XLOC_012096	TCONS_00034884	TCONS_00034884.p1	bHLH	AT1G10610.1	4e-57	bHLH family protein
XLOC_012096	TCONS_00034885	TCONS_00034885.p1	bHLH	AT1G10610.1	6e-57	bHLH family protein
XLOC_012183	TCONS_00035158	TCONS_00035158.p1	SBP	AT5G43270.1	7e-65	squamosa promoter binding protein-like 2
XLOC_012183	TCONS_00035159	TCONS_00035159.p1	SBP	AT5G43270.1	7e-65	squamosa promoter binding protein-like 2
XLOC_012183	TCONS_00035160	TCONS_00035160.p1	SBP	AT5G43270.1	7e-65	squamosa promoter binding protein-like 2
XLOC_012183	TCONS_00035161	TCONS_00035161.p1	SBP	AT5G43270.1	7e-65	squamosa promoter binding protein-like 2
XLOC_012183	TCONS_00035162	TCONS_00035162.p1	SBP	AT5G43270.1	7e-65	squamosa promoter binding protein-like 2
XLOC_012183	TCONS_00035163	TCONS_00035163.p1	SBP	AT5G43270.1	7e-65	squamosa promoter binding protein-like 2
XLOC_012183	TCONS_00035164	TCONS_00035164.p1	SBP	AT5G43270.1	7e-65	squamosa promoter binding protein-like 2
XLOC_012183	TCONS_00035165	TCONS_00035165.p1	SBP	AT5G43270.1	7e-65	squamosa promoter binding protein-like 2
XLOC_012187	TCONS_00035171	TCONS_00035171.p2	CAMTA	AT1G67310.1	2e-63	Calmodulin-binding transcription activator protein with CG-1 and Ankyrin domains
XLOC_012187	TCONS_00035173	TCONS_00035173.p1	CAMTA	AT1G67310.1	0	Calmodulin-binding transcription activator protein with CG-1 and Ankyrin domains
XLOC_012191	TCONS_00035183	TCONS_00035183.p1	SBP	AT5G50670.1	3e-50	SBP family protein
XLOC_012191	TCONS_00035184	TCONS_00035184.p1	SBP	AT5G50670.1	3e-50	SBP family protein
XLOC_012191	TCONS_00035185	TCONS_00035185.p1	SBP	AT5G50670.1	3e-50	SBP family protein
XLOC_012255	TCONS_00035385	TCONS_00035385.p1	bHLH	AT1G59640.1	2e-93	BIG PETAL P
XLOC_012382	TCONS_00035825	TCONS_00035825.p1	bZIP	AT1G68640.1	1e-167	bZIP family protein
XLOC_012382	TCONS_00035826	TCONS_00035826.p1	bZIP	AT1G68640.1	1e-168	bZIP family protein
XLOC_012382	TCONS_00035827	TCONS_00035827.p1	bZIP	AT1G68640.1	1e-168	bZIP family protein
XLOC_012382	TCONS_00035828	TCONS_00035828.p1	bZIP	AT1G68640.1	1e-169	bZIP family protein
XLOC_012382	TCONS_00035829	TCONS_00035829.p1	bZIP	AT1G68640.1	1e-171	bZIP family protein
XLOC_012382	TCONS_00035830	TCONS_00035830.p2	bZIP	AT3G12250.1	1e-17	TGACG motif-binding factor 6
XLOC_012390	TCONS_00035857	TCONS_00035857.p1	NAC	AT1G25580.1	0	NAC family protein
XLOC_012392	TCONS_00035859	TCONS_00035859.p1	bHLH	AT1G68810.1	1e-104	bHLH family protein
XLOC_012392	TCONS_00035860	TCONS_00035860.p1	bHLH	AT1G68810.1	1e-105	bHLH family protein
XLOC_012392	TCONS_00035861	TCONS_00035861.p1	bHLH	AT1G68810.1	1e-105	bHLH family protein
XLOC_012442	TCONS_00036035	TCONS_00036035.p1	YABBY	AT1G69180.1	5e-63	YABBY family protein
XLOC_012442	TCONS_00036036	TCONS_00036036.p1	YABBY	AT1G69180.1	6e-61	YABBY family protein
XLOC_012466	TCONS_00036124	TCONS_00036124.p1	WRKY	AT1G69310.2	1e-68	WRKY DNA-binding protein 57
XLOC_012466	TCONS_00036125	TCONS_00036125.p1	WRKY	AT1G69310.2	1e-68	WRKY DNA-binding protein 57
XLOC_012466	TCONS_00036126	TCONS_00036126.p1	WRKY	AT1G69310.2	1e-68	WRKY DNA-binding protein 57
XLOC_012466	TCONS_00036127	TCONS_00036127.p1	WRKY	AT1G69310.2	1e-68	WRKY DNA-binding protein 57
XLOC_012466	TCONS_00036128	TCONS_00036128.p1	WRKY	AT1G69310.2	1e-68	WRKY DNA-binding protein 57
XLOC_012466	TCONS_00036129	TCONS_00036129.p1	WRKY	AT1G69310.2	1e-68	WRKY DNA-binding protein 57
XLOC_012466	TCONS_00036130	TCONS_00036130.p1	WRKY	AT1G69310.2	1e-68	WRKY DNA-binding protein 57
XLOC_012466	TCONS_00036131	TCONS_00036131.p1	WRKY	AT1G69310.2	1e-68	WRKY DNA-binding protein 57
XLOC_012494	TCONS_00036241	TCONS_00036241.p1	NAC	AT1G69490.1	1e-113	NAC-like, activated by AP3/PI
XLOC_012494	TCONS_00036242	TCONS_00036242.p1	NAC	AT1G69490.1	1e-102	NAC-like, activated by AP3/PI
XLOC_012494	TCONS_00036243	TCONS_00036243.p1	NAC	AT1G69490.1	5e-91	NAC-like, activated by AP3/PI
XLOC_012494	TCONS_00036244	TCONS_00036244.p1	NAC	AT1G69490.1	1e-113	NAC-like, activated by AP3/PI
XLOC_012504	TCONS_00036274	TCONS_00036274.p1	NF-YB	AT2G13570.1	4e-59	nuclear factor Y, subunit B7
XLOC_012592	TCONS_00036362	TCONS_00036362.p1	GeBP	AT5G28040.1	9e-18	DNA-binding storekeeper protein-related transcriptional regulator
XLOC_012605	TCONS_00036375	TCONS_00036375.p1	NAC	AT2G24430.2	0.0001	NAC domain containing protein 38
XLOC_012615	TCONS_00036385	TCONS_00036385.p1	bHLH	AT1G01260.1	0	bHLH family protein
XLOC_012630	TCONS_00036400	TCONS_00036400.p1	NAC	AT5G04410.1	7e-13	NAC domain containing protein 2
XLOC_012742	TCONS_00036512	TCONS_00036512.p1	NF-YC	AT5G43250.1	6e-50	nuclear factor Y, subunit C13
XLOC_012798	TCONS_00036568	TCONS_00036568.p1	TCP	AT1G69690.1	3e-51	TCP family protein
XLOC_012810	TCONS_00036580	TCONS_00036580.p1	ZF-HD	AT1G69600.1	2e-57	zinc finger homeodomain 1
XLOC_012852	TCONS_00036622	TCONS_00036622.p1	TCP	AT1G68800.1	2e-32	TCP domain protein 12
XLOC_012868	TCONS_00036638	TCONS_00036638.p1	bZIP	AT3G30530.1	6e-46	basic leucine-zipper 42
XLOC_012940	TCONS_00036777	TCONS_00036777.p1	GATA	AT1G08010.2	3e-52	GATA transcription factor 11
XLOC_012940	TCONS_00036778	TCONS_00036778.p1	GATA	AT1G08010.2	3e-52	GATA transcription factor 11
XLOC_013012	TCONS_00036986	TCONS_00036986.p1	NF-YB	AT2G27470.1	1e-39	nuclear factor Y, subunit B11
XLOC_013023	TCONS_00037016	TCONS_00037016.p1	NAC	AT2G27300.1	2e-84	NTM1-like 8
XLOC_013023	TCONS_00037017	TCONS_00037017.p1	NAC	AT2G27300.1	8e-86	NTM1-like 8
XLOC_013023	TCONS_00037018	TCONS_00037018.p1	NAC	AT3G44290.1	7e-83	NAC domain containing protein 60
XLOC_013038	TCONS_00037050	TCONS_00037050.p1	YABBY	AT1G08465.1	7e-72	YABBY family protein
XLOC_013038	TCONS_00037051	TCONS_00037051.p1	YABBY	AT1G08465.1	4e-63	YABBY family protein
XLOC_013039	TCONS_00037052	TCONS_00037052.p1	YABBY	AT2G26580.1	3e-60	YABBY family protein
XLOC_013039	TCONS_00037053	TCONS_00037053.p1	YABBY	AT1G08465.1	3e-70	YABBY family protein
XLOC_013039	TCONS_00037054	TCONS_00037054.p1	YABBY	AT1G08465.1	1e-25	YABBY family protein
XLOC_013092	TCONS_00037284	TCONS_00037284.p1	Dof	AT2G28510.1	1e-46	Dof family protein
XLOC_013092	TCONS_00037285	TCONS_00037285.p1	Dof	AT5G60200.1	2e-46	TARGET OF MONOPTEROS 6
XLOC_013148	TCONS_00037409	TCONS_00037409.p1	Dof	AT3G55370.1	2e-47	OBF-binding protein 3
XLOC_013148	TCONS_00037410	TCONS_00037410.p1	Dof	AT2G37590.1	3e-45	DNA binding with one finger 2.4
XLOC_013160	TCONS_00037437	TCONS_00037437.p1	NF-YA	AT5G12840.2	1e-56	nuclear factor Y, subunit A1
XLOC_013160	TCONS_00037438	TCONS_00037438.p1	NF-YA	AT5G12840.2	1e-56	nuclear factor Y, subunit A1
XLOC_013160	TCONS_00037439	TCONS_00037439.p1	NF-YA	AT5G12840.2	1e-56	nuclear factor Y, subunit A1
XLOC_013190	TCONS_00037514	TCONS_00037514.p1	SRS	AT5G12330.4	1e-81	Lateral root primordium (LRP) protein-related
XLOC_013190	TCONS_00037515	TCONS_00037515.p1	SRS	AT5G12330.4	3e-44	Lateral root primordium (LRP) protein-related
XLOC_013190	TCONS_00037516	TCONS_00037516.p1	SRS	AT5G12330.4	2e-69	Lateral root primordium (LRP) protein-related
XLOC_013190	TCONS_00037517	TCONS_00037517.p1	SRS	AT5G12330.3	7e-43	Lateral root primordium (LRP) protein-related
XLOC_013190	TCONS_00037518	TCONS_00037518.p1	SRS	AT5G12330.4	1e-81	Lateral root primordium (LRP) protein-related
XLOC_013190	TCONS_00037519	TCONS_00037519.p1	SRS	AT5G12330.4	2e-95	Lateral root primordium (LRP) protein-related
XLOC_013204	TCONS_00037567	TCONS_00037567.p3	Nin-like	AT1G76350.1	4e-17	Nin-like family protein
XLOC_013204	TCONS_00037568	TCONS_00037568.p3	Nin-like	AT1G76350.1	4e-17	Nin-like family protein
XLOC_013204	TCONS_00037569	TCONS_00037569.p3	Nin-like	AT1G76350.1	4e-17	Nin-like family protein
XLOC_013204	TCONS_00037570	TCONS_00037570.p4	Nin-like	AT1G76350.1	4e-17	Nin-like family protein
XLOC_013204	TCONS_00037571	TCONS_00037571.p4	Nin-like	AT1G76350.1	4e-17	Nin-like family protein
XLOC_013204	TCONS_00037572	TCONS_00037572.p3	Nin-like	AT1G76350.1	4e-17	Nin-like family protein
XLOC_013204	TCONS_00037573	TCONS_00037573.p3	Nin-like	AT1G76350.1	4e-17	Nin-like family protein
XLOC_013204	TCONS_00037574	TCONS_00037574.p3	Nin-like	AT1G76350.1	4e-17	Nin-like family protein
XLOC_013204	TCONS_00037575	TCONS_00037575.p3	Nin-like	AT1G76350.1	4e-17	Nin-like family protein
XLOC_013204	TCONS_00037576	TCONS_00037576.p3	Nin-like	AT1G76350.1	4e-17	Nin-like family protein
XLOC_013204	TCONS_00037577	TCONS_00037577.p3	Nin-like	AT1G76350.1	4e-17	Nin-like family protein
XLOC_013204	TCONS_00037578	TCONS_00037578.p3	Nin-like	AT1G76350.1	4e-17	Nin-like family protein
XLOC_013204	TCONS_00037579	TCONS_00037579.p3	Nin-like	AT1G76350.1	4e-17	Nin-like family protein
XLOC_013206	TCONS_00037587	TCONS_00037587.p1	Nin-like	AT1G20640.2	5e-13	Nin-like family protein
XLOC_013206	TCONS_00037588	TCONS_00037588.p1	Nin-like	AT1G20640.2	5e-13	Nin-like family protein
XLOC_013206	TCONS_00037589	TCONS_00037589.p1	Nin-like	AT1G20640.2	5e-13	Nin-like family protein
XLOC_013206	TCONS_00037590	TCONS_00037590.p1	Nin-like	AT1G20640.2	5e-13	Nin-like family protein
XLOC_013206	TCONS_00037591	TCONS_00037591.p1	Nin-like	AT1G20640.2	5e-13	Nin-like family protein
XLOC_013206	TCONS_00037592	TCONS_00037592.p2	Nin-like	AT4G38340.1	5e-06	Nin-like family protein
XLOC_013206	TCONS_00037593	TCONS_00037593.p1	Nin-like	AT1G20640.2	5e-13	Nin-like family protein
XLOC_013242	TCONS_00037722	TCONS_00037722.p1	Nin-like	AT2G43500.1	0	Nin-like family protein
XLOC_013242	TCONS_00037723	TCONS_00037723.p2	Nin-like	AT3G59580.1	9e-98	Nin-like family protein
XLOC_013260	TCONS_00037803	TCONS_00037803.p1	bHLH	AT1G49770.1	3e-60	bHLH family protein
XLOC_013260	TCONS_00037804	TCONS_00037804.p1	bHLH	AT1G49770.1	4e-54	bHLH family protein
XLOC_013306	TCONS_00038014	TCONS_00038014.p1	NF-YA	AT5G12840.2	4e-39	nuclear factor Y, subunit A1
XLOC_013306	TCONS_00038015	TCONS_00038015.p1	NF-YA	AT5G12840.2	3e-39	nuclear factor Y, subunit A1
XLOC_013306	TCONS_00038016	TCONS_00038016.p2	NF-YA	AT3G20910.1	2e-34	nuclear factor Y, subunit A9
XLOC_013306	TCONS_00038017	TCONS_00038017.p2	NF-YA	AT3G20910.1	2e-34	nuclear factor Y, subunit A9
XLOC_013368	TCONS_00038174	TCONS_00038174.p1	SBP	AT3G60030.1	0	squamosa promoter-binding protein-like 12
XLOC_013379	TCONS_00038197	TCONS_00038197.p1	WRKY	AT2G47260.1	1e-51	WRKY DNA-binding protein 23
XLOC_013408	TCONS_00038295	TCONS_00038295.p1	bHLH	AT3G06120.1	4e-88	bHLH family protein
XLOC_013408	TCONS_00038296	TCONS_00038296.p1	bHLH	AT3G06120.1	4e-88	bHLH family protein
XLOC_013408	TCONS_00038297	TCONS_00038297.p1	bHLH	AT3G06120.1	4e-88	bHLH family protein
XLOC_013472	TCONS_00038484	TCONS_00038484.p1	bHLH	AT2G31210.1	1e-98	bHLH family protein
XLOC_013472	TCONS_00038485	TCONS_00038485.p1	bHLH	AT2G31210.1	1e-94	bHLH family protein
XLOC_013473	TCONS_00038486	TCONS_00038486.p1	bHLH	AT1G06170.2	1e-56	bHLH family protein
XLOC_013497	TCONS_00038547	TCONS_00038547.p1	LBD	AT3G03760.1	4e-71	LOB domain-containing protein 20
XLOC_013537	TCONS_00038648	TCONS_00038648.p1	FAR1	AT2G27110.2	0	FAR1-related sequence 3
XLOC_013537	TCONS_00038649	TCONS_00038649.p1	FAR1	AT2G27110.2	0	FAR1-related sequence 3
XLOC_013537	TCONS_00038650	TCONS_00038650.p1	FAR1	AT2G27110.2	0	FAR1-related sequence 3
XLOC_013537	TCONS_00038651	TCONS_00038651.p1	FAR1	AT2G27110.2	0	FAR1-related sequence 3
XLOC_013540	TCONS_00038655	TCONS_00038655.p1	EIL	AT3G20770.1	0	EIL family protein
XLOC_013540	TCONS_00038656	TCONS_00038656.p1	EIL	AT3G20770.1	0	EIL family protein
XLOC_013547	TCONS_00038674	TCONS_00038674.p1	NF-YC	AT3G12480.1	1e-66	nuclear factor Y, subunit C11
XLOC_013580	TCONS_00038768	TCONS_00038768.p1	bHLH	AT1G01260.1	1e-166	bHLH family protein
XLOC_013580	TCONS_00038769	TCONS_00038769.p1	bHLH	AT1G01260.1	0	bHLH family protein
XLOC_013580	TCONS_00038770	TCONS_00038770.p1	bHLH	AT1G01260.1	0	bHLH family protein
XLOC_013599	TCONS_00038817	TCONS_00038817.p1	WRKY	AT4G23810.1	7e-19	WRKY family protein
XLOC_013599	TCONS_00038817	TCONS_00038817.p3	WRKY	AT4G11070.1	1e-15	WRKY family protein
XLOC_013599	TCONS_00038818	TCONS_00038818.p1	WRKY	AT4G11070.1	4e-40	WRKY family protein
XLOC_013636	TCONS_00038934	TCONS_00038934.p1	BES1	AT2G45880.1	0	beta-amylase 7
XLOC_013636	TCONS_00038935	TCONS_00038935.p1	BES1	AT2G45880.1	0	beta-amylase 7
XLOC_013636	TCONS_00038936	TCONS_00038936.p1	BES1	AT2G45880.1	0	beta-amylase 7
XLOC_013636	TCONS_00038937	TCONS_00038937.p1	BES1	AT2G45880.1	0	beta-amylase 7
XLOC_013636	TCONS_00038938	TCONS_00038938.p1	BES1	AT2G45880.1	0	beta-amylase 7
XLOC_013641	TCONS_00038946	TCONS_00038946.p1	NAC	AT1G71930.1	3e-17	vascular related NAC-domain protein 7
XLOC_013641	TCONS_00038947	TCONS_00038947.p1	NAC	AT1G71930.1	2e-15	vascular related NAC-domain protein 7
XLOC_013689	TCONS_00039106	TCONS_00039106.p1	LBD	AT4G00210.1	1e-61	LOB domain-containing protein 31
XLOC_013708	TCONS_00039163	TCONS_00039163.p1	YABBY	AT2G45190.1	1e-88	YABBY family protein
XLOC_013715	TCONS_00039174	TCONS_00039174.p1	bHLH	AT4G00050.1	1e-107	bHLH family protein
XLOC_013715	TCONS_00039175	TCONS_00039175.p1	bHLH	AT4G00050.1	1e-104	bHLH family protein
XLOC_013715	TCONS_00039176	TCONS_00039176.p1	bHLH	AT4G00050.1	4e-22	bHLH family protein
XLOC_013818	TCONS_00039424	TCONS_00039424.p1	GRAS	AT5G59450.1	0	GRAS family protein
XLOC_013818	TCONS_00039425	TCONS_00039425.p1	GRAS	AT5G59450.1	0	GRAS family protein
XLOC_013818	TCONS_00039426	TCONS_00039426.p1	GRAS	AT5G59450.1	0	GRAS family protein
XLOC_013818	TCONS_00039427	TCONS_00039427.p1	GRAS	AT5G59450.1	0	GRAS family protein
XLOC_013818	TCONS_00039429	TCONS_00039429.p1	GRAS	AT5G59450.1	0	GRAS family protein
XLOC_013857	TCONS_00039578	TCONS_00039578.p1	bHLH	AT1G09530.2	3e-78	phytochrome interacting factor 3
XLOC_013857	TCONS_00039579	TCONS_00039579.p1	bHLH	AT1G09530.2	3e-78	phytochrome interacting factor 3
XLOC_013873	TCONS_00039634	TCONS_00039634.p1	NAC	AT2G02450.2	1e-123	NAC domain containing protein 35
XLOC_013887	TCONS_00039671	TCONS_00039671.p1	ZF-HD	AT1G14440.1	2e-82	homeobox protein 31
XLOC_013887	TCONS_00039672	TCONS_00039672.p1	ZF-HD	AT1G14440.1	2e-82	homeobox protein 31
XLOC_013887	TCONS_00039673	TCONS_00039673.p1	ZF-HD	AT1G14440.1	2e-82	homeobox protein 31
XLOC_013887	TCONS_00039674	TCONS_00039674.p1	ZF-HD	AT1G14440.1	1e-65	homeobox protein 31
XLOC_013888	TCONS_00039676	TCONS_00039676.p2	NAC	AT1G77450.1	4e-24	NAC domain containing protein 32
XLOC_013888	TCONS_00039678	TCONS_00039678.p3	NAC	AT1G77450.1	4e-24	NAC domain containing protein 32
XLOC_013897	TCONS_00039707	TCONS_00039707.p1	FAR1	AT1G10240.1	0	FAR1-related sequence 11
XLOC_013897	TCONS_00039708	TCONS_00039708.p1	FAR1	AT1G10240.1	0	FAR1-related sequence 11
XLOC_013897	TCONS_00039709	TCONS_00039709.p1	FAR1	AT1G10240.1	0	FAR1-related sequence 11
XLOC_013897	TCONS_00039710	TCONS_00039710.p2	FAR1	AT1G10240.1	0	FAR1-related sequence 11
XLOC_013897	TCONS_00039711	TCONS_00039711.p1	FAR1	AT1G10240.1	0	FAR1-related sequence 11
XLOC_013897	TCONS_00039712	TCONS_00039712.p2	FAR1	AT1G10240.1	2e-89	FAR1-related sequence 11
XLOC_013949	TCONS_00039847	TCONS_00039847.p1	bZIP	AT1G03970.1	6e-45	G-box binding factor 4
XLOC_013964	TCONS_00039888	TCONS_00039888.p1	CAMTA	AT5G64220.2	0	Calmodulin-binding transcription activator protein with CG-1 and Ankyrin domains
XLOC_013964	TCONS_00039889	TCONS_00039889.p1	CAMTA	AT5G64220.2	0	Calmodulin-binding transcription activator protein with CG-1 and Ankyrin domains
XLOC_013964	TCONS_00039890	TCONS_00039890.p2	CAMTA	AT5G64220.2	2e-82	Calmodulin-binding transcription activator protein with CG-1 and Ankyrin domains
XLOC_013964	TCONS_00039891	TCONS_00039891.p1	CAMTA	AT5G64220.2	0	Calmodulin-binding transcription activator protein with CG-1 and Ankyrin domains
XLOC_013964	TCONS_00039892	TCONS_00039892.p2	CAMTA	AT5G64220.2	2e-82	Calmodulin-binding transcription activator protein with CG-1 and Ankyrin domains
XLOC_013964	TCONS_00039893	TCONS_00039893.p1	CAMTA	AT5G64220.2	0	Calmodulin-binding transcription activator protein with CG-1 and Ankyrin domains
XLOC_013990	TCONS_00039962	TCONS_00039962.p1	GATA	AT3G21175.2	3e-88	ZIM-like 1
XLOC_013991	TCONS_00039963	TCONS_00039963.p1	GATA	AT3G21175.1	2e-41	ZIM-like 1
XLOC_013991	TCONS_00039964	TCONS_00039964.p1	GATA	AT3G21175.2	5e-58	ZIM-like 1
XLOC_013991	TCONS_00039965	TCONS_00039965.p1	GATA	AT3G21175.1	2e-41	ZIM-like 1
XLOC_013991	TCONS_00039966	TCONS_00039966.p1	GATA	AT3G21175.2	7e-58	ZIM-like 1
XLOC_013991	TCONS_00039967	TCONS_00039967.p1	GATA	AT3G21175.2	3e-58	ZIM-like 1
XLOC_013991	TCONS_00039968	TCONS_00039968.p1	GATA	AT3G21175.1	3e-41	ZIM-like 1
XLOC_013991	TCONS_00039969	TCONS_00039969.p1	GATA	AT3G21175.2	5e-58	ZIM-like 1
XLOC_014030	TCONS_00040085	TCONS_00040085.p1	LBD	AT4G37540.1	3e-70	LOB domain-containing protein 39
XLOC_014059	TCONS_00040181	TCONS_00040181.p2	bZIP	AT1G49720.1	2e-71	abscisic acid responsive element-binding factor 1
XLOC_014059	TCONS_00040182	TCONS_00040182.p1	bZIP	AT1G49720.1	2e-71	abscisic acid responsive element-binding factor 1
XLOC_014059	TCONS_00040183	TCONS_00040183.p1	bZIP	AT1G49720.1	2e-71	abscisic acid responsive element-binding factor 1
XLOC_014112	TCONS_00040324	TCONS_00040324.p1	bHLH	AT4G34530.1	5e-61	cryptochrome-interacting basic-helix-loop-helix 1
XLOC_014130	TCONS_00040364	TCONS_00040364.p1	GATA	AT5G66320.2	4e-64	GATA transcription factor 5
XLOC_014139	TCONS_00040387	TCONS_00040387.p1	BBR-BPC	AT2G21240.1	1e-112	basic pentacysteine 4
XLOC_014139	TCONS_00040388	TCONS_00040388.p1	BBR-BPC	AT2G21240.1	1e-112	basic pentacysteine 4
XLOC_014139	TCONS_00040389	TCONS_00040389.p1	BBR-BPC	AT2G21240.1	1e-112	basic pentacysteine 4
XLOC_014140	TCONS_00040390	TCONS_00040390.p1	bZIP	AT4G38900.3	1e-180	bZIP family protein
XLOC_014140	TCONS_00040391	TCONS_00040391.p1	bZIP	AT4G38900.3	1e-180	bZIP family protein
XLOC_014140	TCONS_00040392	TCONS_00040392.p1	bZIP	AT4G38900.3	1e-166	bZIP family protein
XLOC_014140	TCONS_00040393	TCONS_00040393.p1	bZIP	AT4G38900.3	1e-166	bZIP family protein
XLOC_014175	TCONS_00040486	TCONS_00040486.p1	bZIP	AT2G16770.1	1e-109	bZIP family protein
XLOC_014175	TCONS_00040487	TCONS_00040487.p1	bZIP	AT2G16770.1	1e-108	bZIP family protein
XLOC_014175	TCONS_00040488	TCONS_00040488.p1	bZIP	AT2G16770.1	1e-109	bZIP family protein
XLOC_014197	TCONS_00040554	TCONS_00040554.p1	Nin-like	AT4G35270.1	0	Nin-like family protein
XLOC_014197	TCONS_00040555	TCONS_00040555.p1	Nin-like	AT4G35270.1	0	Nin-like family protein
XLOC_014197	TCONS_00040556	TCONS_00040556.p1	Nin-like	AT4G35270.1	0	Nin-like family protein
XLOC_014197	TCONS_00040557	TCONS_00040557.p1	Nin-like	AT4G35270.1	0	Nin-like family protein
XLOC_014197	TCONS_00040558	TCONS_00040558.p1	Nin-like	AT4G35270.1	0	Nin-like family protein
XLOC_014197	TCONS_00040559	TCONS_00040559.p1	Nin-like	AT4G35270.1	0	Nin-like family protein
XLOC_014197	TCONS_00040560	TCONS_00040560.p1	Nin-like	AT4G35270.1	0	Nin-like family protein
XLOC_014197	TCONS_00040561	TCONS_00040561.p1	Nin-like	AT4G35270.1	0	Nin-like family protein
XLOC_014197	TCONS_00040562	TCONS_00040562.p1	Nin-like	AT4G35270.1	0	Nin-like family protein
XLOC_014208	TCONS_00040625	TCONS_00040625.p1	GATA	AT4G32890.1	3e-88	GATA transcription factor 9
XLOC_014308	TCONS_00041007	TCONS_00041007.p1	bZIP	AT1G08320.2	0	bZIP family protein
XLOC_014308	TCONS_00041008	TCONS_00041008.p1	bZIP	AT1G08320.3	0	bZIP family protein
XLOC_014308	TCONS_00041009	TCONS_00041009.p1	bZIP	AT1G08320.3	0	bZIP family protein
XLOC_014308	TCONS_00041010	TCONS_00041010.p1	bZIP	AT1G08320.3	0	bZIP family protein
XLOC_014308	TCONS_00041011	TCONS_00041011.p1	bZIP	AT1G08320.3	0	bZIP family protein
XLOC_014308	TCONS_00041012	TCONS_00041012.p1	bZIP	AT1G08320.3	0	bZIP family protein
XLOC_014308	TCONS_00041013	TCONS_00041013.p1	bZIP	AT1G08320.3	0	bZIP family protein
XLOC_014308	TCONS_00041014	TCONS_00041014.p1	bZIP	AT1G08320.3	0	bZIP family protein
XLOC_014321	TCONS_00041049	TCONS_00041049.p1	NAC	AT5G22380.1	1e-71	NAC domain containing protein 90
XLOC_014321	TCONS_00041050	TCONS_00041050.p1	NAC	AT5G22380.1	4e-87	NAC domain containing protein 90
XLOC_014326	TCONS_00041059	TCONS_00041059.p1	E2F/DP	AT5G22220.3	1e-152	E2F transcription factor 1
XLOC_014326	TCONS_00041060	TCONS_00041060.p1	E2F/DP	AT5G22220.2	1e-157	E2F transcription factor 1
XLOC_014390	TCONS_00041281	TCONS_00041281.p1	NF-YC	AT5G19490.1	3e-62	NF-YC family protein
XLOC_014390	TCONS_00041282	TCONS_00041282.p1	NF-YC	AT5G19490.1	5e-59	NF-YC family protein
XLOC_014390	TCONS_00041283	TCONS_00041283.p1	NF-YC	AT5G19490.1	5e-62	NF-YC family protein
XLOC_014405	TCONS_00041314	TCONS_00041314.p1	LBD	AT1G07900.1	1e-29	LOB domain-containing protein 1
XLOC_014405	TCONS_00041315	TCONS_00041315.p1	LBD	AT1G07900.1	1e-76	LOB domain-containing protein 1
XLOC_014407	TCONS_00041318	TCONS_00041318.p1	Dof	AT2G28510.1	9e-42	Dof family protein
XLOC_014407	TCONS_00041319	TCONS_00041319.p1	Dof	AT2G28510.1	3e-49	Dof family protein
XLOC_014469	TCONS_00041512	TCONS_00041512.p1	NAC	AT1G77450.1	7e-49	NAC domain containing protein 32
XLOC_014469	TCONS_00041513	TCONS_00041513.p1	NAC	AT1G77450.1	7e-57	NAC domain containing protein 32
XLOC_014469	TCONS_00041514	TCONS_00041514.p2	NAC	AT3G04070.2	8e-14	NAC domain containing protein 47
XLOC_014469	TCONS_00041514	TCONS_00041514.p3	NAC	AT1G77450.1	2e-40	NAC domain containing protein 32
XLOC_014469	TCONS_00041515	TCONS_00041515.p1	NAC	AT1G77450.1	3e-65	NAC domain containing protein 32
XLOC_014493	TCONS_00041579	TCONS_00041579.p1	bZIP	AT3G12250.1	1e-178	TGACG motif-binding factor 6
XLOC_014522	TCONS_00041692	TCONS_00041692.p1	bHLH	AT1G51140.1	1e-51	bHLH family protein
XLOC_014522	TCONS_00041693	TCONS_00041693.p1	bHLH	AT1G51140.1	7e-49	bHLH family protein
XLOC_014522	TCONS_00041694	TCONS_00041694.p2	bHLH	AT2G42280.1	2e-47	bHLH family protein
XLOC_014522	TCONS_00041695	TCONS_00041695.p2	bHLH	AT2G42280.1	2e-47	bHLH family protein
XLOC_014522	TCONS_00041697	TCONS_00041697.p1	bHLH	AT1G51140.1	4e-52	bHLH family protein
XLOC_014529	TCONS_00041747	TCONS_00041747.p1	LBD	AT1G31320.1	3e-78	LOB domain-containing protein 4
XLOC_014552	TCONS_00041830	TCONS_00041830.p1	bZIP	AT1G49720.1	7e-87	abscisic acid responsive element-binding factor 1
XLOC_014552	TCONS_00041831	TCONS_00041831.p1	bZIP	AT1G49720.1	7e-87	abscisic acid responsive element-binding factor 1
XLOC_014552	TCONS_00041832	TCONS_00041832.p1	bZIP	AT1G49720.1	7e-87	abscisic acid responsive element-binding factor 1
XLOC_014552	TCONS_00041833	TCONS_00041833.p1	bZIP	AT1G49720.1	7e-87	abscisic acid responsive element-binding factor 1
XLOC_014584	TCONS_00041935	TCONS_00041935.p1	bHLH	AT2G42280.1	1e-62	bHLH family protein
XLOC_014666	TCONS_00042249	TCONS_00042249.p1	WRKY	AT1G29280.1	6e-34	WRKY DNA-binding protein 65
XLOC_014666	TCONS_00042250	TCONS_00042250.p1	WRKY	AT2G34830.1	2e-15	WRKY DNA-binding protein 35
XLOC_014666	TCONS_00042251	TCONS_00042251.p1	WRKY	AT1G29280.1	2e-34	WRKY DNA-binding protein 65
XLOC_014672	TCONS_00042275	TCONS_00042275.p1	bZIP	AT3G62420.1	1e-42	basic region/leucine zipper motif 53
XLOC_014672	TCONS_00042276	TCONS_00042276.p1	bZIP	AT3G62420.1	1e-42	basic region/leucine zipper motif 53
XLOC_014689	TCONS_00042314	TCONS_00042314.p1	NF-YC	AT1G08970.3	2e-86	nuclear factor Y, subunit C9
XLOC_014718	TCONS_00042391	TCONS_00042391.p2	SBP	AT5G18830.2	1e-133	squamosa promoter binding protein-like 7
XLOC_014718	TCONS_00042392	TCONS_00042392.p1	SBP	AT5G18830.2	0	squamosa promoter binding protein-like 7
XLOC_014759	TCONS_00042546	TCONS_00042546.p1	bHLH	AT1G72210.1	5e-75	bHLH family protein
XLOC_014801	TCONS_00042748	TCONS_00042748.p1	GeBP	AT5G28040.1	1e-74	DNA-binding storekeeper protein-related transcriptional regulator
XLOC_014821	TCONS_00042839	TCONS_00042839.p1	bZIP	AT5G28770.3	2e-28	bZIP family protein
XLOC_014821	TCONS_00042840	TCONS_00042840.p1	bZIP	AT5G28770.2	1e-71	bZIP family protein
XLOC_014858	TCONS_00042964	TCONS_00042964.p1	Trihelix	AT3G54390.1	2e-58	sequence-specific DNA binding transcription factors
XLOC_014858	TCONS_00042965	TCONS_00042965.p1	Trihelix	AT3G54390.1	1e-103	sequence-specific DNA binding transcription factors
XLOC_014872	TCONS_00043009	TCONS_00043009.p1	Dof	AT3G61850.4	1e-66	Dof family protein
XLOC_014872	TCONS_00043010	TCONS_00043010.p1	Dof	AT3G61850.4	1e-66	Dof family protein
XLOC_014904	TCONS_00043133	TCONS_00043133.p1	bZIP	AT2G46270.1	1e-119	G-box binding factor 3
XLOC_014904	TCONS_00043134	TCONS_00043134.p1	bZIP	AT2G46270.1	1e-119	G-box binding factor 3
XLOC_014919	TCONS_00043167	TCONS_00043167.p1	WRKY	AT4G01250.1	8e-83	WRKY family protein
XLOC_014950	TCONS_00043269	TCONS_00043269.p1	NAC	AT1G71930.1	1e-16	vascular related NAC-domain protein 7
XLOC_014987	TCONS_00043418	TCONS_00043418.p1	LBD	AT2G45420.1	4e-85	LOB domain-containing protein 18
XLOC_014987	TCONS_00043419	TCONS_00043419.p1	LBD	AT2G45420.1	5e-86	LOB domain-containing protein 18
XLOC_015011	TCONS_00043502	TCONS_00043502.p1	GATA	AT2G45050.1	2e-80	GATA transcription factor 2
XLOC_015013	TCONS_00043504	TCONS_00043504.p1	SBP	AT1G02065.1	7e-82	squamosa promoter binding protein-like 8
XLOC_015013	TCONS_00043505	TCONS_00043505.p1	SBP	AT1G02065.1	2e-82	squamosa promoter binding protein-like 8
XLOC_015013	TCONS_00043506	TCONS_00043506.p1	SBP	AT1G02065.1	7e-83	squamosa promoter binding protein-like 8
XLOC_015115	TCONS_00043842	TCONS_00043842.p1	GATA	AT3G06740.1	4e-29	GATA transcription factor 15
XLOC_015214	TCONS_00044137	TCONS_00044137.p1	TCP	AT1G58100.1	2e-82	TCP family protein
XLOC_015217	TCONS_00044141	TCONS_00044141.p1	bZIP	AT1G58110.1	1e-107	bZIP family protein
XLOC_015261	TCONS_00044290	TCONS_00044290.p1	NAC	AT5G64530.1	1e-91	xylem NAC domain 1
XLOC_015261	TCONS_00044291	TCONS_00044291.p1	NAC	AT5G64530.1	2e-91	xylem NAC domain 1
XLOC_015261	TCONS_00044292	TCONS_00044292.p1	NAC	AT5G64530.1	2e-91	xylem NAC domain 1
XLOC_015358	TCONS_00044636	TCONS_00044636.p1	bZIP	AT1G49720.2	5e-85	abscisic acid responsive element-binding factor 1
XLOC_015358	TCONS_00044637	TCONS_00044637.p1	bZIP	AT4G34000.1	1e-100	abscisic acid responsive elements-binding factor 3
XLOC_015358	TCONS_00044638	TCONS_00044638.p1	bZIP	AT1G49720.2	5e-85	abscisic acid responsive element-binding factor 1
XLOC_015358	TCONS_00044639	TCONS_00044639.p1	bZIP	AT1G49720.2	5e-85	abscisic acid responsive element-binding factor 1
XLOC_015358	TCONS_00044640	TCONS_00044640.p1	bZIP	AT4G34000.1	1e-100	abscisic acid responsive elements-binding factor 3
XLOC_015358	TCONS_00044641	TCONS_00044641.p1	bZIP	AT4G34000.1	1e-100	abscisic acid responsive elements-binding factor 3
XLOC_015358	TCONS_00044642	TCONS_00044642.p1	bZIP	AT1G49720.1	2e-71	abscisic acid responsive element-binding factor 1
XLOC_015432	TCONS_00044831	TCONS_00044831.p1	SRS	AT5G66350.1	1e-55	Lateral root primordium (LRP) protein-related
XLOC_015432	TCONS_00044832	TCONS_00044832.p1	SRS	AT5G33210.2	1e-27	SHI-related sequence 8
XLOC_015432	TCONS_00044833	TCONS_00044833.p1	SRS	AT5G66350.1	2e-55	Lateral root primordium (LRP) protein-related
XLOC_015454	TCONS_00044894	TCONS_00044894.p1	bHLH	AT3G19860.1	3e-91	bHLH family protein
XLOC_015454	TCONS_00044895	TCONS_00044895.p1	bHLH	AT3G19860.1	2e-91	bHLH family protein
XLOC_015454	TCONS_00044896	TCONS_00044896.p1	bHLH	AT3G19860.1	2e-91	bHLH family protein
XLOC_015507	TCONS_00045027	TCONS_00045027.p1	FAR1	AT4G38180.1	0	FAR1-related sequence 5
XLOC_015507	TCONS_00045028	TCONS_00045028.p1	FAR1	AT4G38180.1	0	FAR1-related sequence 5
XLOC_015507	TCONS_00045029	TCONS_00045029.p1	FAR1	AT4G38180.1	0	FAR1-related sequence 5
XLOC_015801	TCONS_00045324	TCONS_00045324.p1	bHLH	AT4G00870.1	1e-80	bHLH family protein
XLOC_015848	TCONS_00045371	TCONS_00045371.p1	GRAS	AT4G00150.1	1e-152	GRAS family protein
XLOC_015881	TCONS_00045404	TCONS_00045404.p1	bZIP	AT3G62420.1	3e-37	basic region/leucine zipper motif 53
XLOC_015910	TCONS_00045433	TCONS_00045433.p1	NAC	AT1G69490.1	7e-16	NAC-like, activated by AP3/PI
XLOC_015991	TCONS_00045514	TCONS_00045514.p1	bZIP	AT1G75390.1	2e-48	basic leucine-zipper 44
XLOC_016126	TCONS_00045835	TCONS_00045835.p1	Nin-like	AT4G24020.1	4e-13	NIN like protein 7
XLOC_016126	TCONS_00045836	TCONS_00045836.p1	Nin-like	AT4G24020.1	4e-13	NIN like protein 7
XLOC_016126	TCONS_00045837	TCONS_00045837.p1	Nin-like	AT4G24020.1	4e-13	NIN like protein 7
XLOC_016205	TCONS_00046051	TCONS_00046051.p1	YABBY	AT2G26580.1	4e-86	YABBY family protein
XLOC_016290	TCONS_00046352	TCONS_00046352.p1	bHLH	AT5G57150.1	2e-86	bHLH family protein
XLOC_016290	TCONS_00046353	TCONS_00046353.p1	bHLH	AT5G57150.1	2e-86	bHLH family protein
XLOC_016337	TCONS_00046507	TCONS_00046507.p1	NAC	AT3G18400.1	2e-24	NAC domain containing protein 58
XLOC_016349	TCONS_00046539	TCONS_00046539.p1	NF-YB	AT5G08190.1	5e-51	nuclear factor Y, subunit B12
XLOC_016349	TCONS_00046541	TCONS_00046541.p1	NF-YB	AT5G08190.1	4e-51	nuclear factor Y, subunit B12
XLOC_016408	TCONS_00046705	TCONS_00046705.p1	Trihelix	AT3G24490.1	3e-75	Trihelix family protein
XLOC_016408	TCONS_00046706	TCONS_00046706.p1	Trihelix	AT3G24490.1	3e-75	Trihelix family protein
XLOC_016408	TCONS_00046707	TCONS_00046707.p1	Trihelix	AT3G24490.1	3e-75	Trihelix family protein
XLOC_016408	TCONS_00046708	TCONS_00046708.p1	Trihelix	AT3G24490.1	3e-75	Trihelix family protein
XLOC_016408	TCONS_00046709	TCONS_00046709.p1	Trihelix	AT3G24490.1	3e-75	Trihelix family protein
XLOC_016487	TCONS_00046921	TCONS_00046921.p1	Trihelix	AT1G76890.2	5e-88	Trihelix family protein
XLOC_016487	TCONS_00046922	TCONS_00046922.p1	Trihelix	AT1G76880.1	5e-66	Trihelix family protein
XLOC_016507	TCONS_00046975	TCONS_00046975.p1	NAC	AT1G34190.1	1e-134	NAC domain containing protein 17
XLOC_016507	TCONS_00046976	TCONS_00046976.p1	NAC	AT1G34190.1	1e-134	NAC domain containing protein 17
XLOC_016507	TCONS_00046977	TCONS_00046977.p1	NAC	AT1G34190.1	1e-107	NAC domain containing protein 17
XLOC_016507	TCONS_00046978	TCONS_00046978.p1	NAC	AT1G34190.1	1e-134	NAC domain containing protein 17
XLOC_016507	TCONS_00046979	TCONS_00046979.p1	NAC	AT1G34190.1	1e-133	NAC domain containing protein 17
XLOC_016507	TCONS_00046980	TCONS_00046980.p1	NAC	AT1G34190.1	7e-78	NAC domain containing protein 17
XLOC_016507	TCONS_00046981	TCONS_00046981.p1	NAC	AT1G34190.1	7e-78	NAC domain containing protein 17
XLOC_016572	TCONS_00047176	TCONS_00047176.p1	bHLH	AT3G50330.1	1e-46	bHLH family protein
XLOC_016578	TCONS_00047193	TCONS_00047193.p1	BES1	AT1G75080.2	1e-121	BES1 family protein
XLOC_016578	TCONS_00047194	TCONS_00047194.p1	BES1	AT1G75080.2	1e-120	BES1 family protein
XLOC_016578	TCONS_00047195	TCONS_00047195.p1	BES1	AT1G75080.2	8e-80	BES1 family protein
XLOC_016640	TCONS_00047404	TCONS_00047404.p1	bHLH	AT1G30670.1	1e-28	bHLH family protein
XLOC_016649	TCONS_00047437	TCONS_00047437.p1	WRKY	AT4G31550.2	1e-118	WRKY DNA-binding protein 11
XLOC_016649	TCONS_00047438	TCONS_00047438.p1	WRKY	AT4G31550.2	3e-83	WRKY DNA-binding protein 11
XLOC_016714	TCONS_00047638	TCONS_00047638.p1	bHLH	AT3G07340.1	1e-83	bHLH family protein
XLOC_016757	TCONS_00047757	TCONS_00047757.p1	GATA	AT3G06740.1	8e-40	GATA transcription factor 15
XLOC_016757	TCONS_00047758	TCONS_00047758.p1	GATA	AT3G06740.1	6e-39	GATA transcription factor 15
XLOC_016787	TCONS_00047879	TCONS_00047879.p1	GRAS	AT1G50420.1	0	scarecrow-like 3
XLOC_016800	TCONS_00047907	TCONS_00047907.p1	bHLH	AT1G51140.1	8e-60	bHLH family protein
XLOC_016800	TCONS_00047908	TCONS_00047908.p1	bHLH	AT1G51140.1	1e-50	bHLH family protein
XLOC_016800	TCONS_00047909	TCONS_00047909.p1	bHLH	AT1G51140.1	8e-60	bHLH family protein
XLOC_016800	TCONS_00047910	TCONS_00047910.p1	bHLH	AT1G51140.1	1e-50	bHLH family protein
XLOC_016801	TCONS_00047911	TCONS_00047911.p1	LBD	AT1G31320.1	2e-68	LOB domain-containing protein 4
XLOC_016826	TCONS_00047995	TCONS_00047995.p1	NAC	AT1G01720.1	1e-52	NAC family protein
XLOC_016826	TCONS_00047996	TCONS_00047996.p1	NAC	AT1G01720.1	1e-52	NAC family protein
XLOC_016900	TCONS_00048230	TCONS_00048230.p1	WRKY	AT4G30935.1	1e-119	WRKY DNA-binding protein 32
XLOC_016904	TCONS_00048236	TCONS_00048236.p1	bHLH	AT2G24260.1	4e-96	LJRHL1-like 1
XLOC_016904	TCONS_00048237	TCONS_00048237.p1	bHLH	AT2G24260.1	4e-96	LJRHL1-like 1
XLOC_016904	TCONS_00048238	TCONS_00048238.p1	bHLH	AT2G24260.1	4e-96	LJRHL1-like 1
XLOC_017091	TCONS_00048940	TCONS_00048940.p1	CPP	AT4G29000.1	1e-113	Tesmin/TSO1-like CXC domain-containing protein
XLOC_017091	TCONS_00048941	TCONS_00048941.p1	CPP	AT4G29000.1	1e-139	Tesmin/TSO1-like CXC domain-containing protein
XLOC_017091	TCONS_00048942	TCONS_00048942.p1	CPP	AT4G29000.1	1e-139	Tesmin/TSO1-like CXC domain-containing protein
XLOC_017091	TCONS_00048943	TCONS_00048943.p1	CPP	AT4G29000.1	1e-151	Tesmin/TSO1-like CXC domain-containing protein
XLOC_017091	TCONS_00048944	TCONS_00048944.p1	CPP	AT4G29000.1	1e-176	Tesmin/TSO1-like CXC domain-containing protein
XLOC_017091	TCONS_00048945	TCONS_00048945.p1	CPP	AT4G29000.1	1e-114	Tesmin/TSO1-like CXC domain-containing protein
XLOC_017091	TCONS_00048946	TCONS_00048946.p1	CPP	AT4G29000.1	1e-114	Tesmin/TSO1-like CXC domain-containing protein
XLOC_017094	TCONS_00048952	TCONS_00048952.p1	bHLH	AT4G29100.1	1e-87	bHLH family protein
XLOC_017159	TCONS_00049193	TCONS_00049193.p1	TCP	AT1G68800.1	9e-26	TCP domain protein 12
XLOC_017159	TCONS_00049194	TCONS_00049194.p1	TCP	AT1G68800.1	9e-26	TCP domain protein 12
XLOC_017159	TCONS_00049195	TCONS_00049195.p1	TCP	AT1G68800.1	9e-26	TCP domain protein 12
XLOC_017172	TCONS_00049245	TCONS_00049245.p1	bHLH	AT1G73830.1	1e-62	BR enhanced expression 3
XLOC_017172	TCONS_00049247	TCONS_00049247.p1	bHLH	AT1G18400.1	5e-58	BR enhanced expression 1
XLOC_017172	TCONS_00049248	TCONS_00049248.p1	bHLH	AT1G18400.1	5e-58	BR enhanced expression 1
XLOC_017172	TCONS_00049249	TCONS_00049249.p1	bHLH	AT1G18400.1	5e-58	BR enhanced expression 1
XLOC_017172	TCONS_00049250	TCONS_00049250.p1	bHLH	AT1G18400.1	5e-58	BR enhanced expression 1
XLOC_017172	TCONS_00049251	TCONS_00049251.p1	bHLH	AT1G18400.1	5e-58	BR enhanced expression 1
XLOC_017255	TCONS_00049601	TCONS_00049601.p1	NF-YA	AT1G54160.1	3e-45	nuclear factor Y, subunit A5
XLOC_017255	TCONS_00049602	TCONS_00049602.p1	NF-YA	AT1G72830.1	4e-42	nuclear factor Y, subunit A3
XLOC_017255	TCONS_00049603	TCONS_00049603.p1	NF-YA	AT1G72830.1	4e-42	nuclear factor Y, subunit A3
XLOC_017255	TCONS_00049604	TCONS_00049604.p1	NF-YA	AT1G54160.1	2e-40	nuclear factor Y, subunit A5
XLOC_017255	TCONS_00049605	TCONS_00049605.p1	NF-YA	AT1G54160.1	2e-40	nuclear factor Y, subunit A5
XLOC_017255	TCONS_00049606	TCONS_00049606.p1	NF-YA	AT1G54160.1	3e-45	nuclear factor Y, subunit A5
XLOC_017255	TCONS_00049607	TCONS_00049607.p1	NF-YA	AT1G72830.1	4e-42	nuclear factor Y, subunit A3
XLOC_017255	TCONS_00049608	TCONS_00049608.p1	NF-YA	AT1G54160.1	3e-45	nuclear factor Y, subunit A5
XLOC_017259	TCONS_00049620	TCONS_00049620.p2	GRAS	AT3G13840.1	2e-59	GRAS family protein
XLOC_017259	TCONS_00049621	TCONS_00049621.p1	GRAS	AT3G13840.1	1e-142	GRAS family protein
XLOC_017259	TCONS_00049622	TCONS_00049622.p1	GRAS	AT3G13840.1	1e-142	GRAS family protein
XLOC_017259	TCONS_00049623	TCONS_00049623.p2	GRAS	AT3G13840.1	8e-69	GRAS family protein
XLOC_017259	TCONS_00049624	TCONS_00049624.p1	GRAS	AT3G13840.1	1e-148	GRAS family protein
XLOC_017259	TCONS_00049625	TCONS_00049625.p2	GRAS	AT3G13840.1	2e-59	GRAS family protein
XLOC_017259	TCONS_00049626	TCONS_00049626.p2	GRAS	AT3G13840.1	5e-59	GRAS family protein
XLOC_017259	TCONS_00049627	TCONS_00049627.p2	GRAS	AT3G13840.1	2e-59	GRAS family protein
XLOC_017311	TCONS_00049827	TCONS_00049827.p1	Trihelix	AT1G76890.2	1e-143	Trihelix family protein
XLOC_017327	TCONS_00049878	TCONS_00049878.p1	WRKY	AT5G64810.1	2e-39	WRKY DNA-binding protein 51
XLOC_017330	TCONS_00049882	TCONS_00049882.p1	NAC	AT1G34190.1	1e-106	NAC domain containing protein 17
XLOC_017330	TCONS_00049883	TCONS_00049883.p1	NAC	AT1G34190.1	1e-109	NAC domain containing protein 17
XLOC_017335	TCONS_00049896	TCONS_00049896.p1	bZIP	AT5G65210.6	1e-141	bZIP family protein
XLOC_017335	TCONS_00049897	TCONS_00049897.p1	bZIP	AT5G65210.2	1e-151	bZIP family protein
XLOC_017335	TCONS_00049898	TCONS_00049898.p1	bZIP	AT5G65210.2	1e-151	bZIP family protein
XLOC_017335	TCONS_00049899	TCONS_00049899.p1	bZIP	AT5G65210.2	1e-151	bZIP family protein
XLOC_017361	TCONS_00050003	TCONS_00050003.p1	bHLH	AT1G22490.1	1e-23	bHLH family protein
XLOC_017361	TCONS_00050004	TCONS_00050004.p1	bHLH	AT1G72210.1	2e-72	bHLH family protein
XLOC_017361	TCONS_00050005	TCONS_00050005.p1	bHLH	AT1G72210.1	9e-59	bHLH family protein
XLOC_017361	TCONS_00050006	TCONS_00050006.p1	bHLH	AT1G72210.1	7e-66	bHLH family protein
XLOC_017361	TCONS_00050007	TCONS_00050007.p1	bHLH	AT1G72210.1	1e-85	bHLH family protein
XLOC_017384	TCONS_00050070	TCONS_00050070.p1	bHLH	AT5G65640.1	9e-69	beta HLH protein 93
XLOC_017384	TCONS_00050071	TCONS_00050071.p1	bHLH	AT5G65640.1	9e-69	beta HLH protein 93
XLOC_017384	TCONS_00050072	TCONS_00050072.p1	bHLH	AT5G65640.2	2e-12	beta HLH protein 93
XLOC_017548	TCONS_00050670	TCONS_00050670.p1	HSF	AT4G13980.1	1e-159	HSF family protein
XLOC_017591	TCONS_00050866	TCONS_00050866.p1	CAMTA	AT4G16150.1	0	calmodulin binding;transcription regulators
XLOC_017591	TCONS_00050866	TCONS_00050866.p2	CAMTA	AT3G16940.1	6e-53	calmodulin binding;transcription regulators
XLOC_017591	TCONS_00050867	TCONS_00050867.p1	CAMTA	AT4G16150.1	0	calmodulin binding;transcription regulators
XLOC_017591	TCONS_00050867	TCONS_00050867.p2	CAMTA	AT3G16940.1	6e-53	calmodulin binding;transcription regulators
XLOC_017591	TCONS_00050868	TCONS_00050868.p2	CAMTA	AT3G16940.1	1e-84	calmodulin binding;transcription regulators
XLOC_017591	TCONS_00050869	TCONS_00050869.p1	CAMTA	AT4G16150.1	0	calmodulin binding;transcription regulators
XLOC_017610	TCONS_00050913	TCONS_00050913.p1	Trihelix	AT3G10040.1	1e-72	sequence-specific DNA binding transcription factors
XLOC_017610	TCONS_00050914	TCONS_00050914.p1	Trihelix	AT3G10040.1	2e-72	sequence-specific DNA binding transcription factors
XLOC_017610	TCONS_00050915	TCONS_00050915.p1	Trihelix	AT3G10040.1	6e-73	sequence-specific DNA binding transcription factors
XLOC_017610	TCONS_00050916	TCONS_00050916.p1	Trihelix	AT3G10040.1	3e-73	sequence-specific DNA binding transcription factors
XLOC_017766	TCONS_00051125	TCONS_00051125.p1	NF-YB	AT2G13570.1	4e-68	nuclear factor Y, subunit B7
XLOC_017867	TCONS_00051226	TCONS_00051226.p1	NAC	AT5G04410.1	3e-20	NAC domain containing protein 2
XLOC_018046	TCONS_00051571	TCONS_00051571.p1	NAC	AT4G28530.1	7e-93	NAC domain containing protein 74
XLOC_018158	TCONS_00051950	TCONS_00051950.p1	Dof	AT2G28510.1	2e-46	Dof family protein
XLOC_018158	TCONS_00051951	TCONS_00051951.p1	Dof	AT5G60200.1	1e-44	TARGET OF MONOPTEROS 6
XLOC_018159	TCONS_00051952	TCONS_00051952.p1	LBD	AT1G07900.1	3e-69	LOB domain-containing protein 1
XLOC_018166	TCONS_00051973	TCONS_00051973.p1	NAC	AT4G27410.2	1e-12	NAC family protein
XLOC_018166	TCONS_00051974	TCONS_00051974.p1	NAC	AT4G27410.2	1e-12	NAC family protein
XLOC_018269	TCONS_00052338	TCONS_00052338.p1	Trihelix	AT2G35640.1	9e-60	Trihelix family protein
XLOC_018269	TCONS_00052339	TCONS_00052339.p1	Trihelix	AT2G35640.1	3e-59	Trihelix family protein
XLOC_018269	TCONS_00052340	TCONS_00052340.p1	Trihelix	AT2G35640.1	5e-82	Trihelix family protein
XLOC_018305	TCONS_00052467	TCONS_00052467.p1	NAC	AT1G65910.1	1e-152	NAC domain containing protein 28
XLOC_018347	TCONS_00052611	TCONS_00052611.p1	GATA	AT1G51600.2	2e-77	ZIM-LIKE 2
XLOC_018347	TCONS_00052612	TCONS_00052612.p1	GATA	AT1G51600.2	3e-84	ZIM-LIKE 2
XLOC_018374	TCONS_00052707	TCONS_00052707.p1	LBD	AT5G67420.1	1e-60	LOB domain-containing protein 37
XLOC_018402	TCONS_00052767	TCONS_00052767.p1	bZIP	AT1G75390.1	3e-47	basic leucine-zipper 44
XLOC_018407	TCONS_00052778	TCONS_00052778.p1	bZIP	AT4G38900.3	1e-165	bZIP family protein
XLOC_018407	TCONS_00052779	TCONS_00052779.p1	bZIP	AT4G38900.3	1e-165	bZIP family protein
XLOC_018418	TCONS_00052814	TCONS_00052814.p2	bZIP	AT4G35040.1	6e-42	bZIP family protein
XLOC_018418	TCONS_00052815	TCONS_00052815.p1	bZIP	AT4G35040.1	6e-42	bZIP family protein
XLOC_018418	TCONS_00052816	TCONS_00052816.p1	bZIP	AT4G35040.1	6e-42	bZIP family protein
XLOC_018418	TCONS_00052817	TCONS_00052817.p1	bZIP	AT4G35040.1	6e-42	bZIP family protein
XLOC_018418	TCONS_00052818	TCONS_00052818.p1	bZIP	AT4G35040.1	6e-42	bZIP family protein
XLOC_018418	TCONS_00052819	TCONS_00052819.p1	bZIP	AT4G35040.1	6e-42	bZIP family protein
XLOC_018418	TCONS_00052820	TCONS_00052820.p1	bZIP	AT4G35040.1	6e-42	bZIP family protein
XLOC_018418	TCONS_00052821	TCONS_00052821.p2	bZIP	AT4G35040.1	6e-42	bZIP family protein
XLOC_018418	TCONS_00052822	TCONS_00052822.p1	bZIP	AT4G35040.1	6e-42	bZIP family protein
XLOC_018418	TCONS_00052823	TCONS_00052823.p1	bZIP	AT4G35040.1	6e-42	bZIP family protein
XLOC_018420	TCONS_00052825	TCONS_00052825.p1	bZIP	AT2G16770.1	4e-89	bZIP family protein
XLOC_018420	TCONS_00052826	TCONS_00052826.p1	bZIP	AT2G16770.1	2e-89	bZIP family protein
XLOC_018420	TCONS_00052827	TCONS_00052827.p1	bZIP	AT2G16770.1	9e-89	bZIP family protein
XLOC_018420	TCONS_00052828	TCONS_00052828.p1	bZIP	AT2G16770.1	9e-89	bZIP family protein
XLOC_018420	TCONS_00052829	TCONS_00052829.p1	bZIP	AT2G16770.1	9e-89	bZIP family protein
XLOC_018432	TCONS_00052857	TCONS_00052857.p1	NAC	AT2G17040.1	2e-98	NAC domain containing protein 36
XLOC_018452	TCONS_00052920	TCONS_00052920.p1	WRKY	AT3G56400.1	7e-38	WRKY DNA-binding protein 70
XLOC_018518	TCONS_00053085	TCONS_00053085.p1	Dof	AT2G37590.1	4e-51	DNA binding with one finger 2.4
XLOC_018727	TCONS_00053744	TCONS_00053744.p1	bHLH	AT3G56770.1	7e-51	bHLH family protein
XLOC_018743	TCONS_00053785	TCONS_00053785.p1	bZIP	AT5G06839.3	1e-178	bZIP family protein
XLOC_018743	TCONS_00053786	TCONS_00053786.p1	bZIP	AT5G06839.3	1e-175	bZIP family protein
XLOC_018743	TCONS_00053787	TCONS_00053787.p1	bZIP	AT5G06839.3	1e-174	bZIP family protein
XLOC_018793	TCONS_00053933	TCONS_00053933.p3	NF-YA	AT1G54160.1	7e-11	nuclear factor Y, subunit A5
XLOC_018793	TCONS_00053934	TCONS_00053934.p3	NF-YA	AT1G54160.1	7e-11	nuclear factor Y, subunit A5
XLOC_018793	TCONS_00053935	TCONS_00053935.p3	NF-YA	AT1G54160.1	7e-11	nuclear factor Y, subunit A5
XLOC_018793	TCONS_00053936	TCONS_00053936.p3	NF-YA	AT1G54160.1	7e-11	nuclear factor Y, subunit A5
XLOC_018793	TCONS_00053937	TCONS_00053937.p3	NF-YA	AT1G54160.1	7e-11	nuclear factor Y, subunit A5
XLOC_018797	TCONS_00053944	TCONS_00053944.p1	bHLH	AT2G42280.1	5e-92	bHLH family protein
XLOC_018797	TCONS_00053945	TCONS_00053945.p1	bHLH	AT2G42280.1	3e-85	bHLH family protein
XLOC_018797	TCONS_00053946	TCONS_00053946.p1	bHLH	AT2G42280.1	3e-85	bHLH family protein
XLOC_018826	TCONS_00054007	TCONS_00054007.p1	bZIP	AT2G40950.1	1e-143	bZIP family protein
XLOC_018852	TCONS_00054057	TCONS_00054057.p1	bZIP	AT3G62420.1	2e-46	basic region/leucine zipper motif 53
XLOC_018852	TCONS_00054058	TCONS_00054058.p1	bZIP	AT3G62420.1	2e-46	basic region/leucine zipper motif 53
XLOC_018883	TCONS_00054163	TCONS_00054163.p1	WRKY	AT2G30590.1	5e-93	WRKY DNA-binding protein 21
XLOC_018883	TCONS_00054164	TCONS_00054164.p1	WRKY	AT2G30590.1	1e-112	WRKY DNA-binding protein 21
XLOC_018915	TCONS_00054316	TCONS_00054316.p1	bHLH	AT2G20180.1	4e-33	phytochrome interacting factor 3-like 5
XLOC_018915	TCONS_00054317	TCONS_00054317.p1	bHLH	AT2G20180.2	1e-70	phytochrome interacting factor 3-like 5
XLOC_018915	TCONS_00054318	TCONS_00054318.p1	bHLH	AT2G20180.2	3e-62	phytochrome interacting factor 3-like 5
XLOC_018915	TCONS_00054319	TCONS_00054319.p2	bHLH	AT2G20180.1	4e-33	phytochrome interacting factor 3-like 5
XLOC_018915	TCONS_00054320	TCONS_00054320.p1	bHLH	AT2G20180.2	6e-71	phytochrome interacting factor 3-like 5
XLOC_018915	TCONS_00054321	TCONS_00054321.p1	bHLH	AT2G20180.1	4e-33	phytochrome interacting factor 3-like 5
XLOC_019002	TCONS_00054653	TCONS_00054653.p1	NF-YC	AT1G07980.1	6e-25	nuclear factor Y, subunit C10
XLOC_019002	TCONS_00054654	TCONS_00054654.p1	NF-YC	AT1G07980.1	4e-25	nuclear factor Y, subunit C10
XLOC_019118	TCONS_00055036	TCONS_00055036.p1	WRKY	AT1G62300.1	1e-155	WRKY family protein
XLOC_019118	TCONS_00055037	TCONS_00055037.p1	WRKY	AT1G62300.1	3e-89	WRKY family protein
XLOC_019118	TCONS_00055038	TCONS_00055038.p1	WRKY	AT1G62300.1	1e-155	WRKY family protein
XLOC_019132	TCONS_00055087	TCONS_00055087.p1	FAR1	AT4G38180.1	0	FAR1-related sequence 5
XLOC_019142	TCONS_00055122	TCONS_00055122.p1	Trihelix	AT1G76870.1	5e-22
XLOC_019142	TCONS_00055123	TCONS_00055123.p1	Trihelix	AT1G76870.1	5e-22
XLOC_019142	TCONS_00055124	TCONS_00055124.p1	Trihelix	AT1G76870.1	5e-22
XLOC_019142	TCONS_00055125	TCONS_00055125.p1	Trihelix	AT1G76870.1	5e-22
XLOC_019142	TCONS_00055126	TCONS_00055126.p1	Trihelix	AT1G76870.1	5e-22
XLOC_019142	TCONS_00055127	TCONS_00055127.p1	Trihelix	AT1G76870.1	5e-22
XLOC_019142	TCONS_00055128	TCONS_00055128.p1	Trihelix	AT1G76870.1	5e-22
XLOC_019142	TCONS_00055129	TCONS_00055129.p1	Trihelix	AT1G76870.1	5e-22
XLOC_019142	TCONS_00055130	TCONS_00055130.p1	Trihelix	AT1G76870.1	5e-22
XLOC_019142	TCONS_00055131	TCONS_00055131.p1	Trihelix	AT1G76870.1	5e-22
XLOC_019144	TCONS_00055136	TCONS_00055136.p4	Trihelix	AT1G21200.1	3e-34	sequence-specific DNA binding transcription factors
XLOC_019144	TCONS_00055140	TCONS_00055140.p4	Trihelix	AT1G21200.1	3e-34	sequence-specific DNA binding transcription factors
XLOC_019147	TCONS_00055161	TCONS_00055161.p1	NAC	AT5G64530.1	1e-79	xylem NAC domain 1
XLOC_019173	TCONS_00055271	TCONS_00055271.p1	bHLH	AT2G14760.1	8e-66	bHLH family protein
XLOC_019184	TCONS_00055295	TCONS_00055295.p1	bZIP	AT4G34000.3	1e-82	abscisic acid responsive elements-binding factor 3
XLOC_019184	TCONS_00055296	TCONS_00055296.p1	bZIP	AT4G34000.1	1e-97	abscisic acid responsive elements-binding factor 3
XLOC_019184	TCONS_00055297	TCONS_00055297.p1	bZIP	AT4G34000.1	1e-90	abscisic acid responsive elements-binding factor 3
XLOC_019184	TCONS_00055298	TCONS_00055298.p1	bZIP	AT4G34000.1	1e-97	abscisic acid responsive elements-binding factor 3
XLOC_019258	TCONS_00055530	TCONS_00055530.p1	GRAS	AT3G54220.1	0	GRAS family protein
XLOC_019258	TCONS_00055531	TCONS_00055531.p1	GRAS	AT3G54220.1	0	GRAS family protein
XLOC_019258	TCONS_00055532	TCONS_00055532.p1	GRAS	AT3G54220.1	0	GRAS family protein
XLOC_019310	TCONS_00055697	TCONS_00055697.p1	GRAS	AT2G37650.1	0	GRAS family protein
XLOC_019310	TCONS_00055698	TCONS_00055698.p1	GRAS	AT2G37650.1	0	GRAS family protein
XLOC_019310	TCONS_00055699	TCONS_00055699.p1	GRAS	AT2G37650.1	0	GRAS family protein
XLOC_019310	TCONS_00055700	TCONS_00055700.p1	GRAS	AT2G37650.1	0	GRAS family protein
XLOC_019310	TCONS_00055701	TCONS_00055701.p1	GRAS	AT2G37650.1	0	GRAS family protein
XLOC_019310	TCONS_00055702	TCONS_00055702.p1	GRAS	AT2G37650.1	0	GRAS family protein
XLOC_019310	TCONS_00055703	TCONS_00055703.p1	GRAS	AT2G37650.1	0	GRAS family protein
XLOC_019355	TCONS_00055904	TCONS_00055904.p1	WRKY	AT3G56400.1	2e-41	WRKY DNA-binding protein 70
XLOC_019410	TCONS_00056083	TCONS_00056083.p1	WRKY	AT2G37260.1	2e-85	WRKY family protein
XLOC_019410	TCONS_00056084	TCONS_00056084.p1	WRKY	AT2G37260.1	2e-85	WRKY family protein
XLOC_019410	TCONS_00056085	TCONS_00056085.p1	WRKY	AT2G37260.1	2e-85	WRKY family protein
XLOC_019410	TCONS_00056086	TCONS_00056086.p1	WRKY	AT2G37260.1	2e-85	WRKY family protein
XLOC_019410	TCONS_00056087	TCONS_00056087.p1	WRKY	AT2G37260.1	1e-83	WRKY family protein
XLOC_019410	TCONS_00056088	TCONS_00056088.p1	WRKY	AT2G37260.1	2e-85	WRKY family protein
XLOC_019410	TCONS_00056089	TCONS_00056089.p1	WRKY	AT2G37260.1	2e-85	WRKY family protein
XLOC_019410	TCONS_00056090	TCONS_00056090.p1	WRKY	AT2G37260.1	2e-85	WRKY family protein
XLOC_019420	TCONS_00056116	TCONS_00056116.p1	FAR1	AT3G06250.1	0	FAR1-related sequence 7
XLOC_019420	TCONS_00056117	TCONS_00056117.p1	FAR1	AT3G06250.1	0	FAR1-related sequence 7
XLOC_019444	TCONS_00056217	TCONS_00056217.p1	Trihelix	AT5G03680.1	3e-99	Trihelix family protein
XLOC_019444	TCONS_00056218	TCONS_00056218.p1	Trihelix	AT5G03680.1	9e-98	Trihelix family protein
XLOC_019471	TCONS_00056310	TCONS_00056310.p1	NF-YA	AT5G06510.3	2e-34	nuclear factor Y, subunit A10
XLOC_019492	TCONS_00056360	TCONS_00056360.p1	bZIP	AT3G56850.1	1e-110	ABA-responsive element binding protein 3
XLOC_019527	TCONS_00056441	TCONS_00056441.p1	bZIP	AT3G12250.1	1e-170	TGACG motif-binding factor 6
XLOC_019563	TCONS_00056532	TCONS_00056532.p1	Nin-like	AT1G64530.1	3e-47	Nin-like family protein
XLOC_019563	TCONS_00056533	TCONS_00056533.p1	Nin-like	AT1G64530.1	1e-136	Nin-like family protein
XLOC_019563	TCONS_00056534	TCONS_00056534.p1	Nin-like	AT1G64530.1	1e-139	Nin-like family protein
XLOC_019563	TCONS_00056535	TCONS_00056535.p1	Nin-like	AT1G64530.1	1e-140	Nin-like family protein
XLOC_019563	TCONS_00056537	TCONS_00056537.p1	Nin-like	AT1G64530.1	1e-139	Nin-like family protein
XLOC_019563	TCONS_00056538	TCONS_00056538.p1	Nin-like	AT1G64530.1	1e-140	Nin-like family protein
XLOC_019563	TCONS_00056539	TCONS_00056539.p1	Nin-like	AT1G64530.1	3e-49	Nin-like family protein
XLOC_019563	TCONS_00056541	TCONS_00056541.p1	Nin-like	AT1G64530.1	1e-140	Nin-like family protein
XLOC_019569	TCONS_00056584	TCONS_00056584.p1	bHLH	AT3G56970.1	6e-48	bHLH family protein
XLOC_019590	TCONS_00056628	TCONS_00056628.p1	NF-YA	AT1G30500.2	1e-32	nuclear factor Y, subunit A7
XLOC_019592	TCONS_00056631	TCONS_00056631.p1	bHLH	AT2G42300.1	2e-82	bHLH family protein
XLOC_019592	TCONS_00056632	TCONS_00056632.p1	bHLH	AT2G42300.1	5e-81	bHLH family protein
XLOC_019595	TCONS_00056643	TCONS_00056643.p1	bZIP	AT5G06839.3	0	bZIP family protein
XLOC_019595	TCONS_00056644	TCONS_00056644.p1	bZIP	AT5G06839.3	0	bZIP family protein
XLOC_019595	TCONS_00056645	TCONS_00056645.p1	bZIP	AT5G06839.3	0	bZIP family protein
XLOC_019595	TCONS_00056646	TCONS_00056646.p1	bZIP	AT5G06839.3	0	bZIP family protein
XLOC_019598	TCONS_00056651	TCONS_00056651.p1	SBP	AT2G42200.1	4e-52	squamosa promoter binding protein-like 9
XLOC_019598	TCONS_00056652	TCONS_00056652.p1	SBP	AT3G57920.1	3e-51	squamosa promoter binding protein-like 15
XLOC_019598	TCONS_00056653	TCONS_00056653.p1	SBP	AT2G42200.1	2e-57	squamosa promoter binding protein-like 9
XLOC_019623	TCONS_00056704	TCONS_00056704.p1	E2F/DP	AT5G03415.1	1e-159	Transcription factor DP
XLOC_019623	TCONS_00056705	TCONS_00056705.p1	E2F/DP	AT5G03415.1	1e-161	Transcription factor DP
XLOC_019627	TCONS_00056715	TCONS_00056715.p1	bHLH	AT3G56770.1	1e-10	bHLH family protein
XLOC_019627	TCONS_00056716	TCONS_00056716.p1	bHLH	AT2G41130.1	5e-60	bHLH family protein
XLOC_019644	TCONS_00056785	TCONS_00056785.p1	bZIP	AT3G56850.1	2e-97	ABA-responsive element binding protein 3
XLOC_019644	TCONS_00056786	TCONS_00056786.p1	bZIP	AT3G56850.1	1e-100	ABA-responsive element binding protein 3
XLOC_019644	TCONS_00056787	TCONS_00056787.p1	bZIP	AT3G56850.1	1e-100	ABA-responsive element binding protein 3
XLOC_019644	TCONS_00056788	TCONS_00056788.p1	bZIP	AT3G56850.1	1e-100	ABA-responsive element binding protein 3
XLOC_019644	TCONS_00056789	TCONS_00056789.p1	bZIP	AT3G56850.1	1e-100	ABA-responsive element binding protein 3
XLOC_019659	TCONS_00056813	TCONS_00056813.p1	NF-YB	AT2G47810.1	1e-58	nuclear factor Y, subunit B5
XLOC_020108	TCONS_00057589	TCONS_00057589.p1	bHLH	AT4G02590.2	2e-83	bHLH family protein
XLOC_020108	TCONS_00057590	TCONS_00057590.p1	bHLH	AT4G02590.2	2e-83	bHLH family protein
XLOC_020108	TCONS_00057591	TCONS_00057591.p1	bHLH	AT4G02590.3	3e-79	bHLH family protein
XLOC_020182	TCONS_00057777	TCONS_00057777.p1	Trihelix	AT1G21200.1	1e-109	sequence-specific DNA binding transcription factors
XLOC_020182	TCONS_00057778	TCONS_00057778.p1	Trihelix	AT1G21200.1	1e-109	sequence-specific DNA binding transcription factors
XLOC_020182	TCONS_00057779	TCONS_00057779.p1	Trihelix	AT1G21200.1	1e-108	sequence-specific DNA binding transcription factors
XLOC_020182	TCONS_00057780	TCONS_00057780.p1	Trihelix	AT1G21200.1	1e-108	sequence-specific DNA binding transcription factors
XLOC_020182	TCONS_00057781	TCONS_00057781.p1	Trihelix	AT1G21200.1	1e-109	sequence-specific DNA binding transcription factors
XLOC_020182	TCONS_00057782	TCONS_00057782.p1	Trihelix	AT1G21200.1	1e-109	sequence-specific DNA binding transcription factors
XLOC_020182	TCONS_00057783	TCONS_00057783.p1	Trihelix	AT1G21200.1	1e-109	sequence-specific DNA binding transcription factors
XLOC_020182	TCONS_00057784	TCONS_00057784.p1	Trihelix	AT1G21200.1	1e-109	sequence-specific DNA binding transcription factors
XLOC_020182	TCONS_00057785	TCONS_00057785.p1	Trihelix	AT1G21200.1	1e-109	sequence-specific DNA binding transcription factors
XLOC_020182	TCONS_00057786	TCONS_00057786.p1	Trihelix	AT1G21200.1	1e-109	sequence-specific DNA binding transcription factors
XLOC_020182	TCONS_00057787	TCONS_00057787.p1	Trihelix	AT1G21200.1	1e-109	sequence-specific DNA binding transcription factors
XLOC_020182	TCONS_00057788	TCONS_00057788.p1	Trihelix	AT1G21200.1	1e-108	sequence-specific DNA binding transcription factors
XLOC_020182	TCONS_00057789	TCONS_00057789.p1	Trihelix	AT1G21200.1	1e-109	sequence-specific DNA binding transcription factors
XLOC_020182	TCONS_00057790	TCONS_00057790.p1	Trihelix	AT1G21200.1	1e-108	sequence-specific DNA binding transcription factors
XLOC_020182	TCONS_00057791	TCONS_00057791.p1	Trihelix	AT1G21200.1	1e-109	sequence-specific DNA binding transcription factors
XLOC_020182	TCONS_00057792	TCONS_00057792.p1	Trihelix	AT1G21200.1	1e-108	sequence-specific DNA binding transcription factors
XLOC_020182	TCONS_00057793	TCONS_00057793.p1	Trihelix	AT1G21200.1	1e-109	sequence-specific DNA binding transcription factors
XLOC_020182	TCONS_00057794	TCONS_00057794.p1	Trihelix	AT1G21200.1	1e-109	sequence-specific DNA binding transcription factors
XLOC_020182	TCONS_00057795	TCONS_00057795.p1	Trihelix	AT1G21200.1	1e-109	sequence-specific DNA binding transcription factors
XLOC_020182	TCONS_00057796	TCONS_00057796.p1	Trihelix	AT1G21200.1	1e-108	sequence-specific DNA binding transcription factors
XLOC_020182	TCONS_00057797	TCONS_00057797.p1	Trihelix	AT1G21200.1	1e-109	sequence-specific DNA binding transcription factors
XLOC_020182	TCONS_00057798	TCONS_00057798.p1	Trihelix	AT1G21200.1	1e-109	sequence-specific DNA binding transcription factors
XLOC_020182	TCONS_00057799	TCONS_00057799.p1	Trihelix	AT1G21200.1	1e-108	sequence-specific DNA binding transcription factors
XLOC_020182	TCONS_00057800	TCONS_00057800.p1	Trihelix	AT1G21200.1	1e-109	sequence-specific DNA binding transcription factors
XLOC_020182	TCONS_00057801	TCONS_00057801.p1	Trihelix	AT1G21200.1	1e-109	sequence-specific DNA binding transcription factors
XLOC_020182	TCONS_00057802	TCONS_00057802.p1	Trihelix	AT1G21200.1	1e-108	sequence-specific DNA binding transcription factors
XLOC_020197	TCONS_00057836	TCONS_00057836.p1	GATA	AT3G24050.1	1e-46	GATA transcription factor 1
XLOC_020201	TCONS_00057841	TCONS_00057841.p3	Nin-like	AT3G59580.1	7e-09	Nin-like family protein
XLOC_020201	TCONS_00057842	TCONS_00057842.p1	Nin-like	AT2G17150.1	2e-09	Nin-like family protein
XLOC_020201	TCONS_00057843	TCONS_00057843.p1	Nin-like	AT2G17150.1	2e-09	Nin-like family protein
XLOC_020201	TCONS_00057844	TCONS_00057844.p3	Nin-like	AT3G59580.1	7e-10	Nin-like family protein
XLOC_020201	TCONS_00057845	TCONS_00057845.p1	Nin-like	AT2G17150.1	2e-09	Nin-like family protein
XLOC_020274	TCONS_00058046	TCONS_00058046.p1	FAR1	AT1G10240.1	0	FAR1-related sequence 11
XLOC_020276	TCONS_00058048	TCONS_00058048.p1	GATA	AT3G06740.1	2e-28	GATA transcription factor 15
XLOC_020353	TCONS_00058275	TCONS_00058275.p1	bHLH	AT3G07340.1	9e-90	bHLH family protein
XLOC_020419	TCONS_00058472	TCONS_00058472.p1	NAC	AT4G28530.1	6e-94	NAC domain containing protein 74
XLOC_020507	TCONS_00058771	TCONS_00058771.p1	WRKY	AT3G56400.1	5e-43	WRKY DNA-binding protein 70
XLOC_020513	TCONS_00058804	TCONS_00058804.p1	bZIP	AT2G40620.1	1e-111	bZIP family protein
XLOC_020513	TCONS_00058806	TCONS_00058806.p1	bZIP	AT2G40620.1	2e-88	bZIP family protein
XLOC_020534	TCONS_00058900	TCONS_00058900.p1	LBD	AT2G40470.1	1e-90	LOB domain-containing protein 15
XLOC_020632	TCONS_00059192	TCONS_00059192.p1	TCP	AT4G18390.1	4e-64	TEOSINTE BRANCHED 1, cycloidea and PCF transcription factor 2
XLOC_020685	TCONS_00059405	TCONS_00059405.p1	Nin-like	AT2G43500.1	0	Nin-like family protein
XLOC_020685	TCONS_00059406	TCONS_00059406.p1	Nin-like	AT2G43500.1	0	Nin-like family protein
XLOC_020732	TCONS_00059533	TCONS_00059533.p1	WRKY	AT4G31550.2	1e-108	WRKY DNA-binding protein 11
XLOC_020732	TCONS_00059534	TCONS_00059534.p1	WRKY	AT4G31550.2	4e-78	WRKY DNA-binding protein 11
XLOC_020737	TCONS_00059553	TCONS_00059553.p1	bZIP	AT5G24800.1	2e-61	basic leucine zipper 9
XLOC_020737	TCONS_00059554	TCONS_00059554.p1	bZIP	AT5G24800.1	1e-43	basic leucine zipper 9
XLOC_020755	TCONS_00059633	TCONS_00059633.p1	Trihelix	AT2G38250.1	2e-32	Trihelix family protein
XLOC_020762	TCONS_00059651	TCONS_00059651.p1	BES1	AT5G45300.2	1e-179	beta-amylase 2
XLOC_020762	TCONS_00059652	TCONS_00059652.p1	BES1	AT5G45300.2	0	beta-amylase 2
XLOC_020762	TCONS_00059653	TCONS_00059653.p1	BES1	AT5G45300.1	0	beta-amylase 2
XLOC_020762	TCONS_00059654	TCONS_00059654.p1	BES1	AT5G45300.1	1e-178	beta-amylase 2
XLOC_020762	TCONS_00059655	TCONS_00059655.p1	BES1	AT5G45300.1	1e-178	beta-amylase 2
XLOC_020762	TCONS_00059656	TCONS_00059656.p1	BES1	AT5G45300.1	0	beta-amylase 2
XLOC_020762	TCONS_00059657	TCONS_00059657.p1	BES1	AT5G45300.2	0	beta-amylase 2
XLOC_020779	TCONS_00059697	TCONS_00059697.p1	bZIP	AT2G35530.1	1e-145	basic region/leucine zipper transcription factor 16
XLOC_020779	TCONS_00059698	TCONS_00059698.p1	bZIP	AT2G35530.1	1e-158	basic region/leucine zipper transcription factor 16
XLOC_020779	TCONS_00059699	TCONS_00059699.p1	bZIP	AT2G35530.1	1e-158	basic region/leucine zipper transcription factor 16
XLOC_020788	TCONS_00059719	TCONS_00059719.p5	HSF	AT1G32330.1	2e-38	heat shock transcription factor A1D
XLOC_020788	TCONS_00059720	TCONS_00059720.p5	HSF	AT1G32330.1	2e-38	heat shock transcription factor A1D
XLOC_020788	TCONS_00059721	TCONS_00059721.p3	HSF	AT4G17750.1	4e-26	heat shock factor 1
XLOC_020788	TCONS_00059721	TCONS_00059721.p5	HSF	AT1G32330.1	8e-38	heat shock transcription factor A1D
XLOC_020788	TCONS_00059722	TCONS_00059722.p3	HSF	AT4G17750.1	4e-26	heat shock factor 1
XLOC_020788	TCONS_00059722	TCONS_00059722.p5	HSF	AT1G32330.1	8e-38	heat shock transcription factor A1D
XLOC_020800	TCONS_00059769	TCONS_00059769.p1	NAC	AT4G17980.1	2e-94	NAC domain containing protein 71
XLOC_020800	TCONS_00059770	TCONS_00059770.p2	NAC	AT4G17980.1	1e-85	NAC domain containing protein 71
XLOC_020852	TCONS_00059924	TCONS_00059924.p1	WRKY	AT4G11070.1	6e-19	WRKY family protein
XLOC_020852	TCONS_00059925	TCONS_00059925.p2	WRKY	AT4G11070.1	6e-19	WRKY family protein
XLOC_020857	TCONS_00059935	TCONS_00059935.p1	Nin-like	AT4G24020.1	0	NIN like protein 7
XLOC_020857	TCONS_00059936	TCONS_00059936.p1	Nin-like	AT4G24020.1	0	NIN like protein 7
XLOC_020857	TCONS_00059937	TCONS_00059937.p1	Nin-like	AT1G64530.1	0	Nin-like family protein
XLOC_020859	TCONS_00059940	TCONS_00059940.p1	Dof	AT1G64620.1	5e-43	Dof family protein
XLOC_020859	TCONS_00059941	TCONS_00059941.p1	Dof	AT3G61850.2	1e-39	Dof family protein
XLOC_020901	TCONS_00060086	TCONS_00060086.p1	bHLH	AT1G05805.1	1e-68	bHLH family protein
XLOC_020901	TCONS_00060087	TCONS_00060087.p1	bHLH	AT1G05805.1	1e-68	bHLH family protein
XLOC_020901	TCONS_00060088	TCONS_00060088.p1	bHLH	AT1G05805.1	8e-68	bHLH family protein
XLOC_020901	TCONS_00060089	TCONS_00060089.p1	bHLH	AT1G05805.1	8e-69	bHLH family protein
XLOC_020901	TCONS_00060090	TCONS_00060090.p1	bHLH	AT1G05805.1	1e-68	bHLH family protein
XLOC_020901	TCONS_00060091	TCONS_00060091.p1	bHLH	AT1G05805.1	1e-78	bHLH family protein
XLOC_020901	TCONS_00060092	TCONS_00060092.p1	bHLH	AT1G05805.1	4e-79	bHLH family protein
XLOC_020917	TCONS_00060171	TCONS_00060171.p1	bHLH	AT3G07340.1	2e-51	bHLH family protein
XLOC_020917	TCONS_00060172	TCONS_00060172.p1	bHLH	AT3G07340.1	1e-104	bHLH family protein
XLOC_020917	TCONS_00060173	TCONS_00060173.p1	bHLH	AT3G07340.1	1e-104	bHLH family protein
XLOC_020917	TCONS_00060174	TCONS_00060174.p1	bHLH	AT3G07340.1	1e-104	bHLH family protein
XLOC_020917	TCONS_00060175	TCONS_00060175.p1	bHLH	AT3G07340.1	1e-104	bHLH family protein
XLOC_020972	TCONS_00060335	TCONS_00060335.p1	bHLH	AT3G24140.1	1e-104	bHLH family protein
XLOC_021002	TCONS_00060437	TCONS_00060437.p2	ZF-HD	AT1G75240.1	1e-23	homeobox protein 33
XLOC_021002	TCONS_00060438	TCONS_00060438.p2	ZF-HD	AT1G75240.1	1e-23	homeobox protein 33
XLOC_021002	TCONS_00060439	TCONS_00060439.p2	ZF-HD	AT1G75240.1	1e-23	homeobox protein 33
XLOC_021002	TCONS_00060440	TCONS_00060440.p2	ZF-HD	AT1G75240.1	1e-23	homeobox protein 33
XLOC_021002	TCONS_00060441	TCONS_00060441.p2	ZF-HD	AT1G75240.1	1e-23	homeobox protein 33
XLOC_021002	TCONS_00060442	TCONS_00060442.p2	ZF-HD	AT1G75240.1	1e-23	homeobox protein 33
XLOC_021002	TCONS_00060443	TCONS_00060443.p2	ZF-HD	AT1G75240.1	1e-23	homeobox protein 33
XLOC_021011	TCONS_00060467	TCONS_00060467.p1	bHLH	AT4G14410.2	2e-77	bHLH family protein
XLOC_021096	TCONS_00060759	TCONS_00060759.p2	HSF	AT3G22830.1	1e-67	heat shock transcription factor A6B
XLOC_021096	TCONS_00060761	TCONS_00060761.p2	HSF	AT3G22830.1	2e-66	heat shock transcription factor A6B
XLOC_021105	TCONS_00060787	TCONS_00060787.p1	CPP	AT4G14770.1	1e-166	TESMIN/TSO1-like CXC 2
XLOC_021105	TCONS_00060788	TCONS_00060788.p1	CPP	AT4G14770.1	1e-166	TESMIN/TSO1-like CXC 2
XLOC_021105	TCONS_00060789	TCONS_00060789.p1	CPP	AT4G14770.1	1e-144	TESMIN/TSO1-like CXC 2
XLOC_021105	TCONS_00060790	TCONS_00060790.p1	CPP	AT4G14770.1	1e-166	TESMIN/TSO1-like CXC 2
XLOC_021105	TCONS_00060791	TCONS_00060791.p1	CPP	AT4G14770.1	1e-166	TESMIN/TSO1-like CXC 2
XLOC_021301	TCONS_00061415	TCONS_00061415.p1	WRKY	AT2G30590.1	1e-123	WRKY DNA-binding protein 21
XLOC_021309	TCONS_00061462	TCONS_00061462.p1	bHLH	AT4G02590.2	1e-119	bHLH family protein
XLOC_021318	TCONS_00061485	TCONS_00061485.p2	HSF	AT3G22830.1	5e-40	heat shock transcription factor A6B
XLOC_021318	TCONS_00061486	TCONS_00061486.p1	HSF	AT3G22830.1	1e-122	heat shock transcription factor A6B
XLOC_021318	TCONS_00061487	TCONS_00061487.p2	HSF	AT3G22830.1	9e-41	heat shock transcription factor A6B
XLOC_021318	TCONS_00061488	TCONS_00061488.p2	HSF	AT3G22830.1	9e-41	heat shock transcription factor A6B
XLOC_021318	TCONS_00061489	TCONS_00061489.p2	HSF	AT3G22830.1	9e-41	heat shock transcription factor A6B
XLOC_021318	TCONS_00061490	TCONS_00061490.p2	HSF	AT3G22830.1	9e-41	heat shock transcription factor A6B
XLOC_021318	TCONS_00061491	TCONS_00061491.p2	HSF	AT3G22830.1	9e-41	heat shock transcription factor A6B
XLOC_021318	TCONS_00061492	TCONS_00061492.p1	HSF	AT3G22830.1	1e-124	heat shock transcription factor A6B
XLOC_021318	TCONS_00061493	TCONS_00061493.p1	HSF	AT3G22830.1	1e-124	heat shock transcription factor A6B
XLOC_021318	TCONS_00061494	TCONS_00061494.p2	HSF	AT3G22830.1	9e-41	heat shock transcription factor A6B
XLOC_021318	TCONS_00061495	TCONS_00061495.p1	HSF	AT3G22830.1	1e-128	heat shock transcription factor A6B
XLOC_021318	TCONS_00061496	TCONS_00061496.p1	HSF	AT3G22830.1	1e-124	heat shock transcription factor A6B
XLOC_021335	TCONS_00061530	TCONS_00061530.p1	NAC	AT4G27410.2	6e-22	NAC family protein
XLOC_021335	TCONS_00061531	TCONS_00061531.p1	NAC	AT4G27410.2	3e-22	NAC family protein
XLOC_021343	TCONS_00061544	TCONS_00061544.p1	bHLH	AT5G41315.1	1e-88	bHLH family protein
XLOC_021343	TCONS_00061545	TCONS_00061545.p1	bHLH	AT5G41315.1	3e-88	bHLH family protein
XLOC_021343	TCONS_00061546	TCONS_00061546.p1	bHLH	AT5G41315.1	1e-87	bHLH family protein
XLOC_021343	TCONS_00061547	TCONS_00061547.p1	bHLH	AT5G41315.1	2e-75	bHLH family protein
XLOC_021343	TCONS_00061548	TCONS_00061548.p1	bHLH	AT5G41315.1	1e-88	bHLH family protein
XLOC_021343	TCONS_00061549	TCONS_00061549.p1	bHLH	AT5G41315.1	2e-75	bHLH family protein
XLOC_021433	TCONS_00061871	TCONS_00061871.p1	bZIP	AT5G28770.2	1e-64	bZIP family protein
XLOC_021433	TCONS_00061872	TCONS_00061872.p1	bZIP	AT5G28770.2	6e-64	bZIP family protein
XLOC_021459	TCONS_00062030	TCONS_00062030.p2	NF-X1	AT5G05660.1	0	sequence-specific DNA binding transcription factors;zinc ion binding;sequence-specific DNA binding transcription factors
XLOC_021459	TCONS_00062031	TCONS_00062031.p2	NF-X1	AT5G05660.1	0	sequence-specific DNA binding transcription factors;zinc ion binding;sequence-specific DNA binding transcription factors
XLOC_021459	TCONS_00062032	TCONS_00062032.p2	NF-X1	AT5G05660.1	0	sequence-specific DNA binding transcription factors;zinc ion binding;sequence-specific DNA binding transcription factors
XLOC_021466	TCONS_00062062	TCONS_00062062.p1	Trihelix	AT5G05550.1	3e-62	sequence-specific DNA binding transcription factors
XLOC_021470	TCONS_00062082	TCONS_00062082.p3	bHLH	AT2G40200.1	2e-09	bHLH family protein
XLOC_021470	TCONS_00062083	TCONS_00062083.p1	bHLH	AT2G40200.1	2e-41	bHLH family protein
XLOC_021470	TCONS_00062084	TCONS_00062084.p1	bHLH	AT2G40200.1	8e-46	bHLH family protein
XLOC_021517	TCONS_00062231	TCONS_00062231.p1	TCP	AT4G18390.1	7e-64	TEOSINTE BRANCHED 1, cycloidea and PCF transcription factor 2
XLOC_021517	TCONS_00062232	TCONS_00062232.p1	TCP	AT4G18390.1	7e-64	TEOSINTE BRANCHED 1, cycloidea and PCF transcription factor 2
XLOC_021517	TCONS_00062233	TCONS_00062233.p1	TCP	AT4G18390.1	7e-64	TEOSINTE BRANCHED 1, cycloidea and PCF transcription factor 2
XLOC_021517	TCONS_00062234	TCONS_00062234.p1	TCP	AT4G18390.1	7e-64	TEOSINTE BRANCHED 1, cycloidea and PCF transcription factor 2
XLOC_021517	TCONS_00062235	TCONS_00062235.p1	TCP	AT4G18390.1	7e-64	TEOSINTE BRANCHED 1, cycloidea and PCF transcription factor 2
XLOC_021517	TCONS_00062236	TCONS_00062236.p1	TCP	AT4G18390.1	7e-64	TEOSINTE BRANCHED 1, cycloidea and PCF transcription factor 2
XLOC_021517	TCONS_00062237	TCONS_00062237.p1	TCP	AT4G18390.1	7e-64	TEOSINTE BRANCHED 1, cycloidea and PCF transcription factor 2
XLOC_021644	TCONS_00062729	TCONS_00062729.p1	NAC	AT2G24430.2	3e-78	NAC domain containing protein 38
XLOC_021644	TCONS_00062730	TCONS_00062730.p1	NAC	AT2G24430.2	1e-115	NAC domain containing protein 38
XLOC_021711	TCONS_00062978	TCONS_00062978.p1	GATA	AT4G17570.3	1e-143	GATA transcription factor 26
XLOC_021711	TCONS_00062979	TCONS_00062979.p1	GATA	AT4G17570.3	1e-156	GATA transcription factor 26
XLOC_021777	TCONS_00063205	TCONS_00063205.p1	NAC	AT2G46770.1	1e-112	NAC family protein
XLOC_021777	TCONS_00063206	TCONS_00063206.p1	NAC	AT2G46770.1	1e-112	NAC family protein
XLOC_022131	TCONS_00063569	TCONS_00063569.p1	bHLH	AT1G32640.1	0	bHLH family protein
XLOC_022137	TCONS_00063575	TCONS_00063575.p1	Trihelix	AT2G44730.1	2e-40	Trihelix family protein
XLOC_022181	TCONS_00063668	TCONS_00063668.p1	GRAS	AT4G17230.1	0	SCARECROW-like 13
XLOC_022181	TCONS_00063669	TCONS_00063669.p1	GRAS	AT4G17230.1	0	SCARECROW-like 13
XLOC_022181	TCONS_00063670	TCONS_00063670.p1	GRAS	AT4G17230.1	0	SCARECROW-like 13
XLOC_022181	TCONS_00063671	TCONS_00063671.p1	GRAS	AT4G17230.1	0	SCARECROW-like 13
XLOC_022251	TCONS_00063920	TCONS_00063920.p1	Dof	AT5G65590.1	3e-65	Dof family protein
XLOC_022328	TCONS_00064163	TCONS_00064163.p1	NAC	AT3G10480.2	1e-111	NAC domain containing protein 50
XLOC_022329	TCONS_00064165	TCONS_00064165.p1	NAC	AT3G10500.1	1e-140	NAC domain containing protein 53
XLOC_022329	TCONS_00064166	TCONS_00064166.p1	NAC	AT3G10500.1	1e-141	NAC domain containing protein 53
XLOC_022329	TCONS_00064167	TCONS_00064167.p1	NAC	AT3G10500.1	1e-110	NAC domain containing protein 53
XLOC_022520	TCONS_00064767	TCONS_00064767.p1	CAMTA	AT2G22300.2	0	signal responsive 1
XLOC_022520	TCONS_00064768	TCONS_00064768.p1	CAMTA	AT2G22300.2	0	signal responsive 1
XLOC_022697	TCONS_00065386	TCONS_00065386.p1	bHLH	AT1G59640.1	3e-89	BIG PETAL P
XLOC_022706	TCONS_00065407	TCONS_00065407.p1	Dof	AT5G39660.1	8e-90	cycling DOF factor 2
XLOC_022751	TCONS_00065588	TCONS_00065588.p1	bHLH	AT1G68810.1	1e-89	bHLH family protein
XLOC_022751	TCONS_00065589	TCONS_00065589.p1	bHLH	AT1G68810.1	1e-89	bHLH family protein
XLOC_022865	TCONS_00065984	TCONS_00065984.p1	NF-YB	AT4G14540.1	1e-24	nuclear factor Y, subunit B3
XLOC_022953	TCONS_00066273	TCONS_00066273.p1	bHLH	AT1G66470.1	1e-17	ROOT HAIR DEFECTIVE6
XLOC_022972	TCONS_00066336	TCONS_00066336.p1	BBR-BPC	AT2G01930.1	1e-112	basic pentacysteine1
XLOC_022972	TCONS_00066337	TCONS_00066337.p1	BBR-BPC	AT2G01930.1	1e-112	basic pentacysteine1
XLOC_022982	TCONS_00066395	TCONS_00066395.p1	HSF	AT2G41690.1	2e-67	heat shock transcription factor B3
XLOC_022997	TCONS_00066428	TCONS_00066428.p1	GATA	AT1G08010.2	1e-42	GATA transcription factor 11
XLOC_022997	TCONS_00066429	TCONS_00066429.p1	GATA	AT1G08010.2	1e-42	GATA transcription factor 11
XLOC_022997	TCONS_00066430	TCONS_00066430.p1	GATA	AT1G08010.2	1e-42	GATA transcription factor 11
XLOC_022997	TCONS_00066431	TCONS_00066431.p1	GATA	AT1G08010.2	1e-42	GATA transcription factor 11
XLOC_022997	TCONS_00066432	TCONS_00066432.p1	GATA	AT1G08010.2	1e-42	GATA transcription factor 11
XLOC_022997	TCONS_00066433	TCONS_00066433.p1	GATA	AT1G08010.2	1e-42	GATA transcription factor 11
XLOC_023008	TCONS_00066476	TCONS_00066476.p1	GRAS	AT4G17230.1	0	SCARECROW-like 13
XLOC_023008	TCONS_00066477	TCONS_00066477.p1	GRAS	AT4G17230.1	0	SCARECROW-like 13
XLOC_023008	TCONS_00066478	TCONS_00066478.p1	GRAS	AT4G17230.1	0	SCARECROW-like 13
XLOC_023029	TCONS_00066527	TCONS_00066527.p1	bHLH	AT1G68810.1	2e-42	bHLH family protein
XLOC_023030	TCONS_00066528	TCONS_00066528.p1	ZF-HD	AT4G24660.1	2e-65	homeobox protein 22
XLOC_023045	TCONS_00066570	TCONS_00066570.p1	Trihelix	AT5G47660.1	4e-46	Trihelix family protein
XLOC_023161	TCONS_00067009	TCONS_00067009.p1	LBD	AT1G65620.3	1e-82	LBD family protein
XLOC_023161	TCONS_00067010	TCONS_00067010.p1	LBD	AT1G65620.3	1e-82	LBD family protein
XLOC_023161	TCONS_00067011	TCONS_00067011.p1	LBD	AT1G65620.3	1e-82	LBD family protein
XLOC_023161	TCONS_00067012	TCONS_00067012.p1	LBD	AT1G65620.3	1e-82	LBD family protein
XLOC_023161	TCONS_00067013	TCONS_00067013.p1	LBD	AT1G65620.3	1e-82	LBD family protein
XLOC_023286	TCONS_00067466	TCONS_00067466.p1	NAC	AT5G09330.3	1e-80	NAC domain containing protein 82
XLOC_023286	TCONS_00067467	TCONS_00067467.p1	NAC	AT5G09330.3	2e-80	NAC domain containing protein 82
XLOC_023286	TCONS_00067468	TCONS_00067468.p1	NAC	AT5G09330.3	5e-78	NAC domain containing protein 82
XLOC_023286	TCONS_00067469	TCONS_00067469.p1	NAC	AT5G09330.3	5e-78	NAC domain containing protein 82
XLOC_023286	TCONS_00067470	TCONS_00067470.p1	NAC	AT5G09330.3	1e-80	NAC domain containing protein 82
XLOC_023286	TCONS_00067471	TCONS_00067471.p1	NAC	AT5G09330.3	2e-80	NAC domain containing protein 82
XLOC_023286	TCONS_00067472	TCONS_00067472.p1	NAC	AT5G09330.3	1e-80	NAC domain containing protein 82
XLOC_023286	TCONS_00067473	TCONS_00067473.p1	NAC	AT5G09330.3	2e-80	NAC domain containing protein 82
XLOC_023286	TCONS_00067474	TCONS_00067474.p1	NAC	AT5G09330.3	1e-77	NAC domain containing protein 82
XLOC_023314	TCONS_00067588	TCONS_00067588.p1	Trihelix	AT1G76880.1	1e-105	Trihelix family protein
XLOC_023314	TCONS_00067588	TCONS_00067588.p2	Trihelix	AT1G76890.2	7e-18	Trihelix family protein
XLOC_023314	TCONS_00067589	TCONS_00067589.p1	Trihelix	AT1G76880.1	1e-111	Trihelix family protein
XLOC_023314	TCONS_00067590	TCONS_00067590.p1	Trihelix	AT1G76880.1	1e-129	Trihelix family protein
XLOC_023339	TCONS_00067734	TCONS_00067734.p1	WRKY	AT4G39410.1	2e-59	WRKY DNA-binding protein 13
XLOC_023366	TCONS_00067850	TCONS_00067850.p1	bZIP	AT5G10030.1	1e-158	TGACG motif-binding factor 4
XLOC_023366	TCONS_00067851	TCONS_00067851.p1	bZIP	AT5G10030.1	1e-159	TGACG motif-binding factor 4
XLOC_023366	TCONS_00067853	TCONS_00067853.p1	bZIP	AT5G10030.1	1e-156	TGACG motif-binding factor 4
XLOC_023366	TCONS_00067856	TCONS_00067856.p1	bZIP	AT5G10030.1	1e-159	TGACG motif-binding factor 4
XLOC_023409	TCONS_00067994	TCONS_00067994.p1	WRKY	AT5G56270.1	2e-80	WRKY DNA-binding protein 2
XLOC_023409	TCONS_00067995	TCONS_00067995.p1	WRKY	AT5G56270.1	4e-80	WRKY DNA-binding protein 2
XLOC_023409	TCONS_00067996	TCONS_00067996.p1	WRKY	AT5G56270.1	4e-80	WRKY DNA-binding protein 2
XLOC_023409	TCONS_00067997	TCONS_00067997.p1	WRKY	AT5G56270.1	4e-80	WRKY DNA-binding protein 2
XLOC_023409	TCONS_00067998	TCONS_00067998.p1	WRKY	AT4G26640.1	1e-29	WRKY family protein
XLOC_023409	TCONS_00067999	TCONS_00067999.p1	WRKY	AT5G56270.1	2e-48	WRKY DNA-binding protein 2
XLOC_023409	TCONS_00067999	TCONS_00067999.p2	WRKY	AT5G56270.1	1e-27	WRKY DNA-binding protein 2
XLOC_023409	TCONS_00068000	TCONS_00068000.p1	WRKY	AT5G56270.1	2e-86	WRKY DNA-binding protein 2
XLOC_023443	TCONS_00068136	TCONS_00068136.p1	LBD	AT1G07900.1	6e-70	LOB domain-containing protein 1
XLOC_023443	TCONS_00068137	TCONS_00068137.p1	LBD	AT2G28500.1	3e-30	LOB domain-containing protein 11
XLOC_023447	TCONS_00068146	TCONS_00068146.p1	NF-YB	AT2G38880.6	2e-57	nuclear factor Y, subunit B1
XLOC_023447	TCONS_00068148	TCONS_00068148.p1	NF-YB	AT2G37060.1	1e-60	nuclear factor Y, subunit B8
XLOC_023447	TCONS_00068149	TCONS_00068149.p1	NF-YB	AT2G37060.1	2e-68	nuclear factor Y, subunit B8
XLOC_023496	TCONS_00068340	TCONS_00068340.p1	Trihelix	AT2G33550.1	1e-107	Trihelix family protein
XLOC_023504	TCONS_00068358	TCONS_00068358.p1	SBP	AT5G43270.1	2e-53	squamosa promoter binding protein-like 2
XLOC_023504	TCONS_00068359	TCONS_00068359.p1	SBP	AT5G43270.1	2e-53	squamosa promoter binding protein-like 2
XLOC_023504	TCONS_00068360	TCONS_00068360.p1	SBP	AT5G43270.1	1e-58	squamosa promoter binding protein-like 2
XLOC_023504	TCONS_00068361	TCONS_00068361.p1	SBP	AT5G43270.1	1e-58	squamosa promoter binding protein-like 2
XLOC_023504	TCONS_00068362	TCONS_00068362.p1	SBP	AT5G43270.1	2e-53	squamosa promoter binding protein-like 2
XLOC_023504	TCONS_00068363	TCONS_00068363.p1	SBP	AT5G43270.1	2e-53	squamosa promoter binding protein-like 2
XLOC_023504	TCONS_00068364	TCONS_00068364.p1	SBP	AT5G43270.1	3e-62	squamosa promoter binding protein-like 2
XLOC_023504	TCONS_00068365	TCONS_00068365.p1	SBP	AT5G43270.1	3e-62	squamosa promoter binding protein-like 2
XLOC_023504	TCONS_00068366	TCONS_00068366.p1	SBP	AT5G43270.1	2e-53	squamosa promoter binding protein-like 2
XLOC_023562	TCONS_00068593	TCONS_00068593.p1	NAC	AT1G69490.1	1e-115	NAC-like, activated by AP3/PI
XLOC_023578	TCONS_00068670	TCONS_00068670.p1	bHLH	AT1G69010.1	1e-94	BES1-interacting Myc-like protein 2
XLOC_023580	TCONS_00068673	TCONS_00068673.p1	bHLH	AT1G68920.3	1e-83	bHLH family protein
XLOC_023580	TCONS_00068674	TCONS_00068674.p1	bHLH	AT1G68920.3	2e-80	bHLH family protein
XLOC_023580	TCONS_00068675	TCONS_00068675.p1	bHLH	AT1G68920.3	1e-83	bHLH family protein
XLOC_023608	TCONS_00068786	TCONS_00068786.p1	bHLH	AT1G25330.1	7e-54	bHLH family protein
XLOC_023693	TCONS_00069020	TCONS_00069020.p1	bZIP	AT5G65210.2	1e-169	bZIP family protein
XLOC_023693	TCONS_00069021	TCONS_00069021.p1	bZIP	AT5G65210.2	1e-170	bZIP family protein
XLOC_023693	TCONS_00069022	TCONS_00069022.p1	bZIP	AT5G65210.2	1e-137	bZIP family protein
XLOC_023699	TCONS_00069032	TCONS_00069032.p1	GRAS	AT1G07530.1	0	SCARECROW-like 14
XLOC_023755	TCONS_00069157	TCONS_00069157.p1	NF-YB	AT2G37060.1	1e-82	nuclear factor Y, subunit B8
XLOC_023755	TCONS_00069158	TCONS_00069158.p1	NF-YB	AT2G37060.1	9e-67	nuclear factor Y, subunit B8
XLOC_023766	TCONS_00069222	TCONS_00069222.p1	NAC	AT1G01720.1	1e-120	NAC family protein
XLOC_023941	TCONS_00069704	TCONS_00069704.p1	GRAS	AT1G14920.1	0	GRAS family protein
XLOC_023942	TCONS_00069705	TCONS_00069705.p1	GRAS	AT1G14920.1	0	GRAS family protein
XLOC_024011	TCONS_00069774	TCONS_00069774.p1	bHLH	AT4G00120.1	2e-46	bHLH family protein
XLOC_024057	TCONS_00069820	TCONS_00069820.p1	NF-YB	AT4G14540.1	2e-62	nuclear factor Y, subunit B3
XLOC_024160	TCONS_00069923	TCONS_00069923.p1	bZIP	AT5G38800.1	1e-45	basic leucine-zipper 43
XLOC_024166	TCONS_00069929	TCONS_00069929.p1	TCP	AT1G68800.1	1e-29	TCP domain protein 12
XLOC_024268	TCONS_00070031	TCONS_00070031.p1	TCP	AT5G23280.1	3e-90	TCP family protein
XLOC_024333	TCONS_00070180	TCONS_00070180.p1	NAC	AT1G56010.2	1e-113	NAC domain containing protein 1
XLOC_024339	TCONS_00070188	TCONS_00070188.p1	WRKY	AT5G56270.1	0	WRKY DNA-binding protein 2
XLOC_024339	TCONS_00070189	TCONS_00070189.p1	WRKY	AT5G56270.1	0	WRKY DNA-binding protein 2
XLOC_024339	TCONS_00070190	TCONS_00070190.p1	WRKY	AT5G56270.1	1e-140	WRKY DNA-binding protein 2
XLOC_024367	TCONS_00070290	TCONS_00070290.p1	NF-YB	AT4G14540.1	7e-74	nuclear factor Y, subunit B3
XLOC_024367	TCONS_00070291	TCONS_00070291.p1	NF-YB	AT4G14540.1	7e-74	nuclear factor Y, subunit B3
XLOC_024367	TCONS_00070292	TCONS_00070292.p1	NF-YB	AT4G14540.1	7e-74	nuclear factor Y, subunit B3
XLOC_024367	TCONS_00070293	TCONS_00070293.p1	NF-YB	AT4G14540.1	7e-74	nuclear factor Y, subunit B3
XLOC_024381	TCONS_00070334	TCONS_00070334.p1	GRAS	AT5G48150.1	0	GRAS family protein
XLOC_024381	TCONS_00070335	TCONS_00070335.p1	GRAS	AT5G48150.1	0	GRAS family protein
XLOC_024381	TCONS_00070336	TCONS_00070336.p1	GRAS	AT5G48150.1	0	GRAS family protein
XLOC_024381	TCONS_00070337	TCONS_00070337.p1	GRAS	AT5G48150.1	0	GRAS family protein
XLOC_024440	TCONS_00070525	TCONS_00070525.p1	GRAS	AT5G48150.1	1e-155	GRAS family protein
XLOC_024440	TCONS_00070526	TCONS_00070526.p1	GRAS	AT5G48150.1	0	GRAS family protein
XLOC_024440	TCONS_00070527	TCONS_00070527.p1	GRAS	AT5G48150.1	0	GRAS family protein
XLOC_024444	TCONS_00070537	TCONS_00070537.p1	bHLH	AT3G20640.1	3e-76	bHLH family protein
XLOC_024444	TCONS_00070538	TCONS_00070538.p1	bHLH	AT3G20640.1	1e-74	bHLH family protein
XLOC_024444	TCONS_00070539	TCONS_00070539.p1	bHLH	AT3G20640.1	2e-69	bHLH family protein
XLOC_024444	TCONS_00070540	TCONS_00070540.p1	bHLH	AT3G20640.1	4e-76	bHLH family protein
XLOC_024473	TCONS_00070607	TCONS_00070607.p1	SBP	AT2G33810.1	3e-39	squamosa promoter binding protein-like 3
XLOC_024483	TCONS_00070632	TCONS_00070632.p1	bZIP	AT3G58120.1	1e-96	bZIP family protein
XLOC_024494	TCONS_00070647	TCONS_00070647.p1	BES1	AT1G78700.1	1e-124	BES1/BZR1 homolog 4
XLOC_024498	TCONS_00070654	TCONS_00070654.p1	bHLH	AT5G51790.1	2e-29	bHLH family protein
XLOC_024505	TCONS_00070668	TCONS_00070668.p1	STAT	AT1G17040.1	0	SH2 domain protein A
XLOC_024505	TCONS_00070669	TCONS_00070669.p1	STAT	AT1G17040.1	0	SH2 domain protein A
XLOC_024536	TCONS_00070767	TCONS_00070767.p1	WRKY	AT4G18170.1	4e-57	WRKY DNA-binding protein 28
XLOC_024536	TCONS_00070768	TCONS_00070768.p1	WRKY	AT4G18170.1	4e-28	WRKY DNA-binding protein 28
XLOC_024552	TCONS_00070804	TCONS_00070804.p1	HSF	AT5G45710.1	6e-79	HSF family protein
XLOC_024569	TCONS_00070865	TCONS_00070865.p1	Trihelix	AT3G58630.1	2e-68	sequence-specific DNA binding transcription factors
XLOC_024569	TCONS_00070866	TCONS_00070866.p1	Trihelix	AT3G58630.1	1e-68	sequence-specific DNA binding transcription factors
XLOC_024569	TCONS_00070867	TCONS_00070867.p1	Trihelix	AT3G58630.1	2e-68	sequence-specific DNA binding transcription factors
XLOC_024573	TCONS_00070880	TCONS_00070880.p1	bHLH	AT1G68810.1	4e-35	bHLH family protein
XLOC_024580	TCONS_00070894	TCONS_00070894.p1	TCP	AT2G31070.1	3e-54	TCP domain protein 10
XLOC_024580	TCONS_00070895	TCONS_00070895.p1	TCP	AT2G31070.1	3e-54	TCP domain protein 10
XLOC_024644	TCONS_00071090	TCONS_00071090.p1	GeBP	AT4G00390.1	1e-26	DNA-binding storekeeper protein-related transcriptional regulator
XLOC_024645	TCONS_00071091	TCONS_00071091.p1	bHLH	AT5G54680.1	2e-87	bHLH family protein
XLOC_024645	TCONS_00071092	TCONS_00071092.p1	bHLH	AT5G54680.1	2e-87	bHLH family protein
XLOC_024645	TCONS_00071093	TCONS_00071093.p1	bHLH	AT5G54680.1	2e-87	bHLH family protein
XLOC_024701	TCONS_00071271	TCONS_00071271.p1	WRKY	AT2G04880.2	5e-72	zinc-dependent activator protein-1
XLOC_024701	TCONS_00071272	TCONS_00071272.p1	WRKY	AT2G04880.2	3e-72	zinc-dependent activator protein-1
XLOC_024701	TCONS_00071273	TCONS_00071273.p1	WRKY	AT2G04880.2	3e-72	zinc-dependent activator protein-1
XLOC_024701	TCONS_00071275	TCONS_00071275.p1	WRKY	AT2G04880.2	5e-72	zinc-dependent activator protein-1
XLOC_024745	TCONS_00071404	TCONS_00071404.p1	FAR1	AT3G22170.2	0	far-red elongated hypocotyls 3
XLOC_024745	TCONS_00071405	TCONS_00071405.p1	FAR1	AT3G22170.2	0	far-red elongated hypocotyls 3
XLOC_024745	TCONS_00071406	TCONS_00071406.p1	FAR1	AT3G22170.2	0	far-red elongated hypocotyls 3
XLOC_024745	TCONS_00071407	TCONS_00071407.p1	FAR1	AT3G22170.2	0	far-red elongated hypocotyls 3
XLOC_024745	TCONS_00071408	TCONS_00071408.p1	FAR1	AT3G22170.2	0	far-red elongated hypocotyls 3
XLOC_024745	TCONS_00071409	TCONS_00071409.p1	FAR1	AT3G22170.2	0	far-red elongated hypocotyls 3
XLOC_024745	TCONS_00071410	TCONS_00071410.p1	FAR1	AT3G22170.2	0	far-red elongated hypocotyls 3
XLOC_024746	TCONS_00071411	TCONS_00071411.p1	FAR1	AT2G32250.3	0	FAR1-related sequence 2
XLOC_024746	TCONS_00071412	TCONS_00071412.p1	FAR1	AT2G32250.2	0	FAR1-related sequence 2
XLOC_024746	TCONS_00071413	TCONS_00071413.p1	FAR1	AT2G32250.2	0	FAR1-related sequence 2
XLOC_024746	TCONS_00071414	TCONS_00071414.p1	FAR1	AT2G32250.3	0	FAR1-related sequence 2
XLOC_024746	TCONS_00071415	TCONS_00071415.p1	FAR1	AT2G32250.2	0	FAR1-related sequence 2
XLOC_024746	TCONS_00071416	TCONS_00071416.p1	FAR1	AT2G32250.2	1e-175	FAR1-related sequence 2
XLOC_024746	TCONS_00071417	TCONS_00071417.p1	FAR1	AT2G32250.2	0	FAR1-related sequence 2
XLOC_024746	TCONS_00071418	TCONS_00071418.p1	FAR1	AT2G32250.2	0	FAR1-related sequence 2
XLOC_024842	TCONS_00071774	TCONS_00071774.p1	HRT-like	AT5G56780.1	4e-82	effector of transcription2
XLOC_024842	TCONS_00071775	TCONS_00071775.p1	HRT-like	AT5G56780.1	3e-41	effector of transcription2
XLOC_024842	TCONS_00071776	TCONS_00071776.p1	HRT-like	AT5G56780.1	3e-41	effector of transcription2
XLOC_024842	TCONS_00071777	TCONS_00071777.p1	HRT-like	AT5G56780.1	3e-41	effector of transcription2
XLOC_024842	TCONS_00071778	TCONS_00071778.p1	HRT-like	AT5G56780.1	3e-41	effector of transcription2
XLOC_024842	TCONS_00071779	TCONS_00071779.p1	HRT-like	AT5G56780.1	3e-41	effector of transcription2
XLOC_024842	TCONS_00071780	TCONS_00071780.p1	HRT-like	AT5G56780.1	3e-41	effector of transcription2
XLOC_024880	TCONS_00071889	TCONS_00071889.p1	Trihelix	AT1G76870.1	4e-67
XLOC_024880	TCONS_00071890	TCONS_00071890.p1	Trihelix	AT1G76870.1	4e-67
XLOC_024896	TCONS_00071971	TCONS_00071971.p1	NF-YC	AT1G08970.3	9e-87	nuclear factor Y, subunit C9
XLOC_024896	TCONS_00071972	TCONS_00071972.p1	NF-YC	AT1G08970.3	9e-87	nuclear factor Y, subunit C9
XLOC_024962	TCONS_00072225	TCONS_00072225.p1	bHLH	AT1G69010.1	3e-51	BES1-interacting Myc-like protein 2
XLOC_024970	TCONS_00072238	TCONS_00072238.p1	CAMTA	AT1G67310.1	1e-178	Calmodulin-binding transcription activator protein with CG-1 and Ankyrin domains
XLOC_024970	TCONS_00072239	TCONS_00072239.p1	CAMTA	AT1G67310.1	1e-177	Calmodulin-binding transcription activator protein with CG-1 and Ankyrin domains
XLOC_024970	TCONS_00072240	TCONS_00072240.p1	CAMTA	AT1G67310.1	1e-177	Calmodulin-binding transcription activator protein with CG-1 and Ankyrin domains
XLOC_024970	TCONS_00072241	TCONS_00072241.p1	CAMTA	AT1G67310.1	1e-178	Calmodulin-binding transcription activator protein with CG-1 and Ankyrin domains
XLOC_024970	TCONS_00072242	TCONS_00072242.p1	CAMTA	AT1G67310.1	1e-139	Calmodulin-binding transcription activator protein with CG-1 and Ankyrin domains
XLOC_024970	TCONS_00072243	TCONS_00072243.p1	CAMTA	AT1G67310.1	1e-139	Calmodulin-binding transcription activator protein with CG-1 and Ankyrin domains
XLOC_024970	TCONS_00072244	TCONS_00072244.p13	CAMTA	AT1G67310.1	3e-55	Calmodulin-binding transcription activator protein with CG-1 and Ankyrin domains
XLOC_024970	TCONS_00072245	TCONS_00072245.p8	CAMTA	AT1G67310.1	7e-64	Calmodulin-binding transcription activator protein with CG-1 and Ankyrin domains
XLOC_024974	TCONS_00072268	TCONS_00072268.p1	Trihelix	AT1G13450.1	1e-170	Trihelix family protein
XLOC_024985	TCONS_00072297	TCONS_00072297.p1	NAC	AT1G60280.1	0.001	NAC domain containing protein 23
XLOC_024985	TCONS_00072298	TCONS_00072298.p1	NAC	AT1G60280.1	0.001	NAC domain containing protein 23
XLOC_024985	TCONS_00072299	TCONS_00072299.p1	NAC	AT1G60280.1	0.001	NAC domain containing protein 23
XLOC_024985	TCONS_00072300	TCONS_00072300.p1	NAC	AT1G60280.1	0.001	NAC domain containing protein 23
XLOC_024985	TCONS_00072301	TCONS_00072301.p1	NAC	AT1G60280.1	0.001	NAC domain containing protein 23
XLOC_025056	TCONS_00072602	TCONS_00072602.p1	GATA	AT5G66320.2	4e-66	GATA transcription factor 5
XLOC_025056	TCONS_00072603	TCONS_00072603.p1	GATA	AT5G66320.2	2e-66	GATA transcription factor 5
XLOC_025056	TCONS_00072606	TCONS_00072606.p1	GATA	AT5G66320.2	2e-66	GATA transcription factor 5
XLOC_025172	TCONS_00073043	TCONS_00073043.p1	BES1	AT1G78700.1	1e-131	BES1/BZR1 homolog 4
XLOC_025172	TCONS_00073044	TCONS_00073044.p1	BES1	AT1G78700.1	1e-131	BES1/BZR1 homolog 4
XLOC_025172	TCONS_00073045	TCONS_00073045.p1	BES1	AT1G78700.1	1e-131	BES1/BZR1 homolog 4
XLOC_025285	TCONS_00073362	TCONS_00073362.p1	WRKY	AT4G26640.2	1e-147	WRKY family protein
XLOC_025331	TCONS_00073491	TCONS_00073491.p1	bHLH	AT5G54680.1	1e-111	bHLH family protein
XLOC_025334	TCONS_00073494	TCONS_00073494.p1	NF-YC	AT1G07980.1	4e-05	nuclear factor Y, subunit C10
XLOC_025334	TCONS_00073495	TCONS_00073495.p1	NF-YC	AT1G07980.1	4e-05	nuclear factor Y, subunit C10
XLOC_025334	TCONS_00073497	TCONS_00073497.p1	NF-YC	AT1G07980.1	4e-05	nuclear factor Y, subunit C10
XLOC_025334	TCONS_00073498	TCONS_00073498.p1	NF-YC	AT1G07980.1	4e-05	nuclear factor Y, subunit C10
XLOC_025334	TCONS_00073499	TCONS_00073499.p1	NF-YC	AT1G07980.1	4e-05	nuclear factor Y, subunit C10
XLOC_025334	TCONS_00073501	TCONS_00073501.p1	NF-YC	AT1G07980.1	4e-05	nuclear factor Y, subunit C10
XLOC_025334	TCONS_00073503	TCONS_00073503.p1	NF-YC	AT1G07980.1	4e-05	nuclear factor Y, subunit C10
XLOC_025334	TCONS_00073504	TCONS_00073504.p1	NF-YC	AT1G07980.1	0.0001	nuclear factor Y, subunit C10
XLOC_025334	TCONS_00073505	TCONS_00073505.p1	NF-YC	AT1G07980.1	4e-05	nuclear factor Y, subunit C10
XLOC_025345	TCONS_00073538	TCONS_00073538.p1	NZZ/SPL	AT4G27330.1	6e-07	sporocyteless (SPL)
XLOC_025357	TCONS_00073572	TCONS_00073572.p1	NAC	AT3G15510.1	1e-111	NAC domain containing protein 2
XLOC_025358	TCONS_00073573	TCONS_00073573.p1	NAC	AT4G27410.2	1e-129	NAC family protein
XLOC_025373	TCONS_00073612	TCONS_00073612.p2	SBP	AT2G33810.1	2e-21	squamosa promoter binding protein-like 3
XLOC_025378	TCONS_00073623	TCONS_00073623.p1	NAC	AT5G53950.1	1e-114	NAC family protein
XLOC_025378	TCONS_00073624	TCONS_00073624.p1	NAC	AT5G53950.1	1e-114	NAC family protein
XLOC_025383	TCONS_00073638	TCONS_00073638.p1	TCP	AT3G15030.2	1e-102	TCP family protein
XLOC_025404	TCONS_00073716	TCONS_00073716.p1	NAC	AT3G10480.1	2e-22	NAC domain containing protein 50
XLOC_025474	TCONS_00073979	TCONS_00073979.p1	WRKY	AT3G58710.2	8e-69	WRKY DNA-binding protein 69
XLOC_025474	TCONS_00073980	TCONS_00073980.p1	WRKY	AT3G58710.1	2e-69	WRKY DNA-binding protein 69
XLOC_025494	TCONS_00074026	TCONS_00074026.p1	bZIP	AT3G58120.1	1e-110	bZIP family protein
XLOC_025494	TCONS_00074027	TCONS_00074027.p1	bZIP	AT3G58120.1	1e-110	bZIP family protein
XLOC_025499	TCONS_00074043	TCONS_00074043.p1	NAC	AT4G28500.1	1e-119	NAC domain containing protein 73
XLOC_025516	TCONS_00074082	TCONS_00074082.p1	SBP	AT1G53160.1	2e-45	squamosa promoter binding protein-like 4
XLOC_025567	TCONS_00074250	TCONS_00074250.p1	bHLH	AT3G22100.1	3e-25	bHLH family protein
XLOC_025597	TCONS_00074344	TCONS_00074344.p1	WRKY	AT4G04450.1	1e-139	WRKY family protein
XLOC_025597	TCONS_00074345	TCONS_00074345.p1	WRKY	AT1G62300.1	1e-122	WRKY family protein
XLOC_025597	TCONS_00074346	TCONS_00074346.p1	WRKY	AT4G04450.1	7e-80	WRKY family protein
XLOC_025597	TCONS_00074347	TCONS_00074347.p1	WRKY	AT4G04450.1	1e-141	WRKY family protein
XLOC_025597	TCONS_00074348	TCONS_00074348.p1	WRKY	AT4G04450.1	1e-141	WRKY family protein
XLOC_025597	TCONS_00074349	TCONS_00074349.p1	WRKY	AT4G04450.1	1e-141	WRKY family protein
XLOC_025609	TCONS_00074382	TCONS_00074382.p1	FAR1	AT2G32250.3	0	FAR1-related sequence 2
XLOC_025609	TCONS_00074383	TCONS_00074383.p1	FAR1	AT2G32250.3	0	FAR1-related sequence 2
XLOC_025609	TCONS_00074384	TCONS_00074384.p1	FAR1	AT2G32250.2	0	FAR1-related sequence 2
XLOC_025609	TCONS_00074385	TCONS_00074385.p1	FAR1	AT2G32250.3	0	FAR1-related sequence 2
XLOC_025609	TCONS_00074386	TCONS_00074386.p1	FAR1	AT2G32250.3	0	FAR1-related sequence 2
XLOC_025609	TCONS_00074387	TCONS_00074387.p1	FAR1	AT2G32250.3	0	FAR1-related sequence 2
XLOC_025609	TCONS_00074388	TCONS_00074388.p1	FAR1	AT2G32250.2	0	FAR1-related sequence 2
XLOC_025610	TCONS_00074389	TCONS_00074389.p1	FAR1	AT3G22170.2	0	far-red elongated hypocotyls 3
XLOC_025610	TCONS_00074389	TCONS_00074389.p2	FAR1	AT3G22170.2	8e-50	far-red elongated hypocotyls 3
XLOC_025610	TCONS_00074390	TCONS_00074390.p1	FAR1	AT3G22170.2	0	far-red elongated hypocotyls 3
XLOC_025610	TCONS_00074390	TCONS_00074390.p2	FAR1	AT3G22170.2	8e-50	far-red elongated hypocotyls 3
XLOC_025610	TCONS_00074391	TCONS_00074391.p1	FAR1	AT3G22170.2	0	far-red elongated hypocotyls 3
XLOC_025610	TCONS_00074391	TCONS_00074391.p2	FAR1	AT3G22170.2	8e-50	far-red elongated hypocotyls 3
XLOC_025610	TCONS_00074392	TCONS_00074392.p1	FAR1	AT3G22170.2	0	far-red elongated hypocotyls 3
XLOC_025610	TCONS_00074392	TCONS_00074392.p2	FAR1	AT3G22170.2	8e-50	far-red elongated hypocotyls 3
XLOC_025610	TCONS_00074393	TCONS_00074393.p1	FAR1	AT3G22170.2	0	far-red elongated hypocotyls 3
XLOC_025610	TCONS_00074393	TCONS_00074393.p2	FAR1	AT3G22170.2	8e-50	far-red elongated hypocotyls 3
XLOC_025610	TCONS_00074396	TCONS_00074396.p1	FAR1	AT3G22170.2	0	far-red elongated hypocotyls 3
XLOC_025610	TCONS_00074396	TCONS_00074396.p2	FAR1	AT3G22170.2	8e-50	far-red elongated hypocotyls 3
XLOC_025610	TCONS_00074397	TCONS_00074397.p1	FAR1	AT3G22170.2	0	far-red elongated hypocotyls 3
XLOC_025610	TCONS_00074397	TCONS_00074397.p2	FAR1	AT3G22170.2	8e-50	far-red elongated hypocotyls 3
XLOC_025610	TCONS_00074398	TCONS_00074398.p1	FAR1	AT3G22170.2	0	far-red elongated hypocotyls 3
XLOC_025610	TCONS_00074398	TCONS_00074398.p2	FAR1	AT3G22170.2	8e-50	far-red elongated hypocotyls 3
XLOC_025610	TCONS_00074399	TCONS_00074399.p1	FAR1	AT3G22170.2	0	far-red elongated hypocotyls 3
XLOC_025610	TCONS_00074399	TCONS_00074399.p2	FAR1	AT3G22170.2	8e-50	far-red elongated hypocotyls 3
XLOC_025610	TCONS_00074400	TCONS_00074400.p1	FAR1	AT3G22170.2	0	far-red elongated hypocotyls 3
XLOC_025610	TCONS_00074400	TCONS_00074400.p2	FAR1	AT3G22170.2	8e-50	far-red elongated hypocotyls 3
XLOC_025610	TCONS_00074401	TCONS_00074401.p1	FAR1	AT3G22170.2	0	far-red elongated hypocotyls 3
XLOC_025610	TCONS_00074401	TCONS_00074401.p2	FAR1	AT3G22170.2	8e-50	far-red elongated hypocotyls 3
XLOC_025610	TCONS_00074402	TCONS_00074402.p1	FAR1	AT3G22170.2	0	far-red elongated hypocotyls 3
XLOC_025610	TCONS_00074402	TCONS_00074402.p2	FAR1	AT3G22170.2	8e-50	far-red elongated hypocotyls 3
XLOC_025610	TCONS_00074403	TCONS_00074403.p1	FAR1	AT3G22170.2	0	far-red elongated hypocotyls 3
XLOC_025610	TCONS_00074403	TCONS_00074403.p2	FAR1	AT3G22170.2	8e-50	far-red elongated hypocotyls 3
XLOC_025610	TCONS_00074404	TCONS_00074404.p1	FAR1	AT3G22170.2	0	far-red elongated hypocotyls 3
XLOC_025610	TCONS_00074404	TCONS_00074404.p2	FAR1	AT3G22170.2	8e-50	far-red elongated hypocotyls 3
XLOC_025610	TCONS_00074405	TCONS_00074405.p1	FAR1	AT3G22170.2	0	far-red elongated hypocotyls 3
XLOC_025610	TCONS_00074405	TCONS_00074405.p2	FAR1	AT3G22170.2	8e-50	far-red elongated hypocotyls 3
XLOC_025653	TCONS_00074562	TCONS_00074562.p1	GRAS	AT5G48150.1	0	GRAS family protein
XLOC_025667	TCONS_00074592	TCONS_00074592.p1	FAR1	AT5G28530.1	0	FAR1-related sequence 10
XLOC_025667	TCONS_00074593	TCONS_00074593.p1	FAR1	AT5G28530.1	0	FAR1-related sequence 10
XLOC_025667	TCONS_00074594	TCONS_00074594.p1	FAR1	AT5G28530.1	0	FAR1-related sequence 10
XLOC_025667	TCONS_00074595	TCONS_00074595.p1	FAR1	AT5G28530.1	0	FAR1-related sequence 10
XLOC_025667	TCONS_00074596	TCONS_00074596.p1	FAR1	AT5G28530.1	0	FAR1-related sequence 10
XLOC_025703	TCONS_00074702	TCONS_00074702.p1	bHLH	AT3G59060.1	3e-57	phytochrome interacting factor 3-like 6
XLOC_025703	TCONS_00074703	TCONS_00074703.p1	bHLH	AT2G43010.1	2e-27	phytochrome interacting factor 4
XLOC_025703	TCONS_00074704	TCONS_00074704.p1	bHLH	AT3G59060.1	3e-57	phytochrome interacting factor 3-like 6
XLOC_025703	TCONS_00074705	TCONS_00074705.p1	bHLH	AT3G59060.1	2e-59	phytochrome interacting factor 3-like 6
XLOC_025703	TCONS_00074706	TCONS_00074706.p1	bHLH	AT3G59060.1	2e-59	phytochrome interacting factor 3-like 6
XLOC_025703	TCONS_00074707	TCONS_00074707.p1	bHLH	AT3G59060.1	2e-59	phytochrome interacting factor 3-like 6
XLOC_025784	TCONS_00075055	TCONS_00075055.p1	HSF	AT2G26150.1	6e-83	heat shock transcription factor A2
XLOC_025791	TCONS_00075089	TCONS_00075089.p1	GATA	AT4G26150.1	1e-27	cytokinin-responsive gata factor 1
XLOC_025791	TCONS_00075090	TCONS_00075090.p1	GATA	AT4G26150.1	1e-29	cytokinin-responsive gata factor 1
XLOC_025812	TCONS_00075191	TCONS_00075191.p1	bZIP	AT1G45249.1	1e-127	abscisic acid responsive elements-binding factor 2
XLOC_025812	TCONS_00075192	TCONS_00075192.p1	bZIP	AT1G45249.1	1e-118	abscisic acid responsive elements-binding factor 2
XLOC_025854	TCONS_00075386	TCONS_00075386.p1	SRS	AT1G75520.1	2e-74	SHI-related sequence 5
XLOC_025854	TCONS_00075387	TCONS_00075387.p1	SRS	AT1G19790.1	1e-40	SHI-related sequence 7
XLOC_025859	TCONS_00075410	TCONS_00075410.p1	WRKY	AT4G24240.1	4e-93	WRKY DNA-binding protein 7
XLOC_025859	TCONS_00075411	TCONS_00075411.p1	WRKY	AT4G24240.1	4e-93	WRKY DNA-binding protein 7
XLOC_025891	TCONS_00075586	TCONS_00075586.p1	LBD	AT3G47870.1	6e-42	LOB domain-containing protein 27
XLOC_025891	TCONS_00075587	TCONS_00075587.p1	LBD	AT3G47870.1	8e-42	LOB domain-containing protein 27
XLOC_025891	TCONS_00075588	TCONS_00075588.p1	LBD	AT3G47870.1	3e-42	LOB domain-containing protein 27
XLOC_025908	TCONS_00075665	TCONS_00075665.p1	WRKY	AT1G13960.1	1e-122	WRKY DNA-binding protein 4
XLOC_025908	TCONS_00075666	TCONS_00075666.p1	WRKY	AT1G13960.1	1e-121	WRKY DNA-binding protein 4
XLOC_025908	TCONS_00075667	TCONS_00075667.p1	WRKY	AT1G13960.1	1e-124	WRKY DNA-binding protein 4
XLOC_026082	TCONS_00076299	TCONS_00076299.p1	Dof	AT1G28310.1	1e-37	Dof family protein
XLOC_026082	TCONS_00076300	TCONS_00076300.p1	Dof	AT1G28310.2	1e-37	Dof family protein
XLOC_026082	TCONS_00076301	TCONS_00076301.p1	Dof	AT1G28310.1	1e-37	Dof family protein
XLOC_026082	TCONS_00076302	TCONS_00076302.p1	Dof	AT1G28310.1	1e-37	Dof family protein
XLOC_026082	TCONS_00076303	TCONS_00076303.p1	Dof	AT1G28310.1	1e-37	Dof family protein
XLOC_026082	TCONS_00076304	TCONS_00076304.p1	Dof	AT1G28310.2	1e-37	Dof family protein
XLOC_026305	TCONS_00076658	TCONS_00076658.p1	GRAS	AT3G49950.1	1e-125	GRAS family protein
XLOC_026366	TCONS_00076719	TCONS_00076719.p1	GRAS	AT5G41920.1	1e-173	GRAS family protein
XLOC_026435	TCONS_00076788	TCONS_00076788.p1	bZIP	AT1G75390.1	2e-44	basic leucine-zipper 44
XLOC_026459	TCONS_00076812	TCONS_00076812.p1	ZF-HD	AT1G69600.1	2e-63	zinc finger homeodomain 1
XLOC_026498	TCONS_00076851	TCONS_00076851.p1	bZIP	AT3G49760.1	5e-30	basic leucine-zipper 5
XLOC_026677	TCONS_00077310	TCONS_00077310.p1	NAC	AT2G17040.1	6e-81	NAC domain containing protein 36
XLOC_026710	TCONS_00077431	TCONS_00077431.p1	NAC	AT2G18060.1	1e-148	vascular related NAC-domain protein 1
XLOC_026715	TCONS_00077443	TCONS_00077443.p1	SRS	AT3G51060.1	1e-84	Lateral root primordium (LRP) protein-related
XLOC_026715	TCONS_00077444	TCONS_00077444.p1	SRS	AT5G66350.1	4e-46	Lateral root primordium (LRP) protein-related
XLOC_026715	TCONS_00077444	TCONS_00077444.p2	SRS	AT3G51060.1	5e-30	Lateral root primordium (LRP) protein-related
XLOC_026727	TCONS_00077471	TCONS_00077471.p1	GATA	AT3G50870.1	2e-41	GATA family protein
XLOC_026739	TCONS_00077490	TCONS_00077490.p1	LBD	AT3G02550.1	5e-99	LOB domain-containing protein 41
XLOC_026739	TCONS_00077491	TCONS_00077491.p1	LBD	AT3G02550.1	7e-50	LOB domain-containing protein 41
XLOC_026754	TCONS_00077528	TCONS_00077528.p1	bHLH	AT5G65640.1	1e-81	beta HLH protein 93
XLOC_026774	TCONS_00077607	TCONS_00077607.p1	WRKY	AT4G24240.1	1e-82	WRKY DNA-binding protein 7
XLOC_026781	TCONS_00077619	TCONS_00077619.p1	LBD	AT5G66870.1	3e-85	ASYMMETRIC LEAVES 2-like 1
XLOC_026781	TCONS_00077620	TCONS_00077620.p1	LBD	AT5G66870.1	3e-85	ASYMMETRIC LEAVES 2-like 1
XLOC_026781	TCONS_00077621	TCONS_00077621.p1	LBD	AT5G66870.1	5e-85	ASYMMETRIC LEAVES 2-like 1
XLOC_026781	TCONS_00077622	TCONS_00077622.p1	LBD	AT5G66870.1	3e-85	ASYMMETRIC LEAVES 2-like 1
XLOC_026833	TCONS_00077753	TCONS_00077753.p1	LBD	AT3G27650.1	3e-67	LOB domain-containing protein 25
XLOC_026910	TCONS_00078038	TCONS_00078038.p1	WRKY	AT1G62300.1	1e-158	WRKY family protein
XLOC_026910	TCONS_00078039	TCONS_00078039.p1	WRKY	AT1G62300.1	1e-160	WRKY family protein
XLOC_026910	TCONS_00078040	TCONS_00078040.p1	WRKY	AT1G62300.1	1e-158	WRKY family protein
XLOC_026910	TCONS_00078041	TCONS_00078041.p1	WRKY	AT1G62300.1	1e-158	WRKY family protein
XLOC_026910	TCONS_00078042	TCONS_00078042.p1	WRKY	AT1G62300.1	1e-158	WRKY family protein
XLOC_026910	TCONS_00078043	TCONS_00078043.p2	WRKY	AT4G04450.1	2e-78	WRKY family protein
XLOC_026972	TCONS_00078245	TCONS_00078245.p1	LBD	AT1G31320.1	2e-64	LOB domain-containing protein 4
XLOC_027023	TCONS_00078371	TCONS_00078371.p1	bHLH	AT1G29950.1	2e-37	bHLH family protein
XLOC_027056	TCONS_00078471	TCONS_00078471.p1	HSF	AT4G18880.1	8e-92	heat shock transcription factor A4A
XLOC_027056	TCONS_00078473	TCONS_00078473.p1	HSF	AT4G18880.1	8e-92	heat shock transcription factor A4A
XLOC_027056	TCONS_00078474	TCONS_00078474.p1	HSF	AT4G18880.1	1e-114	heat shock transcription factor A4A
XLOC_027056	TCONS_00078475	TCONS_00078475.p1	HSF	AT4G18880.1	1e-114	heat shock transcription factor A4A
XLOC_027056	TCONS_00078476	TCONS_00078476.p1	HSF	AT4G18880.1	1e-114	heat shock transcription factor A4A
XLOC_027056	TCONS_00078477	TCONS_00078477.p1	HSF	AT4G18880.1	1e-114	heat shock transcription factor A4A
XLOC_027081	TCONS_00078587	TCONS_00078587.p1	Trihelix	AT3G58630.1	1e-67	sequence-specific DNA binding transcription factors
XLOC_027081	TCONS_00078588	TCONS_00078588.p1	Trihelix	AT3G58630.1	6e-68	sequence-specific DNA binding transcription factors
XLOC_027125	TCONS_00078738	TCONS_00078738.p1	Dof	AT1G28310.1	9e-36	Dof family protein
XLOC_027125	TCONS_00078739	TCONS_00078739.p1	Dof	AT1G28310.2	6e-36	Dof family protein
XLOC_027130	TCONS_00078769	TCONS_00078769.p1	bHLH	AT4G20970.1	4e-40	bHLH family protein
XLOC_027198	TCONS_00078950	TCONS_00078950.p1	bHLH	AT5G54680.1	5e-81	bHLH family protein
XLOC_027265	TCONS_00079104	TCONS_00079104.p1	BBR-BPC	AT2G21240.1	6e-59	basic pentacysteine 4
XLOC_027279	TCONS_00079127	TCONS_00079127.p1	SRS	AT5G66350.1	7e-95	Lateral root primordium (LRP) protein-related
XLOC_027279	TCONS_00079128	TCONS_00079128.p1	SRS	AT5G66350.1	1e-50	Lateral root primordium (LRP) protein-related
XLOC_027279	TCONS_00079128	TCONS_00079128.p2	SRS	AT3G51060.1	3e-39	Lateral root primordium (LRP) protein-related
XLOC_027285	TCONS_00079137	TCONS_00079137.p1	bHLH	AT1G27660.1	5e-39	bHLH family protein
XLOC_027285	TCONS_00079138	TCONS_00079138.p1	bHLH	AT1G27660.1	1e-39	bHLH family protein
XLOC_027285	TCONS_00079140	TCONS_00079140.p1	bHLH	AT1G27660.1	4e-31	bHLH family protein
XLOC_027334	TCONS_00079294	TCONS_00079294.p3	NF-YC	AT5G63470.2	3e-12	nuclear factor Y, subunit C4
XLOC_027334	TCONS_00079295	TCONS_00079295.p3	NF-YC	AT5G63470.2	1e-14	nuclear factor Y, subunit C4
XLOC_027334	TCONS_00079296	TCONS_00079296.p3	NF-YC	AT5G63470.2	4e-12	nuclear factor Y, subunit C4
XLOC_027334	TCONS_00079297	TCONS_00079297.p2	NF-YC	AT5G63470.2	3e-12	nuclear factor Y, subunit C4
XLOC_027334	TCONS_00079298	TCONS_00079298.p3	NF-YC	AT5G63470.2	4e-12	nuclear factor Y, subunit C4
XLOC_027334	TCONS_00079299	TCONS_00079299.p3	NF-YC	AT5G63470.2	3e-12	nuclear factor Y, subunit C4
XLOC_027334	TCONS_00079300	TCONS_00079300.p4	NF-YC	AT5G63470.2	4e-12	nuclear factor Y, subunit C4
XLOC_027334	TCONS_00079301	TCONS_00079301.p2	NF-YC	AT5G63470.2	3e-12	nuclear factor Y, subunit C4
XLOC_027334	TCONS_00079302	TCONS_00079302.p2	NF-YC	AT5G63470.2	3e-12	nuclear factor Y, subunit C4
XLOC_027334	TCONS_00079303	TCONS_00079303.p3	NF-YC	AT5G63470.2	3e-12	nuclear factor Y, subunit C4
XLOC_027334	TCONS_00079304	TCONS_00079304.p3	NF-YC	AT5G63470.2	2e-12	nuclear factor Y, subunit C4
XLOC_027334	TCONS_00079305	TCONS_00079305.p2	NF-YC	AT5G63470.2	4e-12	nuclear factor Y, subunit C4
XLOC_027334	TCONS_00079307	TCONS_00079307.p3	NF-YC	AT5G63470.2	4e-12	nuclear factor Y, subunit C4
XLOC_027350	TCONS_00079355	TCONS_00079355.p1	bHLH	AT5G65640.1	7e-80	beta HLH protein 93
XLOC_027350	TCONS_00079356	TCONS_00079356.p1	bHLH	AT5G65640.1	2e-65	beta HLH protein 93
XLOC_027350	TCONS_00079357	TCONS_00079357.p1	bHLH	AT5G65640.1	6e-78	beta HLH protein 93
XLOC_027356	TCONS_00079374	TCONS_00079374.p1	bHLH	AT4G37850.1	5e-49	bHLH family protein
XLOC_027356	TCONS_00079375	TCONS_00079375.p1	bHLH	AT4G37850.1	5e-49	bHLH family protein
XLOC_027356	TCONS_00079376	TCONS_00079376.p1	bHLH	AT4G37850.1	5e-49	bHLH family protein
XLOC_027357	TCONS_00079383	TCONS_00079383.p1	bHLH	AT4G37850.1	1e-46	bHLH family protein
XLOC_027395	TCONS_00079486	TCONS_00079486.p1	LBD	AT3G49940.1	6e-84	LOB domain-containing protein 38
XLOC_027413	TCONS_00079523	TCONS_00079523.p1	WRKY	AT4G24240.1	2e-95	WRKY DNA-binding protein 7
XLOC_027413	TCONS_00079524	TCONS_00079524.p1	WRKY	AT4G24240.1	2e-95	WRKY DNA-binding protein 7
XLOC_027424	TCONS_00079573	TCONS_00079573.p1	bHLH	AT4G36930.1	9e-38	bHLH family protein
XLOC_027424	TCONS_00079574	TCONS_00079574.p1	bHLH	AT4G36930.1	4e-32	bHLH family protein
XLOC_027434	TCONS_00079606	TCONS_00079606.p1	HSF	AT4G36990.1	3e-89	heat shock factor 4
XLOC_027447	TCONS_00079639	TCONS_00079639.p1	LBD	AT5G66870.1	2e-83	ASYMMETRIC LEAVES 2-like 1
XLOC_027447	TCONS_00079640	TCONS_00079640.p1	LBD	AT5G66870.1	2e-83	ASYMMETRIC LEAVES 2-like 1
XLOC_027447	TCONS_00079641	TCONS_00079641.p1	LBD	AT5G66870.1	2e-83	ASYMMETRIC LEAVES 2-like 1
XLOC_027447	TCONS_00079642	TCONS_00079642.p1	LBD	AT5G66870.1	2e-83	ASYMMETRIC LEAVES 2-like 1
XLOC_027447	TCONS_00079643	TCONS_00079643.p1	LBD	AT5G66870.1	2e-83	ASYMMETRIC LEAVES 2-like 1
XLOC_027447	TCONS_00079644	TCONS_00079644.p1	LBD	AT5G66870.1	2e-83	ASYMMETRIC LEAVES 2-like 1
XLOC_027447	TCONS_00079645	TCONS_00079645.p1	LBD	AT5G66870.1	3e-83	ASYMMETRIC LEAVES 2-like 1
XLOC_027447	TCONS_00079646	TCONS_00079646.p1	LBD	AT5G66870.1	2e-83	ASYMMETRIC LEAVES 2-like 1
XLOC_027447	TCONS_00079647	TCONS_00079647.p1	LBD	AT5G66870.1	2e-83	ASYMMETRIC LEAVES 2-like 1
XLOC_027447	TCONS_00079648	TCONS_00079648.p1	LBD	AT5G66870.1	7e-82	ASYMMETRIC LEAVES 2-like 1
XLOC_027447	TCONS_00079649	TCONS_00079649.p1	LBD	AT5G66870.1	3e-83	ASYMMETRIC LEAVES 2-like 1
XLOC_027447	TCONS_00079650	TCONS_00079650.p1	LBD	AT5G66870.1	4e-83	ASYMMETRIC LEAVES 2-like 1
XLOC_027468	TCONS_00079714	TCONS_00079714.p1	TCP	AT1G67260.2	1e-30	TCP family protein
XLOC_027468	TCONS_00079715	TCONS_00079715.p1	TCP	AT1G67260.2	1e-30	TCP family protein
XLOC_027520	TCONS_00079825	TCONS_00079825.p1	WRKY	AT1G13960.1	1e-113	WRKY DNA-binding protein 4
XLOC_027581	TCONS_00079994	TCONS_00079994.p1	LBD	AT3G27650.1	1e-69	LOB domain-containing protein 25
XLOC_027581	TCONS_00079995	TCONS_00079995.p1	LBD	AT3G27650.1	1e-69	LOB domain-containing protein 25
XLOC_027581	TCONS_00079996	TCONS_00079996.p1	LBD	AT3G27650.1	1e-69	LOB domain-containing protein 25
XLOC_027581	TCONS_00079997	TCONS_00079997.p1	LBD	AT3G27650.1	1e-69	LOB domain-containing protein 25
XLOC_027581	TCONS_00079998	TCONS_00079998.p1	LBD	AT3G27650.1	1e-69	LOB domain-containing protein 25
XLOC_027587	TCONS_00080010	TCONS_00080010.p1	NAC	AT3G01600.1	1e-97	NAC domain containing protein 44
XLOC_027587	TCONS_00080011	TCONS_00080011.p1	NAC	AT3G01600.1	6e-96	NAC domain containing protein 44
XLOC_027587	TCONS_00080012	TCONS_00080012.p1	NAC	AT3G01600.1	1e-97	NAC domain containing protein 44
XLOC_027587	TCONS_00080013	TCONS_00080013.p1	NAC	AT1G25580.1	4e-64	NAC family protein
XLOC_027624	TCONS_00080110	TCONS_00080110.p1	TCP	AT3G27010.1	6e-64	TCP family protein
XLOC_027624	TCONS_00080111	TCONS_00080111.p1	TCP	AT3G27010.1	6e-64	TCP family protein
XLOC_027624	TCONS_00080112	TCONS_00080112.p1	TCP	AT3G27010.1	6e-64	TCP family protein
XLOC_027624	TCONS_00080113	TCONS_00080113.p1	TCP	AT3G27010.1	6e-64	TCP family protein
XLOC_027630	TCONS_00080126	TCONS_00080126.p2	NAC	AT5G13180.1	2e-20	NAC domain containing protein 83
XLOC_027630	TCONS_00080127	TCONS_00080127.p1	NAC	AT5G13180.1	3e-37	NAC domain containing protein 83
XLOC_027696	TCONS_00080332	TCONS_00080332.p1	GeBP	AT4G00390.1	4e-19	DNA-binding storekeeper protein-related transcriptional regulator
XLOC_027696	TCONS_00080333	TCONS_00080333.p1	GeBP	AT4G00390.1	4e-19	DNA-binding storekeeper protein-related transcriptional regulator
XLOC_027696	TCONS_00080334	TCONS_00080334.p1	GeBP	AT4G00390.1	4e-19	DNA-binding storekeeper protein-related transcriptional regulator
XLOC_027696	TCONS_00080335	TCONS_00080335.p1	GeBP	AT4G00390.1	4e-19	DNA-binding storekeeper protein-related transcriptional regulator
XLOC_027767	TCONS_00080590	TCONS_00080590.p1	bZIP	AT1G58110.1	1e-109	bZIP family protein
XLOC_027767	TCONS_00080591	TCONS_00080591.p1	bZIP	AT1G58110.1	1e-110	bZIP family protein
XLOC_027767	TCONS_00080592	TCONS_00080592.p1	bZIP	AT1G58110.1	1e-110	bZIP family protein
XLOC_027773	TCONS_00080642	TCONS_00080642.p1	GATA	AT4G36240.1	2e-48	GATA transcription factor 7
XLOC_027791	TCONS_00080690	TCONS_00080690.p1	bHLH	AT2G18300.2	9e-54	bHLH family protein
XLOC_027791	TCONS_00080691	TCONS_00080691.p1	bHLH	AT2G18300.1	4e-55	bHLH family protein
XLOC_027798	TCONS_00080724	TCONS_00080724.p1	bZIP	AT4G36730.2	1e-109	G-box binding factor 1
XLOC_027798	TCONS_00080725	TCONS_00080725.p1	bZIP	AT4G36730.2	1e-112	G-box binding factor 1
XLOC_027798	TCONS_00080726	TCONS_00080726.p1	bZIP	AT4G36730.2	1e-109	G-box binding factor 1
XLOC_027798	TCONS_00080727	TCONS_00080727.p1	bZIP	AT4G36730.2	1e-109	G-box binding factor 1
XLOC_027798	TCONS_00080728	TCONS_00080728.p1	bZIP	AT4G36730.2	1e-112	G-box binding factor 1
XLOC_027832	TCONS_00080818	TCONS_00080818.p1	LBD	AT3G49940.1	6e-28	LOB domain-containing protein 38
XLOC_027832	TCONS_00080819	TCONS_00080819.p1	LBD	AT3G49940.1	3e-74	LOB domain-containing protein 38
XLOC_027833	TCONS_00080821	TCONS_00080821.p1	LBD	AT3G49940.1	9e-75	LOB domain-containing protein 38
XLOC_027833	TCONS_00080822	TCONS_00080822.p1	LBD	AT3G49940.1	3e-29	LOB domain-containing protein 38
XLOC_027833	TCONS_00080823	TCONS_00080823.p1	LBD	AT3G49940.1	9e-75	LOB domain-containing protein 38
XLOC_027833	TCONS_00080824	TCONS_00080824.p1	LBD	AT3G49940.1	9e-75	LOB domain-containing protein 38
XLOC_027833	TCONS_00080825	TCONS_00080825.p1	LBD	AT3G49940.1	3e-29	LOB domain-containing protein 38
XLOC_027890	TCONS_00080996	TCONS_00080996.p1	Dof	AT5G39660.1	9e-98	cycling DOF factor 2
XLOC_027890	TCONS_00080997	TCONS_00080997.p1	Dof	AT5G39660.1	7e-99	cycling DOF factor 2
XLOC_027890	TCONS_00080998	TCONS_00080998.p1	Dof	AT5G39660.1	4e-99	cycling DOF factor 2
XLOC_027890	TCONS_00080999	TCONS_00080999.p1	Dof	AT5G39660.1	7e-99	cycling DOF factor 2
XLOC_027890	TCONS_00081000	TCONS_00081000.p1	Dof	AT5G39660.1	1e-100	cycling DOF factor 2
XLOC_027890	TCONS_00081001	TCONS_00081001.p1	Dof	AT5G39660.1	1e-100	cycling DOF factor 2
XLOC_027890	TCONS_00081003	TCONS_00081003.p1	Dof	AT5G39660.1	1e-100	cycling DOF factor 2
XLOC_027890	TCONS_00081004	TCONS_00081004.p1	Dof	AT5G39660.1	9e-99	cycling DOF factor 2
XLOC_027890	TCONS_00081005	TCONS_00081005.p1	Dof	AT5G39660.1	1e-100	cycling DOF factor 2
XLOC_027965	TCONS_00081278	TCONS_00081278.p1	NAC	AT1G65910.1	1e-147	NAC domain containing protein 28
XLOC_027965	TCONS_00081279	TCONS_00081279.p1	NAC	AT1G65910.1	1e-147	NAC domain containing protein 28
XLOC_027965	TCONS_00081280	TCONS_00081280.p1	NAC	AT1G65910.1	1e-130	NAC domain containing protein 28
XLOC_027965	TCONS_00081281	TCONS_00081281.p1	NAC	AT1G65910.1	1e-147	NAC domain containing protein 28
XLOC_027965	TCONS_00081282	TCONS_00081282.p1	NAC	AT1G65910.1	1e-129	NAC domain containing protein 28
XLOC_028029	TCONS_00081529	TCONS_00081529.p1	FAR1	AT4G15090.1	0	FAR1 family protein
XLOC_028029	TCONS_00081530	TCONS_00081530.p1	FAR1	AT4G15090.1	0	FAR1 family protein
XLOC_028029	TCONS_00081531	TCONS_00081531.p1	FAR1	AT4G15090.1	0	FAR1 family protein
XLOC_028029	TCONS_00081532	TCONS_00081532.p1	FAR1	AT4G15090.1	0	FAR1 family protein
XLOC_028029	TCONS_00081533	TCONS_00081533.p1	FAR1	AT4G15090.1	0	FAR1 family protein
XLOC_028029	TCONS_00081534	TCONS_00081534.p1	FAR1	AT4G15090.1	0	FAR1 family protein
XLOC_028029	TCONS_00081535	TCONS_00081535.p1	FAR1	AT4G15090.1	0	FAR1 family protein
XLOC_028029	TCONS_00081536	TCONS_00081536.p1	FAR1	AT4G15090.1	0	FAR1 family protein
XLOC_028029	TCONS_00081537	TCONS_00081537.p1	FAR1	AT4G15090.1	0	FAR1 family protein
XLOC_028029	TCONS_00081538	TCONS_00081538.p1	FAR1	AT4G15090.1	0	FAR1 family protein
XLOC_028029	TCONS_00081539	TCONS_00081539.p1	FAR1	AT4G15090.1	0	FAR1 family protein
XLOC_028066	TCONS_00081653	TCONS_00081653.p1	Trihelix	AT2G35640.1	3e-78	Trihelix family protein
XLOC_028066	TCONS_00081654	TCONS_00081654.p1	Trihelix	AT2G35640.1	3e-59	Trihelix family protein
XLOC_028066	TCONS_00081655	TCONS_00081655.p1	Trihelix	AT2G35640.1	3e-59	Trihelix family protein
XLOC_028066	TCONS_00081656	TCONS_00081656.p1	Trihelix	AT2G35640.1	3e-59	Trihelix family protein
XLOC_028066	TCONS_00081657	TCONS_00081657.p1	Trihelix	AT2G35640.1	4e-59	Trihelix family protein
XLOC_028066	TCONS_00081658	TCONS_00081658.p1	Trihelix	AT2G35640.1	5e-78	Trihelix family protein
XLOC_028084	TCONS_00081748	TCONS_00081748.p1	NF-YA	AT1G30500.2	9e-50	nuclear factor Y, subunit A7
XLOC_028084	TCONS_00081749	TCONS_00081749.p1	NF-YA	AT1G30500.2	1e-61	nuclear factor Y, subunit A7
XLOC_028084	TCONS_00081750	TCONS_00081750.p1	NF-YA	AT1G30500.2	2e-63	nuclear factor Y, subunit A7
XLOC_028084	TCONS_00081751	TCONS_00081751.p1	NF-YA	AT1G30500.2	9e-50	nuclear factor Y, subunit A7
XLOC_028084	TCONS_00081752	TCONS_00081752.p1	NF-YA	AT1G30500.2	2e-63	nuclear factor Y, subunit A7
XLOC_028084	TCONS_00081753	TCONS_00081753.p1	NF-YA	AT1G30500.2	1e-61	nuclear factor Y, subunit A7
XLOC_028164	TCONS_00082073	TCONS_00082073.p1	BES1	AT1G78700.1	1e-131	BES1/BZR1 homolog 4
XLOC_028164	TCONS_00082074	TCONS_00082074.p1	BES1	AT1G78700.1	1e-131	BES1/BZR1 homolog 4
XLOC_028170	TCONS_00082085	TCONS_00082085.p1	WRKY	AT3G58710.1	6e-54	WRKY DNA-binding protein 69
XLOC_028170	TCONS_00082086	TCONS_00082086.p1	WRKY	AT1G29280.1	1e-70	WRKY DNA-binding protein 65
XLOC_028170	TCONS_00082087	TCONS_00082087.p1	WRKY	AT1G29280.1	7e-73	WRKY DNA-binding protein 65
XLOC_028197	TCONS_00082172	TCONS_00082172.p2	LBD	AT1G72980.1	2e-18	LOB domain-containing protein 7
XLOC_028197	TCONS_00082173	TCONS_00082173.p1	LBD	AT1G06280.1	5e-22	LOB domain-containing protein 2
XLOC_028197	TCONS_00082174	TCONS_00082174.p1	LBD	AT1G06280.1	5e-22	LOB domain-containing protein 2
XLOC_028197	TCONS_00082175	TCONS_00082175.p2	LBD	AT1G72980.1	2e-18	LOB domain-containing protein 7
XLOC_028197	TCONS_00082176	TCONS_00082176.p1	LBD	AT1G06280.1	5e-22	LOB domain-containing protein 2
XLOC_028201	TCONS_00082180	TCONS_00082180.p1	VOZ	AT1G28520.2	0	vascular plant one zinc finger protein
XLOC_028201	TCONS_00082181	TCONS_00082181.p1	VOZ	AT1G28520.2	0	vascular plant one zinc finger protein
XLOC_028205	TCONS_00082189	TCONS_00082189.p1	NAC	AT4G28500.1	1e-117	NAC domain containing protein 73
XLOC_028205	TCONS_00082190	TCONS_00082190.p1	NAC	AT4G28500.1	1e-117	NAC domain containing protein 73
XLOC_028205	TCONS_00082191	TCONS_00082191.p1	NAC	AT4G28500.1	1e-117	NAC domain containing protein 73
XLOC_028214	TCONS_00082211	TCONS_00082211.p1	SBP	AT2G33810.1	4e-42	squamosa promoter binding protein-like 3
XLOC_028225	TCONS_00082245	TCONS_00082245.p1	bHLH	AT4G20970.1	8e-44	bHLH family protein
XLOC_028277	TCONS_00082434	TCONS_00082434.p1	bHLH	AT1G61660.3	4e-64	bHLH family protein
XLOC_028277	TCONS_00082435	TCONS_00082435.p1	bHLH	AT1G61660.3	7e-66	bHLH family protein
XLOC_028277	TCONS_00082436	TCONS_00082436.p1	bHLH	AT1G61660.1	3e-65	bHLH family protein
XLOC_028277	TCONS_00082437	TCONS_00082437.p1	bHLH	AT1G61660.1	3e-65	bHLH family protein
XLOC_028278	TCONS_00082438	TCONS_00082438.p1	bHLH	AT4G21330.1	1e-51	bHLH family protein
XLOC_028360	TCONS_00082688	TCONS_00082688.p1	BBR-BPC	AT5G42520.1	3e-84	basic pentacysteine 6
XLOC_028361	TCONS_00082689	TCONS_00082689.p1	NAC	AT2G18060.1	1e-157	vascular related NAC-domain protein 1
XLOC_028367	TCONS_00082705	TCONS_00082705.p1	GATA	AT5G66320.2	2e-74	GATA transcription factor 5
XLOC_028400	TCONS_00082781	TCONS_00082781.p1	ZF-HD	AT2G18350.1	2e-70	homeobox protein 24
XLOC_028400	TCONS_00082782	TCONS_00082782.p1	ZF-HD	AT2G18350.1	2e-70	homeobox protein 24
XLOC_028403	TCONS_00082787	TCONS_00082787.p1	GATA	AT3G50870.1	1e-62	GATA family protein
XLOC_028411	TCONS_00082824	TCONS_00082824.p1	GRAS	AT5G66770.1	0	GRAS family protein
XLOC_028411	TCONS_00082825	TCONS_00082825.p1	GRAS	AT5G66770.1	0	GRAS family protein
XLOC_028425	TCONS_00082855	TCONS_00082855.p1	bZIP	AT4G36730.1	1e-110	G-box binding factor 1
XLOC_028425	TCONS_00082856	TCONS_00082856.p1	bZIP	AT4G36730.1	1e-113	G-box binding factor 1
XLOC_028425	TCONS_00082857	TCONS_00082857.p1	bZIP	AT4G36730.1	1e-110	G-box binding factor 1
XLOC_028425	TCONS_00082858	TCONS_00082858.p3	bZIP	AT4G36730.2	7e-48	G-box binding factor 1
XLOC_028425	TCONS_00082859	TCONS_00082859.p1	bZIP	AT4G36730.1	1e-113	G-box binding factor 1
XLOC_028425	TCONS_00082860	TCONS_00082860.p1	bZIP	AT4G36730.1	1e-111	G-box binding factor 1
XLOC_028425	TCONS_00082861	TCONS_00082861.p1	bZIP	AT4G36730.1	1e-110	G-box binding factor 1
XLOC_028425	TCONS_00082862	TCONS_00082862.p1	bZIP	AT4G36730.1	1e-111	G-box binding factor 1
XLOC_028425	TCONS_00082863	TCONS_00082863.p1	bZIP	AT4G36730.1	1e-113	G-box binding factor 1
XLOC_028427	TCONS_00082865	TCONS_00082865.p1	BES1	AT4G36780.1	2e-23	BES1/BZR1 homolog 2
XLOC_028433	TCONS_00082890	TCONS_00082890.p1	LBD	AT3G02550.1	2e-99	LOB domain-containing protein 41
XLOC_028599	TCONS_00083408	TCONS_00083408.p1	TCP	AT3G02150.2	8e-49	plastid transcription factor 1
XLOC_028599	TCONS_00083409	TCONS_00083409.p1	TCP	AT3G02150.2	8e-49	plastid transcription factor 1
XLOC_028599	TCONS_00083410	TCONS_00083410.p1	TCP	AT3G02150.2	8e-49	plastid transcription factor 1
XLOC_028599	TCONS_00083411	TCONS_00083411.p1	TCP	AT3G02150.2	8e-49	plastid transcription factor 1
XLOC_028599	TCONS_00083412	TCONS_00083412.p1	TCP	AT3G02150.2	8e-49	plastid transcription factor 1
XLOC_028599	TCONS_00083413	TCONS_00083413.p1	TCP	AT3G02150.2	8e-49	plastid transcription factor 1
XLOC_028599	TCONS_00083414	TCONS_00083414.p1	TCP	AT3G02150.2	8e-49	plastid transcription factor 1
XLOC_028623	TCONS_00083519	TCONS_00083519.p1	NAC	AT5G61430.1	1e-126	NAC domain containing protein 100
XLOC_028627	TCONS_00083527	TCONS_00083527.p1	Dof	AT5G39660.1	2e-93	cycling DOF factor 2
XLOC_028627	TCONS_00083528	TCONS_00083528.p1	Dof	AT5G39660.1	1e-93	cycling DOF factor 2
XLOC_028627	TCONS_00083529	TCONS_00083529.p1	Dof	AT5G39660.1	6e-77	cycling DOF factor 2
XLOC_028633	TCONS_00083550	TCONS_00083550.p1	NAC	AT5G39820.1	1e-102	NAC domain containing protein 94
XLOC_028656	TCONS_00083609	TCONS_00083609.p1	E2F/DP	AT3G01330.1	4e-94	DP-E2F-like protein 3
[truncated: 2,048 more rows]
