# Supplementary material for: Changes in m6A RNA methylation are associated with male sterility in wolfberry
Source: BMC Plant Biol. 2023 Sep 29;23:456. doi: 10.1186/s12870-023-04458-7 (PMC10540408; doi:10.1186/s12870-023-04458-7)
Supplement: Supplementary file 6 — Additional file 6: Table S5. Differential expression analysis of two wolfberry lines at three stages. [file 12870_2023_4458_MOESM6_ESM.xls]

## Sheet: T stage
Table S5. Differential expression analysis of LB1 and LB5 at three developmental stages.
Gene ID	baseMean	log2FoldChange	lfcSE	stat	p-value	padj	Type
XLOC_000001	525.909	0.197167	0.122906	1.60421	0.108669	0.234166	Notsig
XLOC_000002	191.695	0.408963	0.172843	2.3661	0.0179765	0.0600812	Notsig
XLOC_000003	33.6817	-0.922566	0.404154	-2.28271	0.0224475	0.0715286	Notsig
XLOC_000004	397.886	0.683482	0.191957	3.56059	0.000370022	0.00257894	Notsig
XLOC_000005	459.559	0.292611	0.191123	1.53101	0.125767	0.260861	Notsig
XLOC_000006	565.04	-0.312133	0.139584	-2.23617	0.0253409	0.0787221	Notsig
XLOC_000007	172.206	0.230286	0.282173	0.816118	0.414432	0.59341	Notsig
XLOC_000008	663.183	-1.08057	0.114032	-9.47605	2.64088e-21	4.01355e-19	Down
XLOC_000009	1565.47	0.285969	0.0876068	3.26423	0.0010976	0.00637901	Notsig
XLOC_000010	917.178	0.213526	0.134238	1.59065	0.111688	0.238869	Notsig
XLOC_000011	333.85	-0.518248	0.257062	-2.01605	0.0437951	0.119103	Notsig
XLOC_000012	624.179	0.612056	0.112119	5.45897	4.78916e-08	1.01639e-06	Notsig
XLOC_000013	1428.21	0.273911	0.101739	2.6923	0.00709607	0.0290121	Notsig
XLOC_000014	2731.08	-0.141759	0.280309	-0.505725	0.613049	0.758747	Notsig
XLOC_000015	941.672	0.301259	0.113928	2.64431	0.00818587	0.0325342	Notsig
XLOC_000016	2084.15	0.0274052	0.106576	0.257143	0.797068	0.885214	Notsig
XLOC_000017	333.276	-0.571052	0.242615	-2.35374	0.0185857	0.0616294	Notsig
XLOC_000018	805.189	0.0687965	0.102818	0.669111	0.503424	0.671193	Notsig
XLOC_000019	19.5393	1.34347	0.560553	2.39669	0.016544	0.0561511	Up
XLOC_000020	448.803	-0.204009	0.153015	-1.33326	0.182447	0.339663	Notsig
XLOC_000021	311.096	0.519464	0.243727	2.13134	0.0330614	0.0964192	Notsig
XLOC_000022	5.83294	-2.0315	1.30605	-1.55546	0.119837	0.251651	Notsig
XLOC_000023	159.489	-0.315605	0.224134	-1.40811	0.159099	0.308609	Notsig
XLOC_000024	14.99	1.93413	0.70106	2.75886	0.00580026	0.0247732	Up
XLOC_000025	656.217	0.196385	0.134033	1.4652	0.142867	0.286068	Notsig
XLOC_000026	8690.47	0.42225	0.0934236	4.51974	6.19165e-06	7.49132e-05	Notsig
XLOC_000027	47.7051	0.753318	0.421958	1.78529	0.074214	0.177233	Notsig
XLOC_000028	197.308	-0.140147	0.217753	-0.643604	0.519832	0.684898	Notsig
XLOC_000029	2244.25	0.0798571	0.127874	0.624496	0.532302	0.694964	Notsig
XLOC_000030	669.565	-0.361846	0.142108	-2.54628	0.0108878	0.0405675	Notsig
XLOC_000031	993.035	-0.357504	0.150883	-2.36941	0.0178165	0.0596232	Notsig
XLOC_000032	2537.4	0.882849	0.202584	4.35795	1.31287e-05	0.000144352	Notsig
XLOC_000033	6864.85	-0.522548	0.292186	-1.78841	0.0737101	0.176399	Notsig
XLOC_000034	229.925	0.798492	0.268615	2.97263	0.00295263	0.0143495	Notsig
XLOC_000035	111.966	0.0886436	0.230261	0.384969	0.70026	0.820258	Notsig
XLOC_000036	6.06	1.81605	1.09331	1.66106	0.096701	0.21563	Notsig
XLOC_000037	15.9908	-0.389324	0.733683	-0.530644	0.595666	0.745777	Notsig
XLOC_000038	422.967	0.0254411	0.149835	0.169794	0.865172	0.926335	Notsig
XLOC_000039	450.731	-1.1623	0.261805	-4.43956	9.01438e-06	0.000103612	Down
XLOC_000040	1928.7	0.606373	0.117103	5.17811	2.24151e-07	4.01335e-06	Notsig
XLOC_000041	854.236	0.305308	0.15936	1.91584	0.055386	0.14213	Notsig
XLOC_000042	15.5874	-1.74541	0.878636	-1.9865	0.0469781	0.125538	Down
XLOC_000043	108.2	-0.0806911	0.299721	-0.269221	0.78776	0.878622	Notsig
XLOC_000044	790.255	-0.268784	0.16038	-1.67592	0.0937535	0.210776	Notsig
XLOC_000045	178.286	-3.98846	1.62468	-2.45492	NA	NA	Notsig
XLOC_000046	169.186	0.0310604	0.212841	0.145933	0.883975	0.937505	Notsig
XLOC_000047	839.955	-0.233926	0.225165	-1.03891	0.298847	0.477061	Notsig
XLOC_000048	13.9742	0.342316	0.659336	0.519184	0.603633	0.752299	Notsig
XLOC_000049	222.281	0.292654	0.220699	1.32603	0.184829	0.342606	Notsig
XLOC_000050	56.2884	-1.91345	0.43765	-4.37209	1.2306e-05	0.000136569	Down
XLOC_000051	24.8317	1.12448	1.10665	1.01611	0.309578	0.488313	Notsig
XLOC_000052	22.337	-1.47303	0.612501	-2.40494	0.016175	0.0552067	Down
XLOC_000053	263.803	-1.05934	0.403348	-2.62637	0.00862997	0.033842	Down
XLOC_000054	611.926	-0.303303	0.109519	-2.7694	0.00561589	0.024125	Notsig
XLOC_000055	157.102	-0.206182	0.238814	-0.863357	0.387941	0.568944	Notsig
XLOC_000056	667.207	-0.0324499	0.106896	-0.303564	0.76146	0.861893	Notsig
XLOC_000057	3912.81	1.22443	0.138612	8.83351	1.01443e-18	1.2279e-16	Up
XLOC_000058	1176.23	-0.154589	0.149995	-1.03063	0.302715	0.481077	Notsig
XLOC_000059	3168.83	-0.193595	0.105842	-1.82909	0.0673858	0.164958	Notsig
XLOC_000060	29.779	-2.47852	0.865123	-2.86493	0.00417105	0.0190229	Down
XLOC_000061	2.72696	3.98436	3.42704	1.16262	0.244982	0.416515	Notsig
XLOC_000062	39.648	-1.52619	0.645649	-2.36381	0.018088	0.0603461	Down
XLOC_000063	2.97947	-3.8533	2.45236	-1.57126	0.116121	0.245963	Notsig
XLOC_000064	1116.43	-0.911227	0.334606	-2.72328	0.00646363	0.0269254	Notsig
XLOC_000065	2109.54	-0.170343	0.0884981	-1.92482	0.0542517	0.139905	Notsig
XLOC_000066	1034.53	0.146991	0.110792	1.32673	0.184597	0.342359	Notsig
XLOC_000067	103.538	0.193534	0.251515	0.769474	0.441612	0.618162	Notsig
XLOC_000068	452.217	-0.429154	0.196291	-2.18631	0.0287928	0.0869664	Notsig
XLOC_000069	898.279	0.153945	0.271089	0.567875	0.57012	0.725911	Notsig
XLOC_000070	642.953	0.346162	0.122059	2.83603	0.00456784	0.0204748	Notsig
XLOC_000071	98.3162	-0.395712	0.255985	-1.54584	0.122143	0.255356	Notsig
XLOC_000072	1943	-4.03071	0.722212	-5.58107	2.39048e-08	5.4179e-07	Down
XLOC_000073	54.7129	-6.22454	0.798829	-7.79208	6.59158e-15	4.83429e-13	Down
XLOC_000074	1106.15	0.299391	0.0929043	3.22258	0.00127042	0.00718794	Notsig
XLOC_000075	74.4743	0.546515	0.356612	1.53252	0.125394	0.260343	Notsig
XLOC_000076	61.3308	0.262689	0.288463	0.910653	0.362478	0.543608	Notsig
XLOC_000077	56.3615	0.769096	0.449338	1.71162	0.0869664	0.19947	Notsig
XLOC_000078	670.659	0.410483	0.119267	3.44171	0.000578045	0.00374361	Notsig
XLOC_000079	167.455	0.150783	0.337899	0.446236	0.655427	0.789062	Notsig
XLOC_000080	611.732	-0.287667	0.158567	-1.81417	0.0696514	0.169097	Notsig
XLOC_000081	164.892	0.469266	0.18203	2.57796	0.00993869	0.0377615	Notsig
XLOC_000082	2105.29	-0.179187	0.125396	-1.42896	0.153015	0.300321	Notsig
XLOC_000083	76.2556	0.430388	0.415936	1.03475	0.300788	0.479117	Notsig
XLOC_000084	136.931	0.220922	0.204116	1.08234	0.279103	0.455286	Notsig
XLOC_000085	585.979	-2.35027	0.283463	-8.29127	1.12046e-16	1.06799e-14	Down
XLOC_000086	1446.77	0.289614	0.128591	2.25222	0.0243087	0.0761902	Notsig
XLOC_000087	289.669	0.606739	0.246881	2.45762	0.013986	0.0493361	Notsig
XLOC_000088	93.3682	0.0492313	0.261702	0.18812	0.850782	0.918687	Notsig
XLOC_000089	662.76	1.08825	0.261464	4.16214	3.15273e-05	0.000309792	Up
XLOC_000090	79.0065	-0.375298	0.292784	-1.28182	0.199905	0.362784	Notsig
XLOC_000091	359.678	0.61335	0.170478	3.59782	0.000320895	0.00228367	Notsig
XLOC_000092	124.135	0.843582	0.336687	2.50554	0.0122264	0.0444297	Notsig
XLOC_000093	42.5779	2.83757	0.462717	6.13241	8.65574e-10	2.69996e-08	Up
XLOC_000094	1562.32	-0.0286456	0.0786391	-0.364267	0.715659	0.830553	Notsig
XLOC_000095	741.905	-0.943118	0.146242	-6.44901	1.1258e-10	4.12282e-09	Notsig
XLOC_000096	1626.06	0.0557763	0.081864	0.681329	0.495663	0.664675	Notsig
XLOC_000097	1703.94	0.105914	0.0774341	1.36779	0.171377	0.32505	Notsig
XLOC_000098	1623.12	0.109621	0.0861989	1.27172	0.203473	0.36726	Notsig
XLOC_000099	217.62	0.840622	0.175498	4.78993	1.6684e-06	2.35747e-05	Notsig
XLOC_000100	303.846	-0.0242207	0.199572	-0.121363	0.903403	0.948549	Notsig
XLOC_000101	54.4813	-0.648069	0.603524	-1.07381	0.282909	0.459499	Notsig
XLOC_000102	1454.33	0.671636	0.43466	1.5452	0.122298	0.255621	Notsig
XLOC_000103	82.069	-0.573162	1.17181	-0.489124	0.624754	0.766677	Notsig
XLOC_000104	1748.29	0.413571	0.115044	3.59489	0.000324527	0.00230292	Notsig
XLOC_000105	1.40569	0.465117	1.96583	0.236601	0.812967	NA	Notsig
XLOC_000106	8635.46	-0.0863487	0.073829	-1.16958	0.242171	0.413174	Notsig
XLOC_000107	411.089	0.716738	0.276909	2.58835	0.00964369	0.036902	Notsig
XLOC_000108	144.345	0.0956204	0.322537	0.296463	0.766876	0.864957	Notsig
XLOC_000109	67.5168	-1.28311	0.317737	-4.03826	5.38491e-05	0.000492016	Down
XLOC_000110	63.0821	-1.2769	0.33208	-3.84516	0.000120472	0.00099356	Down
XLOC_000111	94.4524	-0.637653	0.324169	-1.96704	0.0491785	0.129917	Notsig
XLOC_000112	92.8086	0.228779	0.359332	0.636678	0.524335	0.688427	Notsig
XLOC_000113	24.4526	-3.35551	1.32409	-2.53421	0.0112702	0.0417138	Down
XLOC_000114	38.6883	-2.75092	1.06422	-2.58492	0.00974019	0.0371933	Down
XLOC_000115	128.377	-4.25852	0.637541	-6.6796	2.39592e-11	9.90072e-10	Down
XLOC_000116	228.816	-6.5879	0.532182	-12.379	3.39361e-35	1.82031e-32	Down
XLOC_000117	21.394	-4.85413	1.05839	-4.58633	4.51112e-06	5.64788e-05	Down
XLOC_000118	43.0852	-2.18516	0.525201	-4.16062	3.17379e-05	0.000311526	Down
XLOC_000119	10.3616	-4.16983	1.55753	-2.6772	0.00742407	0.0300923	Down
XLOC_000120	93.4995	0.201586	0.328715	0.613255	0.539708	0.700857	Notsig
XLOC_000121	225.357	-2.91036	0.658519	-4.41956	9.89029e-06	0.000112827	Down
XLOC_000122	26.4598	-1.79319	0.50492	-3.55144	0.000383129	0.00264936	Down
XLOC_000123	326.819	-0.461152	0.242727	-1.89988	0.0574494	0.146031	Notsig
XLOC_000124	456.934	-0.418963	0.133339	-3.1421	0.00167741	0.00904004	Notsig
XLOC_000125	250.596	-0.877771	0.242399	-3.62118	0.000293257	0.00212007	Notsig
XLOC_000126	608.241	0.25758	0.139209	1.85031	0.0642683	0.159164	Notsig
XLOC_000127	350.639	0.102075	0.146097	0.698678	0.484753	0.656091	Notsig
XLOC_000128	1522.14	-0.750397	0.185998	-4.03444	5.47319e-05	0.000498916	Notsig
XLOC_000129	23.7421	4.31831	1.05697	4.08557	4.39684e-05	0.000414187	Up
XLOC_000130	285.368	0.684785	0.165051	4.14893	3.34034e-05	0.000326235	Notsig
XLOC_000131	0.316105	-1.63986	4.03374	-0.406536	0.684349	NA	Notsig
XLOC_000132	5.49742	-3.86108	1.92178	-2.00911	0.0445254	0.120407	Down
XLOC_000133	813.068	0.929589	0.110403	8.41993	3.76711e-17	3.84527e-15	Notsig
XLOC_000134	36.5057	-1.7985	0.403977	-4.45199	8.50777e-06	9.86566e-05	Down
XLOC_000135	348.309	-0.923434	0.167604	-5.50961	3.59623e-08	7.81402e-07	Notsig
XLOC_000136	2.85054	-0.0477547	1.34294	-0.0355597	0.971633	0.984919	Notsig
XLOC_000137	54.3818	-1.5636	0.870997	-1.79518	0.072625	0.174366	Notsig
XLOC_000138	120.696	-0.838805	0.28219	-2.97249	0.00295398	0.0143533	Notsig
XLOC_000139	32.2655	0.148424	0.452538	0.32798	0.742927	0.849645	Notsig
XLOC_000140	555.314	0.300326	0.112095	2.67921	0.00737963	0.0299343	Notsig
XLOC_000141	360.625	-1.49407	0.221303	-6.75125	1.46578e-11	6.30468e-10	Down
XLOC_000142	54.6107	0.714913	0.412698	1.73229	0.0832215	0.192949	Notsig
XLOC_000143	106.007	-2.60168	0.343191	-7.58083	3.43338e-14	2.25778e-12	Down
XLOC_000144	97.9316	-0.192409	0.315543	-0.609772	0.542013	0.702815	Notsig
XLOC_000145	97.5215	-0.0189529	0.260229	-0.0728317	0.94194	0.969367	Notsig
XLOC_000146	54.3437	-0.814096	0.47112	-1.728	0.0839885	0.194349	Notsig
XLOC_000147	39.8671	-0.959797	0.369172	-2.59986	0.00932613	0.0359636	Notsig
XLOC_000148	2007.91	-0.340417	0.076893	-4.42715	9.54856e-06	0.000109065	Notsig
XLOC_000149	158.209	0.157893	0.242653	0.650694	0.515244	0.680755	Notsig
XLOC_000150	76.7406	-0.476102	0.291288	-1.63447	0.10216	0.224058	Notsig
XLOC_000151	197.841	-1.26765	0.202476	-6.26075	3.83136e-10	1.27507e-08	Down
XLOC_000152	194.476	-2.89259	0.361023	-8.01221	1.12663e-15	9.17261e-14	Down
XLOC_000153	2.94765	-0.26752	1.40918	-0.189841	0.849434	0.917955	Notsig
XLOC_000154	83.4281	-1.65981	0.399066	-4.15924	3.19307e-05	0.000313081	Down
XLOC_000155	19.8389	-0.945065	0.655978	-1.4407	0.14967	0.295723	Notsig
XLOC_000156	1529.19	-0.00467624	0.149146	-0.0313535	0.974988	0.986458	Notsig
XLOC_000157	0.340039	0.268664	4.08047	0.0658415	0.947504	NA	Notsig
XLOC_000158	155.555	0.0754114	0.316895	0.23797	0.811905	0.894717	Notsig
XLOC_000159	2593.09	-0.132006	0.134488	-0.981541	0.326326	0.506179	Notsig
XLOC_000160	3660.96	-0.0892346	0.0661046	-1.3499	0.177048	0.332875	Notsig
XLOC_000161	1017.13	-0.245935	0.155469	-1.58189	0.113674	0.242111	Notsig
XLOC_000162	533.436	-0.388448	0.152631	-2.54501	0.0109274	0.0406762	Notsig
XLOC_000163	39.1319	-2.58219	0.661233	-3.90511	9.41817e-05	0.000799775	Down
XLOC_000164	311.444	-2.23513	0.48912	-4.56969	4.88444e-06	6.06806e-05	Down
XLOC_000165	723.765	0.233077	0.0966931	2.41049	0.0159313	0.0545793	Notsig
XLOC_000166	310.233	1.11776	0.201864	5.5372	3.0735e-08	6.80799e-07	Up
XLOC_000167	37.077	0.0777826	0.600642	0.129499	0.896963	0.944651	Notsig
XLOC_000168	156.903	-1.02607	0.244065	-4.2041	2.62126e-05	0.000263921	Down
XLOC_000169	929.69	0.116408	0.138003	0.843519	0.398938	0.579279	Notsig
XLOC_000170	14.8015	0.108308	0.603218	0.179551	0.857505	0.922409	Notsig
XLOC_000171	374.908	0.0865002	0.286204	0.302233	0.762474	0.862553	Notsig
XLOC_000172	313.098	-0.736119	0.232731	-3.16297	0.0015617	0.00852902	Notsig
XLOC_000173	583.392	0.0251408	0.124014	0.202725	0.83935	0.911787	Notsig
XLOC_000174	275.04	-0.303156	0.152657	-1.98586	0.0470487	0.125653	Notsig
XLOC_000175	705.935	0.658309	0.113469	5.80165	6.56657e-09	1.68691e-07	Notsig
XLOC_000176	181.051	-2.3328	0.444325	-5.25021	1.51924e-07	2.84198e-06	Down
XLOC_000177	78.1899	-1.93411	0.353411	-5.47271	4.43206e-08	9.47215e-07	Down
XLOC_000178	5.64884	-1.09488	0.973486	-1.1247	0.260714	0.434633	Notsig
XLOC_000179	281.198	-0.333429	0.14878	-2.24109	0.0250202	0.0779401	Notsig
XLOC_000180	2426.25	-0.591101	0.105921	-5.5806	2.3969e-08	5.42795e-07	Notsig
XLOC_000181	5.83443	-0.723603	0.936127	-0.772976	0.439537	0.616203	Notsig
XLOC_000182	225.293	-0.0432686	0.19679	-0.219872	0.825971	0.903955	Notsig
XLOC_000183	2543.98	0.304937	0.0631119	4.83169	1.35379e-06	1.96469e-05	Notsig
XLOC_000185	0	NA	NA	NA	NA	NA	Notsig
XLOC_000186	489.66	-0.278782	0.206733	-1.34851	0.177493	0.333348	Notsig
XLOC_000187	129.396	-1.50706	0.826136	-1.82422	0.0681182	0.166202	Notsig
XLOC_000188	120.074	-0.169162	0.227357	-0.744036	0.456855	0.632156	Notsig
XLOC_000189	2597.58	0.318497	0.0801171	3.97539	7.02633e-05	0.000622047	Notsig
XLOC_000190	369.681	-0.248242	0.13607	-1.82437	0.0680955	0.166185	Notsig
XLOC_000191	989.841	0.803514	0.233999	3.43383	0.000595108	0.00383556	Notsig
XLOC_000192	9.92398	-4.73898	1.4989	-3.16164	0.00156884	0.00855958	Down
XLOC_000193	47.7597	-0.496284	0.388661	-1.27691	0.201634	0.364826	Notsig
XLOC_000194	15.3488	-0.140297	0.695441	-0.201739	0.840121	0.912433	Notsig
XLOC_000195	144.367	-2.83297	1.49324	-1.89719	0.0578024	0.146765	Notsig
XLOC_000196	178.977	-0.330743	0.230687	-1.43373	0.15165	0.298481	Notsig
XLOC_000197	3304.74	0.0702916	0.0880697	0.798136	0.424792	0.602479	Notsig
XLOC_000198	9.42547	0.345493	0.915182	0.377513	0.705792	0.824173	Notsig
XLOC_000199	55.87	0.320183	0.317698	1.00782	0.313541	0.492372	Notsig
XLOC_000200	519.744	0.470166	0.151819	3.09689	0.00195565	0.0102693	Notsig
XLOC_000201	370.804	0.125862	0.206226	0.610312	0.541655	0.702584	Notsig
XLOC_000202	12.9964	-1.36177	0.881191	-1.54538	0.122255	0.255552	Notsig
XLOC_000203	8566.66	0.51942	0.298648	1.73924	0.0819929	0.190939	Notsig
XLOC_000204	1160.82	1.15924	0.19996	5.79738	6.73602e-09	1.72377e-07	Up
XLOC_000205	3698.45	-1.16344	0.31097	-3.74132	0.000183057	0.00141982	Down
XLOC_000206	0.15085	1.23044	4.08047	0.301543	0.763001	NA	Notsig
XLOC_000207	1974.96	-0.418537	0.294531	-1.42103	0.155309	0.303293	Notsig
XLOC_000208	113.266	0.204599	0.410507	0.498405	0.618198	0.762545	Notsig
XLOC_000209	54.0147	-2.21567	0.995041	-2.22671	0.0259664	0.0802097	Down
XLOC_000210	452.059	0.829442	0.269682	3.07564	0.00210054	0.0108765	Notsig
XLOC_000211	545.584	-0.104305	0.139155	-0.749561	0.453519	0.629323	Notsig
XLOC_000212	112.735	-2.33394	0.467349	-4.99401	5.91389e-07	9.47192e-06	Down
XLOC_000213	0.354107	2.08472	4.0424	0.515712	0.606056	NA	Notsig
XLOC_000214	105.731	0.345715	0.292703	1.18111	0.237558	0.407949	Notsig
XLOC_000215	1488.58	0.26204	0.142297	1.8415	0.0655478	0.161601	Notsig
XLOC_000216	1104.83	-0.212633	0.13258	-1.6038	0.108757	0.23432	Notsig
XLOC_000217	17.6528	1.74996	0.592637	2.95284	0.00314863	0.0151405	Up
XLOC_000218	104.605	-0.0504168	0.247975	-0.203314	0.838889	0.911601	Notsig
XLOC_000219	6.22507	1.89019	1.04482	1.8091	0.0704352	0.17041	Notsig
XLOC_000220	1380.3	0.196991	0.109226	1.80352	0.0713065	0.171925	Notsig
XLOC_000221	553.631	-0.0761114	0.158886	-0.479032	0.631916	0.771713	Notsig
XLOC_000222	207.185	-0.956171	0.203162	-4.70645	2.52074e-06	3.38524e-05	Notsig
XLOC_000223	412.22	-0.284467	0.254874	-1.11611	0.264375	0.438891	Notsig
XLOC_000224	690.747	0.270269	0.122118	2.21318	0.0268852	0.0824611	Notsig
XLOC_000225	30.4033	0.47433	0.609328	0.778448	0.436305	0.613425	Notsig
XLOC_000226	270.288	1.24235	0.189569	6.55354	5.61871e-11	2.17098e-09	Up
XLOC_000227	116.006	0.0386234	0.320994	0.120324	0.904226	0.948996	Notsig
XLOC_000228	1022.78	-2.55452	1.63363	-1.56371	0.117886	0.248751	Notsig
XLOC_000229	389.292	0.367691	0.179948	2.04332	0.041021	0.113465	Notsig
XLOC_000230	613.052	-0.670093	0.231747	-2.89149	0.00383418	0.0177295	Notsig
XLOC_000232	177.781	0.0506668	0.503398	0.10065	0.919829	0.957488	Notsig
XLOC_000233	3.07965	-1.25867	1.28649	-0.978377	0.327888	0.507631	Notsig
XLOC_000234	19.9603	2.63647	0.81475	3.23592	0.0012125	0.00692179	Up
XLOC_000235	156.545	0.318805	0.310641	1.02628	0.304759	0.483107	Notsig
XLOC_000236	39.3248	0.950595	0.446788	2.12762	0.0333687	0.0970687	Notsig
XLOC_000237	3636.44	0.220563	0.0695829	3.16978	0.00152552	0.00837155	Notsig
XLOC_000238	195.58	-0.314346	0.19398	-1.62051	0.105124	0.228689	Notsig
XLOC_000239	199.476	1.42425	1.46151	0.974511	0.329803	0.509435	Notsig
XLOC_000240	245.799	0.118391	0.212093	0.558202	0.576706	0.731402	Notsig
XLOC_000241	39.1576	5.41814	0.924553	5.86028	4.62077e-09	1.23564e-07	Up
XLOC_000242	2.60801	-4.69668	2.35753	-1.9922	0.0463492	0.124246	Down
XLOC_000243	4.46949	-1.20329	1.5574	-0.772626	0.439744	0.616462	Notsig
XLOC_000244	53.4997	-0.826854	0.473147	-1.74756	0.0805399	0.18828	Notsig
XLOC_000245	1.18681	-2.33544	3.94749	-0.591625	0.554101	NA	Notsig
XLOC_000246	55.8407	0.650776	0.420919	1.54608	0.122084	0.255255	Notsig
XLOC_000247	1352.56	0.0515769	0.109014	0.47312	0.636128	0.774382	Notsig
XLOC_000248	18.1688	-0.194997	0.548004	-0.355832	0.721967	0.835093	Notsig
XLOC_000249	140.754	0.101852	0.295861	0.344257	0.730653	0.840881	Notsig
XLOC_000250	219.571	-5.54171	0.468143	-11.8377	2.49321e-32	1.06569e-29	Down
XLOC_000251	132.876	-0.760582	0.24003	-3.16869	0.00153127	0.00839637	Notsig
XLOC_000252	0	NA	NA	NA	NA	NA	Notsig
XLOC_000253	15.8728	-0.27235	0.706496	-0.385494	0.699872	0.820095	Notsig
XLOC_000254	8.10396	0.139059	1.16706	0.119153	0.905154	0.949513	Notsig
XLOC_000255	741.439	0.659587	0.155355	4.24569	2.17922e-05	0.000224961	Notsig
XLOC_000256	2391.52	0.193544	0.0930878	2.07915	0.0376033	0.106312	Notsig
XLOC_000257	398.568	-0.274098	0.231721	-1.18288	0.236856	0.406971	Notsig
XLOC_000258	111.612	-0.357694	0.254944	-1.40303	0.160608	0.310765	Notsig
XLOC_000259	465.096	0.0673663	0.187365	0.359546	0.719187	0.832943	Notsig
XLOC_000260	92.556	-4.77569	0.677414	-7.04989	1.79062e-12	9.17309e-11	Down
XLOC_000262	744.968	-0.158577	0.119093	-1.33154	0.183011	0.340367	Notsig
XLOC_000263	0.452549	2.46297	4.01157	0.613966	0.539238	NA	Notsig
XLOC_000264	822.769	0.129405	0.240001	0.539188	0.589757	0.74105	Notsig
XLOC_000265	312.24	0.092576	0.210435	0.439927	0.65999	0.792428	Notsig
XLOC_000266	474.542	0.539205	0.140072	3.84948	0.000118368	0.000977677	Notsig
XLOC_000267	407.27	0.047565	0.226657	0.209855	0.833781	0.908351	Notsig
XLOC_000268	45.2514	-1.02435	0.454686	-2.25288	0.0242669	0.0760826	Down
XLOC_000269	934.996	0.0647255	0.103621	0.624638	0.532209	0.694912	Notsig
XLOC_000270	1317.07	0.31588	0.103882	3.04077	0.00235978	0.0119373	Notsig
XLOC_000271	1598.43	0.0200045	0.0793011	0.25226	0.80084	0.887746	Notsig
XLOC_000272	156.635	-1.23382	0.29219	-4.22267	2.41425e-05	0.000245883	Down
XLOC_000273	697.237	0.0702215	0.14266	0.492231	0.622556	0.7653	Notsig
XLOC_000274	1532.87	0.0137392	0.0841702	0.163231	0.870336	0.929558	Notsig
XLOC_000275	132.107	0.36268	0.252378	1.43705	0.150703	0.297225	Notsig
XLOC_000276	268.726	-0.0500192	0.219473	-0.227906	0.819719	0.899841	Notsig
XLOC_000277	275.188	-0.149735	0.294664	-0.508155	0.611344	0.757661	Notsig
XLOC_000278	359.938	2.42269	0.328045	7.38524	1.52176e-13	9.18971e-12	Up
XLOC_000279	772.861	0.534735	0.193664	2.76115	0.00575979	0.0246311	Notsig
XLOC_000280	642.116	-0.0567533	0.183887	-0.308631	0.757602	0.859779	Notsig
XLOC_000281	43.2735	-5.27461	0.731875	-7.20699	5.72039e-13	3.11727e-11	Down
XLOC_000282	714.877	0.436661	0.101051	4.3212	1.55182e-05	0.000167594	Notsig
XLOC_000283	1.91702	1.12434	1.86678	0.602291	0.546981	NA	Notsig
XLOC_000284	221.035	-1.39208	0.296177	-4.70016	2.59957e-06	3.47745e-05	Down
XLOC_000286	7.69297	-6.2513	2.58287	-2.4203	0.0155078	0.0534769	Down
XLOC_000287	527.591	-0.828952	0.156749	-5.28842	1.23377e-07	2.35692e-06	Notsig
XLOC_000288	381.319	-0.995194	0.394654	-2.52168	0.0116795	0.0428707	Notsig
XLOC_000289	196.523	-0.435268	0.206589	-2.10692	0.0351242	0.101005	Notsig
XLOC_000290	1078.69	0.423617	0.107799	3.9297	8.50516e-05	0.000732119	Notsig
XLOC_000291	5.91052	-1.3139	1.19996	-1.09495	0.273537	0.449234	Notsig
XLOC_000292	644.52	0.250394	0.106343	2.35459	0.0185429	0.0615382	Notsig
XLOC_000293	487.282	0.180778	0.150977	1.19739	0.231156	0.400324	Notsig
XLOC_000294	1082.62	0.327889	0.110273	2.97342	0.00294503	0.0143225	Notsig
XLOC_000295	834.386	0.21416	0.125642	1.70453	0.0882818	0.201825	Notsig
XLOC_000296	0.141801	-0.693116	4.08047	-0.169862	0.865119	NA	Notsig
XLOC_000297	463.27	-0.583402	0.278673	-2.0935	0.0363046	0.103507	Notsig
XLOC_000298	97.8822	0.0125921	0.342632	0.0367511	0.970683	0.984576	Notsig
XLOC_000299	11.0438	-3.16593	1.42196	-2.22646	0.0259832	0.0802434	Down
XLOC_000300	1298.36	0.0563405	0.112121	0.502496	0.615319	0.760592	Notsig
XLOC_000302	1322.3	-0.0654515	0.225804	-0.28986	0.771923	0.868144	Notsig
XLOC_000303	552.813	0.437365	0.14777	2.95976	0.00307876	0.0148488	Notsig
XLOC_000304	297.959	0.0870413	0.175266	0.496624	0.619455	0.763269	Notsig
XLOC_000305	939.058	0.278609	0.100407	2.7748	0.00552365	0.0238111	Notsig
XLOC_000306	2616.89	0.0983149	0.0692052	1.42063	0.155425	0.30339	Notsig
XLOC_000307	184.168	0.406306	0.255884	1.58786	0.112319	0.239859	Notsig
XLOC_000308	564.335	-0.0012969	0.105207	-0.0123272	0.990165	0.99471	Notsig
XLOC_000309	0.59673	2.82404	3.98863	0.708023	0.478931	NA	Notsig
XLOC_000310	67.8126	-0.302944	0.352611	-0.859145	0.390261	0.571121	Notsig
XLOC_000311	248.298	0.24098	0.200884	1.1996	0.230296	0.399212	Notsig
XLOC_000312	728.819	0.205202	0.132	1.55456	0.120052	0.252006	Notsig
XLOC_000313	697.377	-0.156095	0.127391	-1.22532	0.220454	0.38768	Notsig
XLOC_000314	282.186	0.340446	0.197064	1.72759	0.0840619	0.194502	Notsig
XLOC_000315	194.362	0.219994	0.209952	1.04783	0.294716	0.47225	Notsig
XLOC_000316	140.325	0.169622	0.232529	0.729465	0.465717	0.639772	Notsig
XLOC_000317	1707.34	0.0363054	0.117771	0.308271	0.757876	0.85984	Notsig
XLOC_000318	18.2325	0.355768	0.612828	0.580535	0.561554	0.719348	Notsig
XLOC_000319	19.0261	-0.541209	0.539119	-1.00388	0.315438	0.494362	Notsig
XLOC_000320	0.848116	-3.07773	3.95414	-0.778357	0.436359	NA	Notsig
XLOC_000321	326.038	0.00713458	0.21748	0.0328056	0.97383	0.986012	Notsig
XLOC_000322	562.502	-0.231903	0.145216	-1.59695	0.110277	0.23683	Notsig
XLOC_000323	20.9138	-4.7337	1.12838	-4.19513	2.72718e-05	0.000273268	Down
XLOC_000324	12.9271	0.129095	0.616448	0.209418	0.834122	0.908464	Notsig
XLOC_000325	2086.16	0.197919	0.0888244	2.22821	0.0258665	0.0799373	Notsig
XLOC_000326	1279.71	0.129501	0.0973597	1.33013	0.183475	0.340881	Notsig
XLOC_000327	63.2724	1.63047	0.797621	2.04416	0.0409376	0.11328	Up
XLOC_000328	83.7152	-0.909085	0.347024	-2.61966	0.00880171	0.0343676	Notsig
XLOC_000329	2092.65	-0.104393	0.130453	-0.800231	0.423577	0.601647	Notsig
XLOC_000330	0.19891	1.23044	4.08047	0.301543	0.763001	NA	Notsig
XLOC_000331	403.196	-0.503051	0.169159	-2.97383	0.00294111	0.0143098	Notsig
XLOC_000332	92.3104	-0.248755	0.284484	-0.87441	0.381895	0.563339	Notsig
XLOC_000333	1167.29	-0.573301	0.192375	-2.98012	0.00288134	0.0140653	Notsig
XLOC_000334	640.768	0.0486739	0.136618	0.356277	0.721633	0.834972	Notsig
XLOC_000335	1608.23	-0.00427607	0.101489	-0.0421333	0.966392	0.982467	Notsig
XLOC_000336	333.353	-0.762904	0.22266	-3.42632	0.00061182	0.00392058	Notsig
XLOC_000337	0	NA	NA	NA	NA	NA	Notsig
XLOC_000338	27.4396	-0.689318	0.457643	-1.50624	0.132006	0.270398	Notsig
XLOC_000339	13.5933	0.256063	0.68215	0.375376	0.707381	0.825242	Notsig
XLOC_000340	170.075	-1.76194	0.44333	-3.97432	7.05796e-05	0.00062424	Down
XLOC_000341	438.448	-0.114475	0.148511	-0.770817	0.440815	0.617458	Notsig
XLOC_000342	7.84641	-0.436823	0.94356	-0.462952	0.643398	0.77959	Notsig
XLOC_000343	44.1007	0.690808	0.369499	1.86958	0.061542	0.154058	Notsig
XLOC_000344	36.7421	0.198466	0.41276	0.480828	0.630639	0.771056	Notsig
XLOC_000345	1.16288	-3.53217	2.90436	-1.21616	0.223924	NA	Notsig
XLOC_000346	354.5	-0.2466	0.191067	-1.29065	0.196825	0.358837	Notsig
XLOC_000347	728.426	-0.0487667	0.129183	-0.377501	0.705802	0.824173	Notsig
XLOC_000348	14.9173	-0.285535	0.608972	-0.468881	0.639155	0.776406	Notsig
XLOC_000349	1706.97	-0.198772	0.157111	-1.26517	0.205811	0.370212	Notsig
XLOC_000350	768.757	0.174402	0.151072	1.15443	0.248322	0.420547	Notsig
XLOC_000351	281.118	0.0361495	0.176989	0.204248	0.83816	0.911098	Notsig
XLOC_000352	1266.09	-0.046724	0.104025	-0.449162	0.653315	0.78742	Notsig
XLOC_000353	195.162	0.122059	0.251529	0.485268	0.627486	0.768805	Notsig
XLOC_000354	506.573	-0.107435	0.158776	-0.676649	0.498629	0.667017	Notsig
XLOC_000355	1091.11	-0.306912	0.115762	-2.65123	0.00801981	0.0320243	Notsig
XLOC_000356	1197.57	0.30423	0.147314	2.06518	0.0389059	0.109037	Notsig
XLOC_000357	2568.12	0.288221	0.164559	1.75148	0.0798629	0.18737	Notsig
XLOC_000358	174.359	-0.495715	0.316809	-1.56471	0.117651	0.248399	Notsig
XLOC_000359	1094.36	-0.05634	0.109729	-0.513445	0.60764	0.754784	Notsig
XLOC_000360	391.322	0.92355	0.20951	4.40814	1.04263e-05	0.000118251	Notsig
XLOC_000361	237.922	0.467409	0.178755	2.61481	0.00892768	0.0347454	Notsig
XLOC_000362	341.105	-0.0345644	0.140493	-0.246022	0.805665	0.891071	Notsig
XLOC_000363	314.285	0.0218973	0.143663	0.152421	0.878855	0.934549	Notsig
XLOC_000364	223.565	-0.342432	0.184456	-1.85644	0.0633912	0.157491	Notsig
XLOC_000365	193.583	-0.957759	0.192353	-4.97916	6.38605e-07	1.0145e-05	Notsig
XLOC_000366	75.694	0.358798	0.343057	1.04588	0.295614	0.47335	Notsig
XLOC_000367	11.0561	-6.77812	1.4496	-4.67587	2.92715e-06	3.86276e-05	Down
XLOC_000368	476.433	0.516344	0.139711	3.69579	0.000219202	0.00166384	Notsig
XLOC_000369	948.547	0.0316661	0.168578	0.187842	0.851	0.918777	Notsig
XLOC_000370	149.663	0.494013	0.415854	1.18795	0.234853	0.404704	Notsig
XLOC_000371	0	NA	NA	NA	NA	NA	Notsig
XLOC_000372	54.9381	2.66994	1.24128	2.15095	0.0314803	0.0930599	Up
XLOC_000373	1923.47	0.812292	0.0895273	9.07313	1.15648e-19	1.51372e-17	Notsig
XLOC_000374	23.7663	-0.346842	0.517451	-0.67029	0.502673	0.670656	Notsig
XLOC_000375	367.14	0.378328	0.141967	2.6649	0.00770105	0.0309946	Notsig
XLOC_000376	66.7417	-1.94964	0.451285	-4.32018	1.559e-05	0.000168236	Down
XLOC_000377	295.599	0.222266	0.2567	0.865861	0.386566	0.567553	Notsig
XLOC_000378	37.7459	-0.0110057	0.496678	-0.0221587	0.982321	0.990853	Notsig
XLOC_000379	731.439	0.403808	0.145237	2.78034	0.0054302	0.0234785	Notsig
XLOC_000380	2174.59	-0.339411	0.161959	-2.09566	0.0361119	0.10311	Notsig
XLOC_000381	226.468	0.173246	0.214383	0.808113	0.419026	0.597616	Notsig
XLOC_000382	423.399	0.177608	0.148746	1.19404	0.232464	0.402029	Notsig
XLOC_000383	4291.22	0.644251	0.14262	4.51726	6.26459e-06	7.56619e-05	Notsig
XLOC_000384	75.9612	-2.86166	0.487537	-5.86963	4.36769e-09	1.1737e-07	Down
XLOC_000385	2686.02	-0.375432	0.232986	-1.6114	0.107093	0.231839	Notsig
XLOC_000386	0.452549	2.46297	4.01157	0.613966	0.539238	NA	Notsig
XLOC_000387	114.959	-5.7107	0.939044	-6.0814	1.19141e-09	3.60534e-08	Down
XLOC_000388	5382.11	0.479768	0.0930026	5.15865	2.48733e-07	4.38707e-06	Notsig
XLOC_000389	123.947	-0.467788	0.282275	-1.65721	0.097478	0.216903	Notsig
XLOC_000390	3.57907	0.43523	1.13521	0.383392	0.701429	0.8211	Notsig
XLOC_000391	445.82	-0.851478	0.940595	-0.905255	0.36533	0.546626	Notsig
XLOC_000392	6599.81	0.293149	0.0997516	2.93879	0.00329498	0.0157116	Notsig
XLOC_000393	1046.73	-0.0306888	0.122032	-0.251482	0.801441	0.888116	Notsig
XLOC_000394	323.456	-3.35054	1.92811	-1.73774	0.0822575	0.191412	Notsig
XLOC_000395	180.046	0.268372	0.267838	1.002	0.316346	0.495304	Notsig
XLOC_000396	7.87685	-0.536661	0.922245	-0.581907	0.560629	0.718576	Notsig
XLOC_000397	4.62044	-1.4248	1.37457	-1.03654	0.299948	0.478315	Notsig
XLOC_000398	31.6849	-1.2099	0.504198	-2.39965	0.0164109	0.055817	Down
XLOC_000399	329.528	3.11095	0.316393	9.83255	8.15273e-23	1.54879e-20	Up
XLOC_000400	68.8685	-0.359288	0.295765	-1.21478	0.224451	0.392627	Notsig
XLOC_000401	507.924	0.0776382	0.22588	0.343715	0.731061	0.841059	Notsig
XLOC_000402	1550.51	0.400736	0.0844699	4.74412	2.09413e-06	2.87586e-05	Notsig
XLOC_000403	104.736	-1.50974	0.571425	-2.64205	0.00824048	0.03268	Down
XLOC_000404	31.9092	-0.390554	0.481088	-0.811813	0.416899	0.595608	Notsig
XLOC_000405	845.667	-0.249038	0.152794	-1.62989	0.103124	0.225631	Notsig
XLOC_000406	1727.15	0.246321	0.0920838	2.67497	0.00747367	0.0302575	Notsig
XLOC_000407	9.1919	0.23846	1.09839	0.2171	0.82813	0.905142	Notsig
XLOC_000408	616.317	0.135101	0.132047	1.02313	0.306247	0.484623	Notsig
XLOC_000409	449.981	-0.220923	0.190442	-1.16005	0.246027	0.417733	Notsig
XLOC_000410	32.6329	-0.608593	0.491054	-1.23936	0.215212	0.381526	Notsig
XLOC_000411	846.083	0.478059	0.0902724	5.29574	1.18535e-07	2.27076e-06	Notsig
XLOC_000412	103.54	-0.00288552	0.278122	-0.010375	0.991722	0.995689	Notsig
XLOC_000413	1959.61	0.00378567	0.102287	0.0370103	0.970477	0.984439	Notsig
XLOC_000414	816.925	-0.0992453	0.103897	-0.955229	0.339462	0.519718	Notsig
XLOC_000415	628.469	0.575646	0.13127	4.38522	1.15869e-05	0.000129727	Notsig
XLOC_000416	1927.38	-0.0513359	0.0978046	-0.524882	0.599665	0.749157	Notsig
XLOC_000417	38.7423	0.462899	0.470274	0.984318	0.324959	0.504717	Notsig
XLOC_000418	1.19653	-1.27425	3.14051	-0.405746	0.684929	NA	Notsig
XLOC_000419	858.008	0.178492	0.123761	1.44223	0.149237	0.295224	Notsig
XLOC_000420	68.9949	-3.69817	0.794936	-4.65215	3.28484e-06	4.2811e-05	Down
XLOC_000421	670.753	-0.0396506	0.126711	-0.312922	0.75434	0.857506	Notsig
XLOC_000422	493.935	-0.612864	0.194557	-3.15005	0.00163241	0.00885159	Notsig
XLOC_000423	532.457	-0.658344	0.131606	-5.00239	5.66226e-07	9.13307e-06	Notsig
XLOC_000424	115.71	-0.474218	0.521929	-0.908588	0.363568	0.544675	Notsig
XLOC_000425	207.035	-0.0379161	0.20846	-0.181887	0.855671	0.921746	Notsig
XLOC_000426	903.733	0.00557518	0.144742	0.0385181	0.969275	0.983767	Notsig
XLOC_000427	0.282258	-1.49977	4.04645	-0.370639	0.710906	NA	Notsig
XLOC_000428	3.26286	-0.69042	1.46062	-0.472689	0.636435	0.774583	Notsig
XLOC_000429	502.005	-0.254112	0.185604	-1.3691	0.170967	0.324609	Notsig
XLOC_000430	155.509	-0.111706	0.204604	-0.545963	0.585092	0.737661	Notsig
XLOC_000431	12.9543	1.34914	0.631193	2.13745	0.0325615	0.0954513	Up
XLOC_000432	86.591	-1.43975	0.373373	-3.85607	0.000115224	0.000956619	Down
XLOC_000433	1512.55	-0.0691039	0.124556	-0.554801	0.579031	0.733145	Notsig
XLOC_000434	208.97	0.0846224	0.16845	0.50236	0.615414	0.760666	Notsig
XLOC_000435	393.066	0.403117	0.241107	1.67194	0.0945352	0.21215	Notsig
XLOC_000436	8619.24	0.43288	0.104536	4.14098	3.45826e-05	0.00033643	Notsig
XLOC_000437	138.886	0.118756	0.230489	0.515236	0.606388	0.754119	Notsig
XLOC_000438	21.8018	-0.813091	0.526796	-1.54347	0.122718	0.256186	Notsig
XLOC_000439	45.8582	-2.40407	0.56674	-4.24193	2.21605e-05	0.000228289	Down
XLOC_000440	442.298	0.4969	0.123625	4.0194	5.83471e-05	0.000528	Notsig
XLOC_000441	550.926	-0.158359	0.169227	-0.935781	0.349386	0.530458	Notsig
XLOC_000442	0.42473	-2.08454	4.00048	-0.521072	0.602317	NA	Notsig
XLOC_000443	27.7067	-0.5124	0.492435	-1.04054	0.298088	0.476285	Notsig
XLOC_000444	133.635	0.564864	0.287198	1.96681	0.049205	0.129928	Notsig
XLOC_000445	953.926	-0.90074	2.05832	-0.43761	NA	NA	Notsig
XLOC_000446	36446.2	2.74906	1.65771	1.65835	0.0972469	0.216565	Notsig
XLOC_000447	55.7141	1.58647	0.491931	3.22499	0.00125976	0.00713897	Up
XLOC_000448	39.8199	-0.493916	0.440418	-1.12147	0.262087	0.436303	Notsig
XLOC_000449	715.376	0.170812	0.110076	1.55176	0.120719	0.253013	Notsig
XLOC_000450	226.817	-0.40931	0.241886	-1.69216	0.0906156	0.205716	Notsig
XLOC_000451	17.0736	1.88294	0.750356	2.50939	0.0120939	0.0440535	Up
XLOC_000452	526.69	1.00098	1.47523	0.678524	0.497439	0.666044	Notsig
XLOC_000453	17.1068	-0.37352	0.551478	-0.677307	0.498211	0.666588	Notsig
XLOC_000454	786.78	-0.897917	0.263081	-3.41308	0.000642335	0.0040798	Notsig
XLOC_000455	90.9311	-0.298708	0.271979	-1.09828	0.272084	0.447599	Notsig
XLOC_000456	71.7211	0.13604	0.442361	0.307532	0.758439	0.860193	Notsig
XLOC_000457	62.5336	-0.21246	0.569591	-0.373005	0.709145	0.826314	Notsig
XLOC_000458	309.391	-1.55221	0.180425	-8.60304	7.76335e-18	8.73968e-16	Down
XLOC_000459	560.098	0.485649	1.53519	0.316345	0.751741	0.855861	Notsig
XLOC_000460	402.103	-0.0661939	0.177506	-0.372911	0.709215	0.826357	Notsig
XLOC_000461	5.96171	-5.88394	2.61673	-2.24858	0.024539	0.0767276	Down
XLOC_000462	730.616	-0.0951302	0.153884	-0.618195	0.536447	0.69828	Notsig
XLOC_000463	377.813	-0.0894058	0.439975	-0.203207	0.838974	0.911657	Notsig
XLOC_000464	104.42	-1.22929	0.844654	-1.45537	0.145566	0.290136	Notsig
XLOC_000465	191.496	-0.970204	0.310331	-3.12635	0.00176991	0.0094621	Notsig
XLOC_000466	233.333	-0.179317	0.194368	-0.922563	0.356235	0.537783	Notsig
XLOC_000467	1088.26	0.0507438	0.118035	0.429906	0.667264	0.79801	Notsig
XLOC_000468	988.409	-0.118605	0.103896	-1.14158	0.253629	0.426524	Notsig
XLOC_000469	288.763	-0.882878	0.255315	-3.458	0.00054421	0.00355962	Notsig
XLOC_000470	14.6539	0.235306	0.76302	0.308387	0.757788	0.85984	Notsig
XLOC_000471	5295.45	-0.195373	0.613859	-0.318271	0.750279	0.854816	Notsig
XLOC_000472	314.63	-0.255262	0.184538	-1.38324	0.16659	0.318754	Notsig
XLOC_000473	1560.45	0.092902	0.160244	0.579755	0.56208	0.719761	Notsig
XLOC_000474	338.07	0.168577	0.184894	0.911752	0.361899	0.543033	Notsig
XLOC_000475	327.444	-0.0360617	0.181852	-0.198302	0.842809	0.913755	Notsig
XLOC_000476	380.579	-0.225014	0.164516	-1.36773	0.171397	0.325052	Notsig
XLOC_000477	57.8494	-0.0110319	0.301842	-0.0365486	0.970845	0.984667	Notsig
XLOC_000478	43.0767	0.191416	0.396899	0.482278	0.629608	0.770526	Notsig
XLOC_000479	126.782	-0.235103	0.245837	-0.956338	0.338902	0.519093	Notsig
XLOC_000480	135.362	-2.92111	0.661435	-4.41632	1.00396e-05	0.000114291	Down
XLOC_000481	30.6095	-0.994376	0.457561	-2.17321	0.0297645	0.0892023	Notsig
XLOC_000482	205.65	-0.606133	0.181077	-3.34737	0.000815817	0.00499832	Notsig
XLOC_000483	2900.02	0.113241	0.0913016	1.24029	0.214868	0.381188	Notsig
XLOC_000484	4996.5	0.043244	0.0854061	0.506333	0.612623	0.758562	Notsig
XLOC_000485	29.0151	-5.24217	0.941188	-5.56973	2.55135e-08	5.74915e-07	Down
XLOC_000486	211.104	-0.186823	0.24229	-0.771075	0.440663	0.617339	Notsig
XLOC_000487	9.59074	-2.43071	1.62272	-1.49792	0.134154	0.273465	Notsig
XLOC_000488	8.78554	0.594712	0.93554	0.635689	0.524979	0.689057	Notsig
XLOC_000489	16.3629	-0.361654	0.551508	-0.655755	0.511982	0.677985	Notsig
XLOC_000490	228.118	-0.645835	0.181722	-3.55396	0.000379473	0.00263036	Notsig
XLOC_000491	10.203	0.543571	0.730675	0.74393	0.456919	0.632212	Notsig
XLOC_000492	304.751	0.0754302	0.212662	0.354696	0.722818	0.835484	Notsig
XLOC_000493	225.793	-0.535719	0.252546	-2.12127	0.0338989	0.0983392	Notsig
XLOC_000494	1862.57	0.14771	0.0979511	1.508	0.131554	0.269835	Notsig
XLOC_000495	88.2397	0.0555514	0.263068	0.211167	0.832757	0.907931	Notsig
XLOC_000496	629.934	-2.29758	0.44427	-5.17158	2.32122e-07	4.13407e-06	Down
XLOC_000497	522.087	-0.512778	0.117448	-4.36601	1.26537e-05	0.000139893	Notsig
XLOC_000498	632.264	1.43475	0.194029	7.39451	1.41931e-13	8.58997e-12	Up
XLOC_000499	76.1643	-0.948111	0.310291	-3.05556	0.00224642	0.011493	Notsig
XLOC_000500	109.696	0.566867	0.251454	2.25435	0.0241741	0.0758378	Notsig
XLOC_000501	728.817	0.145273	0.114672	1.26686	0.205205	0.369406	Notsig
XLOC_000502	64.0532	-0.853147	0.317327	-2.68855	0.00717637	0.0292704	Notsig
XLOC_000503	1.61944	-4.00822	2.63862	-1.51906	0.128747	NA	Notsig
XLOC_000504	25.2529	0.0369755	0.699104	0.0528899	0.95782	0.977772	Notsig
XLOC_000505	470.389	0.150895	0.176652	0.854194	0.392997	0.573378	Notsig
XLOC_000506	4.80169	-4.56933	1.89823	-2.40715	0.0160776	0.0549569	Down
XLOC_000507	18.8389	-0.330009	0.627789	-0.525669	0.599118	0.748661	Notsig
XLOC_000508	733.647	-0.192671	0.143546	-1.34223	0.179521	0.335861	Notsig
XLOC_000509	20.7708	-1.65361	0.531299	-3.11239	0.00185577	0.0098285	Down
XLOC_000510	348.47	0.368043	0.18957	1.94146	0.0522022	0.135901	Notsig
XLOC_000511	121.038	-0.934422	0.241668	-3.86655	0.000110388	0.000921505	Notsig
XLOC_000512	174.79	0.0352639	0.310235	0.113668	0.909501	0.952145	Notsig
XLOC_000513	1145.11	-1.60807	0.162572	-9.8914	4.53645e-23	8.928e-21	Down
XLOC_000514	1360.82	-0.140302	0.213183	-0.658131	0.510454	0.676803	Notsig
XLOC_000515	48.6528	-0.148784	0.367764	-0.404564	0.685798	0.810354	Notsig
XLOC_000516	820.403	0.41252	0.151892	2.71588	0.00660997	0.0274024	Notsig
XLOC_000517	103.412	-1.00684	0.288232	-3.49316	0.000477348	0.00318575	Down
XLOC_000518	0.957506	3.52562	3.95733	0.89091	0.372977	NA	Notsig
XLOC_000519	79.606	0.544751	0.636629	0.85568	0.392175	0.572669	Notsig
XLOC_000520	81.4658	1.20307	0.285541	4.2133	2.51663e-05	0.000254886	Up
XLOC_000521	82.3703	0.678807	0.379096	1.79059	0.0733588	0.175712	Notsig
XLOC_000522	1509.56	0.247043	0.127504	1.93752	0.0526813	0.136878	Notsig
XLOC_000523	504.134	-0.414161	0.207322	-1.99767	0.0457522	0.123152	Notsig
XLOC_000524	753.375	-1.05798	0.32269	-3.27864	0.0010431	0.00611684	Down
XLOC_000525	681.45	-0.583822	0.151576	-3.85167	0.000117317	0.000971049	Notsig
XLOC_000526	856.389	0.996699	0.124971	7.97546	1.51814e-15	1.20378e-13	Notsig
XLOC_000527	361.406	0.646552	0.1408	4.59197	4.39077e-06	5.51487e-05	Notsig
XLOC_000528	155.556	0.363136	0.210894	1.72189	0.0850898	0.196299	Notsig
XLOC_000529	1050.64	-0.0606995	0.106677	-0.569001	0.569355	0.725339	Notsig
XLOC_000530	255.107	-0.0327068	0.162024	-0.201864	0.840023	0.912378	Notsig
XLOC_000531	0	NA	NA	NA	NA	NA	Notsig
XLOC_000532	2.28684	-4.50224	2.15324	-2.09091	0.0365359	0.104004	Down
XLOC_000533	635.483	-0.135009	0.11114	-1.21476	0.224459	0.392627	Notsig
XLOC_000534	20.0429	1.19883	0.94391	1.27007	0.20406	0.367955	Notsig
XLOC_000535	67.9908	-0.676193	0.712232	-0.949399	0.342418	0.522986	Notsig
XLOC_000536	5.79735	-4.84811	2.49299	-1.94469	0.0518119	0.135155	Notsig
XLOC_000537	175.047	-0.846572	0.204264	-4.14449	3.40566e-05	0.000331851	Notsig
XLOC_000538	435.742	0.188902	0.163794	1.15329	0.248793	0.421022	Notsig
XLOC_000539	874.31	-0.0931752	0.141574	-0.65814	0.510448	0.676803	Notsig
XLOC_000540	0	NA	NA	NA	NA	NA	Notsig
XLOC_000541	369.58	0.0922129	0.164752	0.559708	0.575679	0.730472	Notsig
XLOC_000542	1048.91	0.124543	0.115895	1.07462	0.282545	0.459176	Notsig
XLOC_000543	2953.73	0.922376	0.0960189	9.60619	7.52804e-22	1.2481e-19	Notsig
XLOC_000544	1189.23	-0.00602402	0.16178	-0.0372359	0.970297	0.984323	Notsig
XLOC_000545	915.507	-0.313119	0.125014	-2.50468	0.0122562	0.04452	Notsig
XLOC_000546	14726.6	0.985745	0.149067	6.61276	3.77208e-11	1.50421e-09	Notsig
XLOC_000547	620.74	-0.889527	0.18885	-4.71023	2.47433e-06	3.33438e-05	Notsig
XLOC_000548	615.443	-1.31789	0.188679	-6.98481	2.85233e-12	1.39836e-10	Down
XLOC_000549	34.6172	0.248849	0.59359	0.419227	0.67505	0.803563	Notsig
XLOC_000550	792.851	0.136982	0.153236	0.89393	0.37136	0.552866	Notsig
XLOC_000551	3570.78	0.0879039	0.107719	0.816049	0.414472	0.59341	Notsig
XLOC_000552	2872.3	-1.11849	0.202457	-5.5246	3.30246e-08	7.23316e-07	Down
XLOC_000553	129.329	0.853111	0.302973	2.8158	0.00486565	0.0215206	Notsig
XLOC_000554	2.45494	0.811596	1.85272	0.438058	0.661344	0.793532	Notsig
XLOC_000555	184.884	-0.189053	0.459423	-0.411502	0.680705	0.806713	Notsig
XLOC_000556	5924.35	-0.505795	0.132546	-3.81599	0.000135637	0.0010968	Notsig
XLOC_000557	1324.18	0.167861	0.0949339	1.76819	0.0770287	0.182347	Notsig
XLOC_000558	139.229	-0.797825	0.229018	-3.48368	0.00049457	0.00328704	Notsig
XLOC_000559	333.268	0.151465	0.222893	0.679539	0.496796	0.665509	Notsig
XLOC_000560	11.3585	-1.98116	0.793123	-2.49792	0.0124924	0.0452399	Down
XLOC_000561	4283.29	0.653349	0.129041	5.06311	4.12481e-07	6.90565e-06	Notsig
XLOC_000562	1195.3	-0.221346	0.122104	-1.81277	0.069868	0.169412	Notsig
XLOC_000563	934.033	-0.319417	0.135091	-2.36446	0.0180564	0.060282	Notsig
XLOC_000564	1.27145	-2.5058	2.91307	-0.860192	0.389683	NA	Notsig
XLOC_000565	0	NA	NA	NA	NA	NA	Notsig
XLOC_000566	125.275	0.189134	0.326659	0.578995	0.562593	0.720221	Notsig
XLOC_000567	639.961	0.600375	0.110769	5.42007	5.95753e-08	1.23747e-06	Notsig
XLOC_000568	25.0928	0.717507	0.555814	1.29091	0.196734	0.358719	Notsig
XLOC_000569	1626.89	0.398036	0.118987	3.34522	0.000822164	0.00503045	Notsig
XLOC_000570	572.888	-0.0591193	0.213284	-0.277186	0.781637	0.874432	Notsig
XLOC_000571	457.079	-0.346122	0.180723	-1.91521	0.0554655	0.142257	Notsig
XLOC_000572	1884.38	-0.178835	0.25207	-0.709464	0.478037	0.650347	Notsig
XLOC_000573	197.224	0.484183	0.226228	2.14025	0.0323348	0.0950211	Notsig
XLOC_000574	339.957	0.013569	0.177883	0.0762805	0.939196	0.967973	Notsig
XLOC_000575	89.9291	0.663605	0.397695	1.66863	0.0951912	0.213304	Notsig
XLOC_000576	10.8592	-0.367847	0.738526	-0.498083	0.618425	0.762674	Notsig
XLOC_000577	1450.11	0.09198	0.0904494	1.01692	0.309191	0.48798	Notsig
XLOC_000578	97.2404	-2.5568	0.403668	-6.33391	2.39019e-10	8.20401e-09	Down
XLOC_000579	454.88	0.735473	0.161811	4.54526	5.48685e-06	6.73087e-05	Notsig
XLOC_000581	38.6207	-0.808377	0.999583	-0.808714	0.418679	0.597352	Notsig
XLOC_000582	237.237	0.236787	0.20788	1.13906	0.254679	0.427657	Notsig
XLOC_000583	27.3255	0.241967	0.638244	0.379113	0.704604	0.823546	Notsig
XLOC_000584	21.9078	-1.77198	0.624023	-2.83962	0.00451679	0.0202809	Down
XLOC_000585	85.5698	-0.142322	0.258703	-0.550137	0.582226	0.735709	Notsig
XLOC_000586	2325.13	-0.0604562	0.0825695	-0.732185	0.464056	0.638342	Notsig
XLOC_000587	75.1018	0.717237	0.292396	2.45297	0.0141684	0.0497996	Notsig
XLOC_000588	524.152	0.0686855	0.135078	0.508488	0.611111	0.757444	Notsig
XLOC_000589	256.465	-0.0598884	0.245106	-0.244337	0.80697	0.891767	Notsig
XLOC_000590	1396.91	0.275461	0.101097	2.72473	0.00643537	0.026865	Notsig
XLOC_000591	249.931	0.247001	0.183625	1.34514	0.178581	0.334517	Notsig
XLOC_000592	725.716	0.244021	0.372281	0.655475	0.512162	0.678058	Notsig
XLOC_000593	939.763	0.388294	0.329301	1.17915	0.23834	0.408754	Notsig
XLOC_000594	529.28	-0.0705729	0.167338	-0.421738	0.673216	0.80232	Notsig
XLOC_000595	152.137	-1.71416	0.542721	-3.15845	0.00158611	0.00864336	Down
XLOC_000596	8.1164	-0.0915903	0.76736	-0.119358	0.904992	0.949416	Notsig
XLOC_000597	185.623	0.191891	0.184113	1.04224	0.297299	0.475276	Notsig
XLOC_000598	978.817	-0.0221476	0.0884473	-0.250404	0.802275	0.888528	Notsig
XLOC_000599	124.923	-1.03988	0.214785	-4.84149	1.28867e-06	1.88115e-05	Down
XLOC_000600	715.879	-0.0228093	0.131303	-0.173715	0.862089	0.924673	Notsig
XLOC_000601	530.211	0.0697998	0.187871	0.37153	0.710243	0.827068	Notsig
XLOC_000602	416.238	0.121032	0.17435	0.694191	0.487563	0.658221	Notsig
XLOC_000603	269.904	-0.0345699	0.227812	-0.151747	0.879386	0.934923	Notsig
XLOC_000604	221.672	0.191448	0.484978	0.394755	0.693024	0.815588	Notsig
XLOC_000605	0	NA	NA	NA	NA	NA	Notsig
XLOC_000606	1226.95	0.412246	0.131382	3.13777	0.00170236	0.00914928	Notsig
XLOC_000607	605.67	0.17458	0.172442	1.0124	0.311346	0.490283	Notsig
XLOC_000608	2930.82	-3.04488	2.19291	-1.38851	NA	NA	Notsig
XLOC_000609	708.407	0.100106	0.14308	0.699651	0.484145	0.65556	Notsig
XLOC_000610	47.8263	0.31043	0.425252	0.729991	0.465396	0.639556	Notsig
XLOC_000611	164.012	0.0440298	0.191432	0.230002	0.81809	0.89871	Notsig
XLOC_000612	1426.2	0.0611697	0.117405	0.521014	0.602357	0.751326	Notsig
XLOC_000613	2091.16	0.574097	0.241439	2.37781	0.0174156	0.0585139	Notsig
XLOC_000614	1540.78	-0.202567	0.122741	-1.65036	0.0988688	0.219089	Notsig
XLOC_000615	7.3253	-2.83518	1.35404	-2.09386	0.0362723	0.103447	Down
XLOC_000616	207.339	-0.284805	0.183064	-1.55576	0.119765	0.251538	Notsig
XLOC_000617	224.053	-0.660106	0.192128	-3.43576	0.000590884	0.00381052	Notsig
XLOC_000618	8.83675	-1.21907	1.02313	-1.19151	0.233454	0.403114	Notsig
XLOC_000619	168.856	0.657133	0.224345	2.92912	0.00339923	0.0161216	Notsig
XLOC_000620	5680.16	-0.00813281	0.083268	-0.0976703	0.922194	0.958888	Notsig
XLOC_000621	2093.02	0.352251	0.114318	3.08133	0.0020608	0.0107075	Notsig
XLOC_000622	513.124	-2.91486	0.880496	-3.31047	0.00093139	0.00558723	Down
XLOC_000623	196.611	0.550825	0.174	3.16566	0.00154731	0.00847106	Notsig
XLOC_000624	28.1553	-0.531471	0.44938	-1.18268	0.236937	0.407062	Notsig
XLOC_000625	654.6	0.189296	0.152709	1.23959	0.215127	0.38145	Notsig
XLOC_000626	39.534	-0.0383526	0.533163	-0.0719342	0.942654	0.969702	Notsig
XLOC_000627	18.1431	-0.541142	0.614259	-0.880968	0.378335	0.559899	Notsig
XLOC_000628	5662.71	-0.0566976	0.0745235	-0.760801	0.446776	0.623031	Notsig
XLOC_000629	344.2	2.25194	0.319858	7.04044	1.91629e-12	9.70776e-11	Up
XLOC_000630	778.294	-0.138056	0.13524	-1.02082	0.307338	0.485789	Notsig
XLOC_000631	519.226	0.440855	0.179039	2.46234	0.0138034	0.048799	Notsig
XLOC_000632	193.764	-0.172504	0.1882	-0.916597	0.359354	0.54047	Notsig
XLOC_000633	1133.91	0.139331	0.0967536	1.44006	0.14985	0.29599	Notsig
XLOC_000634	599.162	0.0199146	0.149889	0.132862	0.894302	0.943671	Notsig
XLOC_000635	1072.53	0.119382	0.0995983	1.19864	0.230669	0.399645	Notsig
XLOC_000636	6.65591	-1.82432	1.09999	-1.65849	0.0972195	0.216565	Notsig
XLOC_000637	642.594	1.21652	1.0196	1.19313	0.232817	0.402466	Notsig
XLOC_000638	187.644	2.68128	0.475262	5.6417	1.68381e-08	3.98118e-07	Up
XLOC_000639	344.911	-0.127116	0.195811	-0.649177	0.516224	0.681719	Notsig
XLOC_000640	200.909	0.0641991	0.184888	0.347232	0.728417	0.839568	Notsig
XLOC_000641	236.75	-0.0926718	0.19672	-0.471084	0.63758	0.775495	Notsig
XLOC_000642	684.783	0.352887	0.123763	2.85131	0.00435396	0.0196741	Notsig
XLOC_000643	1115.65	-0.340529	0.126657	-2.6886	0.0071752	0.02927	Notsig
XLOC_000644	120.585	-0.466632	0.239567	-1.94781	0.0514377	0.134448	Notsig
XLOC_000645	0	NA	NA	NA	NA	NA	Notsig
XLOC_000646	0.344386	0.268664	4.08047	0.0658415	0.947504	NA	Notsig
XLOC_000647	0.978638	2.28804	3.09194	0.740001	0.459299	NA	Notsig
XLOC_000648	42.0303	1.21507	0.585862	2.07399	0.0380801	0.107283	Up
XLOC_000649	3.70636	-2.52281	1.48869	-1.69465	0.0901412	0.204775	Notsig
XLOC_000650	1198.19	-0.616456	0.118094	-5.22004	1.78885e-07	3.27409e-06	Notsig
XLOC_000651	1383.11	-0.369199	0.208192	-1.77335	0.0761699	0.180814	Notsig
XLOC_000652	818.665	-0.118003	0.115727	-1.01966	0.30789	0.486435	Notsig
XLOC_000653	86.5428	4.06781	0.385596	10.5494	5.11278e-26	1.37123e-23	Up
XLOC_000654	1732.86	0.170868	0.0796089	2.14634	0.0318455	0.0939262	Notsig
XLOC_000655	399.612	-0.560939	0.236396	-2.37288	0.0176501	0.0591857	Notsig
XLOC_000656	5.99546	-2.073	1.27673	-1.62368	0.104444	0.227641	Notsig
XLOC_000657	3011.53	0.404457	0.111561	3.62544	0.000288464	0.00209057	Notsig
XLOC_000658	64.168	-2.18576	0.363346	-6.01566	1.79158e-09	5.15899e-08	Down
XLOC_000659	77.3995	0.746565	0.44484	1.67828	0.0932928	0.210051	Notsig
XLOC_000660	133.273	-0.590138	0.330439	-1.78592	0.0741122	0.177082	Notsig
XLOC_000661	2.71515	-2.59229	1.93324	-1.3409	0.179953	0.336414	Notsig
XLOC_000662	105.627	0.394483	0.330902	1.19215	0.233203	0.403002	Notsig
XLOC_000663	7.08517	-0.871066	0.930816	-0.935809	0.349372	0.530458	Notsig
XLOC_000664	32.36	0.52345	0.541544	0.96659	0.333749	0.513437	Notsig
XLOC_000665	156.16	-0.350772	0.189083	-1.85512	0.063579	0.157871	Notsig
XLOC_000666	24854.3	2.22874	1.24788	1.78602	0.0740967	0.177076	Notsig
XLOC_000667	11500.3	0.0796989	0.10225	0.779452	0.435713	0.612821	Notsig
XLOC_000668	1280.87	-0.221534	0.118304	-1.87259	0.0611257	0.153282	Notsig
XLOC_000669	796.845	-1.1134	0.309938	-3.59232	0.000327751	0.00232278	Down
XLOC_000670	243.281	-0.10838	0.175838	-0.616363	0.537655	0.699298	Notsig
XLOC_000671	741.067	0.0380346	0.168829	0.225284	0.821758	0.901186	Notsig
XLOC_000672	1766.32	1.3321	0.144744	9.20309	3.47789e-20	4.68675e-18	Up
XLOC_000673	63.1171	-0.569939	0.384307	-1.48303	0.138066	0.279091	Notsig
XLOC_000674	10519.7	0.232469	0.0794533	2.92586	0.0034351	0.0162663	Notsig
XLOC_000675	43.2982	-0.441767	0.489738	-0.902047	0.367032	0.548449	Notsig
XLOC_000676	63.9459	0.0207774	0.353431	0.0587875	0.953121	0.97526	Notsig
XLOC_000677	1219.36	0.0682199	0.141485	0.482172	0.629684	0.770549	Notsig
XLOC_000678	2.10474	0.287776	1.7556	0.163919	0.869795	NA	Notsig
XLOC_000679	0.19891	1.23044	4.08047	0.301543	0.763001	NA	Notsig
XLOC_000680	549.876	-0.341198	0.143443	-2.37863	0.0173769	0.0584384	Notsig
XLOC_000681	411.193	0.391602	0.368278	1.06333	0.287631	0.46479	Notsig
XLOC_000682	1152.78	0.106015	0.0835281	1.26921	0.204367	0.368377	Notsig
XLOC_000683	718.62	0.572978	0.153597	3.7304	0.000191178	0.00147445	Notsig
XLOC_000684	2.85385	-2.81621	1.6209	-1.73743	0.0823105	0.191486	Notsig
XLOC_000685	1878.89	0.172034	0.152089	1.13114	0.257995	0.431503	Notsig
XLOC_000686	14.9929	-1.96009	1.19022	-1.64683	0.0995934	0.220096	Notsig
XLOC_000687	4796.23	-0.108028	0.116403	-0.92805	0.353382	0.534715	Notsig
XLOC_000688	9.47552	-4.08875	1.31429	-3.111	0.00186453	0.0098658	Down
XLOC_000689	24.9514	-0.686877	0.514609	-1.33475	0.181957	0.339005	Notsig
XLOC_000690	349.327	-0.656759	0.153818	-4.26971	1.95728e-05	0.000205147	Notsig
XLOC_000691	201.233	-0.428288	0.208748	-2.0517	0.0401987	0.111767	Notsig
XLOC_000692	302.398	0.491634	0.239787	2.05029	0.0403359	0.112046	Notsig
XLOC_000693	313.076	-0.343044	0.189288	-1.81229	0.0699411	0.169514	Notsig
XLOC_000694	18.6085	-1.62346	0.82491	-1.96805	0.0490623	0.129714	Down
XLOC_000695	325.226	-0.105765	0.160774	-0.657846	0.510637	0.676911	Notsig
XLOC_000696	461.136	-4.83751	1.12144	-4.31366	1.60574e-05	0.000172803	Down
XLOC_000697	52.2225	0.654209	0.371051	1.76312	0.0778796	0.18382	Notsig
XLOC_000698	7.84843	-1.61962	1.27317	-1.27211	0.203334	0.36716	Notsig
XLOC_000699	1550.62	-0.00918438	0.0858624	-0.106966	0.914816	0.955106	Notsig
XLOC_000700	900.279	-0.0140368	0.114604	-0.122481	0.902518	0.947911	Notsig
XLOC_000701	1846.18	0.222896	0.0852121	2.61578	0.00890228	0.0346663	Notsig
XLOC_000702	111.452	-0.12901	0.338717	-0.380877	0.703294	0.822474	Notsig
XLOC_000703	1041.95	0.322134	0.270361	1.19149	0.23346	0.403114	Notsig
XLOC_000704	1526.63	-0.12245	0.129264	-0.947286	0.343493	0.524159	Notsig
XLOC_000705	755.07	-0.0845506	0.100545	-0.84092	0.400392	0.580606	Notsig
XLOC_000706	2762.05	0.249227	0.105737	2.35705	0.0184207	0.0612294	Notsig
XLOC_000707	84.0433	8.11906	1.09003	7.44848	9.44224e-14	5.8705e-12	Up
XLOC_000708	1245.47	-0.113172	0.166741	-0.678726	0.497311	0.665962	Notsig
XLOC_000709	1.9758	-4.29492	3.92722	-1.09363	0.274118	NA	Notsig
XLOC_000710	51.0822	-1.46813	0.585305	-2.50831	0.012131	0.0441648	Down
XLOC_000711	206.357	0.677023	0.334756	2.02244	0.0431313	0.117676	Notsig
XLOC_000712	16.4849	-1.94815	0.774013	-2.51694	0.0118378	0.0433224	Down
XLOC_000713	0.538949	1.27285	4.02924	0.315903	0.752076	NA	Notsig
XLOC_000714	15109.5	-0.481025	0.251536	-1.91235	0.055831	0.142994	Notsig
XLOC_000715	20.6903	-0.513071	0.650253	-0.789033	0.430093	0.607728	Notsig
XLOC_000716	102.432	-1.27786	0.292502	-4.36874	1.24968e-05	0.000138238	Down
XLOC_000717	1230.12	-0.44744	0.101864	-4.39252	1.12046e-05	0.000125982	Notsig
XLOC_000718	744.098	-0.0633821	0.122386	-0.517889	0.604536	0.752979	Notsig
XLOC_000719	397.991	0.111341	0.154393	0.721153	0.470815	0.643981	Notsig
XLOC_000720	53.6325	-0.255576	0.40825	-0.626029	0.531296	0.694085	Notsig
XLOC_000721	86.8765	0.19891	0.364096	0.54631	0.584853	0.737456	Notsig
XLOC_000722	30.828	-1.47054	0.567448	-2.5915	0.00955585	0.0366326	Down
XLOC_000723	132.077	0.508449	0.27955	1.81881	0.0689403	0.167713	Notsig
XLOC_000724	28.872	1.98711	1.57845	1.2589	0.208067	0.373064	Notsig
XLOC_000725	3100.96	0.12482	0.0969995	1.28681	0.198161	0.360599	Notsig
XLOC_000726	829.366	0.325939	0.1209	2.69593	0.00701923	0.0287581	Notsig
XLOC_000727	1795.43	-0.154071	0.148284	-1.03902	0.298794	0.477051	Notsig
XLOC_000728	657.395	-0.102787	0.12475	-0.823947	0.40997	0.589216	Notsig
XLOC_000729	2024.12	0.126021	0.0929137	1.35632	0.174996	0.330197	Notsig
XLOC_000730	404.353	-0.196349	0.218536	-0.898471	0.368935	0.550355	Notsig
XLOC_000731	4.40927	-3.50616	1.62011	-2.16415	0.0304527	0.0907772	Down
XLOC_000732	1.17898	0.841626	3.05912	0.27512	0.783224	NA	Notsig
XLOC_000733	1456.55	0.17788	0.102105	1.74213	0.0814858	0.190085	Notsig
XLOC_000734	1068.68	-0.000376488	0.181172	-0.00207807	0.998342	0.999132	Notsig
XLOC_000735	31.0392	-2.09972	1.08523	-1.93481	0.0530132	0.137476	Notsig
XLOC_000736	1233.19	0.426001	0.165639	2.57186	0.0101153	0.0382784	Notsig
XLOC_000737	837.295	-0.719012	0.209056	-3.43933	0.000583152	0.00376917	Notsig
XLOC_000738	81.6463	-4.25731	0.967017	-4.40252	NA	NA	Notsig
XLOC_000739	927.089	0.00186682	0.0887064	0.0210449	0.98321	0.991197	Notsig
XLOC_000740	99.471	-0.250481	0.280657	-0.892481	0.372135	0.553474	Notsig
XLOC_000741	3494.36	-0.364395	0.168728	-2.15966	0.0307986	0.0916537	Notsig
XLOC_000742	11.357	-2.62573	1.04119	-2.52185	0.0116739	0.0428659	Down
XLOC_000743	68.6598	-1.01867	0.5198	-1.95972	0.0500279	0.131618	Notsig
XLOC_000744	405.083	0.0714645	0.144562	0.494351	0.621058	0.764302	Notsig
XLOC_000745	265.78	0.238356	0.180575	1.31998	0.186842	0.345214	Notsig
XLOC_000746	759.183	-0.0599562	0.200504	-0.299027	0.76492	0.863997	Notsig
XLOC_000747	5908.34	0.08722	0.106399	0.819744	0.412362	0.591337	Notsig
XLOC_000748	2387.57	-0.0706525	0.1515	-0.466353	0.640963	0.77798	Notsig
XLOC_000749	31.4109	1.37954	0.477937	2.88645	0.00389609	0.0179823	Up
XLOC_000750	47.8412	0.8022	0.419523	1.91217	0.0558542	0.143015	Notsig
XLOC_000751	48.615	-0.148322	0.379591	-0.390743	0.695987	0.817599	Notsig
XLOC_000752	137.898	-0.108953	0.227038	-0.47989	0.631306	0.771361	Notsig
XLOC_000753	288.418	-0.454731	0.245218	-1.8544	0.0636825	0.158013	Notsig
XLOC_000754	821.945	-2.03016	0.915332	-2.21795	0.0265585	0.0816789	Down
XLOC_000755	377.367	-1.43171	0.267846	-5.34526	9.02852e-08	1.78328e-06	Down
XLOC_000756	463.395	-0.984928	0.398084	-2.47417	0.0133546	0.0476248	Notsig
XLOC_000757	0.522914	-2.35792	3.98447	-0.591777	0.554	NA	Notsig
XLOC_000758	204.149	0.288934	0.176621	1.6359	0.101861	0.223711	Notsig
XLOC_000759	322.071	-0.189839	0.181717	-1.04469	0.296165	0.473905	Notsig
XLOC_000760	401.859	0.494836	0.18566	2.66528	0.00769243	0.030969	Notsig
XLOC_000761	4.10473	-3.51025	1.75801	-1.99672	0.045856	0.123371	Down
XLOC_000762	32.1119	-1.72736	0.547639	-3.15419	0.00160946	0.00875663	Down
XLOC_000763	274.362	-0.733404	0.273623	-2.68034	0.00735473	0.0298688	Notsig
XLOC_000764	267.12	0.358705	1.09859	0.326513	0.744036	0.850162	Notsig
XLOC_000765	211.251	-0.916208	0.27916	-3.28202	0.00103067	0.00606647	Notsig
XLOC_000766	197.218	-0.018876	0.218053	-0.0865661	0.931016	0.963708	Notsig
XLOC_000767	217.213	-0.458101	0.221317	-2.06989	0.0384626	0.108122	Notsig
XLOC_000769	59.3684	-0.00346235	0.390895	-0.0088575	0.992933	0.99603	Notsig
XLOC_000770	26.1615	-1.84128	0.675826	-2.72449	0.00644018	0.0268665	Down
XLOC_000771	649.709	0.071554	0.0990112	0.722686	0.469873	0.643092	Notsig
XLOC_000772	317.543	-0.459117	0.198428	-2.31377	0.0206803	0.0670375	Notsig
XLOC_000773	875.401	-0.0278794	0.0940189	-0.29653	0.766825	0.864957	Notsig
XLOC_000774	1460.25	0.565745	0.132961	4.25497	2.09073e-05	0.000216973	Notsig
XLOC_000775	245.035	0.0683802	0.181572	0.376601	0.70647	0.824673	Notsig
XLOC_000776	412.111	0.230391	0.13428	1.71575	0.0862084	0.198238	Notsig
XLOC_000777	3343.95	-0.088029	0.102553	-0.858375	0.390685	0.571315	Notsig
XLOC_000778	127.558	0.159323	0.476037	0.334686	0.737862	0.845904	Notsig
XLOC_000779	72.7146	-0.190945	0.337993	-0.564938	0.572116	0.727674	Notsig
XLOC_000780	170.709	-0.277907	0.231115	-1.20246	0.229186	0.398019	Notsig
XLOC_000781	58.8059	-0.610324	0.384036	-1.58924	0.112007	0.23938	Notsig
XLOC_000782	726.601	0.805032	0.255598	3.14961	0.00163491	0.00885886	Notsig
XLOC_000783	2781.79	0.391821	0.096719	4.05113	5.09706e-05	0.000467903	Notsig
XLOC_000784	145.72	-0.0887929	0.281554	-0.315367	0.752483	0.856284	Notsig
XLOC_000785	427.251	-2.77974	0.508921	-5.46202	4.70741e-08	1.00137e-06	Down
XLOC_000786	971.368	-1.56755	0.316513	-4.95256	7.32416e-07	1.14622e-05	Down
XLOC_000787	151.843	0.467313	0.231897	2.01517	0.0438868	0.119293	Notsig
XLOC_000788	9216.17	0.527144	0.0779186	6.76532	1.33012e-11	5.80333e-10	Notsig
XLOC_000789	2905.68	0.0527051	0.0658848	0.799958	0.423735	0.601723	Notsig
XLOC_000790	136.436	0.0392161	0.227826	0.172132	0.863334	0.925385	Notsig
XLOC_000791	164.502	0.0198404	0.230135	0.086212	0.931298	0.963781	Notsig
XLOC_000792	3687.51	0.00952842	0.115845	0.0822518	0.934447	0.965615	Notsig
XLOC_000793	841.072	0.0579735	0.100242	0.578335	0.563038	0.720494	Notsig
XLOC_000794	1584.65	0.114232	0.105082	1.08707	0.277005	0.453079	Notsig
XLOC_000795	1073.82	0.310179	0.119377	2.59832	0.00936801	0.0360844	Notsig
XLOC_000796	131.099	-0.651046	0.237681	-2.73916	0.00615962	0.0259554	Notsig
XLOC_000797	167.261	-3.25507	2.56804	-1.26753	0.204965	0.369101	Notsig
XLOC_000798	304.579	0.143593	0.184524	0.778178	0.436464	0.61353	Notsig
XLOC_000799	42.6012	-0.428608	0.440965	-0.971979	0.331061	0.510542	Notsig
XLOC_000800	27.2951	0.187253	0.500945	0.373799	0.708554	0.826012	Notsig
XLOC_000801	661.731	-0.193235	0.147764	-1.30773	0.190966	0.350961	Notsig
XLOC_000802	637.379	-0.490733	0.18092	-2.71244	0.00667908	0.0276168	Notsig
XLOC_000803	190.421	-0.0944525	0.485045	-0.194729	0.845605	0.915263	Notsig
XLOC_000804	100.695	-0.339402	0.291905	-1.16272	0.244945	0.416478	Notsig
XLOC_000805	265.16	-0.397554	0.193122	-2.05856	0.039536	0.110339	Notsig
XLOC_000806	2039.59	0.11383	0.129615	0.878213	0.379828	0.561501	Notsig
XLOC_000807	1141.22	0.0760856	0.108448	0.701583	0.482939	0.65453	Notsig
XLOC_000808	13.0078	-1.2285	0.812978	-1.51111	0.13076	0.268488	Notsig
XLOC_000809	503.134	0.035352	0.127173	0.277984	0.781024	0.874067	Notsig
XLOC_000810	3048.91	-0.00468945	0.114354	-0.0410081	0.967289	0.982901	Notsig
XLOC_000811	1702.39	0.0727009	0.104121	0.698234	0.485031	0.656277	Notsig
XLOC_000812	627.952	-0.00221182	0.155483	-0.0142255	0.98865	0.993957	Notsig
XLOC_000813	62.9977	0.147064	0.356889	0.412073	0.680286	0.806531	Notsig
XLOC_000814	817.414	0.496738	0.146291	3.39555	0.000684899	0.0043131	Notsig
XLOC_000815	222.822	0.0414774	0.219281	0.189152	0.849974	0.918248	Notsig
XLOC_000816	5.96996	0.541709	1.18774	0.456083	0.648331	0.783471	Notsig
XLOC_000817	49.5292	1.19864	0.456865	2.62362	0.00870007	0.0340485	Up
XLOC_000818	19.1176	0.663348	0.605572	1.09541	0.273338	0.448961	Notsig
XLOC_000819	35.0616	0.00808953	0.474094	0.0170631	0.986386	0.99318	Notsig
XLOC_000820	238.561	0.332232	0.195393	1.70033	0.0890685	0.203096	Notsig
XLOC_000821	1105.79	-0.910174	0.276786	-3.28837	0.00100771	0.00595782	Notsig
XLOC_000822	1727.29	0.218315	0.133737	1.63243	0.10259	0.224822	Notsig
XLOC_000823	860.878	-0.0230771	0.104856	-0.220083	0.825806	0.903884	Notsig
XLOC_000824	162.501	-0.601068	0.302214	-1.98888	0.0467142	0.125004	Notsig
XLOC_000825	0.283601	-1.50569	4.04589	-0.372152	0.70978	NA	Notsig
XLOC_000826	13.559	0.612285	0.826259	0.741033	0.458673	0.633454	Notsig
XLOC_000827	1677.11	0.739838	0.091134	8.11813	4.73404e-16	4.17756e-14	Notsig
XLOC_000828	8.96562	-2.57424	0.942519	-2.73124	0.00630967	0.0264613	Down
XLOC_000829	467.071	0.0534583	0.160409	0.333261	0.738937	0.84664	Notsig
XLOC_000830	321.316	0.112419	0.176077	0.638464	0.523172	0.687642	Notsig
XLOC_000831	1.7102	-1.7662	2.03459	-0.868085	0.385348	NA	Notsig
XLOC_000832	134.342	-2.72542	0.47505	-5.73712	9.62977e-09	2.38184e-07	Down
XLOC_000833	207.858	0.00260491	0.238702	0.0109128	0.991293	0.995332	Notsig
XLOC_000834	466.416	0.0682482	0.350436	0.194752	0.845587	0.915263	Notsig
XLOC_000835	9946.75	-0.179283	0.124415	-1.44101	0.149583	0.295636	Notsig
XLOC_000836	368.656	0.368963	0.157951	2.33593	0.0194948	0.064014	Notsig
XLOC_000837	17.6565	-2.27283	0.92837	-2.44819	0.0143576	0.0503419	Down
XLOC_000838	267.323	-0.111598	0.148649	-0.750749	0.452803	0.628712	Notsig
XLOC_000839	115.366	0.690196	0.216029	3.19492	0.00139872	0.00779135	Notsig
XLOC_000840	32.0578	0.597577	0.447042	1.33674	0.181309	0.338005	Notsig
XLOC_000841	2352.44	0.0944765	0.0852399	1.10836	0.267707	0.442634	Notsig
XLOC_000842	18.3595	0.545426	0.582534	0.936298	0.34912	0.530231	Notsig
XLOC_000843	1009.64	-0.0415548	0.17606	-0.236026	0.813412	0.895873	Notsig
XLOC_000844	83.9395	0.626689	0.503234	1.24532	0.213013	0.378856	Notsig
XLOC_000845	8.04501	0.705546	1.03123	0.684175	0.493864	0.663368	Notsig
XLOC_000846	947.977	0.30638	0.12891	2.3767	0.0174682	0.0586692	Notsig
XLOC_000847	1332.02	-0.560584	0.12247	-4.5773	4.7101e-06	5.86212e-05	Notsig
XLOC_000848	47.3728	-0.177626	0.456403	-0.389188	0.697137	0.818353	Notsig
XLOC_000849	366.802	0.348829	0.156362	2.23092	0.0256867	0.0795164	Notsig
XLOC_000850	644.524	-0.0997384	0.103921	-0.959756	0.337178	0.517003	Notsig
XLOC_000851	74.3793	0.644059	0.407663	1.57988	0.114134	0.242769	Notsig
XLOC_000852	464.033	0.178878	0.178212	1.00374	0.315505	0.494384	Notsig
XLOC_000853	95.5526	-0.195427	0.346603	-0.563835	0.572867	0.728391	Notsig
XLOC_000854	3330	0.210078	0.104048	2.01906	0.0434814	0.11838	Notsig
XLOC_000855	97.2048	0.155048	0.271473	0.571136	0.567908	0.724488	Notsig
XLOC_000856	383.032	0.0155183	0.150535	0.103087	0.917894	0.956788	Notsig
XLOC_000857	1.01815	-0.876176	2.57261	-0.340579	0.733421	NA	Notsig
XLOC_000858	917.728	0.0303145	0.129674	0.233774	0.81516	0.897184	Notsig
XLOC_000859	2140.67	-0.143688	0.145989	-0.984239	0.324998	0.504741	Notsig
XLOC_000860	254.662	0.0512528	0.170971	0.299775	0.764349	0.863602	Notsig
XLOC_000861	496.584	0.758446	0.148131	5.12011	3.05351e-07	5.26019e-06	Notsig
XLOC_000862	2198.99	0.193135	0.10268	1.88094	0.0599806	0.151145	Notsig
XLOC_000863	120.131	-0.329886	0.232093	-1.42135	0.155214	0.30322	Notsig
XLOC_000864	5108.12	2.52659	0.197326	12.8042	1.55359e-37	9.88372e-35	Up
XLOC_000865	362.341	0.490356	0.208319	2.35387	0.0185792	0.0616294	Notsig
XLOC_000866	1214.83	0.478742	0.135023	3.54562	0.000391693	0.00270175	Notsig
XLOC_000867	182.62	-0.890574	0.460404	-1.93433	0.0530722	0.137576	Notsig
XLOC_000868	787.444	-0.312961	0.233223	-1.3419	0.179629	0.33595	Notsig
XLOC_000869	383.423	0.239878	0.501147	0.478658	0.632182	0.771865	Notsig
XLOC_000870	808.307	0.238435	0.137531	1.73368	0.0829757	0.192591	Notsig
XLOC_000871	133.248	-0.2604	0.229195	-1.13615	0.255893	0.428938	Notsig
XLOC_000872	108.497	-0.716529	0.317838	-2.25438	0.0241722	0.0758378	Notsig
XLOC_000873	49.1567	0.132134	0.338285	0.390601	0.696092	0.81761	Notsig
XLOC_000874	7.79809	0.162519	0.83876	0.193761	0.846363	0.915831	Notsig
XLOC_000875	64.2624	0.0534859	0.39109	0.136761	0.89122	0.942068	Notsig
XLOC_000876	2255.12	-0.223258	0.136228	-1.63885	0.101244	0.222693	Notsig
XLOC_000877	113.523	-0.899832	0.295464	-3.04549	0.00232304	0.0117858	Notsig
XLOC_000878	3252.69	0.309938	0.0784442	3.95106	7.78058e-05	0.000678068	Notsig
XLOC_000879	814.084	-0.0682833	0.119043	-0.573604	0.566236	0.723413	Notsig
XLOC_000880	1366.66	0.593548	0.143402	4.13906	3.48729e-05	0.000338412	Notsig
XLOC_000881	290.192	-0.454938	0.290751	-1.5647	0.117652	0.248399	Notsig
XLOC_000882	2154.96	0.680298	0.146221	4.65253	3.27886e-06	4.27738e-05	Notsig
XLOC_000883	1369.84	0.154043	0.163119	0.944357	0.344987	0.525911	Notsig
XLOC_000884	1369.42	-0.283578	0.117524	-2.41293	0.0158248	0.0543097	Notsig
XLOC_000885	662.969	0.192048	0.118604	1.61924	0.105396	0.229116	Notsig
XLOC_000886	222.394	0.720117	0.227229	3.16912	0.001529	0.00838725	Notsig
XLOC_000887	640.209	0.268373	0.145268	1.84743	0.0646846	0.159934	Notsig
XLOC_000888	460.698	0.549043	0.123562	4.44346	8.85216e-06	0.000102177	Notsig
XLOC_000889	39.3555	-2.73852	0.944481	-2.89949	0.00373767	0.0173655	Down
XLOC_000890	852.169	-0.235428	0.167739	-1.40354	0.160456	0.310629	Notsig
XLOC_000891	57.3079	-0.216661	0.443039	-0.489033	0.624819	0.76672	Notsig
XLOC_000892	58.6776	-1.23124	0.464515	-2.65061	0.00803477	0.0320781	Down
XLOC_000893	230.595	0.52482	0.180104	2.91397	0.0035686	0.0167535	Notsig
XLOC_000894	62.0958	1.10748	0.569074	1.94611	0.0516411	0.13486	Notsig
XLOC_000895	58.6784	0.873202	0.558581	1.56325	0.117994	0.248861	Notsig
XLOC_000896	5251.88	0.404086	0.11675	3.46113	0.00053792	0.00352547	Notsig
XLOC_000897	146.782	0.0662563	0.19762	0.335271	0.737421	0.84561	Notsig
XLOC_000898	260.058	-0.608743	0.278821	-2.18328	0.0290155	0.0874752	Notsig
XLOC_000899	98.5956	-0.171807	0.376019	-0.45691	0.647736	0.783033	Notsig
XLOC_000900	1361.93	0.0482502	0.176194	0.273846	0.784203	0.876272	Notsig
XLOC_000901	320.98	0.523941	0.157555	3.32544	0.000882792	0.00534403	Notsig
XLOC_000902	45.0945	-0.407157	0.612322	-0.66494	0.506089	0.67321	Notsig
XLOC_000903	124.815	0.283487	0.307565	0.921713	0.356678	0.538003	Notsig
XLOC_000904	86.1861	1.84831	0.519502	3.55785	0.000373897	0.00259733	Up
XLOC_000905	822.35	-0.223255	0.159201	-1.40234	0.160813	0.311096	Notsig
XLOC_000906	193.695	0.558337	0.257968	2.16437	0.0304359	0.0907569	Notsig
XLOC_000907	519.532	-0.0392976	0.144614	-0.27174	0.785822	0.877354	Notsig
XLOC_000908	362.605	-0.244225	0.212638	-1.14855	0.250743	0.423049	Notsig
XLOC_000909	255.228	-1.35577	0.540725	-2.50732	0.0121651	0.0442596	Down
XLOC_000910	16.2692	-0.806908	0.607904	-1.32736	0.18439	0.342023	Notsig
XLOC_000911	808.176	0.266655	0.108219	2.46403	0.0137384	0.0486636	Notsig
XLOC_000912	526.809	0.104664	0.129274	0.809628	0.418154	0.596865	Notsig
XLOC_000913	2239.36	0.802102	0.206407	3.88602	0.000101902	0.000856154	Notsig
XLOC_000914	0.174305	-0.693116	4.08047	-0.169862	0.865119	NA	Notsig
XLOC_000915	22.4189	0.235749	0.771257	0.305669	0.759857	0.860873	Notsig
XLOC_000916	388.248	0.159905	0.285391	0.560302	0.575273	0.730266	Notsig
XLOC_000917	978.921	-0.843698	0.189543	-4.45122	8.53849e-06	9.89323e-05	Notsig
XLOC_000918	1035.86	0.455679	0.129447	3.52021	0.000431202	0.00292994	Notsig
XLOC_000919	1506.51	0.296046	0.161414	1.83408	0.0666419	0.163501	Notsig
XLOC_000920	19.9849	0.302103	0.599448	0.503969	0.614283	0.759793	Notsig
XLOC_000921	1181.2	-0.62934	0.0964676	-6.52385	6.85272e-11	2.60365e-09	Notsig
XLOC_000922	360.81	-0.0188404	0.150401	-0.125268	0.900312	0.946538	Notsig
XLOC_000923	26.9971	0.0864509	0.533594	0.162016	0.871293	0.930039	Notsig
XLOC_000924	192.908	-0.447275	0.194472	-2.29994	0.0214516	0.0689577	Notsig
XLOC_000925	3579.22	-0.00938939	0.0995365	-0.0943311	0.924846	0.960083	Notsig
XLOC_000926	113.796	-1.58405	0.463206	-3.41975	0.000626791	0.00399965	Down
XLOC_000927	17856.2	-0.229459	0.059911	-3.82999	0.000128148	0.0010452	Notsig
XLOC_000928	1761.75	0.130732	0.138308	0.945221	0.344546	0.525385	Notsig
XLOC_000929	4827.44	0.199484	0.108451	1.83939	0.0658579	0.162161	Notsig
XLOC_000930	411.912	0.378915	0.129237	2.93193	0.00336863	0.016007	Notsig
XLOC_000931	646.17	-0.0766677	0.102018	-0.751509	0.452347	0.628269	Notsig
XLOC_000932	1060.76	0.808924	0.300524	2.69171	0.00710873	0.0290552	Notsig
XLOC_000933	80.8115	-0.0260193	0.274932	-0.0946393	0.924601	0.959997	Notsig
XLOC_000934	36.5195	-2.49515	0.57185	-4.36329	1.2812e-05	0.000141496	Down
XLOC_000935	2538.69	0.463066	0.122645	3.77565	0.000159588	0.00126031	Notsig
XLOC_000936	962.348	-0.062629	0.117063	-0.535004	0.592647	0.743692	Notsig
XLOC_000937	419.814	0.0534294	0.14888	0.358876	0.719688	0.833382	Notsig
XLOC_000938	6674.51	0.0213577	0.120941	0.176596	0.859826	0.923395	Notsig
XLOC_000939	1647.04	0.373064	0.0892481	4.18008	2.9141e-05	0.000289148	Notsig
XLOC_000940	84.5956	0.62645	1.31037	0.478072	NA	NA	Notsig
XLOC_000941	1.80985	-0.431033	2.13458	-0.201929	0.839972	NA	Notsig
XLOC_000942	27.7626	-2.92574	0.579045	-5.0527	4.356e-07	7.23687e-06	Down
XLOC_000943	108.277	-3.2367	0.656527	-4.93003	8.22175e-07	1.27142e-05	Down
XLOC_000944	48.7458	-3.30246	0.548141	-6.02483	1.6929e-09	4.92643e-08	Down
XLOC_000945	19.4769	-3.17969	0.946661	-3.35885	0.000782669	0.00482549	Down
XLOC_000946	9.75746	-3.51197	2.10515	-1.66827	0.0952615	0.213373	Notsig
XLOC_000947	52.4728	2.91443	1.18194	2.46581	0.0136704	0.0484915	Up
XLOC_000948	23.2576	3.37591	1.07782	3.13217	0.00173518	0.00930371	Up
XLOC_000949	1278.75	-0.0205051	0.126387	-0.162241	0.871116	0.929913	Notsig
XLOC_000950	56.3048	0.26607	0.400924	0.663643	0.506919	0.674118	Notsig
XLOC_000951	773.041	-0.108066	0.110591	-0.977161	0.32849	0.508323	Notsig
XLOC_000952	1148.66	0.0464284	0.122562	0.378816	0.704824	0.82363	Notsig
XLOC_000953	1493.26	0.646236	0.102	6.33567	2.36312e-10	8.1213e-09	Notsig
XLOC_000954	47.8209	-0.171249	0.329972	-0.518981	0.603774	0.752407	Notsig
XLOC_000955	89.3977	0.000472907	0.268826	0.00175915	0.998596	0.99929	Notsig
XLOC_000956	17.8684	-0.459705	0.66355	-0.692796	0.488438	0.658893	Notsig
XLOC_000957	55.8028	-0.206386	0.428024	-0.482183	0.629676	0.770549	Notsig
XLOC_000958	4980.1	0.129088	0.0976102	1.32249	0.186005	0.344191	Notsig
XLOC_000959	4456.93	0.199198	0.0827412	2.40748	0.0160629	0.0549408	Notsig
XLOC_000960	3156.15	0.332124	0.155159	2.14054	0.0323113	0.0949725	Notsig
XLOC_000961	972.908	0.177484	0.124218	1.42882	0.153057	0.300361	Notsig
XLOC_000962	83.4878	-0.795587	0.308302	-2.58055	0.00986435	0.0375416	Notsig
XLOC_000963	772.18	-0.27576	0.110858	-2.48751	0.0128642	0.0462496	Notsig
XLOC_000964	746.127	-0.376559	0.121325	-3.10372	0.00191102	0.0100694	Notsig
XLOC_000965	54.3785	-0.821772	0.456634	-1.79963	0.0719193	0.173036	Notsig
XLOC_000966	1085.77	-0.102457	0.190407	-0.538095	0.590512	0.741731	Notsig
XLOC_000967	410.97	0.117859	0.156565	0.752779	0.451583	0.627495	Notsig
XLOC_000968	856.233	0.39623	0.152151	2.60419	0.00920924	0.0355931	Notsig
XLOC_000969	51	0.153844	0.433274	0.355073	0.722535	0.835419	Notsig
XLOC_000970	6.56723	0.8204	1.1721	0.699938	0.483966	0.655361	Notsig
XLOC_000971	12.4823	-0.601775	0.714399	-0.842351	0.399592	0.579937	Notsig
XLOC_000972	302.613	1.17898	0.646067	1.82486	0.0680228	0.166057	Notsig
XLOC_000973	808.739	0.790144	0.172178	4.58912	4.4511e-06	5.58001e-05	Notsig
XLOC_000974	935.19	-0.0939694	0.141224	-0.665391	0.5058	0.672925	Notsig
XLOC_000975	1.32011	0.431921	2.94248	0.146788	0.883299	NA	Notsig
XLOC_000976	244.503	-0.2176	0.282903	-0.769169	0.441793	0.618352	Notsig
XLOC_000977	393.673	0.538128	0.478993	1.12345	0.261244	0.435264	Notsig
XLOC_000978	416.451	-2.62236	0.170705	-15.3619	2.94817e-53	4.48056e-50	Down
XLOC_000979	368.548	0.136277	0.174416	0.781334	0.434606	0.611988	Notsig
XLOC_000980	618.704	0.208145	0.16879	1.23316	0.217516	0.384117	Notsig
XLOC_000981	98.2238	-0.169504	0.29221	-0.580077	0.561863	0.719576	Notsig
XLOC_000982	794.822	-0.016145	0.203459	-0.0793526	0.936752	0.966774	Notsig
XLOC_000983	15.3896	0.134762	0.79426	0.169669	0.86527	0.926335	Notsig
XLOC_000984	2643.57	0.0712453	0.08662	0.822505	0.41079	0.590028	Notsig
XLOC_000985	10.7126	-1.3358	0.733591	-1.8209	0.0686221	0.167127	Notsig
XLOC_000986	73.087	-5.04033	0.5239	-9.62077	6.53413e-22	1.10338e-19	Down
XLOC_000987	4980.39	0.915119	0.118895	7.69684	1.39469e-14	9.88422e-13	Notsig
XLOC_000988	262.487	0.186621	0.151573	1.23122	0.218239	0.385072	Notsig
XLOC_000989	145.861	-0.340111	0.319657	-1.06399	0.287335	0.464449	Notsig
XLOC_000990	140.605	-1.24981	0.224727	-5.56147	2.67515e-08	5.99848e-07	Down
XLOC_000991	295.24	-0.906288	0.408417	-2.21903	0.0264849	0.0814893	Notsig
XLOC_000992	81.9854	-0.337953	0.316891	-1.06646	0.286214	0.463158	Notsig
XLOC_000993	830.115	0.143607	0.13752	1.04426	0.296364	0.47414	Notsig
XLOC_000994	6094.53	0.349434	0.136901	2.55247	0.0106963	0.0400284	Notsig
XLOC_000995	700.338	-0.0845039	0.134954	-0.626166	0.531206	0.694051	Notsig
XLOC_000996	9609.41	0.13076	0.0862154	1.51667	0.129351	0.266295	Notsig
XLOC_000997	515.95	-0.591937	0.135481	-4.36914	1.24736e-05	0.000138093	Notsig
XLOC_000998	279.929	-0.496366	0.441912	-1.12322	0.261342	0.435374	Notsig
XLOC_000999	113.499	0.773835	1.08589	0.712625	0.476078	0.648714	Notsig
XLOC_001000	111.115	-0.273121	0.244124	-1.11878	0.263234	0.437592	Notsig
XLOC_001001	15.2623	-0.896804	1.26342	-0.709822	0.477814	0.650109	Notsig
XLOC_001002	143.67	0.643501	0.283775	2.26764	0.0233509	0.0737714	Notsig
XLOC_001004	87.1537	0.46332	0.283453	1.63455	0.102142	0.224038	Notsig
XLOC_001005	64.394	0.111405	0.404232	0.275597	0.782858	0.875295	Notsig
XLOC_001006	193.246	-0.938107	0.303219	-3.09383	0.00197591	0.010351	Notsig
XLOC_001007	85.7283	-5.36197	2.06227	-2.60003	NA	NA	Notsig
XLOC_001008	13.7391	-5.3339	1.73682	-3.07107	0.00213294	0.0110092	Down
XLOC_001009	70.1106	-0.473725	0.298378	-1.58767	0.112361	0.239912	Notsig
XLOC_001011	1034.75	0.378956	0.163153	2.32271	0.0201946	0.0658534	Notsig
XLOC_001012	931.703	-0.628646	0.173409	-3.62521	0.000288722	0.00209067	Notsig
XLOC_001013	170.69	-0.675025	0.202721	-3.32983	0.00086899	0.00527448	Notsig
XLOC_001014	653.421	-1.48906	0.240405	-6.19398	5.86644e-10	1.87699e-08	Down
XLOC_001016	3.15671	-1.14676	1.64102	-0.698808	0.484672	0.656014	Notsig
XLOC_001017	87.8324	-0.765501	0.28933	-2.64577	0.00815056	0.0324268	Notsig
XLOC_001018	47.8479	-1.79429	1.33014	-1.34894	0.177356	0.333179	Notsig
XLOC_001019	14.0766	-0.880008	0.653877	-1.34583	0.178357	0.33421	Notsig
XLOC_001020	1379.83	-0.129101	0.123472	-1.0456	0.295748	0.473459	Notsig
XLOC_001021	35.4589	-2.59761	1.50723	-1.72343	0.0848104	0.195805	Notsig
XLOC_001022	1061.65	0.345528	0.0980192	3.5251	0.000423319	0.00288445	Notsig
XLOC_001023	874.286	1.09968	0.259827	4.23235	2.3126e-05	0.000236751	Up
XLOC_001024	37.2681	-0.134469	0.369713	-0.363712	0.716073	0.830742	Notsig
XLOC_001025	258.823	-0.211379	0.217107	-0.973617	0.330247	0.509861	Notsig
XLOC_001026	30.4858	-0.892739	0.896225	-0.99611	0.319197	0.498455	Notsig
XLOC_001027	3672.01	0.908927	0.173112	5.25051	1.51681e-07	2.84198e-06	Notsig
XLOC_001028	1054.13	0.215448	0.100703	2.13945	0.0323996	0.0951351	Notsig
XLOC_001029	485.83	0.695242	0.948019	0.733363	0.463337	0.637803	Notsig
XLOC_001030	202.719	-2.59978	0.40854	-6.36359	1.97087e-10	6.90335e-09	Down
XLOC_001031	715.115	0.0427038	0.143388	0.29782	0.765841	0.864352	Notsig
XLOC_001032	161.582	0.891738	1.60593	0.555278	0.578704	0.732925	Notsig
XLOC_001033	46.2756	1.14292	1.33981	0.853046	0.393634	0.57397	Notsig
XLOC_001034	239.027	1.17597	1.61574	0.727821	0.466723	0.640493	Notsig
XLOC_001035	46.3662	4.81808	1.21244	3.97388	7.07106e-05	0.000625057	Up
XLOC_001036	56.503	1.32705	1.11728	1.18775	0.234931	0.404759	Notsig
XLOC_001037	43.7289	4.75485	1.18198	4.0228	5.75114e-05	0.000521472	Up
XLOC_001038	58.7098	4.50821	0.924242	4.87774	1.07309e-06	1.60763e-05	Up
XLOC_001039	0.174305	-0.693116	4.08047	-0.169862	0.865119	NA	Notsig
XLOC_001040	1.48672	-0.598184	1.90654	-0.313754	0.753708	NA	Notsig
XLOC_001041	80.2153	-0.00936883	0.284461	-0.0329353	0.973726	0.986012	Notsig
XLOC_001042	194.014	-0.192203	0.202019	-0.951411	0.341396	0.521948	Notsig
XLOC_001043	5.98453	0.0152728	1.12754	0.0135452	0.989193	0.994177	Notsig
XLOC_001044	62.7566	-1.73395	0.438914	-3.95054	7.79736e-05	0.000679314	Down
XLOC_001045	5157.19	-1.18069	0.17678	-6.67887	2.40794e-11	9.93537e-10	Down
XLOC_001046	5646.86	1.17823	0.146077	8.06579	7.27663e-16	6.13188e-14	Up
XLOC_001047	456.222	-0.303201	0.126108	-2.4043	0.0162036	0.0552823	Notsig
XLOC_001048	26.4953	-1.02095	0.55684	-1.83347	0.0667331	0.163625	Notsig
XLOC_001049	1475.81	-0.0780631	0.24734	-0.315611	0.752298	0.856246	Notsig
XLOC_001050	4211.47	0.307943	0.108767	2.83122	0.0046371	0.0207279	Notsig
XLOC_001051	638.785	-0.232723	0.186001	-1.25119	0.210863	0.37638	Notsig
XLOC_001052	1.70394	-2.9894	2.90174	-1.03021	0.302911	NA	Notsig
XLOC_001053	51.0755	-1.89179	0.807305	-2.34334	0.0191119	0.0630224	Down
XLOC_001054	174.214	-0.104423	0.232861	-0.448434	0.65384	0.787741	Notsig
XLOC_001055	754.328	0.179131	0.148837	1.20354	0.228766	0.39762	Notsig
XLOC_001056	115.22	-0.653393	0.550764	-1.18634	0.235488	0.405577	Notsig
XLOC_001057	387.11	0.230849	0.137377	1.68041	0.0928778	0.209375	Notsig
XLOC_001058	746.729	-0.580875	0.164834	-3.52401	0.000425074	0.00289406	Notsig
XLOC_001059	45.4287	-0.140065	0.587166	-0.238545	0.811459	0.894586	Notsig
XLOC_001060	764.027	0.23782	0.110074	2.16053	0.0307313	0.0914882	Notsig
XLOC_001061	367.612	0.0310271	0.337895	0.0918248	0.926837	0.960982	Notsig
XLOC_001062	2.77308	-3.71773	2.27854	-1.63163	0.102758	0.225065	Notsig
XLOC_001063	1199.49	-0.284473	0.176748	-1.60948	0.107511	0.232477	Notsig
XLOC_001064	7.87834	0.546876	1.22132	0.447773	0.654317	0.788177	Notsig
XLOC_001065	638.095	0.732491	0.206999	3.53862	0.000402218	0.00276043	Notsig
XLOC_001066	239.962	0.121614	0.361067	0.336818	0.736254	0.844728	Notsig
XLOC_001067	301.976	-1.86997	0.346723	-5.39325	6.91947e-08	1.41457e-06	Down
XLOC_001068	393.405	-1.68234	0.489936	-3.4338	0.000595187	0.00383556	Down
XLOC_001069	829.976	-0.0382403	0.121956	-0.313558	0.753857	0.857164	Notsig
XLOC_001070	160.233	-0.237701	0.203919	-1.16567	0.24375	0.415039	Notsig
XLOC_001071	5.45008	0.98905	0.981702	1.00748	0.313702	0.492501	Notsig
XLOC_001072	214.245	3.11639	1.64885	1.89004	0.0587524	0.14868	Notsig
XLOC_001073	1411.66	0.81268	0.180979	4.49047	7.10669e-06	8.47474e-05	Notsig
XLOC_001074	56.1433	-0.673604	0.45908	-1.46729	0.142297	0.28524	Notsig
XLOC_001075	757.905	-0.0293509	0.243687	-0.120445	0.90413	0.948996	Notsig
XLOC_001076	5.8175	1.214	1.08567	1.1182	0.26348	0.437842	Notsig
XLOC_001077	795.383	-0.00391596	0.115272	-0.0339715	0.9729	0.985582	Notsig
XLOC_001078	273.646	0.350624	0.241491	1.45192	0.146525	0.291283	Notsig
XLOC_001079	358.922	0.152363	0.243086	0.626785	0.5308	0.693868	Notsig
XLOC_001080	5121.33	0.333191	0.0574809	5.79656	6.76903e-09	1.72898e-07	Notsig
XLOC_001081	4568.86	0.278189	0.0927811	2.99833	0.00271461	0.0133659	Notsig
XLOC_001082	1792.36	-0.208948	0.117063	-1.78492	0.0742736	0.177298	Notsig
XLOC_001083	23.3717	-1.98738	0.783903	-2.53524	0.011237	0.0416022	Down
XLOC_001084	1152.19	-0.125325	0.144974	-0.864467	0.387331	0.568497	Notsig
XLOC_001085	142.856	-4.08608	0.84678	-4.82543	1.39701e-06	2.01647e-05	Down
XLOC_001086	1199.72	0.243447	0.111267	2.18796	0.0286724	0.0866699	Notsig
XLOC_001087	2098.52	0.238389	0.0777976	3.06422	0.00218242	0.0112286	Notsig
XLOC_001088	29.2443	-1.90671	0.83756	-2.27651	0.0228156	0.0724315	Down
XLOC_001089	37.2385	1.45773	0.593856	2.45469	0.0141007	0.0496367	Up
XLOC_001090	210.637	-0.082563	0.174195	-0.473969	0.635522	0.773996	Notsig
XLOC_001091	513.57	0.254347	0.154509	1.64617	0.0997297	0.220301	Notsig
XLOC_001092	738.371	-0.225073	0.153442	-1.46682	0.142425	0.285392	Notsig
XLOC_001093	47.7807	-0.331248	0.336215	-0.985226	0.324513	0.504196	Notsig
XLOC_001094	249.372	0.0224969	0.19436	0.115749	0.907852	0.951224	Notsig
XLOC_001095	5801.34	0.21238	0.103731	2.04741	0.0406183	0.112659	Notsig
XLOC_001096	135.497	1.00569	0.233468	4.30761	1.65032e-05	0.000176766	Up
XLOC_001097	101.073	-0.583351	0.319248	-1.82727	0.0676597	0.165452	Notsig
XLOC_001098	61.2585	-3.76168	0.666959	-5.64005	1.69999e-08	4.01596e-07	Down
XLOC_001099	5.11753	-0.182351	0.968312	-0.188318	0.850627	0.918605	Notsig
XLOC_001100	483.538	-0.725432	0.175448	-4.13473	3.55371e-05	0.000344125	Notsig
XLOC_001101	1.14211	-2.34393	2.97825	-0.787015	0.431273	NA	Notsig
XLOC_001102	8227.67	0.16461	0.097191	1.69368	0.0903265	0.205128	Notsig
XLOC_001103	10.3617	-0.461901	0.804233	-0.574338	0.565739	0.722924	Notsig
XLOC_001104	1120.01	-0.992062	0.204213	-4.85797	1.18594e-06	1.75176e-05	Notsig
XLOC_001105	1059.55	-0.00898086	0.0991882	-0.0905436	0.927855	0.961561	Notsig
XLOC_001106	130.93	0.402126	0.276407	1.45483	0.145715	0.290319	Notsig
XLOC_001107	1314.33	0.221078	0.163638	1.35102	0.176688	0.332381	Notsig
XLOC_001108	1213.43	-0.476379	0.162141	-2.93805	0.00330283	0.0157436	Notsig
XLOC_001109	96.223	-1.38273	0.283163	-4.88315	1.04406e-06	1.57017e-05	Down
XLOC_001110	804.703	-0.0783572	0.222314	-0.352462	0.724492	0.836853	Notsig
XLOC_001111	1303.33	0.0454655	0.0962427	0.472405	0.636638	0.774796	Notsig
XLOC_001112	1080.64	0.476548	0.113966	4.1815	2.89586e-05	0.000287547	Notsig
XLOC_001113	170.662	-0.611651	0.283021	-2.16115	0.0306836	0.091376	Notsig
XLOC_001114	603.759	-0.0850079	0.163282	-0.520619	0.602632	0.751448	Notsig
XLOC_001115	181.233	-0.24816	0.197662	-1.25548	0.209305	0.374641	Notsig
XLOC_001116	148.134	0.278031	0.205029	1.35606	0.175081	0.330312	Notsig
XLOC_001117	1920.78	0.1653	0.130036	1.27119	0.203662	0.367456	Notsig
XLOC_001118	2154.8	-0.915987	0.148797	-6.15597	7.46196e-10	2.35172e-08	Notsig
XLOC_001119	1262.54	2.65348	0.276914	9.58229	9.49121e-22	1.5273e-19	Up
XLOC_001120	15.0026	0.472978	0.844153	0.5603	0.575275	0.730266	Notsig
XLOC_001121	720.241	0.0677681	0.168315	0.402627	0.687223	0.811194	Notsig
XLOC_001122	741.616	0.126284	0.195341	0.646482	0.517967	0.683362	Notsig
XLOC_001123	3.78164	-5.23231	2.09529	-2.49717	0.0125188	0.0452875	Down
XLOC_001124	366.999	0.143694	0.169885	0.845833	0.397646	0.578186	Notsig
XLOC_001125	361.977	-0.629266	0.301112	-2.08981	0.0366348	0.10421	Notsig
XLOC_001126	2.35135	3.73899	2.54914	1.46677	0.14244	0.285402	Notsig
XLOC_001127	877.285	0.0670757	0.136807	0.490295	0.623925	0.766218	Notsig
XLOC_001128	4.10514	-4.3353	2.4598	-1.76246	0.0779919	0.184037	Notsig
XLOC_001129	178.104	-0.619811	0.190559	-3.25259	0.00114357	0.00659574	Notsig
XLOC_001130	1908.17	0.084901	0.0808608	1.04997	0.293734	0.471311	Notsig
XLOC_001131	2263.42	0.390184	0.0825929	4.72419	2.31039e-06	3.13663e-05	Notsig
XLOC_001132	4511.83	0.53022	0.0922269	5.74908	8.97306e-09	2.24993e-07	Notsig
XLOC_001133	509.274	-0.0613595	0.119504	-0.513451	0.607636	0.754784	Notsig
XLOC_001134	5909.93	-0.100134	0.123745	-0.809196	0.418403	0.597132	Notsig
XLOC_001135	2748.27	0.565131	0.0863955	6.5412	6.10254e-11	2.34468e-09	Notsig
XLOC_001136	3.80557	1.42247	1.35017	1.05354	0.292092	0.469575	Notsig
XLOC_001137	15.3337	7.51764	1.46227	5.14106	2.73192e-07	4.76016e-06	Up
XLOC_001138	3079.97	0.318665	0.0781321	4.07854	4.53197e-05	0.000424199	Notsig
XLOC_001139	298.965	0.193447	0.135521	1.42743	0.153456	0.300864	Notsig
XLOC_001140	698.158	-0.123443	0.132169	-0.933979	0.350315	0.531397	Notsig
XLOC_001141	686.795	0.0827381	0.129132	0.640723	0.521702	0.686436	Notsig
XLOC_001142	759.84	-2.69792	0.166492	-16.2045	4.68708e-59	1.0685e-55	Down
XLOC_001143	2023.79	-0.183481	0.190559	-0.962857	0.335619	0.515434	Notsig
XLOC_001144	10.3622	-0.38021	0.873296	-0.435373	0.663292	0.795085	Notsig
XLOC_001145	93.2854	-0.185489	0.330095	-0.561926	0.574166	0.729367	Notsig
XLOC_001146	1210.01	0.100463	0.119115	0.843407	0.399001	0.579294	Notsig
XLOC_001147	0.203257	1.23044	4.08047	0.301543	0.763001	NA	Notsig
XLOC_001148	2.33739	-1.99906	2.79928	-0.714131	0.475146	0.647896	Notsig
XLOC_001149	48.3327	-0.908309	0.577403	-1.57309	0.115697	0.245311	Notsig
XLOC_001150	18.7723	-2.72512	1.45382	-1.87445	0.0608681	0.152832	Notsig
XLOC_001151	3010.94	0.184723	0.0859713	2.14866	0.0316611	0.0934931	Notsig
XLOC_001152	1960.73	1.89409	0.293102	6.46223	1.03169e-10	3.7883e-09	Up
XLOC_001153	314.634	-0.0553326	0.229995	-0.240581	0.80988	0.893386	Notsig
XLOC_001154	3082.24	-0.0419411	0.0713744	-0.587621	0.556787	0.715417	Notsig
XLOC_001155	917.813	0.161091	0.100109	1.60916	0.107581	0.232575	Notsig
XLOC_001156	241.012	-0.799238	0.310439	-2.57454	0.0100373	0.0380718	Notsig
XLOC_001157	34.0683	-1.13194	0.61498	-1.84061	0.0656782	0.161806	Notsig
XLOC_001158	466.994	-0.173999	0.119663	-1.45407	0.145926	0.29062	Notsig
XLOC_001160	1016.59	0.835483	0.258983	3.22602	0.00125525	0.00711679	Notsig
XLOC_001161	3.20966	0.275394	1.24627	0.220975	0.825112	0.903377	Notsig
XLOC_001162	670.053	-0.0380558	0.196081	-0.194082	0.846112	0.915631	Notsig
XLOC_001163	50.3829	-0.222011	0.419071	-0.529769	0.596272	0.746322	Notsig
XLOC_001164	1025.54	0.0657766	0.120326	0.546652	0.584618	0.737324	Notsig
XLOC_001165	1219.39	-0.32836	0.127627	-2.57281	0.0100876	0.0381945	Notsig
XLOC_001166	3579.26	0.0569844	0.110518	0.515612	0.606125	0.753929	Notsig
XLOC_001167	790.598	0.0840856	0.169186	0.497001	0.619188	0.763168	Notsig
XLOC_001168	1126.67	0.549632	0.0993524	5.53214	3.16344e-08	6.97895e-07	Notsig
XLOC_001169	296.502	-0.0824628	0.179468	-0.459484	0.645886	0.781497	Notsig
XLOC_001170	178.396	-0.167225	0.194141	-0.861358	0.389041	0.569885	Notsig
XLOC_001171	633.236	0.207293	0.113039	1.83382	0.0666814	0.16357	Notsig
XLOC_001172	1300.58	-0.00542684	0.108458	-0.0500365	0.960093	0.979208	Notsig
XLOC_001173	472.469	0.11022	0.163536	0.67398	0.500324	0.668695	Notsig
XLOC_001174	1889.32	-0.658364	0.620853	-1.06042	0.288955	0.46624	Notsig
XLOC_001175	5331.77	0.16907	0.0993999	1.7009	0.0889613	0.202924	Notsig
XLOC_001176	2155.16	0.143562	0.0909725	1.57809	0.114546	0.243399	Notsig
XLOC_001177	1636.7	0.294851	0.138502	2.12886	0.0332661	0.0968525	Notsig
XLOC_001178	2867.52	0.206058	0.0865278	2.38141	0.0172466	0.0581102	Notsig
XLOC_001179	323.293	-0.169622	0.157097	-1.07973	0.280264	0.456663	Notsig
XLOC_001180	262.413	0.734842	0.22202	3.3098	0.000933615	0.00559842	Notsig
XLOC_001181	519.615	-0.552363	0.148828	-3.71142	0.000206102	0.00157402	Notsig
XLOC_001182	1779.47	-0.107229	0.172008	-0.623396	0.533024	0.695512	Notsig
XLOC_001183	292.662	-0.0559384	0.156087	-0.358381	0.720058	0.833739	Notsig
XLOC_001184	390.304	-0.381704	0.124991	-3.05385	0.00225924	0.0115478	Notsig
XLOC_001185	3308.45	-0.250953	0.108795	-2.30666	0.0210738	0.0680228	Notsig
XLOC_001186	1629.9	-0.581817	0.156545	-3.71661	0.000201917	0.0015455	Notsig
XLOC_001187	2733.4	2.4355	1.67014	1.45826	0.144769	0.288876	Notsig
XLOC_001188	2339.87	0.598577	0.0767692	7.7971	6.33448e-15	4.65823e-13	Notsig
XLOC_001189	4.10464	-0.613567	1.09014	-0.562831	0.57355	0.728888	Notsig
XLOC_001190	985.405	0.429341	0.0992828	4.32442	1.52931e-05	0.00016549	Notsig
XLOC_001191	471.677	0.681016	0.214984	3.16776	0.00153619	0.00841826	Notsig
XLOC_001192	79.0994	-1.1967	0.273097	-4.38197	1.17614e-05	0.000131324	Down
XLOC_001193	342.722	-4.50349	0.302207	-14.902	3.19935e-50	3.97824e-47	Down
XLOC_001194	1.953	-0.689711	1.51358	-0.455683	0.648618	NA	Notsig
XLOC_001195	820.794	-2.10247	0.402125	-5.22841	1.70978e-07	3.14968e-06	Down
XLOC_001196	680.008	-1.8784	0.209291	-8.97505	2.83218e-19	3.5869e-17	Down
XLOC_001197	219.907	-0.00285196	0.194765	-0.0146431	0.988317	0.993863	Notsig
XLOC_001198	0.564515	-2.49309	3.97759	-0.626785	0.5308	NA	Notsig
XLOC_001199	1597.34	-0.101859	0.127007	-0.801997	0.422555	0.601051	Notsig
XLOC_001200	605.086	0.642853	0.103174	6.23079	4.64076e-10	1.51857e-08	Notsig
XLOC_001201	66.6864	0.00360551	0.412388	0.00874301	0.993024	0.996034	Notsig
XLOC_001202	269.391	-0.42209	0.166893	-2.52911	0.0114354	0.0421485	Notsig
XLOC_001203	182.613	-0.237467	0.266494	-0.89108	0.372886	0.554204	Notsig
XLOC_001204	386.241	-0.180939	0.133889	-1.35141	0.176565	0.332335	Notsig
XLOC_001205	24.5722	-0.240765	0.496696	-0.484734	0.627865	0.769182	Notsig
XLOC_001206	992.282	0.014176	0.131967	0.107421	0.914455	0.954876	Notsig
XLOC_001207	349.36	-0.153873	0.151148	-1.01803	0.308664	0.487377	Notsig
XLOC_001208	293.642	-0.0393531	0.159033	-0.247453	0.804558	0.890187	Notsig
XLOC_001209	13.5332	-2.90692	0.771033	-3.77017	0.000163138	0.00128352	Down
XLOC_001210	67.1523	-1.70762	0.606118	-2.81731	0.00484275	0.0214356	Down
XLOC_001211	1473.05	-1.04862	0.193406	-5.42185	5.89864e-08	1.22858e-06	Down
XLOC_001212	109.852	-0.496094	0.259224	-1.91376	0.0556507	0.142612	Notsig
XLOC_001213	487.816	-0.201141	0.130647	-1.53957	0.123664	0.257553	Notsig
XLOC_001214	290.19	-0.666032	0.188118	-3.54051	0.00039936	0.00274495	Notsig
XLOC_001215	477.329	0.369962	0.184464	2.0056	0.0448986	0.121248	Notsig
XLOC_001216	4.71532	-5.542	2.29673	-2.413	0.0158219	0.0543066	Down
XLOC_001217	593.631	-0.110552	0.107134	-1.0319	0.30212	0.480399	Notsig
XLOC_001218	1155.91	0.330317	0.125148	2.6394	0.00830517	0.0328651	Notsig
XLOC_001219	700.932	0.00434592	0.132212	0.0328707	0.973778	0.986012	Notsig
XLOC_001220	19.062	-5.78341	1.48681	-3.88982	0.000100319	0.000843626	Down
XLOC_001221	0.203257	1.23044	4.08047	0.301543	0.763001	NA	Notsig
XLOC_001222	890.64	0.233121	0.11997	1.94316	0.0519971	0.135534	Notsig
XLOC_001223	1337.6	-0.450026	0.0926806	-4.85567	1.19983e-06	1.76941e-05	Notsig
XLOC_001225	2454.55	0.405654	0.172343	2.35376	0.0185844	0.0616294	Notsig
XLOC_001226	8432.27	0.437088	0.128294	3.40694	0.000656966	0.00415728	Notsig
XLOC_001227	212.456	0.676496	0.264456	2.55807	0.0105255	0.0395082	Notsig
XLOC_001228	389.953	0.110745	0.211072	0.524679	0.599807	0.749272	Notsig
XLOC_001229	1198.8	-1.04979	0.180656	-5.81099	6.21056e-09	1.60728e-07	Down
XLOC_001230	7.49364	-0.295432	0.861729	-0.342836	0.731722	0.841368	Notsig
XLOC_001231	146.487	-0.312855	0.220674	-1.41773	0.156271	0.304636	Notsig
XLOC_001232	10.3385	0.198866	0.73649	0.270018	0.787146	0.878207	Notsig
XLOC_001233	305.241	0.4331	0.217291	1.99318	0.0462419	0.12408	Notsig
XLOC_001234	1209.24	0.127575	0.109046	1.16992	0.242034	0.413068	Notsig
XLOC_001235	2168.3	-0.237071	0.132267	-1.79237	0.0730736	0.175243	Notsig
XLOC_001236	661.602	0.363019	0.122465	2.96426	0.00303409	0.0146746	Notsig
XLOC_001237	1701.51	0.132208	0.175866	0.751753	0.4522	0.628161	Notsig
XLOC_001238	529.14	0.449145	0.168078	2.67224	0.00753457	0.0304724	Notsig
XLOC_001239	974.433	-0.584909	0.110105	-5.31229	1.08258e-07	2.10036e-06	Notsig
XLOC_001240	0	NA	NA	NA	NA	NA	Notsig
XLOC_001241	299.485	-0.506668	0.248675	-2.03747	0.0416033	0.114703	Notsig
XLOC_001242	199.167	-0.328515	0.236417	-1.38955	0.164664	0.316182	Notsig
XLOC_001243	207.956	-3.24408	1.38036	-2.35018	0.0187644	0.0621	Down
XLOC_001244	1337.15	0.381961	0.11001	3.47207	0.000516461	0.00340614	Notsig
XLOC_001245	1335.42	-4.89152	2.28348	-2.14214	0.0321826	0.0946652	Down
XLOC_001246	226.39	-0.883371	0.209298	-4.22064	2.43608e-05	0.000247737	Notsig
XLOC_001247	302.974	0.645069	0.158449	4.07116	4.67794e-05	0.000435567	Notsig
XLOC_001248	573.963	-0.0119131	0.145441	-0.0819105	0.934718	0.965822	Notsig
XLOC_001249	1043.57	-0.0647894	0.113033	-0.573188	0.566518	0.723581	Notsig
XLOC_001250	93.2046	0.827261	0.281263	2.94124	0.00326901	0.015615	Notsig
XLOC_001251	1317.25	2.57818	0.150645	17.1143	1.16082e-65	3.96941e-62	Up
XLOC_001252	10.5098	0.540062	1.19938	0.450283	0.652507	0.786869	Notsig
XLOC_001253	180.529	-0.821271	0.305798	-2.68567	0.00723853	0.0294771	Notsig
XLOC_001254	51.1435	-0.448272	0.706189	-0.634776	0.525574	0.689541	Notsig
XLOC_001255	387.373	-0.204283	0.160413	-1.27348	0.202848	0.366544	Notsig
XLOC_001256	148.778	-1.16613	0.326038	-3.57667	0.000348002	0.00244603	Down
XLOC_001257	8.43408	-0.341981	0.994145	-0.343995	0.73085	0.840989	Notsig
XLOC_001258	190.306	-1.21494	0.430966	-2.81912	0.00481557	0.0213716	Down
XLOC_001259	633.839	-0.365146	0.118041	-3.09339	0.00197882	0.0103619	Notsig
XLOC_001260	1042.32	0.171406	0.14553	1.17781	0.238874	0.40934	Notsig
XLOC_001261	106.417	-0.0586826	0.25577	-0.229435	0.818531	0.899086	Notsig
XLOC_001263	509.9	0.374574	0.114181	3.28054	0.00103609	0.00608862	Notsig
XLOC_001264	1675.88	-0.24499	0.178609	-1.37165	0.170172	0.323504	Notsig
XLOC_001265	94.8043	-7.04844	2.21635	-3.18021	NA	NA	Notsig
XLOC_001266	32.8389	-0.579606	0.525859	-1.10221	0.270371	0.445586	Notsig
XLOC_001267	8795.66	-0.00979416	0.106087	-0.092322	0.926442	0.960718	Notsig
XLOC_001268	852.957	0.0614	0.113013	0.5433	0.586924	0.738769	Notsig
XLOC_001269	416.022	0.352865	0.135071	2.61244	0.00898994	0.0349261	Notsig
XLOC_001270	8.57935	-5.41668	1.45266	-3.7288	0.000192391	0.00148297	Down
XLOC_001271	8.83834	-6.45487	1.49247	-4.32496	1.52562e-05	0.000165156	Down
XLOC_001272	3232.33	1.61468	0.127006	12.7134	4.97965e-37	3.02718e-34	Up
XLOC_001273	457.038	0.152641	0.182649	0.835709	0.403319	0.583455	Notsig
XLOC_001274	1411.49	0.191759	0.103999	1.84384	0.0652059	0.160903	Notsig
XLOC_001275	5281.86	1.74382	0.130888	13.323	1.70158e-40	1.29301e-37	Up
XLOC_001276	2644.76	-0.204128	0.074927	-2.72436	0.00644263	0.0268665	Notsig
XLOC_001277	14.3264	-2.82866	1.18919	-2.37865	0.0173761	0.0584384	Down
XLOC_001278	5.09069	-0.674939	0.978785	-0.689568	0.490466	0.660619	Notsig
XLOC_001279	851.58	0.0674895	0.137588	0.490518	0.623767	0.766085	Notsig
XLOC_001280	907.017	0.116377	0.149341	0.779273	0.435819	0.612907	Notsig
XLOC_001281	841.501	0.572656	0.30685	1.86624	0.062008	0.154927	Notsig
XLOC_001282	214.923	4.88756	0.332253	14.7104	5.53115e-49	6.05241e-46	Up
XLOC_001283	55.9392	8.41606	1.24192	6.77663	1.23014e-11	5.39291e-10	Up
XLOC_001284	117.4	-1.82314	0.380345	-4.79338	1.63998e-06	2.32092e-05	Down
XLOC_001285	261.264	-0.772343	0.212062	-3.64206	0.000270465	0.00197883	Notsig
XLOC_001286	467.071	-0.452941	0.14953	-3.0291	0.00245285	0.012321	Notsig
XLOC_001287	1209.52	0.155193	0.107594	1.44239	0.149192	0.295169	Notsig
XLOC_001288	473.685	0.0160391	0.147684	0.108604	0.913516	0.954223	Notsig
XLOC_001289	22.9662	4.19332	0.749962	5.59138	2.25269e-08	5.13779e-07	Up
XLOC_001290	1306.04	-0.212607	0.175342	-1.21253	0.225311	0.393489	Notsig
XLOC_001291	13.0992	-1.78133	0.763284	-2.33378	0.0196074	0.0643296	Down
XLOC_001292	859.424	-0.152995	0.116902	-1.30874	0.190622	0.350529	Notsig
XLOC_001293	1142.55	-0.0417047	0.0975292	-0.427613	0.668933	0.798993	Notsig
XLOC_001294	555.178	0.210365	0.153429	1.37109	0.170346	0.323741	Notsig
XLOC_001295	49.794	-4.48484	0.880426	-5.09394	3.50702e-07	5.96629e-06	Down
XLOC_001296	3414.71	0.460209	0.086822	5.30061	1.15416e-07	2.21572e-06	Notsig
XLOC_001297	964.041	0.411142	0.103618	3.96787	7.25183e-05	0.000639321	Notsig
XLOC_001298	618.149	0.0865917	0.128024	0.676371	0.498805	0.66722	Notsig
XLOC_001299	257.968	-0.332296	0.180852	-1.83739	0.0661517	0.162679	Notsig
XLOC_001300	3.48195	-1.46512	2.00588	-0.730412	0.465138	0.639328	Notsig
XLOC_001301	200.738	-0.678406	0.179751	-3.77415	0.000160554	0.00126647	Notsig
XLOC_001302	1064.65	0.114196	0.157604	0.724576	0.468712	0.642067	Notsig
XLOC_001303	37.768	-1.56213	0.418566	-3.73209	0.000189896	0.0014658	Down
XLOC_001304	113.886	0.132969	0.214392	0.620213	0.535118	0.697131	Notsig
XLOC_001305	323.617	-1.78582	0.306651	-5.82364	5.75806e-09	1.5016e-07	Down
XLOC_001306	21.8465	-1.55902	0.727559	-2.14281	0.0321281	0.0945363	Down
XLOC_001307	403.063	-0.445776	0.173838	-2.56432	0.0103378	0.0389532	Notsig
XLOC_001308	65.0668	0.200309	0.830939	0.241063	0.809506	0.893225	Notsig
XLOC_001309	1376.48	0.157383	0.168956	0.931507	0.351592	0.532746	Notsig
XLOC_001310	454.216	-0.717261	0.141924	-5.05386	4.32978e-07	7.20315e-06	Notsig
XLOC_001311	14.4542	-3.26053	0.937814	-3.47674	0.000507555	0.00335947	Down
XLOC_001312	36.009	-3.57692	1.30696	-2.73682	0.00620366	0.0261008	Down
XLOC_001313	879.317	-0.368442	0.122724	-3.0022	0.00268033	0.0132472	Notsig
XLOC_001314	28.4578	-0.717377	0.476759	-1.50469	0.132403	0.270886	Notsig
XLOC_001315	1644.71	-0.285814	0.101233	-2.82333	0.0047527	0.0211496	Notsig
XLOC_001316	8.15963	-0.953807	1.12538	-0.847541	0.396694	0.577136	Notsig
XLOC_001317	9.87267	-0.529055	0.75362	-0.702018	0.482668	0.654272	Notsig
XLOC_001318	74.0331	-0.618568	0.563196	-1.09832	0.272066	0.447597	Notsig
XLOC_001319	130.652	-0.678959	0.284494	-2.38655	0.0170074	0.0574602	Notsig
XLOC_001320	171.02	-0.468207	0.321512	-1.45627	0.145319	0.289769	Notsig
XLOC_001321	123.523	-5.44694	2.5811	-2.11032	NA	NA	Notsig
XLOC_001322	84.8133	0.106507	0.383313	0.277858	0.781121	0.87414	Notsig
XLOC_001323	83.3588	-1.78133	0.527853	-3.37467	0.000739043	0.00459692	Down
XLOC_001324	5.8357	-1.34619	1.26894	-1.06088	0.288742	0.466035	Notsig
XLOC_001325	297.666	0.129723	0.145408	0.892128	0.372324	0.553579	Notsig
XLOC_001326	29.6427	0.0290339	0.502127	0.0578218	0.953891	0.975659	Notsig
XLOC_001327	10.8764	0.111204	0.727494	0.152859	0.878509	0.93439	Notsig
XLOC_001328	53.5581	-0.463423	0.311024	-1.48999	0.136226	0.276352	Notsig
XLOC_001329	824.836	-1.71897	0.17932	-9.58608	9.14974e-22	1.48988e-19	Down
XLOC_001330	115.523	-0.593546	0.348505	-1.70312	0.0885451	0.202258	Notsig
XLOC_001331	1218.54	0.521156	0.18602	2.80161	0.00508476	0.0222742	Notsig
XLOC_001332	136.147	-1.39574	0.31173	-4.4774	7.5556e-06	8.90525e-05	Down
XLOC_001333	16.3123	-6.36011	1.97575	-3.21909	0.00128599	0.00725801	Down
XLOC_001334	128.564	-1.87247	0.312505	-5.99181	2.07523e-09	5.9197e-08	Down
XLOC_001335	130.431	0.368349	0.258619	1.42429	0.154362	0.302012	Notsig
XLOC_001336	183.956	-0.0833911	0.270613	-0.308156	0.757963	0.859867	Notsig
XLOC_001337	206.807	0.0530369	0.197454	0.268604	0.788235	0.878889	Notsig
XLOC_001338	43.4867	0.141445	0.461099	0.306757	0.759028	0.860332	Notsig
XLOC_001339	105.46	-0.593695	0.238503	-2.48925	0.0128012	0.0460774	Notsig
XLOC_001340	1038.62	-0.0408042	0.103417	-0.394561	0.693167	0.815722	Notsig
XLOC_001341	29.3668	-1.39331	0.484183	-2.87765	0.00400647	0.0183894	Down
XLOC_001342	32.358	-0.275678	0.409106	-0.673856	0.500403	0.668769	Notsig
XLOC_001344	44.6681	0.551399	0.385622	1.42989	0.152747	0.299985	Notsig
XLOC_001345	148.965	0.507047	0.240482	2.10846	0.0349908	0.100759	Notsig
XLOC_001346	43.8783	2.38808	0.922487	2.58874	0.0096327	0.0368679	Up
XLOC_001347	969.504	-0.118577	0.112793	-1.05129	0.293126	0.470695	Notsig
XLOC_001348	157.737	0.433976	0.60453	0.717872	0.472836	0.645906	Notsig
XLOC_001349	14.2618	-0.716271	0.854212	-0.838516	0.401741	0.581914	Notsig
XLOC_001350	183.925	-0.225479	0.262119	-0.860215	0.389671	0.570471	Notsig
XLOC_001351	624.786	0.4263	0.119483	3.56786	0.000359905	0.00251676	Notsig
XLOC_001352	4375	0.40683	0.0739199	5.50366	3.71983e-08	8.05698e-07	Notsig
XLOC_001353	1113.05	-0.132715	0.0909728	-1.45884	0.144609	0.288691	Notsig
XLOC_001354	80.6398	0.43926	0.294514	1.49147	0.135838	0.275748	Notsig
XLOC_001355	1770.71	0.0233311	0.421388	0.0553672	0.955846	0.976817	Notsig
XLOC_001356	102.567	-3.35696	0.92082	-3.64561	0.000266754	0.00195848	Down
XLOC_001357	702.76	0.641545	0.2662	2.41002	0.0159518	0.0546155	Notsig
XLOC_001358	138.719	-1.37595	0.27204	-5.05791	4.23881e-07	7.07054e-06	Down
XLOC_001359	41.113	-5.18263	0.738088	-7.0217	2.19188e-12	1.10222e-10	Down
XLOC_001360	742.706	-2.18834	0.181364	-12.066	1.59763e-33	7.28415e-31	Down
XLOC_001361	12.0248	-1.44854	0.6786	-2.1346	0.0327939	0.0958861	Down
XLOC_001362	35.5159	-0.342967	0.444862	-0.77095	0.440737	0.617379	Notsig
XLOC_001363	144.982	0.133204	0.255291	0.521772	0.601829	0.751069	Notsig
XLOC_001364	1.8208	-0.648625	1.79842	-0.360663	0.718351	NA	Notsig
XLOC_001365	0.716037	-1.53624	3.35604	-0.457754	0.647129	NA	Notsig
XLOC_001366	667.66	-0.132235	0.236561	-0.558991	0.576168	0.730856	Notsig
XLOC_001367	7.38767	3.40518	1.24817	2.72814	0.00636919	0.0266578	Up
XLOC_001368	23.5815	0.629931	0.487672	1.29171	0.196457	0.358477	Notsig
XLOC_001369	86.4871	-2.59297	0.310689	-8.34587	7.06943e-17	6.85785e-15	Down
XLOC_001370	5.02292	-3.80659	1.59285	-2.3898	0.0168575	0.0570381	Down
XLOC_001371	127.064	-0.0879115	0.24594	-0.357451	0.720754	0.834368	Notsig
XLOC_001372	11.8331	-1.0772	0.939619	-1.14642	0.251621	0.424113	Notsig
XLOC_001373	75.3356	-0.266914	0.8614	-0.309861	0.756667	0.859233	Notsig
XLOC_001374	645.746	0.0616016	0.125994	0.488923	0.624896	0.766749	Notsig
XLOC_001375	511.449	0.0860534	0.141982	0.606087	0.544457	0.705118	Notsig
XLOC_001376	0.876607	0.120423	3.21081	0.0375056	0.970082	NA	Notsig
XLOC_001377	111.016	0.738858	0.280288	2.63607	0.00838737	0.0331424	Notsig
XLOC_001378	17.5383	-1.59477	0.672145	-2.37266	0.0176606	0.0592136	Down
XLOC_001379	409.714	-0.160948	0.132648	-1.21335	0.224994	0.393187	Notsig
XLOC_001380	1305.83	0.265858	0.0891468	2.98225	0.00286141	0.013978	Notsig
XLOC_001381	804.186	-0.267065	0.177356	-1.50582	0.132114	0.270546	Notsig
XLOC_001382	122.792	-0.202787	0.362358	-0.55963	0.575732	0.730472	Notsig
XLOC_001383	464.878	-0.0255069	0.179959	-0.141737	0.887287	0.939343	Notsig
XLOC_001384	525.913	0.359615	0.277738	1.2948	0.195389	0.357025	Notsig
XLOC_001385	381.469	0.343694	0.171071	2.00907	0.0445296	0.120407	Notsig
XLOC_001386	84.7248	-1.65886	0.319713	-5.18858	2.11901e-07	3.81869e-06	Down
XLOC_001387	2.6288	-2.82538	1.93449	-1.46053	0.144145	0.288016	Notsig
XLOC_001388	748.479	0.0549048	0.205979	0.266555	0.789812	0.879882	Notsig
XLOC_001389	657.072	0.105745	0.232312	0.455184	0.648977	0.783918	Notsig
XLOC_001390	259.371	0.00401114	0.18311	0.0219057	0.982523	0.990876	Notsig
XLOC_001391	146.59	0.141082	0.280426	0.503099	0.614895	0.760308	Notsig
XLOC_001392	5.53096	-1.38895	1.24447	-1.1161	0.264381	0.438891	Notsig
XLOC_001393	118.177	-1.1696	0.588835	-1.9863	0.0469997	0.125571	Down
XLOC_001394	50.8595	-0.4893	0.325311	-1.5041	0.132556	0.271118	Notsig
XLOC_001395	238.599	0.119581	0.214823	0.556648	0.577768	0.732309	Notsig
XLOC_001396	284.377	0.874328	0.294823	2.96561	0.00302086	0.0146211	Notsig
XLOC_001397	204.759	0.0168596	0.173142	0.0973746	0.922429	0.958888	Notsig
XLOC_001398	82.9633	-0.0219264	0.253089	-0.086635	0.930962	0.963708	Notsig
XLOC_001399	46.4158	1.66287	0.711482	2.33719	0.0194296	0.063861	Up
XLOC_001400	28.4668	1.74752	0.857708	2.03743	0.041607	0.114703	Up
XLOC_001401	1397.47	0.0331738	0.0899674	0.368731	0.712328	0.828112	Notsig
XLOC_001402	11.209	0.729156	1.10017	0.662766	0.50748	0.674517	Notsig
XLOC_001403	219.121	-0.212226	0.333562	-0.636242	0.524619	0.68868	Notsig
XLOC_001404	340.664	-0.808861	0.22242	-3.63664	0.000276219	0.00201607	Notsig
XLOC_001405	81.7306	-0.500723	0.644937	-0.776391	0.437518	0.614407	Notsig
XLOC_001406	278.412	-0.430509	0.249875	-1.7229	0.0849066	0.195976	Notsig
XLOC_001407	586.181	-1.40058	1.48423	-0.943642	NA	NA	Notsig
XLOC_001408	483.2	-0.235426	0.210551	-1.11814	0.263506	0.437859	Notsig
XLOC_001409	3.76025	-0.714071	1.16233	-0.614347	0.538986	0.700368	Notsig
XLOC_001410	694.393	-0.817432	0.29511	-2.76992	0.00560698	0.0240943	Notsig
XLOC_001411	154.361	-0.578689	0.312212	-1.85351	0.0638087	0.158269	Notsig
XLOC_001412	15.2488	0.966585	1.27406	0.758667	0.448052	0.624364	Notsig
XLOC_001413	234.61	0.108416	0.187028	0.579675	0.562134	0.719796	Notsig
XLOC_001414	905.598	0.15915	0.106002	1.50138	0.133258	0.272085	Notsig
XLOC_001415	1836.37	0.0584945	0.0830757	0.70411	0.481364	0.653249	Notsig
XLOC_001416	11.0568	-6.77823	1.44449	-4.69248	2.69915e-06	3.59658e-05	Down
XLOC_001417	3.80372	-0.336465	1.91615	-0.175594	0.860613	0.923712	Notsig
XLOC_001418	118.3	-1.41612	0.417448	-3.39233	0.00069301	0.00435715	Down
XLOC_001419	195.357	0.0215833	0.196943	0.109591	0.912734	0.953928	Notsig
XLOC_001420	189.905	0.294912	0.219092	1.34607	0.178281	0.334091	Notsig
XLOC_001421	42.1863	-1.88095	0.895477	-2.10051	0.0356843	0.102218	Down
XLOC_001422	89.3739	0.629482	0.25636	2.45546	0.0140705	0.0495701	Notsig
XLOC_001423	329.238	-0.0385384	0.16599	-0.232173	0.816403	0.897883	Notsig
XLOC_001424	11.778	1.65024	0.778668	2.11931	0.0340643	0.0987247	Up
XLOC_001425	78.1721	-0.346212	0.29837	-1.16034	0.245909	0.417696	Notsig
XLOC_001426	91.9382	-0.625468	0.376144	-1.66284	0.096344	0.21501	Notsig
XLOC_001427	732.692	-0.221408	0.139528	-1.58683	0.112551	0.240241	Notsig
XLOC_001428	423.449	-0.209384	0.286828	-0.73	0.46539	0.639556	Notsig
XLOC_001429	576.542	-0.109657	0.185669	-0.590606	0.554785	0.713895	Notsig
XLOC_001430	205.067	0.355846	0.206974	1.71928	0.0855639	0.19716	Notsig
XLOC_001431	0.316105	-1.63986	4.03374	-0.406536	0.684349	NA	Notsig
XLOC_001432	415.706	0.0477281	0.230624	0.206952	0.836047	0.909719	Notsig
XLOC_001433	9.4912	-4.82209	2.12849	-2.2655	0.0234817	0.0740821	Down
XLOC_001434	0.203257	1.23044	4.08047	0.301543	0.763001	NA	Notsig
XLOC_001435	39.1907	-2.04963	0.665298	-3.08077	0.00206469	0.0107217	Down
XLOC_001436	834.687	0.217567	0.209749	1.03727	0.299609	0.477965	Notsig
XLOC_001437	4.52428	-1.38765	1.27524	-1.08815	0.27653	0.452517	Notsig
XLOC_001438	0.141129	-0.693116	4.08047	-0.169862	0.865119	NA	Notsig
XLOC_001439	87.4413	0.875208	0.307967	2.84188	0.00448477	0.0201686	Notsig
XLOC_001440	377.289	0.0936326	1.36584	0.0685533	0.945345	0.971255	Notsig
XLOC_001441	0	NA	NA	NA	NA	NA	Notsig
XLOC_001442	13.7109	0.0660062	0.676459	0.0975761	0.922269	0.958888	Notsig
XLOC_001443	1042.74	0.0120364	0.199005	0.0604829	0.951771	0.974529	Notsig
XLOC_001444	169.187	0.983217	0.231686	4.24375	2.19813e-05	0.000226657	Notsig
XLOC_001445	959.901	-1.08418	0.179759	-6.03134	1.62609e-09	4.76266e-08	Down
XLOC_001446	64.9525	-0.727008	0.427928	-1.6989	0.0893373	0.203456	Notsig
XLOC_001447	618.884	-0.0457069	0.109992	-0.415549	0.67774	0.805293	Notsig
XLOC_001449	851.674	0.224219	0.217214	1.03225	0.301957	0.480273	Notsig
XLOC_001450	622.867	0.118179	0.148294	0.796926	0.425494	0.603255	Notsig
XLOC_001451	993.533	-0.198107	0.145023	-1.36604	0.171927	0.325732	Notsig
XLOC_001452	1115.67	-0.391978	0.17856	-2.19522	0.028148	0.0854151	Notsig
XLOC_001453	98.3094	0.408501	0.315844	1.29336	0.195885	0.357719	Notsig
XLOC_001454	220.387	0.307094	0.23803	1.29015	0.196998	0.359056	Notsig
XLOC_001455	1017.2	0.20063	0.106236	1.88854	0.0589541	0.149163	Notsig
XLOC_001456	267.471	0.108095	0.22081	0.48954	0.624459	0.766547	Notsig
XLOC_001457	0.174305	-0.693116	4.08047	-0.169862	0.865119	NA	Notsig
XLOC_001459	784.643	-0.147087	0.137875	-1.06682	0.286054	0.463008	Notsig
XLOC_001460	786.142	-0.197581	0.159732	-1.23695	0.216104	0.382534	Notsig
XLOC_001461	632.439	-0.168778	0.120701	-1.39831	0.162019	0.312522	Notsig
XLOC_001462	54.704	0.384917	0.358948	1.07235	0.283564	0.460298	Notsig
XLOC_001463	0.698493	1.7689	3.37387	0.524294	0.600074	NA	Notsig
XLOC_001464	220.334	0.400304	0.24114	1.66005	0.0969052	0.215998	Notsig
XLOC_001465	1053.81	-0.176792	0.115236	-1.53417	0.124988	0.259657	Notsig
XLOC_001466	242.603	-0.0411773	0.189386	-0.217426	0.827877	0.905099	Notsig
XLOC_001467	116.558	0.258394	0.23914	1.08052	0.279912	0.456252	Notsig
XLOC_001468	699.232	-0.00967325	0.169478	-0.0570766	0.954484	0.975998	Notsig
XLOC_001469	126.889	0.207554	0.271211	0.765286	0.444101	0.620704	Notsig
XLOC_001470	350.917	-0.586264	0.217352	-2.69731	0.00699032	0.0286681	Notsig
XLOC_001471	520.374	0.0658013	0.1359	0.484189	0.628252	0.769486	Notsig
XLOC_001472	45.9045	-1.21038	0.36891	-3.28095	0.00103459	0.0060826	Down
XLOC_001473	100.914	0.0327327	0.228541	0.143224	0.886113	0.938681	Notsig
XLOC_001474	68.1391	-0.678894	0.351452	-1.93168	0.0533985	0.138252	Notsig
XLOC_001475	142.431	0.121939	0.204743	0.595572	0.551461	0.711023	Notsig
XLOC_001476	477.284	-0.0285241	0.239758	-0.118971	0.905299	0.949576	Notsig
XLOC_001477	1944.05	0.300764	0.108708	2.76671	0.00566249	0.0242795	Notsig
XLOC_001478	301.227	-0.333177	0.180379	-1.84709	0.0647337	0.160027	Notsig
XLOC_001479	473.116	0.186209	0.123963	1.50214	0.133062	0.271767	Notsig
XLOC_001480	1264.54	-0.0452728	0.11047	-0.40982	0.681938	0.807596	Notsig
XLOC_001481	6.25556	-1.89719	1.03026	-1.84146	0.065554	0.161602	Notsig
XLOC_001482	179.342	0.833076	0.298595	2.78998	0.00527107	0.0229173	Notsig
XLOC_001483	109.291	-0.373487	0.249579	-1.49647	0.134532	0.273933	Notsig
XLOC_001484	935.792	0.00243241	0.217304	0.0111936	0.991069	0.995191	Notsig
XLOC_001485	1066.77	-1.08051	0.391338	-2.76106	0.00576149	0.0246345	Down
XLOC_001486	70.6208	-0.934775	0.295335	-3.16513	0.00155013	0.00848274	Notsig
XLOC_001487	1146.36	0.37075	0.160632	2.30806	0.0209956	0.0678107	Notsig
XLOC_001488	25.022	-1.07569	0.480198	-2.24009	0.0250848	0.0780949	Down
XLOC_001489	742.399	0.182382	0.146087	1.24844	0.211869	0.377436	Notsig
XLOC_001490	723.932	0.420437	0.167432	2.51109	0.0120357	0.0438941	Notsig
XLOC_001491	467.193	0.0377553	0.162841	0.231854	0.816651	0.898067	Notsig
XLOC_001492	41.7739	0.0189077	0.37971	0.049795	0.960286	0.979331	Notsig
XLOC_001493	81.6173	-3.29948	1.15927	-2.84616	0.00442503	0.0199458	Down
XLOC_001494	1.44089	0.342652	2.35086	0.145756	0.884114	NA	Notsig
XLOC_001495	347.163	0.509446	0.152225	3.34667	0.000817877	0.00500982	Notsig
XLOC_001496	1.07924	1.46707	3.93267	0.373048	0.709113	NA	Notsig
XLOC_001497	247.361	-0.158557	0.22735	-0.697411	0.485546	0.656611	Notsig
XLOC_001498	3.40137	-2.38623	1.45123	-1.64428	0.100117	0.220956	Notsig
XLOC_001499	492.07	-0.0642272	0.238951	-0.268788	0.788093	0.878814	Notsig
XLOC_001500	1268.35	-5.50206	1.18733	-4.63399	3.5868e-06	4.62064e-05	Down
XLOC_001501	1335.58	0.184147	0.116608	1.57919	0.114292	0.242992	Notsig
XLOC_001502	2.77314	0.846032	1.89268	0.447003	0.654873	0.788603	Notsig
XLOC_001504	1080.51	-0.134761	0.180089	-0.748302	0.454278	0.630024	Notsig
XLOC_001505	1005.96	0.147813	0.304229	0.485861	0.627066	0.768583	Notsig
XLOC_001506	4138.14	-0.0172039	0.0769769	-0.223495	0.823151	0.901951	Notsig
XLOC_001507	935.463	0.0970649	0.154751	0.627231	0.530508	0.693651	Notsig
XLOC_001508	352.449	0.0313809	0.207064	0.151551	0.879541	0.934976	Notsig
XLOC_001509	0.800948	-1.60743	3.27714	-0.490498	0.623781	NA	Notsig
XLOC_001510	88.1394	-0.842363	0.413179	-2.03874	0.0414763	0.114447	Notsig
XLOC_001511	59.0321	-1.65473	0.407607	-4.05962	4.91537e-05	0.000454426	Down
XLOC_001512	330.252	-0.357243	0.318627	-1.1212	0.262204	0.436385	Notsig
XLOC_001513	760.942	0.112689	0.109837	1.02597	0.304906	0.483242	Notsig
XLOC_001514	935.403	2.80454	1.36198	2.05916	0.0394788	0.110302	Up
XLOC_001515	416.997	0.256398	0.186105	1.37771	0.168294	0.320959	Notsig
XLOC_001516	76.3283	-0.20527	0.28406	-0.72263	0.469907	0.643092	Notsig
XLOC_001517	1822.53	0.237349	0.108287	2.19185	0.0283904	0.0859695	Notsig
XLOC_001518	38.5318	-8.57797	1.25404	-6.84028	7.90394e-12	3.53879e-10	Down
XLOC_001519	540.025	0.135318	0.116857	1.15798	0.246874	0.41869	Notsig
XLOC_001520	154.639	0.0536837	0.211208	0.254174	0.799361	0.886609	Notsig
XLOC_001521	25.6065	-0.296511	0.508823	-0.58274	0.560069	0.718093	Notsig
XLOC_001522	1225.86	0.140199	0.130107	1.07757	0.281224	0.457546	Notsig
XLOC_001523	437.323	0.113306	0.141584	0.800277	0.42355	0.601647	Notsig
XLOC_001524	270.503	-0.181376	0.169712	-1.06873	0.285192	0.462108	Notsig
XLOC_001525	605.03	0.233553	0.127343	1.83405	0.0666471	0.163501	Notsig
XLOC_001526	59.9064	0.223632	0.358571	0.623677	0.53284	0.695437	Notsig
XLOC_001527	67.205	0.402986	0.367058	1.09788	0.272256	0.447802	Notsig
XLOC_001528	3.53794	-4.1104	3.31436	-1.24018	0.214909	0.381236	Notsig
XLOC_001529	461.677	-1.24761	0.352106	-3.5433	0.00039516	0.00272224	Down
XLOC_001530	525.19	0.123066	0.142712	0.862335	0.388503	0.569463	Notsig
XLOC_001531	739.053	-0.0553098	0.13668	-0.404668	0.685722	0.810307	Notsig
XLOC_001532	342.826	0.296348	0.171615	1.72682	0.0841998	0.194755	Notsig
XLOC_001533	599.007	0.249986	0.108118	2.31216	0.0207686	0.067247	Notsig
XLOC_001534	118.621	0.129897	0.211621	0.613819	0.539335	0.700606	Notsig
XLOC_001535	315.565	0.0570819	0.190339	0.299896	0.764257	0.863602	Notsig
XLOC_001536	184.708	0.242678	0.217628	1.1151	0.264806	0.439399	Notsig
XLOC_001537	1238.24	0.10618	0.0963979	1.10148	0.270689	0.446001	Notsig
XLOC_001538	665.621	0.0514691	0.103241	0.498534	0.618108	0.762545	Notsig
XLOC_001539	176.752	0.437924	0.225706	1.94024	0.0523504	0.136235	Notsig
XLOC_001540	933.567	0.234105	0.119997	1.95092	0.0510661	0.133705	Notsig
XLOC_001541	12.966	0.113987	0.603211	0.188967	0.850119	0.918369	Notsig
XLOC_001542	4.81751	-1.39061	1.23151	-1.12919	0.258817	0.432431	Notsig
XLOC_001543	0	NA	NA	NA	NA	NA	Notsig
XLOC_001544	81.9499	-0.0463084	0.283218	-0.163508	0.870119	0.929473	Notsig
XLOC_001545	722.921	0.264271	0.1154	2.29003	0.0220194	0.0704683	Notsig
XLOC_001546	24.3911	-1.54693	0.575593	-2.68755	0.00719787	0.0293537	Down
XLOC_001547	54.7423	-1.72342	0.821385	-2.09818	0.0358888	0.102675	Down
XLOC_001548	140.063	0.192763	0.20377	0.945982	0.344158	0.524939	Notsig
XLOC_001549	324.235	0.0762792	0.142621	0.53484	0.592761	0.743765	Notsig
XLOC_001550	412.82	0.23922	0.172335	1.38811	0.165104	0.316775	Notsig
XLOC_001551	128.299	9.61817	1.25846	7.6428	2.12548e-14	1.4683e-12	Up
XLOC_001552	145.605	0.790196	0.221668	3.56477	0.00036417	0.00254203	Notsig
XLOC_001553	10.2067	-1.83559	0.785318	-2.33738	0.0194195	0.0638357	Down
XLOC_001554	4079.21	0.440207	0.113814	3.86777	0.000109836	0.000917458	Notsig
XLOC_001555	66.2991	-0.9023	0.488077	-1.84869	0.0645031	0.159587	Notsig
XLOC_001556	190.871	0.305829	0.183687	1.66495	0.0959233	0.214359	Notsig
XLOC_001557	5.65825	5.07863	1.59492	3.18425	0.00145129	0.00802213	Up
XLOC_001558	154.875	0.0971812	0.232519	0.417949	0.675984	0.80436	Notsig
XLOC_001559	0.846773	-3.07556	3.95421	-0.777794	0.43669	NA	Notsig
XLOC_001560	536.295	-0.183235	0.170461	-1.07494	0.282403	0.458999	Notsig
XLOC_001561	227.063	-0.0917039	0.204559	-0.448299	0.653937	0.787783	Notsig
XLOC_001562	104.682	-0.673704	0.288317	-2.33668	0.0194558	0.0639319	Notsig
XLOC_001563	59.3493	0.0410901	0.315489	0.130242	0.896375	0.944541	Notsig
XLOC_001564	68.4607	0.279824	0.47391	0.590458	0.554883	0.713975	Notsig
XLOC_001565	669.389	0.0730589	0.126486	0.577605	0.563531	0.720879	Notsig
XLOC_001566	7.93204	-4.50838	1.72347	-2.61588	0.00889974	0.0346613	Down
XLOC_001567	2.10957	4.66687	2.47761	1.88362	0.0596168	NA	Notsig
XLOC_001568	392.541	-4.09538	0.611466	-6.69764	2.11813e-11	8.8194e-10	Down
XLOC_001569	323.392	-0.174092	0.161557	-1.07759	0.281218	0.457546	Notsig
XLOC_001570	500.228	0.899876	0.160902	5.5927	2.23568e-08	5.10511e-07	Notsig
XLOC_001571	1154.05	-0.266108	0.160004	-1.66313	0.0962865	0.214918	Notsig
XLOC_001572	541.506	-0.146554	0.146886	-0.997736	0.318407	0.497393	Notsig
XLOC_001573	2.75787	3.98468	2.49805	1.59512	0.110685	0.237464	Notsig
XLOC_001574	1997.34	0.286439	0.253689	1.12909	0.258859	0.432474	Notsig
XLOC_001575	981.234	-0.544984	0.0992182	-5.49278	3.95661e-08	8.51589e-07	Notsig
XLOC_001576	1122.51	0.137269	0.136855	1.00303	0.315847	0.494779	Notsig
XLOC_001577	10.2347	0.358864	0.732814	0.489707	0.624341	0.766502	Notsig
XLOC_001578	44.913	0.295977	0.412061	0.718283	0.472583	0.64574	Notsig
XLOC_001579	153.951	0.0205683	0.220452	0.0933007	0.925665	0.960189	Notsig
XLOC_001580	14.0762	7.39021	1.51839	4.86714	1.13226e-06	1.68154e-05	Up
XLOC_001581	1719.49	0.0295939	0.127975	0.231248	0.817122	0.898305	Notsig
XLOC_001582	2.17308	-1.03387	1.83673	-0.562884	0.573514	NA	Notsig
XLOC_001583	1661.76	0.535142	0.119324	4.48477	7.29932e-06	8.66291e-05	Notsig
XLOC_001584	432.437	1.16808	0.290875	4.01576	5.92551e-05	0.000535331	Up
XLOC_001585	717.53	-0.742701	0.231218	-3.21212	0.00131758	0.0074088	Notsig
XLOC_001586	1144.77	0.468352	0.152824	3.06465	0.00217922	0.0112184	Notsig
XLOC_001587	1789.51	-0.0827394	0.0799442	-1.03496	0.300686	0.478982	Notsig
XLOC_001588	6.1017	-2.20384	1.72688	-1.2762	0.201884	0.365116	Notsig
XLOC_001589	208.039	-0.146733	0.208722	-0.703005	0.482053	0.653879	Notsig
XLOC_001590	307.212	-0.929146	0.244647	-3.7979	0.000145926	0.00116826	Notsig
XLOC_001591	16.7453	5.75896	1.18767	4.84897	1.24104e-06	1.82037e-05	Up
XLOC_001592	273.074	-0.376205	0.272951	-1.37829	0.168114	0.320751	Notsig
XLOC_001593	9.80763	-3.97004	2.18891	-1.81371	0.0697231	0.169241	Notsig
XLOC_001594	1.18088	-0.194736	2.40137	-0.0810936	0.935368	NA	Notsig
XLOC_001595	0.898074	2.20337	2.54466	0.86588	0.386556	NA	Notsig
XLOC_001596	2.02139	-3.25942	2.1281	-1.53161	0.125619	NA	Notsig
XLOC_001597	5841.7	-0.0134915	0.0762897	-0.176846	0.859629	0.923366	Notsig
XLOC_001598	895.976	0.161931	0.107719	1.50327	0.132769	0.271365	Notsig
XLOC_001599	4789.19	0.473437	0.0775286	6.10661	1.0177e-09	3.1246e-08	Notsig
XLOC_001600	254.286	0.226677	0.181934	1.24593	0.21279	0.378533	Notsig
XLOC_001601	74.0363	0.454112	0.44347	1.024	0.305836	0.48413	Notsig
XLOC_001602	587.788	0.732332	0.178681	4.09855	4.15752e-05	0.000394473	Notsig
XLOC_001603	1843.93	0.259376	0.0789426	3.28563	0.00101756	0.0060018	Notsig
XLOC_001604	44.718	-0.387761	0.420711	-0.92168	0.356696	0.538003	Notsig
XLOC_001605	9.12562	0.0424482	0.788857	0.0538097	0.957087	0.977453	Notsig
XLOC_001606	26.0683	0.0693555	0.487205	0.142354	0.886801	0.939046	Notsig
XLOC_001607	2.09781	0.899783	2.25149	0.399638	0.689423	NA	Notsig
XLOC_001608	30.1449	-3.29042	0.66237	-4.96765	6.77675e-07	1.06912e-05	Down
XLOC_001609	10.5724	-1.2359	0.767931	-1.60938	0.107532	0.232505	Notsig
XLOC_001610	159.495	-0.0790984	0.224781	-0.351891	0.72492	0.836959	Notsig
XLOC_001611	1757.99	0.00915211	0.178553	0.051257	0.959121	0.978508	Notsig
XLOC_001612	85.7539	-0.942357	0.304086	-3.09899	0.00194184	0.0102058	Notsig
XLOC_001613	107.25	0.563585	0.315738	1.78498	0.0742653	0.177298	Notsig
XLOC_001614	785.11	0.372569	0.114107	3.26509	0.00109429	0.00636694	Notsig
XLOC_001615	1245.43	-0.0655195	0.106363	-0.615996	0.537897	0.699435	Notsig
XLOC_001616	345.048	-0.146525	0.186413	-0.786019	0.431856	0.60937	Notsig
XLOC_001617	6.09804	0.0496293	1.36736	0.0362958	0.971047	0.984689	Notsig
XLOC_001618	19.8626	1.76455	0.680498	2.59303	0.00951337	0.036497	Up
XLOC_001619	114.987	-0.857567	0.369537	-2.32065	0.0203056	0.0661057	Notsig
XLOC_001620	1500.57	0.259694	0.130272	1.99347	0.0462097	0.12403	Notsig
XLOC_001621	1448.78	0.0507862	0.0891963	0.569376	0.569101	0.725289	Notsig
XLOC_001622	47.9751	-0.297129	0.353586	-0.840329	0.400724	0.58084	Notsig
XLOC_001623	338.639	0.283622	0.191844	1.4784	0.139301	0.281068	Notsig
XLOC_001624	19.6396	-3.5288	1.38308	-2.55142	0.0107286	0.0401054	Down
XLOC_001625	409.949	-0.0873515	0.173256	-0.504176	0.614138	0.759793	Notsig
XLOC_001626	49.6658	-2.48976	0.41207	-6.04207	1.52145e-09	4.48017e-08	Down
XLOC_001627	1659.11	-2.15787	0.621774	-3.4705	0.000519486	0.00342013	Down
XLOC_001628	1560.71	0.0527106	0.214012	0.246297	0.805452	0.890944	Notsig
XLOC_001629	25.2183	-4.16328	1.44202	-2.88711	NA	NA	Notsig
XLOC_001630	2205.83	0.195137	0.0853122	2.28732	0.0221769	0.0708479	Notsig
XLOC_001631	244.081	0.363448	0.211753	1.71638	0.0860922	0.198061	Notsig
XLOC_001632	559.342	-0.0184888	0.122137	-0.151377	0.879678	0.934994	Notsig
XLOC_001633	25.5143	-0.302274	0.768806	-0.393174	0.694191	0.816362	Notsig
XLOC_001634	0	NA	NA	NA	NA	NA	Notsig
XLOC_001635	66.2043	-0.58842	0.556553	-1.05726	0.290394	0.467708	Notsig
XLOC_001636	703.778	-0.497747	0.137887	-3.60982	0.00030641	0.00219773	Notsig
XLOC_001637	1038.22	0.477361	0.115952	4.11687	3.84052e-05	0.000368377	Notsig
XLOC_001638	9.31551	0.0199007	0.782912	0.0254189	0.979721	0.989224	Notsig
XLOC_001639	1495.92	0.0201958	0.135802	0.148715	0.881779	0.936192	Notsig
XLOC_001640	287.957	-0.00615318	0.142231	-0.0432618	0.965493	0.982006	Notsig
XLOC_001641	447.162	-0.105695	0.19707	-0.536333	0.591728	0.742878	Notsig
XLOC_001642	962.127	0.268661	0.148853	1.80487	0.0710949	0.171642	Notsig
XLOC_001643	277.156	0.482395	0.221501	2.17785	0.0294173	0.0884037	Notsig
XLOC_001644	650.314	-0.233406	0.180224	-1.29508	0.195292	0.356921	Notsig
XLOC_001645	582.53	-0.25621	0.127942	-2.00254	0.0452267	0.121932	Notsig
XLOC_001646	835.669	-0.0302687	0.161052	-0.187943	0.850921	0.918727	Notsig
XLOC_001647	13.2867	-0.0839478	0.638344	-0.131509	0.895373	0.944213	Notsig
XLOC_001648	12.4162	-0.163495	1.22817	-0.13312	0.894098	0.943547	Notsig
XLOC_001649	116.863	0.441207	0.214242	2.05939	0.0394573	0.110288	Notsig
XLOC_001650	317.766	-0.247308	0.252634	-0.978917	0.327621	0.507489	Notsig
XLOC_001651	135.191	-0.0956124	0.220366	-0.433879	0.664376	0.795704	Notsig
XLOC_001652	43.8829	-0.733462	0.40873	-1.79449	0.0727351	0.174569	Notsig
XLOC_001653	3698.8	0.0515173	0.109918	0.468687	0.639293	0.776508	Notsig
XLOC_001654	40.7347	-1.01123	0.540753	-1.87003	0.0614793	0.153943	Notsig
XLOC_001655	393.244	0.0208106	0.134995	0.154159	0.877484	0.933699	Notsig
XLOC_001656	27.5937	-0.927143	0.529063	-1.75242	0.0797008	0.187166	Notsig
XLOC_001657	77.642	0.0975619	0.367881	0.265199	0.790856	0.880639	Notsig
XLOC_001658	20.1451	0.446467	0.664382	0.672003	0.501582	0.669708	Notsig
XLOC_001659	2823.17	-4.47599	1.89438	-2.36277	0.0181389	0.0604616	Down
XLOC_001660	580.765	-0.377353	0.137396	-2.74647	0.00602403	0.0255098	Notsig
XLOC_001661	29.3119	-0.814695	1.28428	-0.634362	0.525845	0.689763	Notsig
XLOC_001662	34.1403	-3.57885	3.54817	-1.00865	0.313144	0.491924	Notsig
XLOC_001663	442.026	-0.20053	0.214001	-0.93705	0.348733	0.529809	Notsig
XLOC_001664	273.351	0.276904	0.179291	1.54444	0.122481	0.255829	Notsig
XLOC_001665	532.42	3.21757	1.13629	2.83166	0.00463075	0.0207093	Up
XLOC_001666	47.072	0.499917	0.431467	1.15864	0.246601	0.41841	Notsig
XLOC_001667	3902.64	0.232458	0.0984493	2.36119	0.0182163	0.0606605	Notsig
XLOC_001668	15.7224	1.13077	1.11866	1.01082	0.312103	0.491003	Notsig
XLOC_001669	367.324	-0.52468	0.153966	-3.40777	0.00065496	0.00414843	Notsig
XLOC_001670	4250.81	0.298219	0.209231	1.42531	0.154067	0.301651	Notsig
XLOC_001671	3288.85	0.717787	0.120197	5.97175	2.34725e-09	6.59254e-08	Notsig
XLOC_001672	188.551	0.26494	0.228976	1.15706	0.247246	0.419154	Notsig
XLOC_001673	1883.34	0.00852273	0.0832733	0.102347	0.918482	0.956913	Notsig
XLOC_001674	372.752	-0.931449	0.201012	-4.63379	3.59037e-06	4.62064e-05	Notsig
XLOC_001675	3558.85	-0.5168	0.149533	-3.4561	0.000548053	0.00357732	Notsig
XLOC_001676	1774.12	-0.0966774	0.161054	-0.60028	0.54832	0.708174	Notsig
XLOC_001677	807.74	-0.33886	0.167283	-2.02567	0.0427985	0.117068	Notsig
XLOC_001678	439.108	-0.0341889	0.148329	-0.230494	0.817708	0.898548	Notsig
XLOC_001679	1158.62	0.0245467	0.0985233	0.249147	0.803247	0.889153	Notsig
XLOC_001680	37.4714	-1.58554	0.526603	-3.01089	0.00260485	0.0129508	Down
XLOC_001681	770.711	0.318931	0.170758	1.86774	0.0617984	0.15453	Notsig
XLOC_001682	1023.46	0.521075	0.224179	2.32437	0.0201058	0.0656457	Notsig
XLOC_001683	102.241	-0.964407	0.370041	-2.60622	0.00915484	0.0354128	Notsig
XLOC_001684	597.656	-0.291875	0.17698	-1.6492	0.0991072	0.219546	Notsig
XLOC_001685	994.002	0.345698	0.110653	3.12416	0.00178315	0.00951762	Notsig
XLOC_001686	1467.71	0.0751767	0.110028	0.683249	0.494449	0.663765	Notsig
XLOC_001687	1.66457	-1.70114	1.92995	-0.881444	0.378078	NA	Notsig
XLOC_001688	335.798	-0.529262	0.149847	-3.53201	0.000412407	0.00282186	Notsig
XLOC_001689	934.104	-0.133617	0.138473	-0.96493	0.33458	0.514316	Notsig
XLOC_001690	1155.99	0.0114654	0.0924938	0.123959	0.901348	0.947118	Notsig
XLOC_001691	272.547	-1.76176	0.200198	-8.80009	1.36704e-18	1.63305e-16	Down
XLOC_001692	1081.52	-0.0340465	0.140514	-0.2423	0.808547	0.892744	Notsig
XLOC_001693	4.15095	-2.7225	1.48119	-1.83804	0.0660564	0.162489	Notsig
XLOC_001694	836.479	0.966233	0.303334	3.18538	0.00144566	0.00799908	Notsig
XLOC_001695	279.311	0.269804	0.180402	1.49557	0.134765	0.274261	Notsig
XLOC_001696	642.769	0.0584047	0.207012	0.282132	0.777842	0.871933	Notsig
XLOC_001697	0.141129	-0.693116	4.08047	-0.169862	0.865119	NA	Notsig
XLOC_001698	419.969	0.577305	0.160589	3.59492	0.000324485	0.00230292	Notsig
XLOC_001699	22.5505	-0.801595	0.644924	-1.24293	0.213894	0.379953	Notsig
XLOC_001700	133.697	-0.251575	0.219256	-1.1474	0.251215	0.423611	Notsig
XLOC_001701	585.959	0.286841	0.119421	2.40192	0.0163091	0.0555812	Notsig
XLOC_001702	589.734	0.460662	0.165664	2.7807	0.00542419	0.0234632	Notsig
XLOC_001703	2880.74	-0.0262538	0.136637	-0.192143	0.84763	0.916715	Notsig
XLOC_001704	133.256	0.346283	0.218445	1.58522	0.112917	0.240855	Notsig
XLOC_001705	862.703	-0.144931	0.195859	-0.739976	0.459314	0.633967	Notsig
XLOC_001706	145.078	-0.024669	1.38903	-0.0177599	0.98583	0.992877	Notsig
XLOC_001707	61.2046	0.576142	0.305156	1.88803	0.0590225	0.149308	Notsig
XLOC_001708	14.6087	0.480228	0.887072	0.541363	0.588257	0.739879	Notsig
XLOC_001709	147.652	-1.19248	0.264496	-4.50851	6.52838e-06	7.85013e-05	Down
XLOC_001710	525.269	-0.76025	0.163171	-4.65922	3.17415e-06	4.15266e-05	Notsig
XLOC_001711	326.363	0.618443	0.229015	2.70045	0.00692456	0.0284427	Notsig
XLOC_001712	861.049	0.0515814	0.142346	0.362367	0.717078	0.831554	Notsig
XLOC_001713	1700.65	0.00315487	0.0942586	0.0334704	0.973299	0.98584	Notsig
XLOC_001714	160.237	-0.0773621	0.202293	-0.382425	0.702146	0.821623	Notsig
XLOC_001715	483.926	-0.380237	0.134823	-2.82027	0.00479828	0.0213093	Notsig
XLOC_001716	3.43205	-4.03786	1.73884	-2.32216	0.0202244	0.0659268	Down
XLOC_001717	0	NA	NA	NA	NA	NA	Notsig
XLOC_001718	44.3849	-0.46037	0.383954	-1.19902	0.230519	0.399574	Notsig
XLOC_001719	41.2834	0.614199	0.436741	1.40632	0.159629	0.309549	Notsig
XLOC_001720	38.6683	-0.441253	0.410363	-1.07528	0.282251	0.458862	Notsig
XLOC_001721	1094.82	-0.129673	0.120335	-1.0776	0.281214	0.457546	Notsig
XLOC_001722	1401.03	-0.107247	0.121283	-0.884272	0.376549	0.558239	Notsig
XLOC_001723	310.12	0.112796	0.161022	0.700504	0.483613	0.655066	Notsig
XLOC_001724	133.019	-0.381126	0.222735	-1.71111	0.0870603	0.199616	Notsig
XLOC_001725	87.5408	6.12668	0.856748	7.15108	8.60949e-13	4.58918e-11	Up
XLOC_001726	988.391	0.171016	0.121871	1.40326	0.160539	0.31072	Notsig
XLOC_001727	601.818	-0.466099	0.262904	-1.77288	0.076248	0.180921	Notsig
XLOC_001728	442.873	0.0709791	0.13833	0.513114	0.607872	0.754887	Notsig
XLOC_001729	263.239	0.470425	0.205868	2.28509	0.0223077	0.0711744	Notsig
XLOC_001730	3126.5	0.430813	0.0830351	5.18832	2.12195e-07	3.82147e-06	Notsig
XLOC_001731	33.6694	-0.434093	0.780521	-0.556158	0.578103	0.732543	Notsig
XLOC_001732	590.247	-0.620148	0.121778	-5.09245	3.53463e-07	6.0058e-06	Notsig
XLOC_001733	63.0082	-0.242826	0.379273	-0.640241	0.522016	0.686651	Notsig
XLOC_001734	504.962	-0.0975285	0.119875	-0.813585	0.415883	0.594851	Notsig
XLOC_001735	19.3497	-1.70804	0.81528	-2.09503	0.0361683	0.103226	Down
XLOC_001736	221.134	-1.16817	0.2857	-4.0888	4.3362e-05	0.000409179	Down
XLOC_001737	302.339	-4.5973	1.21866	-3.77243	0.000161663	0.00127375	Down
XLOC_001738	367.849	-1.61065	0.313595	-5.13608	2.80529e-07	4.87247e-06	Down
XLOC_001739	502.286	1.88785	0.356123	5.30111	1.151e-07	2.21426e-06	Up
XLOC_001740	102.367	0.340645	0.298905	1.13964	0.254436	0.427417	Notsig
XLOC_001741	6.36576	0.0192852	1.49025	0.0129409	0.989675	0.994468	Notsig
XLOC_001742	298.162	1.09219	0.207641	5.25998	1.44072e-07	2.71623e-06	Up
XLOC_001743	859.311	0.1229	0.148723	0.826367	0.408596	0.588044	Notsig
XLOC_001744	840.672	0.305973	0.12587	2.43086	0.0150631	0.0522993	Notsig
XLOC_001745	727.489	0.948832	0.338862	2.80006	0.00510934	0.0223559	Notsig
XLOC_001746	1239.77	0.168992	0.117238	1.44144	0.149461	0.295573	Notsig
XLOC_001747	3508.9	0.14702	0.106576	1.37949	0.167743	0.320423	Notsig
XLOC_001748	582.755	0.0149889	0.135576	0.110557	0.911968	0.953598	Notsig
XLOC_001749	1888.11	-0.234683	0.186984	-1.2551	0.209444	0.374718	Notsig
XLOC_001750	3.38397	1.89449	1.64202	1.15375	0.248602	0.420842	Notsig
XLOC_001751	704.214	0.0808635	0.127958	0.631955	0.527416	0.690996	Notsig
XLOC_001752	487.681	0.397061	0.236844	1.67647	0.0936467	0.210589	Notsig
XLOC_001753	834.756	0.00850656	0.136779	0.0621922	0.95041	0.973748	Notsig
XLOC_001754	92.8136	0.112984	0.330704	0.341646	0.732617	0.841954	Notsig
XLOC_001755	708.25	0.292517	0.173243	1.68848	0.091319	0.206798	Notsig
XLOC_001756	9.7255	-0.586274	0.759177	-0.77225	0.439966	0.616704	Notsig
XLOC_001757	93.762	-2.45011	0.655335	-3.73871	0.000184969	0.00143343	Down
XLOC_001758	606.842	0.460845	0.153437	3.00348	0.0026691	0.013206	Notsig
XLOC_001759	10.9494	0.801643	0.854957	0.937641	0.348429	0.529475	Notsig
XLOC_001760	2.34712	0.714488	1.50245	0.47555	0.634395	0.77312	Notsig
XLOC_001761	1441.36	-0.107356	0.114546	-0.937232	0.348639	0.529707	Notsig
XLOC_001762	1035.91	0.598462	0.327882	1.82523	0.0679661	0.165963	Notsig
XLOC_001763	260.49	-0.881864	0.174987	-5.03959	4.66522e-07	7.67419e-06	Notsig
XLOC_001764	27.1575	0.347801	0.532476	0.653177	0.513642	0.67936	Notsig
XLOC_001765	284.727	-0.247287	0.15337	-1.61236	0.106884	0.231485	Notsig
XLOC_001766	13.1034	0.591788	0.706291	0.837882	0.402097	0.582306	Notsig
XLOC_001767	720.954	-0.00579854	0.232786	-0.0249093	0.980127	0.989378	Notsig
XLOC_001768	337.09	-0.00230847	0.231724	-0.00996218	0.992051	0.995837	Notsig
XLOC_001769	2.15505	-0.604147	1.72687	-0.349851	0.726451	NA	Notsig
XLOC_001770	98.7403	-0.166404	0.26145	-0.636467	0.524472	0.688557	Notsig
XLOC_001771	3448.22	0.157946	0.0939217	1.68168	0.0926306	0.209059	Notsig
XLOC_001772	181.703	-0.886743	0.229167	-3.86943	0.000109092	0.000912079	Notsig
XLOC_001773	783.417	0.150304	0.096115	1.56379	0.117866	0.248751	Notsig
XLOC_001774	117.153	0.0897474	0.259865	0.345361	0.729823	0.84035	Notsig
XLOC_001775	220.464	0.378856	0.183959	2.05946	0.0394501	0.110288	Notsig
XLOC_001776	514.087	-0.0157363	0.121298	-0.129732	0.896778	0.944602	Notsig
XLOC_001777	877.923	0.0732122	0.148917	0.491631	0.62298	0.765579	Notsig
XLOC_001778	155.453	0.0543997	0.248321	0.21907	0.826595	0.904385	Notsig
XLOC_001779	120.869	0.185223	0.275673	0.671895	0.501651	0.669708	Notsig
XLOC_001780	6.09712	-4.91038	1.88902	-2.59944	0.00933773	0.0360032	Down
XLOC_001781	70.5438	-5.70457	0.863334	-6.6076	3.90603e-11	1.5531e-09	Down
XLOC_001782	37.5198	-0.588218	0.423154	-1.39008	0.164505	0.315936	Notsig
XLOC_001783	1130.03	0.450089	0.0896896	5.0183	5.21315e-07	8.48875e-06	Notsig
XLOC_001784	565.801	0.746321	0.136656	5.46131	4.7264e-08	1.00385e-06	Notsig
XLOC_001785	55.2365	-0.278637	0.333855	-0.834604	0.403941	0.583959	Notsig
XLOC_001786	50.5314	0.79927	0.368971	2.16622	0.0302947	0.0904246	Notsig
XLOC_001787	186.406	-0.187812	0.215314	-0.872271	0.38306	0.564388	Notsig
XLOC_001788	236.479	-0.111715	0.189212	-0.590421	0.554909	0.713975	Notsig
XLOC_001789	155.997	-0.333725	0.25555	-1.30591	0.191584	0.351649	Notsig
XLOC_001790	381.884	0.276542	0.163888	1.68738	0.0915298	0.207121	Notsig
XLOC_001791	606.647	-1.066	0.218892	-4.87	1.11599e-06	1.66426e-05	Down
XLOC_001792	793.088	-0.0289167	0.119904	-0.241165	0.809428	0.893215	Notsig
XLOC_001793	8.0546	0.449883	0.937206	0.480026	0.631209	0.771311	Notsig
XLOC_001794	748.766	0.879666	0.828829	1.06134	0.288537	0.465842	Notsig
XLOC_001795	213.565	-0.83594	0.213739	-3.91104	9.19002e-05	0.000782697	Notsig
XLOC_001796	0.141129	-0.693116	4.08047	-0.169862	0.865119	NA	Notsig
XLOC_001797	693.262	-0.00989863	0.145739	-0.06792	0.945849	0.97138	Notsig
XLOC_001798	524.549	-0.691413	0.13044	-5.30061	1.15419e-07	2.21572e-06	Notsig
XLOC_001799	903.537	0.561731	0.16301	3.44598	0.000568983	0.00369454	Notsig
XLOC_001800	184.862	-0.0687952	0.239715	-0.286988	0.774122	0.86958	Notsig
XLOC_001801	803.05	0.0224811	0.100533	0.223619	0.823054	0.901881	Notsig
XLOC_001802	283.971	0.68003	0.149522	4.54803	5.41501e-06	6.65766e-05	Notsig
XLOC_001803	744.88	0.179761	0.110565	1.62584	0.103984	0.227012	Notsig
XLOC_001804	1113	-0.0504785	0.174505	-0.289266	0.772378	0.868369	Notsig
XLOC_001805	202.029	0.601934	0.187252	3.21457	0.00130642	0.0073566	Notsig
XLOC_001806	69.0061	0.282539	0.336552	0.839512	0.401182	0.581381	Notsig
XLOC_001807	60.8832	-1.26295	0.553205	-2.28298	0.0224318	0.0714869	Down
XLOC_001808	843.287	0.280185	0.403599	0.694217	0.487546	0.658221	Notsig
XLOC_001809	2105.72	0.325887	0.126796	2.57018	0.0101647	0.038412	Notsig
XLOC_001810	3850.86	0.111456	0.0949997	1.17322	0.240708	0.411524	Notsig
XLOC_001811	22.659	0.524115	0.543134	0.964984	0.334553	0.514304	Notsig
XLOC_001812	741.606	-0.0190057	0.130676	-0.145442	0.884362	0.937731	Notsig
XLOC_001813	431.591	-0.0881337	0.161009	-0.547384	0.584115	0.737058	Notsig
XLOC_001814	4120.55	-0.179358	0.0979174	-1.83173	0.0669916	0.164127	Notsig
XLOC_001815	10.9424	0.336822	0.763946	0.440898	0.659287	0.791897	Notsig
XLOC_001816	1704.52	0.202346	0.0911767	2.21928	0.026468	0.0814738	Notsig
XLOC_001817	0.141129	-0.693116	4.08047	-0.169862	0.865119	NA	Notsig
XLOC_001818	16262	1.96204	1.33014	1.47505	0.140198	0.282211	Notsig
XLOC_001819	262.594	-0.0359561	0.16974	-0.211831	0.832239	0.907623	Notsig
XLOC_001820	1296.56	-0.00583528	0.0868889	-0.067158	0.946456	0.971725	Notsig
XLOC_001821	1814.77	-0.227434	0.133551	-1.70298	0.0885727	0.202287	Notsig
XLOC_001822	755.789	0.110706	0.144962	0.763689	0.445053	0.621261	Notsig
XLOC_001823	1696.2	-0.134853	0.0828841	-1.62701	0.103735	0.226587	Notsig
XLOC_001824	344.671	0.100286	0.188626	0.531666	0.594957	0.745324	Notsig
XLOC_001825	11.4125	0.329126	0.693617	0.474507	0.635139	0.773748	Notsig
XLOC_001826	7.46049	-1.01875	0.943377	-1.0799	0.280186	0.45659	Notsig
XLOC_001827	220.125	0.312253	0.312217	1.00012	0.317255	0.496247	Notsig
XLOC_001828	298.911	0.0192918	0.24503	0.0787324	0.937245	0.966864	Notsig
XLOC_001829	1632.5	-0.00949617	0.0896001	-0.105984	0.915595	0.955483	Notsig
XLOC_001830	491.648	-0.382381	0.146492	-2.61025	0.00904759	0.0350885	Notsig
XLOC_001831	2710.25	0.191324	0.0946616	2.02113	0.0432662	0.117981	Notsig
XLOC_001832	1889.97	0.135771	0.0988136	1.37401	0.169439	0.322542	Notsig
XLOC_001833	812.965	0.854151	0.168655	5.06448	4.09527e-07	6.86038e-06	Notsig
XLOC_001834	3570.53	0.440517	0.0842641	5.22781	1.71531e-07	3.15774e-06	Notsig
XLOC_001835	10.1851	-1.71599	1.09023	-1.57397	0.115494	0.244984	Notsig
XLOC_001836	1360.69	-0.162565	0.139421	-1.166	0.243615	0.414943	Notsig
XLOC_001837	1680.32	-0.0773861	0.117952	-0.656083	0.511771	0.677868	Notsig
XLOC_001838	508.347	0.293677	0.168012	1.74795	0.0804729	0.188222	Notsig
XLOC_001839	39.1293	-0.490391	0.468632	-1.04643	0.295362	0.473035	Notsig
XLOC_001840	5541.6	0.212146	0.0864914	2.4528	0.014175	0.0498163	Notsig
XLOC_001841	152.024	0.00609113	0.235633	0.0258501	0.979377	0.989099	Notsig
XLOC_001842	28.2457	-2.74235	1.47395	-1.86055	0.0628079	0.156453	Notsig
XLOC_001843	1704.72	-0.286826	0.0746725	-3.84111	0.000122477	0.00100796	Notsig
XLOC_001844	1.55921	-1.03622	2.28061	-0.454362	0.649569	NA	Notsig
XLOC_001845	1051.59	-0.443288	0.172373	-2.57169	0.0101204	0.0382819	Notsig
XLOC_001846	493.482	0.254836	0.147644	1.72602	0.0843432	0.194939	Notsig
XLOC_001847	15.2212	0.752988	0.625971	1.20291	0.22901	0.397842	Notsig
XLOC_001848	1070.63	-0.255635	0.110964	-2.30376	0.0212359	0.0684333	Notsig
XLOC_001849	541.572	-0.218135	0.195049	-1.11836	0.263415	0.437787	Notsig
XLOC_001850	21.6555	-0.805114	0.597073	-1.34843	0.177519	0.333348	Notsig
XLOC_001851	392.637	0.335399	0.198655	1.68835	0.0913432	0.206836	Notsig
XLOC_001852	734.697	0.106669	0.156241	0.682718	0.494785	0.664051	Notsig
XLOC_001853	2032.42	-0.173377	0.10736	-1.61492	0.106327	0.230611	Notsig
XLOC_001854	1289.76	0.0278797	0.0829181	0.336232	0.736696	0.845027	Notsig
XLOC_001855	220.891	-0.16289	0.195719	-0.832264	0.40526	0.585095	Notsig
XLOC_001856	914.638	-0.0389671	0.143144	-0.272223	0.785451	0.877119	Notsig
XLOC_001857	471.059	-0.330224	0.12431	-2.65646	0.00789665	0.0316252	Notsig
XLOC_001858	5.99633	3.48091	1.50879	2.30709	0.0210497	0.0679531	Up
XLOC_001859	1213.63	-0.0438337	0.0848235	-0.516764	0.605321	0.753648	Notsig
XLOC_001860	29.6016	0.0178588	0.471856	0.0378479	0.969809	0.984132	Notsig
XLOC_001861	154.297	-0.16341	0.188639	-0.866257	0.386349	0.567431	Notsig
XLOC_001862	33.0587	-0.684925	0.570334	-1.20092	0.229783	0.398778	Notsig
XLOC_001863	164.514	0.873685	0.24334	3.59038	0.000330194	0.00233707	Notsig
XLOC_001864	39.2688	0.652168	0.678639	0.960994	0.336555	0.516463	Notsig
XLOC_001865	22.4046	0.284863	0.503	0.566329	0.57117	0.726741	Notsig
XLOC_001866	91.5671	2.46109	0.597712	4.11751	3.82989e-05	0.000367487	Up
XLOC_001867	14.8303	-2.50424	1.24511	-2.01127	0.0442974	0.11998	Down
XLOC_001868	6.80219	-1.95737	1.02983	-1.90067	0.0573446	0.145832	Notsig
XLOC_001869	1214.67	0.351783	0.140812	2.49826	0.0124805	0.0452029	Notsig
XLOC_001870	217.436	-0.26278	0.16813	-1.56295	0.118064	0.248887	Notsig
XLOC_001871	280.921	0.937918	0.214024	4.38231	1.17426e-05	0.000131169	Notsig
XLOC_001872	232.857	0.5224	0.263581	1.98194	0.0474864	0.126501	Notsig
XLOC_001873	26.6159	0.050688	0.629779	0.0804854	0.935851	0.9663	Notsig
XLOC_001874	473.047	0.00190401	0.124434	0.0153014	0.987792	0.993752	Notsig
XLOC_001875	24.4353	-3.88377	1.06353	-3.65179	0.000260423	0.00191715	Down
XLOC_001876	2029.1	-0.125361	0.118121	-1.0613	0.288555	0.465844	Notsig
XLOC_001877	327.235	-0.169692	0.178714	-0.949518	0.342357	0.522951	Notsig
XLOC_001878	82.5025	-1.92757	0.378667	-5.09042	3.57279e-07	6.05559e-06	Down
XLOC_001879	132.482	-0.172165	0.20704	-0.831553	0.405661	0.585422	Notsig
XLOC_001880	127.961	-0.322444	0.282305	-1.14218	0.253377	0.426206	Notsig
XLOC_001881	21.8174	1.97892	0.633347	3.12455	0.00178077	0.0095109	Up
XLOC_001882	138.844	-0.263137	0.202062	-1.30226	0.192829	0.353341	Notsig
XLOC_001883	30.3917	1.13327	0.565815	2.00289	0.0451891	0.121865	Up
XLOC_001884	57.2159	1.17231	0.528579	2.21784	0.0265655	0.0816912	Up
XLOC_001885	8.06875	-0.806426	0.921109	-0.875495	0.381305	0.562741	Notsig
XLOC_001886	139.749	-0.399028	0.228212	-1.7485	0.0803777	0.188103	Notsig
XLOC_001887	3268.01	0.188202	0.0751096	2.5057	0.012221	0.0444181	Notsig
XLOC_001888	4675.22	2.78217	1.0367	2.68367	0.0072819	0.0296214	Up
XLOC_001889	208.335	1.36728	1.7882	0.764608	0.444505	0.620853	Notsig
XLOC_001890	1029.43	-0.319757	0.138449	-2.30956	0.0209124	0.0675903	Notsig
XLOC_001891	616.982	-0.290911	0.137985	-2.10828	0.035007	0.100794	Notsig
XLOC_001892	9.51089	0.752845	0.807209	0.932652	0.351	0.532151	Notsig
XLOC_001893	339.52	-0.0746156	0.176606	-0.422498	0.672662	0.801956	Notsig
XLOC_001894	682.238	-0.0181714	0.135025	-0.134578	0.892945	0.942852	Notsig
XLOC_001895	141.653	0.0781543	0.209523	0.373011	0.70914	0.826314	Notsig
XLOC_001896	899.046	-0.140771	0.126014	-1.11711	0.263949	0.438462	Notsig
XLOC_001897	173.693	0.0486322	0.212159	0.229225	0.818694	0.899157	Notsig
XLOC_001898	96.1613	0.690131	0.543064	1.27081	0.203797	0.367627	Notsig
XLOC_001899	64.0814	-1.03873	0.372491	-2.7886	0.0052936	0.0229896	Down
XLOC_001900	39.8772	-0.533207	0.533809	-0.998872	0.317857	0.496845	Notsig
XLOC_001901	42.8077	-0.250501	0.657937	-0.380737	0.703398	0.822491	Notsig
XLOC_001902	10.9483	0.88939	0.748308	1.18853	0.234623	0.404489	Notsig
XLOC_001903	122.354	-0.200782	0.226832	-0.885156	0.376073	0.557727	Notsig
XLOC_001904	1845.86	-0.368006	0.0915816	-4.01834	5.86091e-05	0.000529845	Notsig
XLOC_001905	449.027	0.135173	0.157738	0.856948	0.391474	0.572192	Notsig
XLOC_001906	407.476	0.303955	0.135907	2.23649	0.0253195	0.0787	Notsig
XLOC_001907	929.598	0.0805118	0.133402	0.603527	0.546158	0.706566	Notsig
XLOC_001908	1616.09	0.153666	0.126788	1.21199	0.225517	0.393621	Notsig
XLOC_001909	1837.73	0.313563	0.0749526	4.18349	2.87073e-05	0.000285466	Notsig
XLOC_001910	523.278	0.0131809	0.145297	0.0907173	0.927717	0.961494	Notsig
XLOC_001911	771.349	-0.0538243	0.166182	-0.323887	0.746024	0.851762	Notsig
XLOC_001912	24.6547	-0.483123	1.22365	-0.394821	0.692975	0.815588	Notsig
XLOC_001913	315.128	-0.119157	0.146257	-0.814708	0.415239	0.594136	Notsig
XLOC_001914	575.065	-0.599058	0.206237	-2.9047	0.00367604	0.017149	Notsig
XLOC_001915	267.518	-0.0833079	0.20211	-0.41219	0.6802	0.806499	Notsig
XLOC_001916	1103.03	-0.112097	0.0931423	-1.2035	0.228783	0.397623	Notsig
XLOC_001917	1084.78	-0.246874	0.148308	-1.6646	0.0959926	0.214468	Notsig
XLOC_001918	782.724	-0.0276926	0.104171	-0.265839	0.790364	0.880198	Notsig
XLOC_001919	53.4107	0.119372	0.398087	0.299864	0.764281	0.863602	Notsig
XLOC_001920	903.154	0.205554	0.133956	1.53449	0.124908	0.25963	Notsig
XLOC_001921	38.1408	-1.43964	0.56819	-2.53373	0.0112856	0.0417483	Down
XLOC_001922	117.828	-0.178366	0.242975	-0.734094	0.462892	0.637318	Notsig
XLOC_001923	137.757	-0.427051	0.230815	-1.85019	0.0642864	0.15918	Notsig
XLOC_001924	176.14	-1.0887	0.237053	-4.59266	4.37635e-06	5.50181e-05	Down
XLOC_001925	161.197	-0.188856	0.232612	-0.811895	0.416852	0.595593	Notsig
XLOC_001926	123	-0.129839	0.231072	-0.5619	0.574184	0.729367	Notsig
XLOC_001927	241.314	-0.749541	0.204108	-3.67228	0.000240394	0.00179531	Notsig
XLOC_001928	494.132	-0.223916	0.134267	-1.66769	0.0953783	0.213575	Notsig
XLOC_001929	46.5828	0.991805	0.460699	2.15283	0.0313322	0.0927523	Notsig
XLOC_001930	276.261	-0.421522	0.433023	-0.97344	0.330335	0.509949	Notsig
XLOC_001931	1059.26	-0.205175	0.112465	-1.82435	0.0680998	0.166185	Notsig
XLOC_001932	748.78	0.428168	0.154316	2.77463	0.00552653	0.0238197	Notsig
XLOC_001933	205.291	-0.457959	0.222432	-2.05887	0.0395071	0.110316	Notsig
XLOC_001934	0.424058	-2.08247	4.00061	-0.520539	0.602688	NA	Notsig
XLOC_001935	252.594	-0.775723	0.219805	-3.52915	0.000416902	0.00284834	Notsig
XLOC_001936	436.928	-0.426207	0.20932	-2.03615	0.0417358	0.114977	Notsig
XLOC_001937	579.068	-0.166398	0.226226	-0.735538	0.462012	0.636492	Notsig
XLOC_001938	2239.56	-0.594225	0.143748	-4.1338	3.56809e-05	0.000345273	Notsig
XLOC_001939	34.028	-3.34473	1.09713	-3.04863	0.00229891	0.0116916	Down
XLOC_001940	6.18902	-0.178277	0.880291	-0.202521	0.83951	0.911913	Notsig
XLOC_001941	897.149	-0.451095	0.103433	-4.36122	1.29342e-05	0.000142615	Notsig
XLOC_001942	2007.94	0.12323	0.0955493	1.2897	0.197156	0.35926	Notsig
XLOC_001943	591.114	-0.0223553	0.122043	-0.183175	0.854661	0.921238	Notsig
XLOC_001944	47.0242	-0.249526	0.467668	-0.533553	0.593651	0.744624	Notsig
XLOC_001945	2683.76	0.234793	0.114361	2.05308	0.0400646	0.111485	Notsig
XLOC_001946	14.4838	-2.25617	0.97408	-2.31621	0.0205469	0.066716	Down
XLOC_001947	27.6988	0.0277837	0.537931	0.0516493	0.958808	0.978427	Notsig
XLOC_001949	697.009	0.187622	0.11999	1.56365	0.1179	0.248751	Notsig
XLOC_001950	0	NA	NA	NA	NA	NA	Notsig
XLOC_001951	849.687	-0.227029	0.182417	-1.24456	0.213293	0.379206	Notsig
XLOC_001952	1227.23	0.307793	0.113507	2.71166	0.00669482	0.0276675	Notsig
XLOC_001953	1028.88	0.13663	0.143526	0.951955	0.34112	0.521673	Notsig
XLOC_001954	1016.35	0.545995	0.118263	4.61679	3.89713e-06	4.97016e-05	Notsig
XLOC_001955	412.25	0.0810147	0.154106	0.525706	0.599092	0.748661	Notsig
XLOC_001956	3316.61	0.0620588	0.142725	0.434814	0.663698	0.795379	Notsig
XLOC_001957	48.1046	-0.608272	0.541254	-1.12382	0.26109	0.435059	Notsig
XLOC_001958	378.319	0.0349922	0.150887	0.23191	0.816608	0.898055	Notsig
XLOC_001959	624.583	0.175376	0.145751	1.20326	0.228876	0.397659	Notsig
XLOC_001960	1206.02	0.0911391	0.11047	0.825009	0.409366	0.588565	Notsig
XLOC_001961	117.082	-0.251289	0.24801	-1.01322	0.310955	0.489864	Notsig
XLOC_001962	2480.87	0.158018	0.0969832	1.62933	0.103243	0.225838	Notsig
XLOC_001963	17.1023	0.209166	0.560281	0.373323	0.708908	0.826284	Notsig
XLOC_001965	1151.21	0.0177078	0.140065	0.126426	0.899395	0.945938	Notsig
XLOC_001966	175.177	0.140453	0.193573	0.725579	0.468097	0.641386	Notsig
XLOC_001967	388.204	0.0324944	0.170119	0.191009	0.848518	0.917426	Notsig
XLOC_001968	1071.03	0.131581	0.0902105	1.4586	0.144676	0.28874	Notsig
XLOC_001969	25.9532	-0.154836	0.619652	-0.249876	0.802683	0.888724	Notsig
XLOC_001970	446.454	-0.109978	0.160385	-0.68571	0.492896	0.662403	Notsig
XLOC_001971	421.492	0.373599	0.1298	2.87827	0.00399866	0.0183628	Notsig
XLOC_001972	143.052	0.0281034	0.205933	0.136469	0.891451	0.942173	Notsig
XLOC_001973	133.249	0.204124	0.289342	0.705475	0.480515	0.652517	Notsig
XLOC_001974	882.756	-1.17984	0.810602	-1.45551	0.145529	0.290082	Notsig
XLOC_001975	11.1596	0.671249	1.04365	0.643173	0.520112	0.68505	Notsig
XLOC_001976	1702.68	0.712498	0.128332	5.55197	2.8246e-08	6.30774e-07	Notsig
XLOC_001977	1000.93	0.293613	0.68583	0.428114	0.668568	0.798871	Notsig
XLOC_001978	1146.63	-0.136597	0.151361	-0.902459	0.366813	0.548335	Notsig
XLOC_001979	790.219	0.20801	0.187874	1.10718	0.268217	0.44313	Notsig
XLOC_001980	861.843	-0.401426	0.285795	-1.4046	0.160141	0.310212	Notsig
XLOC_001981	24.9222	0.988164	0.818848	1.20677	0.22752	0.396107	Notsig
XLOC_001982	419.332	0.398785	0.164036	2.43109	0.0150536	0.0522796	Notsig
XLOC_001983	19.358	-1.45244	0.933348	-1.55616	0.11967	0.251427	Notsig
XLOC_001984	1069.71	0.0135192	0.107656	0.125577	0.900067	0.94639	Notsig
XLOC_001985	1020.12	-0.534968	0.140962	-3.79512	0.00014757	0.00117832	Notsig
XLOC_001986	687.659	0.233855	0.165498	1.41304	0.157645	0.306506	Notsig
XLOC_001987	912.697	-0.233011	0.164121	-1.41975	0.155679	0.303742	Notsig
XLOC_001988	2247.05	0.20639	0.094066	2.1941	0.0282284	0.0856022	Notsig
XLOC_001989	20.324	0.628359	0.602344	1.04319	0.29686	0.474768	Notsig
XLOC_001990	18.0381	-1.7067	0.758954	-2.24875	0.0245283	0.0767049	Down
XLOC_001991	1915.86	-0.0800392	0.131578	-0.6083	0.542988	0.703614	Notsig
XLOC_001992	5583.97	0.45441	0.0868073	5.2347	1.65251e-07	3.05447e-06	Notsig
XLOC_001993	222.006	0.496887	0.795705	0.624461	0.532325	0.694964	Notsig
XLOC_001994	440.414	-0.264092	0.146498	-1.80271	0.0714345	0.172173	Notsig
XLOC_001995	3633.58	-4.08588	1.13085	-3.61309	0.000302573	0.00217592	Down
XLOC_001996	7.31182	-2.44663	1.35565	-1.80477	0.0711114	0.171654	Notsig
XLOC_001997	782.119	0.534946	0.142618	3.7509	0.000176201	0.00137404	Notsig
XLOC_001998	698.735	-5.94521	1.36672	-4.34998	1.36148e-05	0.000148979	Down
XLOC_001999	78.8958	0.178878	0.504067	0.35487	0.722687	0.835437	Notsig
XLOC_002000	1538.49	0.177411	0.103205	1.71901	0.0856126	0.197223	Notsig
XLOC_002001	1089.48	1.84834	0.284892	6.48787	8.70604e-11	3.24915e-09	Up
XLOC_002002	514.187	0.291149	0.163899	1.77639	0.0756685	0.179952	Notsig
XLOC_002003	3.50718	-1.08633	2.07351	-0.523908	0.600342	0.749838	Notsig
XLOC_002004	4225.19	2.822	0.271965	10.3763	3.17715e-25	7.90128e-23	Up
XLOC_002005	201.627	0.0610088	0.235416	0.259153	0.795517	0.884066	Notsig
XLOC_002006	391.523	-0.102097	0.263522	-0.387432	0.698436	0.819232	Notsig
XLOC_002007	46.232	0.0663888	0.381623	0.173964	0.861894	0.924553	Notsig
XLOC_002008	950.119	-0.225736	0.170756	-1.32198	0.186175	0.344352	Notsig
XLOC_002009	470.125	0.496243	0.143759	3.45191	0.000556636	0.00362555	Notsig
XLOC_002010	806.469	0.406784	0.140117	2.90317	0.0036941	0.0172156	Notsig
XLOC_002011	6.91531	-6.10067	3.62472	-1.68308	0.0923605	0.208621	Notsig
XLOC_002012	2123.68	0.187963	0.136225	1.3798	0.167648	0.320345	Notsig
XLOC_002013	3.28302	-2.92183	1.73325	-1.68575	0.0918438	0.207727	Notsig
XLOC_002014	299.709	0.218327	0.197444	1.10577	0.268827	0.443896	Notsig
XLOC_002015	3.25349	-0.986651	1.61707	-0.610146	0.541765	0.702594	Notsig
XLOC_002016	34.4915	-0.487084	0.674875	-0.721739	0.470455	0.643665	Notsig
XLOC_002017	702.125	1.05163	0.77356	1.35947	0.173997	0.32872	Notsig
[truncated: 27,105 more rows]

## Sheet: S stage
Table S5. Differential expression analysis of two wolfberry lines at three stages
Gene ID	baseMean	log2FoldChange	lfcSE	stat	p-value	padj	Type
XLOC_000001	467.282	0.256523	0.209344	1.22537	0.220437	0.44572	Notsig
XLOC_000002	211.679	0.124215	0.232331	0.534647	0.592894	0.773759	Notsig
XLOC_000003	62.7615	-1.70487	0.422007	-4.03991	5.34717e-05	0.00118827	Down
XLOC_000004	297.763	0.506494	0.268465	1.88663	0.0592101	0.196347	Notsig
XLOC_000005	385.729	0.225843	0.252608	0.894044	0.371298	0.602142	Notsig
XLOC_000006	600.501	0.206063	0.304472	0.676789	0.49854	0.705478	Notsig
XLOC_000007	146.119	0.530362	0.262608	2.01959	0.0434256	0.16116	Notsig
XLOC_000008	813.053	-0.476305	0.115279	-4.13177	3.59983e-05	0.000872173	Notsig
XLOC_000009	1541.61	0.494744	0.165371	2.99173	0.00277406	0.0236258	Notsig
XLOC_000010	1125.12	-0.0428468	0.158039	-0.271115	0.786303	0.890345	Notsig
XLOC_000011	581.304	-1.24129	0.337819	-3.67442	0.000238386	0.003758	Down
XLOC_000012	550.743	0.531131	0.170499	3.11515	0.00183852	0.0174999	Notsig
XLOC_000013	1610.14	0.110488	0.136098	0.811831	0.416889	0.640582	Notsig
XLOC_000014	2099.15	-0.639355	0.319303	-2.00234	0.0452477	0.165726	Notsig
XLOC_000015	830.956	0.4418	0.191528	2.30672	0.0210707	0.0990103	Notsig
XLOC_000016	2067.01	0.0574796	0.161444	0.356034	0.721815	0.854038	Notsig
XLOC_000017	374.768	-1.14777	0.305881	-3.75234	0.000175191	0.00297877	Down
XLOC_000018	694.493	0.184493	0.230862	0.799149	0.424204	0.647134	Notsig
XLOC_000019	8.56138	0.390897	0.983495	0.397457	0.691031	0.83496	Notsig
XLOC_000020	611.184	0.304489	0.225152	1.35237	0.176258	0.391079	Notsig
XLOC_000021	293.156	-0.111378	0.214137	-0.520124	0.602977	0.780343	Notsig
XLOC_000022	7.49305	-0.633649	1.45743	-0.434771	0.663728	0.819016	Notsig
XLOC_000023	174.927	-0.55798	0.256917	-2.17183	0.0298687	0.125896	Notsig
XLOC_000024	35.0703	3.28818	1.03782	3.16836	0.00153303	0.0152683	Up
XLOC_000025	946.707	-0.0909076	0.256922	-0.353834	0.723463	0.854839	Notsig
XLOC_000026	7784.41	0.113245	0.184578	0.613537	0.539521	0.734857	Notsig
XLOC_000027	142.102	-1.3788	0.785592	-1.75511	0.0792404	0.237502	Notsig
XLOC_000028	168.567	0.541846	0.217028	2.49666	0.0125369	0.069228	Notsig
XLOC_000029	2002.16	0.305524	0.103116	2.96291	0.00304744	0.02521	Notsig
XLOC_000030	746.92	-0.378859	0.172028	-2.20231	0.0276437	0.11957	Notsig
XLOC_000031	849.33	-0.173476	0.158873	-1.09191	0.274871	0.507118	Notsig
XLOC_000032	2970.43	0.667031	0.305469	2.18363	0.0289894	0.123428	Notsig
XLOC_000033	6284.84	1.66189	0.882488	1.88319	0.059675	0.197316	Notsig
XLOC_000034	270.362	0.443485	0.293473	1.51116	0.130748	0.326329	Notsig
XLOC_000035	136.747	-0.598588	0.309418	-1.93456	0.053044	0.183062	Notsig
XLOC_000036	76.7589	-3.04722	1.09355	-2.78654	0.00532736	0.0378171	Down
XLOC_000037	11.3305	-0.131867	0.784402	-0.168111	0.866496	0.93422	Notsig
XLOC_000038	423.608	-0.288239	0.202522	-1.42324	0.154666	0.361534	Notsig
XLOC_000039	454.93	-1.33248	0.527626	-2.52542	0.011556	0.0653908	Down
XLOC_000040	1777.12	0.0474707	0.171318	0.277092	0.78171	0.887724	Notsig
XLOC_000041	862.104	0.320098	0.198409	1.61332	0.106674	0.286575	Notsig
XLOC_000042	48.704	-3.61481	1.65559	-2.18339	0.0290068	0.123484	Down
XLOC_000043	135.724	0.51874	0.347256	1.49383	0.135221	0.332638	Notsig
XLOC_000044	920.239	-0.326245	0.151312	-2.15611	0.031075	0.129434	Notsig
XLOC_000045	268.182	3.55853	0.673886	5.28061	1.28754e-07	9.40632e-06	Up
XLOC_000046	177.076	0.0783453	0.278066	0.281751	0.778135	0.886645	Notsig
XLOC_000047	863.096	0.439384	0.220479	1.99286	0.0462763	0.168243	Notsig
XLOC_000048	10.8893	-0.390158	0.809257	-0.482119	0.629722	0.797765	Notsig
XLOC_000049	267.946	0.0991255	0.307548	0.322309	0.747218	0.869563	Notsig
XLOC_000050	43.7286	0.899754	1.27235	0.707159	NA	NA	Notsig
XLOC_000051	26.4897	-1.01879	0.527335	-1.93196	0.053364	0.183789	Notsig
XLOC_000052	33.2602	-0.771415	0.746564	-1.03329	0.301469	0.535273	Notsig
XLOC_000053	222.334	-0.846728	0.633504	-1.33658	0.18136	0.397691	Notsig
XLOC_000054	679.762	-0.35423	0.223262	-1.58662	0.1126	0.296337	Notsig
XLOC_000055	223.582	0.153803	0.226853	0.677986	0.497781	0.704929	Notsig
XLOC_000056	665.681	0.216041	0.148227	1.4575	0.144979	0.347484	Notsig
XLOC_000057	3138.81	1.13419	0.294985	3.84489	0.000120605	0.00221407	Up
XLOC_000058	614.292	0.818023	0.593472	1.37837	0.16809	0.379324	Notsig
XLOC_000059	3521.32	-0.111692	0.124096	-0.900049	0.368094	0.599294	Notsig
XLOC_000060	17.0129	-1.88513	0.724943	-2.60038	0.00931196	0.0561264	Down
XLOC_000061	0	NA	NA	NA	NA	NA	Notsig
XLOC_000062	27.9715	-0.560916	0.684145	-0.819878	0.412285	0.636526	Notsig
XLOC_000063	23.1752	-2.81883	1.30853	-2.1542	0.0312242	0.12979	Down
XLOC_000064	976.498	-0.0609081	0.536389	-0.113552	0.909593	0.957105	Notsig
XLOC_000065	1899.55	-0.157162	0.176907	-0.888387	0.374333	0.604934	Notsig
XLOC_000066	927.533	0.387711	0.166074	2.33457	0.0195661	0.0940505	Notsig
XLOC_000067	77.0911	0.636066	0.310624	2.0477	0.0405891	0.154467	Notsig
XLOC_000068	680.625	-0.208558	0.265438	-0.785711	0.432037	0.652998	Notsig
XLOC_000069	782.493	-0.198326	0.156952	-1.26361	0.20637	0.429037	Notsig
XLOC_000070	541.602	0.243815	0.175805	1.38685	0.165488	0.376097	Notsig
XLOC_000071	165.246	-2.05909	0.478554	-4.30274	1.68698e-05	0.000485283	Down
XLOC_000072	1688.81	-3.02959	0.745495	-4.06386	4.82671e-05	0.00110212	Down
XLOC_000073	22.0957	-3.14767	1.56765	-2.00788	0.0446555	0.164253	Down
XLOC_000074	1045.63	0.375711	0.181831	2.06626	0.0388035	0.149767	Notsig
XLOC_000075	55.1037	1.23952	0.436591	2.83909	0.00452422	0.0336454	Up
XLOC_000076	55.6901	-0.0598118	0.358316	-0.166925	0.867429	0.9346	Notsig
XLOC_000077	40.6935	1.5453	0.928582	1.66415	0.0960823	0.268603	Notsig
XLOC_000078	636.895	0.429832	0.157985	2.72071	0.00651419	0.043783	Notsig
XLOC_000079	242.219	-0.0342928	0.299915	-0.114342	0.908967	0.956892	Notsig
XLOC_000080	600.884	-0.449164	0.138312	-3.24747	0.00116437	0.01257	Notsig
XLOC_000081	170.612	0.395902	0.308936	1.2815	0.200018	0.421507	Notsig
XLOC_000082	1966.87	-0.476969	0.15899	-2.99999	0.00269985	0.0231944	Notsig
XLOC_000083	41.4379	0.753642	0.440902	1.70932	0.087392	0.253	Notsig
XLOC_000084	146.613	0.576614	0.303314	1.90105	0.0572959	0.192231	Notsig
XLOC_000085	676.015	-1.96428	0.538425	-3.6482	0.000264082	0.00404261	Down
XLOC_000086	1674.68	0.0530197	0.183136	0.28951	0.772191	0.883259	Notsig
XLOC_000087	424.289	-0.216502	0.326045	-0.664024	0.506675	0.711422	Notsig
XLOC_000088	79.4606	-0.0252789	0.341121	-0.0741054	0.940927	0.972556	Notsig
XLOC_000089	197.747	1.56264	0.658408	2.37336	0.017627	0.0878273	Up
XLOC_000090	193.737	-0.54221	0.380908	-1.42347	0.154601	0.361524	Notsig
XLOC_000091	378.867	0.210536	0.29834	0.705689	0.480381	0.691498	Notsig
XLOC_000092	122.323	1.24301	0.389795	3.18888	0.00142825	0.0145085	Up
XLOC_000093	40.7189	2.66165	0.620397	4.29025	1.78476e-05	0.000506272	Up
XLOC_000094	1768.11	-0.122794	0.134639	-0.912027	0.361754	0.593408	Notsig
XLOC_000095	779.964	-0.752073	0.226882	-3.31481	0.000917038	0.0105075	Notsig
XLOC_000096	1682.17	0.256349	0.153407	1.67104	0.0947145	0.266317	Notsig
XLOC_000097	1765.62	-0.0302574	0.130493	-0.231869	0.816639	0.908844	Notsig
XLOC_000098	1604.4	-0.11612	0.16319	-0.711559	0.476738	0.688787	Notsig
XLOC_000099	180.48	0.678054	0.260505	2.60285	0.00924535	0.055938	Notsig
XLOC_000100	376.502	0.772128	0.511461	1.50965	0.131132	0.326772	Notsig
XLOC_000101	151.951	-0.593294	0.413188	-1.43589	0.151033	0.356815	Notsig
XLOC_000102	3619.72	2.02717	0.544646	3.72201	0.000197645	0.00324654	Up
XLOC_000103	522.154	0.508687	0.534312	0.952041	0.341076	0.574005	Notsig
XLOC_000104	1641.9	-0.0441563	0.204804	-0.215602	0.829298	0.916016	Notsig
XLOC_000105	7.86062	-0.73363	1.06993	-0.685679	0.492916	0.701727	Notsig
XLOC_000106	8640.22	0.00647365	0.124935	0.0518161	0.958675	0.982139	Notsig
XLOC_000107	222.271	0.751074	0.421779	1.78073	0.0749566	0.229141	Notsig
XLOC_000108	194.278	0.00826922	0.464569	0.0177998	0.985799	0.994046	Notsig
XLOC_000109	53.7316	-1.21647	0.600139	-2.02698	0.0426647	0.15944	Down
XLOC_000110	73.0682	-0.824429	0.539449	-1.52828	0.126443	0.31935	Notsig
XLOC_000111	126.092	0.114178	0.486628	0.23463	0.814496	0.907519	Notsig
XLOC_000112	137.386	-1.17811	0.394353	-2.98745	0.00281313	0.0238661	Down
XLOC_000113	29.5765	-1.72376	1.43299	-1.20291	0.22901	0.455785	Notsig
XLOC_000114	34.2128	-1.71658	1.24503	-1.37875	0.167972	0.379179	Notsig
XLOC_000115	96.5285	-0.829452	1.31233	-0.632046	NA	NA	Notsig
XLOC_000116	147.887	-1.79209	1.39027	-1.28902	0.197392	0.418225	Notsig
XLOC_000117	6.73788	-0.438457	1.53353	-0.285913	0.774945	0.884549	Notsig
XLOC_000118	33.3094	-0.604575	0.934552	-0.646914	0.517687	0.719659	Notsig
XLOC_000119	6.83768	-0.898648	1.52895	-0.587756	0.556696	0.747346	Notsig
XLOC_000120	113.004	0.143824	0.385304	0.373273	0.708945	0.845763	Notsig
XLOC_000121	216.791	-1.86708	1.98379	-0.941165	NA	NA	Notsig
XLOC_000122	22.6115	-1.86892	0.58756	-3.18082	0.00146859	0.014792	Down
XLOC_000123	649.34	-0.63161	0.308331	-2.04848	0.0405131	0.154253	Notsig
XLOC_000124	408.937	0.0450053	0.289495	0.155461	0.876458	0.939309	Notsig
XLOC_000125	259.202	-0.440942	0.259668	-1.6981	0.0894897	0.256577	Notsig
XLOC_000126	513.316	0.175246	0.14503	1.20834	0.226916	0.453629	Notsig
XLOC_000127	357.738	0.00516232	0.17354	0.0297472	0.976269	0.989284	Notsig
XLOC_000128	1936.17	-0.293789	0.203704	-1.44223	0.149236	0.354182	Notsig
XLOC_000129	12.335	0.89589	0.882249	1.01546	0.309886	0.543192	Notsig
XLOC_000130	230.84	0.515135	0.383072	1.34475	0.178707	0.39416	Notsig
XLOC_000131	2.25421	-2.65086	3.28586	-0.806747	0.419812	0.643103	Notsig
XLOC_000132	59.8445	-2.91044	1.0422	-2.79258	0.00522891	0.0373603	Down
XLOC_000133	773.525	0.520787	0.153038	3.40299	0.000666522	0.00827041	Notsig
XLOC_000134	55.1853	-1.69801	0.425229	-3.99316	6.51978e-05	0.00139191	Down
XLOC_000135	416.493	-0.986697	0.266046	-3.70875	0.000208287	0.00339402	Notsig
XLOC_000136	4.63035	-2.01917	1.69693	-1.1899	0.234087	0.461884	Notsig
XLOC_000137	29.1767	-1.6862	1.31974	-1.27768	NA	NA	Notsig
XLOC_000138	104.413	-0.402488	0.363363	-1.10767	0.268003	0.499394	Notsig
XLOC_000139	30.4641	-0.114285	0.455523	-0.250888	0.801901	0.900157	Notsig
XLOC_000140	360.566	1.29638	0.614886	2.10832	0.0350032	0.139498	Up
XLOC_000141	241.381	-0.579899	0.487295	-1.19004	0.234032	0.461807	Notsig
XLOC_000142	56.6986	0.355582	0.629028	0.565288	0.571878	0.759175	Notsig
XLOC_000143	153.388	-0.761117	0.804974	-0.945518	0.344394	0.577167	Notsig
XLOC_000144	72.7906	0.0227877	0.378871	0.0601464	0.952039	0.978308	Notsig
XLOC_000145	133.393	-0.71436	0.380569	-1.87708	0.0605068	0.199076	Notsig
XLOC_000146	36.5839	0.449018	0.650298	0.690481	0.489892	0.699199	Notsig
XLOC_000147	54.7122	-1.08983	0.54923	-1.98428	0.0472246	0.170454	Down
XLOC_000148	2307.76	-0.397541	0.134192	-2.96248	0.00305176	0.0252311	Notsig
XLOC_000149	131.66	0.175954	0.248592	0.707802	0.479068	0.69006	Notsig
XLOC_000150	86.5146	-0.592828	0.386687	-1.5331	0.125252	0.31752	Notsig
XLOC_000151	233.153	-1.17224	0.296511	-3.95343	7.70374e-05	0.00158429	Down
XLOC_000152	234.497	-1.66667	0.656417	-2.53905	0.0111155	0.0635665	Down
XLOC_000153	8.29743	-1.80819	1.57668	-1.14684	0.251449	0.480862	Notsig
XLOC_000154	118.088	-1.53777	0.474313	-3.24209	0.00118656	0.0127087	Down
XLOC_000155	12.8704	-0.685865	0.814491	-0.842079	0.399744	0.626342	Notsig
XLOC_000156	1953.84	-0.118497	0.19153	-0.618687	0.536123	0.732674	Notsig
XLOC_000157	80.2468	-5.22536	1.21535	-4.29947	1.71209e-05	0.000491515	Down
XLOC_000158	104.985	-0.452832	0.459949	-0.984527	0.324856	0.558335	Notsig
XLOC_000159	1964.12	0.159412	0.182294	0.87448	0.381857	0.611844	Notsig
XLOC_000160	3542.77	-0.0132966	0.105651	-0.125854	0.899848	0.951864	Notsig
XLOC_000161	1023.67	0.00586697	0.146338	0.0400919	0.96802	0.985847	Notsig
XLOC_000162	547.051	-0.0751307	0.204336	-0.367681	0.713111	0.848277	Notsig
XLOC_000163	46.2536	-1.76616	1.04644	-1.68779	0.0914522	0.26027	Notsig
XLOC_000164	264.973	-1.07641	0.652989	-1.64843	0.0992637	0.274176	Notsig
XLOC_000165	936.359	-0.0462877	0.160892	-0.287695	0.773581	0.883928	Notsig
XLOC_000166	228.586	0.77683	0.307442	2.52675	0.0115122	0.0652473	Notsig
XLOC_000167	30.8676	0.14682	0.615	0.238731	0.811314	0.90532	Notsig
XLOC_000168	116.666	-0.809118	0.410305	-1.97199	0.0486108	0.173376	Notsig
XLOC_000169	915.652	0.542981	0.158159	3.43313	0.000596648	0.007612	Notsig
XLOC_000170	13.0671	0.24279	0.721046	0.336719	0.736329	0.86276	Notsig
XLOC_000171	436.837	-0.424991	0.17934	-2.36976	0.0177999	0.0883498	Notsig
XLOC_000172	376.565	-0.730113	0.26654	-2.73923	0.00615833	0.042014	Notsig
XLOC_000173	638.296	-0.0051586	0.140255	-0.0367801	0.97066	0.986688	Notsig
XLOC_000174	261.431	-0.372856	0.272708	-1.36724	0.171551	0.384433	Notsig
XLOC_000175	579.953	0.236382	0.18431	1.28252	0.19966	0.421031	Notsig
XLOC_000176	260.733	1.33449	1.10553	1.20711	NA	NA	Notsig
XLOC_000177	66.0793	-0.947798	0.397395	-2.38503	0.0170778	0.0859911	Notsig
XLOC_000178	16.0597	-1.72227	1.0265	-1.67781	0.0933844	0.263668	Notsig
XLOC_000179	318.953	0.367077	0.38817	0.94566	0.344322	0.577136	Notsig
XLOC_000180	2434.76	-0.225288	0.146368	-1.53919	0.123759	0.3146	Notsig
XLOC_000181	250.837	-6.00617	1.05982	-5.66714	1.45203e-08	1.47606e-06	Down
XLOC_000182	250.643	-0.11249	0.228531	-0.492232	0.622555	0.793259	Notsig
XLOC_000183	2310.97	0.268539	0.166004	1.61767	0.105735	0.28507	Notsig
XLOC_000185	9.14565	-3.37234	1.69433	-1.99037	0.0465507	0.168791	Down
XLOC_000186	984.734	-0.56298	0.29586	-1.90286	0.0570589	0.191684	Notsig
XLOC_000187	659.694	-0.0338341	0.79901	-0.0423451	0.966224	0.985166	Notsig
XLOC_000188	142.589	-0.455124	0.271795	-1.67451	0.0940294	0.265148	Notsig
XLOC_000189	2245.02	0.395573	0.102923	3.84339	0.000121345	0.00222336	Notsig
XLOC_000190	311.591	0.293612	0.343991	0.853545	0.393357	0.621543	Notsig
XLOC_000191	854.866	1.59579	0.527423	3.02564	0.00248105	0.0218469	Up
XLOC_000192	7.01279	-2.66278	1.5678	-1.69842	0.0894288	0.256453	Notsig
XLOC_000193	51.808	-0.296219	0.428057	-0.692008	0.488932	0.698292	Notsig
XLOC_000194	30.5654	-0.530514	0.63658	-0.833382	0.40463	0.630546	Notsig
XLOC_000195	244.539	3.85806	0.975211	3.95612	7.61756e-05	0.00157564	Up
XLOC_000196	162.15	-0.0834601	0.25517	-0.327076	0.74361	0.86752	Notsig
XLOC_000197	2992.31	0.0951854	0.157352	0.604919	0.545233	0.739524	Notsig
XLOC_000198	25.1795	-0.979738	0.904071	-1.0837	0.2785	0.510835	Notsig
XLOC_000199	50.1545	0.141538	0.435419	0.325062	0.745134	0.868659	Notsig
XLOC_000200	384.552	0.403852	0.266986	1.51263	0.130373	0.325705	Notsig
XLOC_000201	395.403	-0.584475	0.293046	-1.99448	0.0460994	0.16784	Notsig
XLOC_000202	45.1971	0.469058	0.692025	0.677805	0.497895	0.705028	Notsig
XLOC_000203	5603.35	0.141794	2.31783	0.0611754	0.95122	0.977768	Notsig
XLOC_000204	415.032	1.00964	0.479751	2.10451	0.0353342	0.140312	Up
XLOC_000205	5658.68	0.109409	0.266384	0.410719	0.681278	0.829004	Notsig
XLOC_000206	7.7189	-6.47092	3.02587	-2.13853	0.0324738	0.133164	Down
XLOC_000207	1228.15	0.362987	0.70338	0.516061	0.605812	0.782077	Notsig
XLOC_000208	36.5478	0.846695	0.928246	0.912146	0.361692	0.593408	Notsig
XLOC_000209	86.4054	2.90407	0.698901	4.15519	3.25011e-05	0.000803805	Up
XLOC_000210	245.889	0.951812	0.367603	2.58924	0.00961874	0.0571939	Notsig
XLOC_000211	640.699	-0.0472237	0.214305	-0.220357	0.825593	0.914563	Notsig
XLOC_000212	82.9354	0.826315	1.02873	0.803238	NA	NA	Notsig
XLOC_000213	3.92768	-4.47837	2.26549	-1.97678	0.0480666	0.172274	Down
XLOC_000214	95.1686	-0.487505	0.329843	-1.47799	0.13941	0.339435	Notsig
XLOC_000215	1727.92	0.0273114	0.166072	0.164455	0.869373	0.935459	Notsig
XLOC_000216	1225.31	0.250542	0.173598	1.44323	0.148956	0.353739	Notsig
XLOC_000217	18.0702	0.78545	0.829882	0.94646	0.343914	0.576612	Notsig
XLOC_000218	116.9	-0.335136	0.292213	-1.14689	0.251429	0.480855	Notsig
XLOC_000219	5.16945	2.30362	1.37674	1.67324	0.0942801	0.265671	Notsig
XLOC_000220	1303.99	0.092707	0.17413	0.532402	0.594448	0.774689	Notsig
XLOC_000221	888.639	-0.309945	0.185652	-1.6695	0.0950186	0.266943	Notsig
XLOC_000222	540.913	-0.654154	0.505363	-1.29442	0.195519	0.415798	Notsig
XLOC_000223	399.375	-0.0110649	0.239311	-0.0462365	0.963122	0.983811	Notsig
XLOC_000224	792.168	0.0974995	0.141364	0.689704	0.49038	0.699651	Notsig
XLOC_000225	17.4787	0.733005	0.676167	1.08406	0.278338	0.510685	Notsig
XLOC_000226	273.959	0.603803	0.201355	2.9987	0.00271132	0.0232509	Notsig
XLOC_000227	74.4554	0.244943	1.55189	0.157836	0.874586	0.938206	Notsig
XLOC_000228	839.852	3.27432	1.90634	1.71759	0.0858706	0.250321	Notsig
XLOC_000229	405.407	0.539528	0.190141	2.83752	0.00454648	0.0337852	Notsig
XLOC_000230	1441.64	-0.933207	0.348122	-2.68069	0.00734712	0.0476155	Notsig
XLOC_000232	482.841	1.42766	0.45764	3.11962	0.00181087	0.0172886	Up
XLOC_000233	7.47942	0.357387	0.919622	0.388623	0.697555	0.838975	Notsig
XLOC_000234	19.8771	0.665916	0.797085	0.83544	0.40347	0.62959	Notsig
XLOC_000235	106.828	0.565011	0.497175	1.13644	0.255771	0.485681	Notsig
XLOC_000236	31.1004	-0.781358	0.500063	-1.56252	0.118166	0.305424	Notsig
XLOC_000237	3341.31	0.283533	0.160274	1.76905	0.076886	0.233033	Notsig
XLOC_000238	353.818	-1.24975	0.403539	-3.09698	0.00195504	0.0183642	Down
XLOC_000239	51.1206	-1.58848	1.13178	-1.40352	0.160462	0.369169	Notsig
XLOC_000240	244.661	0.395726	0.277383	1.42664	0.153684	0.360308	Notsig
XLOC_000241	24.3698	6.08439	1.37039	4.43989	9.0003e-06	0.000292152	Up
XLOC_000242	6642.45	-5.4621	1.61741	-3.37707	0.000732631	0.00883652	Down
XLOC_000243	245.116	-4.59122	0.986442	-4.65433	3.25037e-06	0.00013022	Down
XLOC_000244	142.938	-2.74746	1.00589	-2.73138	0.00630705	0.0427834	Down
XLOC_000245	60.0848	-4.68306	1.04389	-4.48618	7.25124e-06	0.000249453	Down
XLOC_000246	49.7489	0.807614	0.389488	2.07352	0.0381235	0.148273	Notsig
XLOC_000247	1377.68	-0.119093	0.153796	-0.774357	0.43872	0.658991	Notsig
XLOC_000248	19.2834	0.111526	0.619572	0.180005	0.857148	0.929695	Notsig
XLOC_000249	131.05	0.621901	0.30117	2.06495	0.038928	0.150004	Notsig
XLOC_000250	173.028	-2.60157	0.641534	-4.05523	5.00841e-05	0.00113095	Down
XLOC_000251	156.077	-0.678005	0.383193	-1.76935	0.0768348	0.232943	Notsig
XLOC_000252	11.3644	-3.17606	1.66746	-1.90473	0.0568146	0.191043	Notsig
XLOC_000253	2205.45	-5.06036	1.13774	-4.44771	8.67913e-06	0.000283986	Down
XLOC_000254	83.521	-2.84557	0.796536	-3.57242	0.000353693	0.00510007	Down
XLOC_000255	798.251	-0.063973	0.197041	-0.324668	0.745432	0.86883	Notsig
XLOC_000256	2240.83	0.0936158	0.0857982	1.09112	0.275222	0.507464	Notsig
XLOC_000257	446.63	0.41884	0.37688	1.11133	0.266424	0.49791	Notsig
XLOC_000258	125.484	-0.184288	0.303143	-0.607924	0.543238	0.738039	Notsig
XLOC_000259	511.804	0.0530164	0.308523	0.171839	0.863564	0.933035	Notsig
XLOC_000260	87.1148	-3.27232	0.998782	-3.27631	0.00105173	0.011658	Down
XLOC_000262	936.08	-0.22855	0.198393	-1.15201	0.249319	0.478763	Notsig
XLOC_000263	1.55879	3.9917	2.84435	1.40338	0.160504	0.369236	Notsig
XLOC_000264	795.801	-0.276163	0.175417	-1.57432	0.115413	0.301019	Notsig
XLOC_000265	258.501	0.22856	0.30679	0.745007	0.456267	0.673224	Notsig
XLOC_000266	502.668	-0.00892768	0.196921	-0.0453364	0.963839	0.984272	Notsig
XLOC_000267	328.844	0.16815	0.26698	0.629821	0.528812	0.727637	Notsig
XLOC_000268	33.4206	-0.514118	0.612512	-0.839359	0.401268	0.627929	Notsig
XLOC_000269	915.154	0.0499666	0.128327	0.38937	0.697002	0.8387	Notsig
XLOC_000270	1261.19	0.3653	0.127562	2.8637	0.00418729	0.0317622	Notsig
XLOC_000271	1710.97	-0.0643621	0.186984	-0.344211	0.730687	0.859584	Notsig
XLOC_000272	126.499	0.812799	0.705404	1.15225	0.24922	0.478683	Notsig
XLOC_000273	625.761	0.348628	0.250209	1.39335	0.163515	0.373366	Notsig
XLOC_000274	1485.08	0.177518	0.144635	1.22735	0.21969	0.444865	Notsig
XLOC_000275	110.345	0.119797	0.282449	0.424137	0.671466	0.823862	Notsig
XLOC_000276	271.405	0.454173	0.314318	1.44495	0.148472	0.353032	Notsig
XLOC_000277	330.047	0.306632	0.314521	0.974917	0.329601	0.563068	Notsig
XLOC_000278	191.96	1.94071	0.343215	5.6545	1.56304e-08	1.57767e-06	Up
XLOC_000279	570.695	0.536212	0.144672	3.7064	0.000210229	0.00341982	Notsig
XLOC_000280	624.736	0.451657	0.263152	1.71634	0.0860999	0.250784	Notsig
XLOC_000281	32.7825	-3.66953	0.861268	-4.26062	2.03862e-05	0.000560475	Down
XLOC_000282	675.244	0.250141	0.174346	1.43473	0.151363	0.3573	Notsig
XLOC_000283	31.6656	5.01975	1.98469	2.52923	NA	NA	Notsig
XLOC_000284	572.865	0.686719	0.590817	1.16232	0.245105	0.474255	Notsig
XLOC_000286	8.83312	-4.14289	1.17168	-3.53586	0.000406443	0.00567451	Down
XLOC_000287	556.063	-0.0198311	0.243136	-0.0815637	0.934994	0.969632	Notsig
XLOC_000288	619.571	1.17034	0.836507	1.39908	NA	NA	Notsig
XLOC_000289	223.188	-0.651327	0.263326	-2.47346	0.0133811	0.0725157	Notsig
XLOC_000290	995.571	-0.149187	0.248705	-0.599857	0.548602	0.741673	Notsig
XLOC_000291	9.88129	0.836068	1.5595	0.536114	0.59188	0.773201	Notsig
XLOC_000292	659.304	0.0847338	0.14119	0.60014	0.548413	0.741592	Notsig
XLOC_000293	469.635	-0.340496	0.200031	-1.70221	0.0887151	0.255232	Notsig
XLOC_000294	1195.59	0.0950804	0.14237	0.667839	0.504236	0.71004	Notsig
XLOC_000295	801.928	0.147146	0.121627	1.20982	0.226348	0.453221	Notsig
XLOC_000296	7.64832	-2.80922	1.75237	-1.6031	0.108913	0.290468	Notsig
XLOC_000297	363.174	0.583746	0.918426	0.635594	0.525041	0.72497	Notsig
XLOC_000298	79.8193	0.313638	0.320402	0.978887	0.327636	0.561086	Notsig
XLOC_000299	2.90801	1.27613	2.09283	0.609766	0.542017	0.737096	Notsig
XLOC_000300	1254.54	0.132132	0.169006	0.781816	0.434323	0.65469	Notsig
XLOC_000302	1844.29	-0.235961	0.17103	-1.37965	0.167695	0.378869	Notsig
XLOC_000303	552.641	0.181881	0.198463	0.916447	0.359432	0.591868	Notsig
XLOC_000304	259.992	0.316494	0.17741	1.78397	0.0744282	0.228312	Notsig
XLOC_000305	906.267	0.262889	0.157151	1.67284	0.0943587	0.265764	Notsig
XLOC_000306	2531.37	0.0369302	0.104195	0.354432	0.723015	0.854769	Notsig
XLOC_000307	229.439	0.620241	0.336106	1.84537	0.0649832	0.208778	Notsig
XLOC_000308	628.3	-0.00990067	0.147387	-0.0671745	0.946443	0.975505	Notsig
XLOC_000309	6.48118	-2.30131	2.0888	-1.10174	0.270574	0.502153	Notsig
XLOC_000310	73.1253	-0.514267	0.349261	-1.47244	0.140901	0.341863	Notsig
XLOC_000311	235.313	0.285814	0.246161	1.16109	0.245607	0.474808	Notsig
XLOC_000312	660.355	-0.134231	0.168397	-0.79711	0.425387	0.648049	Notsig
XLOC_000313	659.869	-0.22717	0.210933	-1.07697	0.281492	0.514123	Notsig
XLOC_000314	254.754	0.489168	0.311561	1.57006	0.116402	0.302659	Notsig
XLOC_000315	183.92	0.239859	0.283235	0.846854	0.397077	0.624484	Notsig
XLOC_000316	156.085	0.359594	0.307371	1.1699	0.24204	0.470716	Notsig
XLOC_000317	1905.28	-0.076313	0.134007	-0.569471	0.569036	0.757046	Notsig
XLOC_000318	19.3169	0.103888	0.621363	0.167193	0.867218	0.934462	Notsig
XLOC_000319	22.7137	-0.468029	0.608971	-0.768557	0.442156	0.661999	Notsig
XLOC_000320	10.7163	3.90165	2.85136	1.36835	0.171204	0.384016	Notsig
XLOC_000321	294.203	0.726221	0.255639	2.84081	0.00449994	0.0335178	Notsig
XLOC_000322	783.595	-0.590384	0.25959	-2.27429	0.0229484	0.105204	Notsig
XLOC_000323	27.8342	-3.62707	1.03673	-3.49858	0.000467746	0.00631435	Down
XLOC_000324	23.4068	-1.12242	0.741947	-1.5128	0.13033	0.325655	Notsig
XLOC_000325	2146.29	0.247621	0.0907215	2.72947	0.00634369	0.0429402	Notsig
XLOC_000326	1266.76	0.340859	0.158193	2.1547	0.0311853	0.129704	Notsig
XLOC_000327	20.4258	0.279114	0.613811	0.454723	0.649309	0.810324	Notsig
XLOC_000328	142.37	-1.84039	0.429295	-4.28701	1.81091e-05	0.000511659	Down
XLOC_000329	1327.51	0.168265	0.331636	0.50738	0.611888	0.786863	Notsig
XLOC_000330	8.55436	-5.62955	2.48417	-2.26617	0.0234407	0.106741	Down
XLOC_000331	462.642	-0.493618	0.204048	-2.41913	0.0155577	0.0805392	Notsig
XLOC_000332	106.594	-0.769312	0.348942	-2.2047	0.0274754	0.119113	Notsig
XLOC_000333	1481.38	-0.0557809	0.256287	-0.21765	0.827702	0.915309	Notsig
XLOC_000334	698.884	-0.289137	0.158905	-1.81956	0.0688255	0.217112	Notsig
XLOC_000335	1730.33	-0.163975	0.14157	-1.15826	0.246756	0.475742	Notsig
XLOC_000336	381.427	0.768092	0.381482	2.01344	0.0440682	0.1627	Notsig
XLOC_000337	2.1514	-4.62821	3.92885	-1.17801	0.238795	0.466915	Notsig
XLOC_000338	104.841	-1.25607	0.585454	-2.14546	0.0319164	0.13169	Down
XLOC_000339	13.9094	0.82941	0.764943	1.08428	0.278242	0.510599	Notsig
XLOC_000340	402.237	-0.285935	0.61088	-0.46807	0.639734	0.804679	Notsig
XLOC_000341	408.715	-0.147298	0.138915	-1.06035	0.288987	0.521745	Notsig
XLOC_000342	25.7658	-1.46187	0.918395	-1.59177	0.111436	0.294684	Notsig
XLOC_000343	33.2186	-0.0981819	0.439269	-0.223512	0.823137	0.913016	Notsig
XLOC_000344	27.1074	0.59161	0.623066	0.949515	0.342359	0.575188	Notsig
XLOC_000345	6.45122	-2.02455	1.33665	-1.51464	0.129863	0.324852	Notsig
XLOC_000346	327.482	-0.152763	0.17623	-0.86684	0.38603	0.615761	Notsig
XLOC_000347	804.487	-0.0965799	0.141167	-0.684155	0.493878	0.702395	Notsig
XLOC_000348	62.2227	-2.77303	0.532814	-5.20451	1.9451e-07	1.31042e-05	Down
XLOC_000349	2143.24	-0.638858	0.223777	-2.85489	0.00430522	0.0324396	Notsig
XLOC_000350	864.52	-0.0127208	0.127787	-0.0995465	0.920704	0.962803	Notsig
XLOC_000351	256.834	0.443677	0.263337	1.68483	0.0920223	0.26106	Notsig
XLOC_000352	1168.07	0.204786	0.118998	1.72092	0.0852649	0.249102	Notsig
XLOC_000353	217.231	0.309247	0.316909	0.975821	0.329153	0.562639	Notsig
XLOC_000354	497.026	0.134197	0.208706	0.642997	0.520226	0.720952	Notsig
XLOC_000355	1047.62	0.115608	0.188937	0.611884	0.540614	0.73596	Notsig
XLOC_000356	1099.94	0.089343	0.138422	0.645439	0.518643	0.72005	Notsig
XLOC_000357	1981.5	-0.313103	0.195349	-1.60279	0.108982	0.29056	Notsig
XLOC_000358	152.342	0.201454	0.346607	0.581217	0.561094	0.750885	Notsig
XLOC_000359	1043.58	-0.0627812	0.113503	-0.553125	0.580178	0.765169	Notsig
XLOC_000360	393.841	0.881308	0.348456	2.52918	0.011433	0.0649018	Notsig
XLOC_000361	346.812	-0.704317	0.504535	-1.39597	0.162723	0.372212	Notsig
XLOC_000362	418.676	-0.53331	0.183592	-2.90487	0.00367409	0.0288563	Notsig
XLOC_000363	346.109	-0.370804	0.251373	-1.47512	0.140181	0.340702	Notsig
XLOC_000364	227.123	-0.172661	0.22288	-0.774681	0.438528	0.658928	Notsig
XLOC_000365	220.88	-0.823484	0.288285	-2.85649	0.00428357	0.0323276	Notsig
XLOC_000366	61.0555	0.24181	0.386008	0.626437	0.531028	0.729095	Notsig
XLOC_000367	3.29501	-5.23985	3.92123	-1.33628	0.181459	0.3978	Notsig
XLOC_000368	448.951	0.0739482	0.284322	0.260086	0.794798	0.89532	Notsig
XLOC_000369	805.927	-0.0802833	0.207136	-0.387588	0.698321	0.839464	Notsig
XLOC_000370	88.5815	1.64213	0.637845	2.57449	0.0100388	0.0589552	Up
XLOC_000371	6.42017	-5.20744	2.09949	-2.48034	0.0131259	0.0715956	Down
XLOC_000372	59.7969	0.952981	1.07591	0.885748	0.375754	0.606367	Notsig
XLOC_000373	1714.62	0.269211	0.217207	1.23942	0.21519	0.439334	Notsig
XLOC_000374	31.7524	-1.17378	0.590955	-1.98625	0.0470054	0.169899	Down
XLOC_000375	295.689	0.434423	0.209907	2.0696	0.0384895	0.149037	Notsig
XLOC_000376	79.3403	-1.3977	0.386965	-3.61195	0.000303899	0.00451658	Down
XLOC_000377	274.719	0.521656	0.30054	1.73573	0.0826115	0.244336	Notsig
XLOC_000378	118.501	-0.926376	0.502142	-1.84485	0.0650597	0.208917	Notsig
XLOC_000379	586.683	0.34024	0.159117	2.1383	0.0324928	0.133164	Notsig
XLOC_000380	2264.25	0.342284	0.20616	1.66028	0.096858	0.269769	Notsig
XLOC_000381	398.875	-1.0298	0.336435	-3.06093	0.00220653	0.0200667	Down
XLOC_000382	444.284	0.0136207	0.128709	0.105826	0.915721	0.960351	Notsig
XLOC_000383	4871.61	-0.0998914	0.178459	-0.559745	0.575654	0.762016	Notsig
XLOC_000384	119.746	-0.214458	0.458276	-0.467966	0.639809	0.804691	Notsig
XLOC_000385	5239.56	0.390435	0.245215	1.59222	0.111336	0.294474	Notsig
XLOC_000386	16.8579	-4.30777	1.54517	-2.78791	0.00530501	0.0377334	Down
XLOC_000387	53.7265	-2.85835	1.21983	-2.34325	0.0191168	0.0927431	Down
XLOC_000388	5081.04	0.0283454	0.137269	0.206496	0.836404	0.91927	Notsig
XLOC_000389	251.267	-0.635633	0.280421	-2.26671	0.0234081	0.106626	Notsig
XLOC_000390	20.0052	-3.54907	1.6424	-2.1609	0.0307032	0.1284	Down
XLOC_000391	562.627	3.1232	0.557824	5.5989	2.15718e-08	2.08175e-06	Up
XLOC_000392	6138.55	0.454482	0.100513	4.52161	6.13712e-06	0.000217931	Notsig
XLOC_000393	1021.71	-0.0861383	0.102971	-0.836529	0.402857	0.629299	Notsig
XLOC_000394	244.918	3.86048	2.4107	1.60139	NA	NA	Notsig
XLOC_000395	257.049	-0.436736	0.317993	-1.37341	0.169623	0.381669	Notsig
XLOC_000396	43.1747	-2.79587	0.794882	-3.51734	0.000435901	0.00598631	Down
XLOC_000397	5.72431	-0.801271	1.48935	-0.538001	0.590576	0.772373	Notsig
XLOC_000398	28.8274	-0.419241	0.609127	-0.688265	0.491286	0.70035	Notsig
XLOC_000399	452.63	4.03935	0.671123	6.01879	1.75725e-09	2.32388e-07	Up
XLOC_000400	70.9521	-0.327749	0.437607	-0.748956	0.453883	0.67111	Notsig
XLOC_000401	488.29	0.311837	0.271997	1.14647	0.251599	0.481053	Notsig
XLOC_000402	1546.31	0.15927	0.117048	1.36073	0.1736	0.387269	Notsig
XLOC_000403	133.605	1.03759	0.591731	1.75349	0.0795183	0.237997	Notsig
XLOC_000404	55.9548	-1.5361	0.449821	-3.41491	0.000638021	0.00800821	Down
XLOC_000405	748.609	-0.371825	0.128299	-2.89811	0.00375424	0.029339	Notsig
XLOC_000406	1790.66	0.0668738	0.155665	0.429601	0.667486	0.821169	Notsig
XLOC_000407	10.3385	2.44119	1.97772	1.23435	0.217074	0.441836	Notsig
XLOC_000408	525.141	0.0928706	0.13757	0.675079	0.499626	0.70642	Notsig
XLOC_000409	402.309	0.110058	0.25472	0.432074	0.665688	0.819937	Notsig
XLOC_000410	23.2232	0.927713	0.932888	0.994452	0.320003	0.55359	Notsig
XLOC_000411	819.915	0.143134	0.172048	0.831943	0.405441	0.631174	Notsig
XLOC_000412	112.91	0.0845655	0.263245	0.321243	0.748026	0.870038	Notsig
XLOC_000413	1677.37	0.227367	0.21506	1.05723	0.290407	0.523308	Notsig
XLOC_000414	1036.01	-0.797855	0.245834	-3.2455	0.00117245	0.0126274	Notsig
XLOC_000415	740.66	-0.0299552	0.218198	-0.137285	0.890806	0.946576	Notsig
XLOC_000416	2390.88	-0.265936	0.183597	-1.44848	0.147483	0.351188	Notsig
XLOC_000417	37.2444	1.3334	0.491167	2.71476	0.00663231	0.0443682	Up
XLOC_000418	7.69232	0.232445	1.73044	0.134327	0.893144	0.947475	Notsig
XLOC_000419	1133.21	-0.224707	0.143215	-1.56902	0.116642	0.303032	Notsig
XLOC_000420	178.545	-2.04971	1.10872	-1.84872	0.0644977	0.207891	Notsig
XLOC_000421	915.524	-0.704742	0.210418	-3.34924	0.000810326	0.00956091	Notsig
XLOC_000422	511.533	0.459776	0.221327	2.07736	0.0377682	0.147343	Notsig
XLOC_000423	610.789	-0.69159	0.220007	-3.14349	0.00166946	0.0162869	Notsig
XLOC_000424	99.1931	1.12488	0.484799	2.3203	0.0203247	0.0965049	Up
XLOC_000425	282.064	-0.280118	0.341263	-0.820826	0.411745	0.636204	Notsig
XLOC_000426	905.419	0.0116519	0.186984	0.0623153	0.950312	0.977279	Notsig
XLOC_000427	3.88682	-2.36159	1.50515	-1.56901	0.116646	0.303032	Notsig
XLOC_000428	26.3073	0.514647	1.32218	0.38924	0.697099	0.8387	Notsig
XLOC_000429	485.408	-0.112388	0.212514	-0.528849	0.59691	0.776374	Notsig
XLOC_000430	145.832	-0.811655	0.376016	-2.15857	0.0308839	0.128933	Notsig
XLOC_000431	13.485	0.297737	0.770192	0.386575	0.699071	0.839708	Notsig
XLOC_000432	121.871	-0.375834	0.440439	-0.853318	0.393483	0.621673	Notsig
XLOC_000433	1716.07	-0.041324	0.10662	-0.38758	0.698327	0.839464	Notsig
XLOC_000434	412.566	-1.09999	0.408982	-2.68958	0.00715425	0.0468396	Down
XLOC_000435	279.277	0.456744	0.473283	0.965055	0.334517	0.567765	Notsig
XLOC_000436	7817.63	0.218682	0.184875	1.18286	0.236865	0.464828	Notsig
XLOC_000437	82.5944	1.17084	1.14654	1.02119	0.307162	0.540676	Notsig
XLOC_000438	12.5728	0.213725	1.20992	0.176644	0.859788	0.931007	Notsig
XLOC_000439	4041.76	-4.75674	1.51996	-3.12952	0.00175094	0.0168828	Down
XLOC_000440	453.257	0.0550581	0.218153	0.252383	0.800745	0.899426	Notsig
XLOC_000441	595.962	0.086194	0.223865	0.385027	0.700217	0.840503	Notsig
XLOC_000442	11.0361	-3.66572	1.39687	-2.62424	0.00868436	0.0534306	Down
XLOC_000443	104.863	-0.478137	0.421131	-1.13536	0.256223	0.486249	Notsig
XLOC_000444	162.33	0.605768	0.313887	1.92989	0.0536205	0.184245	Notsig
XLOC_000445	81.9176	2.29478	1.4973	1.53261	NA	NA	Notsig
XLOC_000446	14270.1	8.45477	1.80965	4.67203	2.98231e-06	0.000121498	Up
XLOC_000447	66.674	0.847657	0.371756	2.28015	0.0225991	0.104103	Notsig
XLOC_000448	136.652	-1.03806	0.63234	-1.64162	0.100668	0.276549	Notsig
XLOC_000449	722.784	-0.0571746	0.108124	-0.528788	0.596952	0.776394	Notsig
XLOC_000450	297.028	-0.586231	0.237533	-2.46799	0.0135873	0.073189	Notsig
XLOC_000451	13.6953	1.25458	0.801382	1.56551	0.117462	0.304285	Notsig
XLOC_000452	82.8592	1.69568	1.06627	1.59029	0.11177	0.295205	Notsig
XLOC_000453	54.224	-2.5027	0.718519	-3.48314	0.000495567	0.00660564	Down
XLOC_000454	1307.64	-0.534803	0.35004	-1.52783	0.126554	0.319516	Notsig
XLOC_000455	99.5366	0.0283793	0.439777	0.0645312	0.948547	0.976546	Notsig
XLOC_000456	56.8839	0.270526	0.516506	0.52376	0.600445	0.778828	Notsig
XLOC_000457	199.938	-2.2536	0.794874	-2.83516	0.00458022	0.0339829	Down
XLOC_000458	197.443	-0.852846	0.542934	-1.57081	0.116227	0.302384	Notsig
XLOC_000459	76.6649	-1.36158	0.924717	-1.47243	0.140904	0.341863	Notsig
XLOC_000460	394.782	0.130021	0.388381	0.334777	0.737793	0.863838	Notsig
XLOC_000461	5.49366	-5.98314	3.36744	-1.77677	0.0756068	0.230353	Notsig
XLOC_000462	550.783	0.00789457	0.274819	0.0287264	0.977083	0.989775	Notsig
XLOC_000463	409.187	-1.5299	0.48428	-3.15913	0.00158241	0.0156164	Down
XLOC_000464	118.153	0.559661	0.761977	0.734485	0.462653	0.678558	Notsig
XLOC_000465	160.894	-0.341944	0.454269	-0.752735	0.451609	0.669446	Notsig
XLOC_000466	218.032	-0.331884	0.205236	-1.61708	0.105861	0.285114	Notsig
XLOC_000467	1101.78	0.201436	0.127457	1.58042	0.114011	0.298618	Notsig
XLOC_000468	1041.5	-0.0575684	0.134063	-0.429411	0.667624	0.821268	Notsig
XLOC_000469	464.765	0.647091	0.205488	3.14904	0.00163807	0.0160525	Notsig
XLOC_000470	29.2952	-0.708583	0.655145	-1.08157	0.279445	0.51205	Notsig
XLOC_000471	2675.42	-0.088006	0.401312	-0.219296	0.82642	0.914775	Notsig
XLOC_000472	460.268	-1.1472	0.312408	-3.67212	0.000240548	0.00377404	Down
XLOC_000473	1418.98	-0.0415368	0.173601	-0.239266	0.8109	0.905273	Notsig
XLOC_000474	307.431	0.383177	0.173447	2.20918	0.0271618	0.11822	Notsig
XLOC_000475	443.514	0.194197	0.154956	1.25324	0.210118	0.433389	Notsig
XLOC_000476	569.962	-0.74183	0.208885	-3.55137	0.000383226	0.00543612	Notsig
XLOC_000477	81.4922	-0.284823	0.417518	-0.682183	0.495123	0.703047	Notsig
XLOC_000478	94.6943	0.0872446	0.436979	0.199654	0.841751	0.922168	Notsig
XLOC_000479	111.905	0.0329842	0.276733	0.119191	0.905124	0.954834	Notsig
XLOC_000480	135.029	-3.32935	0.914255	-3.6416	0.00027095	0.00412124	Down
XLOC_000481	46.9327	-0.641196	0.540417	-1.18648	0.235431	0.463228	Notsig
XLOC_000482	242.826	-0.308357	0.30248	-1.01943	0.307999	0.541281	Notsig
XLOC_000483	2787.73	0.200168	0.109373	1.83014	0.0672287	0.213566	Notsig
XLOC_000484	4803.17	0.0558911	0.143385	0.389796	0.696687	0.838538	Notsig
XLOC_000485	27.8937	-2.60232	0.956429	-2.72087	0.00651096	0.0437716	Down
XLOC_000486	338.087	-0.360633	0.262297	-1.37491	0.169161	0.380928	Notsig
XLOC_000487	6.7216	1.61026	1.58142	1.01824	0.308565	0.541876	Notsig
XLOC_000488	37.0007	-2.14941	0.54925	-3.91336	9.10209e-05	0.00179064	Down
XLOC_000489	20.8679	-1.41434	0.815361	-1.73462	0.0828085	0.244615	Notsig
XLOC_000490	230.952	0.194175	0.306246	0.634049	0.526049	0.725712	Notsig
XLOC_000491	46.1356	-0.905595	0.786015	-1.15213	0.249266	0.478707	Notsig
XLOC_000492	388.715	0.0636345	0.341096	0.186559	0.852007	0.926999	Notsig
XLOC_000493	392.904	-0.979157	0.275174	-3.55831	0.000373242	0.00530959	Notsig
XLOC_000494	2140.34	0.358127	0.128492	2.78716	0.00531729	0.0377926	Notsig
XLOC_000495	88.8111	0.189004	0.347491	0.543911	0.586503	0.769633	Notsig
XLOC_000496	1064.08	1.46834	1.19438	1.22938	0.218931	0.444065	Notsig
XLOC_000497	811.555	-0.992418	0.283997	-3.49446	0.000475021	0.00639649	Notsig
XLOC_000498	1005.14	0.245616	0.457737	0.536587	0.591553	0.773032	Notsig
XLOC_000499	193.049	-1.83623	0.53454	-3.43517	0.000592188	0.00757879	Down
XLOC_000500	104.895	-0.352082	0.331365	-1.06252	0.288	0.520678	Notsig
XLOC_000501	803.496	-0.108847	0.161588	-0.673609	0.50056	0.707111	Notsig
XLOC_000502	63.6495	-0.234762	0.55214	-0.425186	0.670701	0.823246	Notsig
XLOC_000503	8.41103	-3.25202	1.35759	-2.39545	0.0166002	0.0843895	Down
XLOC_000504	187.685	-1.46866	0.814455	-1.80324	0.0713512	0.222165	Notsig
XLOC_000505	475.779	-0.114621	0.17872	-0.641346	0.521298	0.721748	Notsig
XLOC_000506	68.1153	-2.23035	0.571847	-3.90026	9.60902e-05	0.00187232	Down
XLOC_000507	26.4069	-0.690497	0.531872	-1.29824	0.194206	0.414022	Notsig
XLOC_000508	1046.86	-0.572692	0.254155	-2.25332	0.024239	0.109347	Notsig
XLOC_000509	34.8408	-1.40108	0.605968	-2.31214	0.0207699	0.0980401	Down
XLOC_000510	366.751	0.0679435	0.233458	0.29103	0.771028	0.882573	Notsig
XLOC_000511	89.5939	-0.0358585	0.472388	-0.075909	0.939492	0.972023	Notsig
XLOC_000512	176.81	-0.310011	0.279754	-1.10816	0.267795	0.499161	Notsig
XLOC_000513	1077.31	-0.334723	0.62682	-0.534002	0.59334	0.774124	Notsig
XLOC_000514	1483.46	0.23098	0.280061	0.82475	0.409513	0.634712	Notsig
XLOC_000515	62.3753	-0.2323	0.579906	-0.400581	0.688728	0.833621	Notsig
XLOC_000516	762.731	0.084125	0.135525	0.620735	0.534774	0.73192	Notsig
XLOC_000517	144.285	-1.76557	0.241006	-7.32585	2.37397e-13	7.3709e-11	Down
XLOC_000518	4.416	4.47897	2.98398	1.50101	0.133354	0.329766	Notsig
XLOC_000519	130.377	-1.58636	0.48579	-3.26553	0.00109258	0.011999	Down
XLOC_000520	74.0314	1.01975	0.430025	2.37138	0.017722	0.0881687	Up
XLOC_000521	52.5756	0.0244799	0.362634	0.0675057	0.946179	0.975303	Notsig
XLOC_000522	1617.2	0.10799	0.136509	0.791081	0.428896	0.650461	Notsig
XLOC_000523	643.833	-0.951933	0.295244	-3.22422	0.00126316	0.0132594	Notsig
XLOC_000524	596.422	-0.035163	0.403133	-0.0872242	0.930493	0.967655	Notsig
XLOC_000525	763.136	-0.187867	0.341356	-0.550356	0.582075	0.766502	Notsig
XLOC_000526	732.421	0.697199	0.202985	3.43473	0.000593146	0.0075864	Notsig
XLOC_000527	328.354	0.512853	0.225928	2.26999	0.0232082	0.105954	Notsig
XLOC_000528	185.172	-0.188645	0.234529	-0.804354	0.421192	0.644422	Notsig
XLOC_000529	1104.53	-0.1476	0.152635	-0.967011	0.333538	0.566642	Notsig
XLOC_000530	286.871	-0.190609	0.180552	-1.0557	0.291104	0.523971	Notsig
XLOC_000531	5.86545	-6.07542	3.46554	-1.7531	0.0795855	0.238073	Notsig
XLOC_000532	17.9007	-4.43476	1.0605	-4.18175	2.89271e-05	0.000731242	Down
XLOC_000533	596.466	-0.246093	0.153855	-1.59952	0.109706	0.291876	Notsig
XLOC_000534	58.5503	-3.17858	0.836546	-3.79965	0.000144903	0.00255978	Down
XLOC_000535	286.393	-0.752188	0.584723	-1.2864	0.198303	0.419439	Notsig
XLOC_000536	97.3302	-1.70371	1.30964	-1.30091	0.193291	0.412904	Notsig
XLOC_000537	101.512	-0.193887	0.785464	-0.246843	0.80503	0.901756	Notsig
XLOC_000538	555.218	-0.186611	0.157196	-1.18712	0.235179	0.462984	Notsig
XLOC_000539	966.855	-0.160116	0.103773	-1.54295	0.122842	0.312919	Notsig
XLOC_000540	10.9799	-3.38964	1.57699	-2.14944	0.0315992	0.130803	Down
XLOC_000541	416.94	-0.428342	0.201591	-2.12481	0.0336026	0.135821	Notsig
XLOC_000542	1119.56	-0.0122182	0.161483	-0.0756628	0.939687	0.972084	Notsig
XLOC_000543	2520.49	0.29589	0.224344	1.31891	0.187198	0.405353	Notsig
XLOC_000544	1223.47	0.703898	0.191153	3.68237	0.000231072	0.00367107	Notsig
XLOC_000545	952.056	-0.264797	0.152894	-1.7319	0.0832908	0.24543	Notsig
XLOC_000546	9876.37	0.523008	0.197024	2.65453	0.00794181	0.0501535	Notsig
XLOC_000547	1287.42	-0.701349	0.289559	-2.42213	0.0154298	0.0801536	Notsig
XLOC_000548	1027.85	-0.0886854	0.608026	-0.145858	0.884033	0.942782	Notsig
XLOC_000549	70.4095	-1.60002	0.707673	-2.26096	0.0237616	0.10779	Down
XLOC_000550	697.875	-0.0218337	0.176059	-0.124014	0.901304	0.952709	Notsig
XLOC_000551	3414.02	0.339913	0.172848	1.96655	0.0492356	0.174659	Notsig
XLOC_000552	2609.42	1.03028	0.626957	1.6433	0.100321	0.275997	Notsig
XLOC_000553	22.893	5.41622	1.14138	4.74532	2.08177e-06	9.2338e-05	Up
XLOC_000554	15.9351	4.458	2.0343	2.19141	NA	NA	Notsig
XLOC_000555	286.85	-0.345382	0.496961	-0.694987	0.487063	0.697263	Notsig
XLOC_000556	6885.81	-0.592913	0.260116	-2.27941	0.0226424	0.104252	Notsig
XLOC_000557	1179.42	0.439382	0.128561	3.41769	0.000631558	0.00794734	Notsig
XLOC_000558	141.232	-0.199078	0.429392	-0.463627	0.642915	0.806431	Notsig
XLOC_000559	298.271	0.340548	0.346378	0.98317	0.325524	0.559078	Notsig
XLOC_000560	12.06	-0.871979	0.815943	-1.06868	0.285216	0.518072	Notsig
XLOC_000561	3958.88	-0.114605	0.177889	-0.644247	0.519415	0.720597	Notsig
XLOC_000562	684.141	1.19869	0.808403	1.48278	0.138132	0.337501	Notsig
XLOC_000563	1300.48	-0.375527	0.322473	-1.16452	0.244212	0.473651	Notsig
XLOC_000564	182.029	-5.40336	1.24299	-4.34709	1.37958e-05	0.000410926	Down
XLOC_000565	52.0539	-5.51735	1.23509	-4.46718	7.9257e-06	0.000264175	Down
XLOC_000566	139.524	0.792139	0.332856	2.37982	0.0173209	0.0867714	Notsig
XLOC_000567	733.825	0.255152	0.187693	1.35941	0.174017	0.387859	Notsig
XLOC_000568	22.2241	0.752485	0.673651	1.11702	0.263984	0.495089	Notsig
XLOC_000569	1668.13	0.133107	0.190393	0.699118	0.484478	0.695363	Notsig
XLOC_000570	692.858	0.123766	0.228431	0.541812	0.587948	0.770507	Notsig
XLOC_000571	473.574	-0.406178	0.242173	-1.67722	0.0934987	0.263938	Notsig
XLOC_000572	2437.77	-0.146541	0.281023	-0.521457	0.602048	0.779674	Notsig
XLOC_000573	208.007	0.330648	0.228471	1.44722	0.147836	0.351847	Notsig
XLOC_000574	536.659	-0.123626	0.263277	-0.469566	0.638665	0.804173	Notsig
XLOC_000575	67.608	2.14209	0.597063	3.58771	0.000333589	0.00486917	Up
XLOC_000576	5.77565	-0.0981121	1.67667	-0.058516	0.953338	0.978985	Notsig
XLOC_000577	1513.18	-0.124101	0.139847	-0.887407	0.37486	0.60558	Notsig
XLOC_000578	14586.7	-4.95005	1.31529	-3.76347	0.00016757	0.00287141	Down
XLOC_000579	325.727	0.924819	0.237346	3.8965	9.75948e-05	0.00189003	Notsig
XLOC_000581	17.1661	0.542895	0.750968	0.722928	0.469724	0.683564	Notsig
XLOC_000582	261.04	-0.12222	0.213134	-0.573442	0.566346	0.755083	Notsig
XLOC_000583	21.9772	0.61914	0.566703	1.09253	0.2746	0.506814	Notsig
XLOC_000584	69.2998	-1.91912	0.530835	-3.61529	0.000300016	0.00446817	Down
XLOC_000585	114.634	-0.708828	0.26645	-2.66027	0.00780784	0.0496396	Notsig
XLOC_000586	2268.68	-0.0418721	0.129081	-0.324387	0.745645	0.868846	Notsig
XLOC_000587	53.4315	0.507245	0.556178	0.912021	0.361758	0.593408	Notsig
XLOC_000588	566.094	0.0705197	0.134169	0.525602	0.599165	0.777996	Notsig
XLOC_000589	178.357	-0.111633	0.347616	-0.321139	0.748105	0.870038	Notsig
XLOC_000590	1306.24	0.200515	0.189482	1.05822	0.289954	0.522788	Notsig
XLOC_000591	226.667	0.205939	0.190076	1.08346	0.278604	0.510936	Notsig
XLOC_000592	379.993	0.48558	0.30425	1.59599	0.110491	0.293129	Notsig
XLOC_000593	1248.15	0.781139	0.264757	2.9504	0.00317366	0.0259112	Notsig
XLOC_000594	472.559	0.141149	0.219664	0.642569	0.520504	0.721127	Notsig
XLOC_000595	69.9636	1.10327	0.664449	1.66043	0.0968282	0.269738	Notsig
XLOC_000596	7.7645	0.818763	1.11776	0.732506	0.46386	0.679356	Notsig
XLOC_000597	197.175	-0.424632	0.381441	-1.11323	0.265609	0.496832	Notsig
XLOC_000598	1191.51	-0.0825178	0.15821	-0.521571	0.601969	0.779674	Notsig
XLOC_000599	183.309	-1.30469	0.502207	-2.59792	0.00937894	0.0562733	Down
XLOC_000600	715.25	-0.0445649	0.11984	-0.37187	0.709989	0.84634	Notsig
XLOC_000601	689.923	-0.434934	0.249867	-1.74066	0.0817427	0.24266	Notsig
XLOC_000602	494.328	-0.591384	0.238761	-2.47688	0.0132535	0.0720156	Notsig
XLOC_000603	324.393	-0.316462	0.182132	-1.73754	0.0822919	0.243769	Notsig
XLOC_000604	122.984	1.28715	0.335237	3.83953	0.000123269	0.0022514	Up
XLOC_000605	5.83398	-6.0671	3.20568	-1.89261	0.0584101	0.194553	Notsig
XLOC_000606	1223.37	-0.0137909	0.169301	-0.0814576	0.935078	0.969669	Notsig
XLOC_000607	673	-0.350073	0.183208	-1.9108	0.0560309	0.189395	Notsig
XLOC_000608	1221.17	5.06853	1.70525	2.9723	NA	NA	Notsig
XLOC_000609	602.746	0.0769995	0.228077	0.337604	0.735662	0.862439	Notsig
XLOC_000610	76.0546	1.65441	0.550684	3.00429	0.00266201	0.0229563	Up
XLOC_000611	244.042	-0.507614	0.196485	-2.58348	0.00978101	0.0579056	Notsig
XLOC_000612	1127.18	-0.320728	0.185331	-1.73057	0.0835284	0.245982	Notsig
XLOC_000613	1254.44	0.593385	0.294484	2.015	0.0439047	0.162331	Notsig
XLOC_000614	2048.62	-0.522714	0.178608	-2.9266	0.00342692	0.0275204	Notsig
XLOC_000615	312.025	-4.73903	0.980388	-4.83384	1.33927e-06	6.33383e-05	Down
XLOC_000616	188.719	-0.319504	0.209047	-1.52839	0.126416	0.319311	Notsig
XLOC_000617	265.587	-1.0993	0.201947	-5.4435	5.22444e-08	4.31318e-06	Down
XLOC_000618	24.9315	1.23906	0.930677	1.33135	0.183074	0.399598	Notsig
XLOC_000619	172.833	0.28943	0.292055	0.991013	0.321679	0.555347	Notsig
XLOC_000620	5475.37	0.114524	0.0800938	1.42987	0.152753	0.359157	Notsig
XLOC_000621	1718.57	0.316679	0.169619	1.867	0.0619018	0.20201	Notsig
XLOC_000622	1467.72	-1.19946	0.356937	-3.36043	0.000778204	0.00925158	Down
XLOC_000623	141.13	0.488711	0.289311	1.68923	0.0911759	0.259705	Notsig
XLOC_000624	33.6755	-0.277613	0.459515	-0.604144	0.545748	0.739711	Notsig
XLOC_000625	563.994	0.13595	0.131017	1.03765	0.299433	0.533049	Notsig
XLOC_000626	21.304	1.14363	0.882432	1.29599	0.194978	0.415235	Notsig
XLOC_000627	26.0262	-1.21967	0.636111	-1.91738	0.0551899	0.18779	Notsig
XLOC_000628	5188.65	0.126254	0.110852	1.13894	0.254728	0.484344	Notsig
XLOC_000629	331.409	1.78404	0.35668	5.0018	5.67968e-07	3.16875e-05	Up
XLOC_000630	686.807	-0.11474	0.154833	-0.741055	0.45866	0.675544	Notsig
XLOC_000631	433.654	0.361196	0.180087	2.00567	0.0448913	0.16478	Notsig
XLOC_000632	216.074	-0.262875	0.25227	-1.04204	0.297395	0.530545	Notsig
XLOC_000633	1091.45	0.151619	0.146902	1.03211	0.302021	0.535714	Notsig
XLOC_000634	564.175	-0.150468	0.201662	-0.746139	0.455584	0.672527	Notsig
XLOC_000635	882.316	0.225723	0.168464	1.33989	0.180282	0.396379	Notsig
XLOC_000636	20.3597	-3.14712	1.133	-2.77769	0.00547475	0.0385758	Down
XLOC_000637	139.889	0.901708	0.494307	1.82418	0.0681241	0.215429	Notsig
XLOC_000638	143.609	3.89965	1.04001	3.74962	0.000177101	0.00300588	Up
XLOC_000639	392.666	-0.205127	0.214361	-0.956923	0.338606	0.57175	Notsig
XLOC_000640	241.383	-0.26566	0.21277	-1.24858	0.21182	0.435612	Notsig
XLOC_000641	253.393	-0.255261	0.257123	-0.992757	0.320828	0.554572	Notsig
XLOC_000642	565.632	0.403128	0.226164	1.78245	0.0746753	0.228719	Notsig
XLOC_000643	1076.75	-0.00292757	0.253875	-0.0115316	0.990799	0.996404	Notsig
XLOC_000644	124.092	-0.688669	0.340363	-2.02334	0.0430384	0.160349	Notsig
XLOC_000645	3.03091	-5.11916	3.7485	-1.36566	0.172046	0.385149	Notsig
XLOC_000646	141.661	-4.97621	0.894776	-5.56141	2.6761e-08	2.43448e-06	Down
XLOC_000647	4.02814	5.36126	2.48611	2.15649	0.0310456	0.129349	Up
XLOC_000648	214.109	-0.193943	0.633345	-0.30622	0.759438	0.875897	Notsig
XLOC_000649	55.9123	-3.26132	0.838107	-3.89129	9.97136e-05	0.00192007	Down
XLOC_000650	1346.21	-0.557284	0.118495	-4.70303	2.56332e-06	0.000108637	Notsig
XLOC_000651	1275.54	-0.236974	0.212815	-1.11352	0.265485	0.496705	Notsig
XLOC_000652	922.969	-0.0196966	0.173001	-0.113852	0.909355	0.95694	Notsig
XLOC_000653	20.756	2.05633	0.805814	2.55186	0.0107149	0.0619079	Up
XLOC_000654	1666.72	0.189917	0.165067	1.15054	0.24992	0.479479	Notsig
XLOC_000655	315.127	-0.0105882	0.286735	-0.0369267	0.970543	0.986646	Notsig
XLOC_000656	19.1609	-2.71467	1.15274	-2.35497	0.0185241	0.0909643	Down
XLOC_000657	3047.45	-0.0400903	0.181771	-0.220554	0.825439	0.914505	Notsig
XLOC_000658	92.3514	-1.77177	0.437038	-4.05405	5.03388e-05	0.00113401	Down
XLOC_000659	40.8318	1.82881	0.606735	3.01418	0.00257673	0.0224335	Up
XLOC_000660	249.213	0.119043	0.496337	0.239843	0.810452	0.905026	Notsig
XLOC_000661	3.94732	0.00483354	1.84114	0.0026253	0.997905	0.999021	Notsig
XLOC_000662	103.729	-0.281577	0.391908	-0.718476	0.472464	0.685977	Notsig
XLOC_000663	7.38527	-0.111033	1.35025	-0.0822316	0.934463	0.969509	Notsig
XLOC_000664	88.5185	-0.525838	0.704764	-0.74612	0.455595	0.672527	Notsig
XLOC_000665	118.694	-0.119095	0.331379	-0.359392	0.719302	0.852573	Notsig
XLOC_000666	9454.56	5.754	1.03632	5.55232	2.81896e-08	2.54018e-06	Up
XLOC_000667	11357	-0.173905	0.231019	-0.752774	0.451586	0.669445	Notsig
XLOC_000668	1297	0.233695	0.205274	1.13845	0.254931	0.484485	Notsig
XLOC_000669	826.981	-1.03274	0.523039	-1.97449	0.0483262	0.172814	Down
XLOC_000670	214.127	-0.0291159	0.203016	-0.143417	0.885961	0.944203	Notsig
XLOC_000671	671.2	0.168949	0.128732	1.31241	0.189381	0.408136	Notsig
XLOC_000672	1374.53	0.726469	0.18873	3.84925	0.000118478	0.00218909	Notsig
XLOC_000673	140.476	-2.16405	0.518509	-4.17361	2.99817e-05	0.000751358	Down
XLOC_000674	8440.4	0.134084	0.115187	1.16406	0.244401	0.473793	Notsig
XLOC_000675	159.104	-2.67483	0.749513	-3.56875	0.000358683	0.00515369	Down
XLOC_000676	73.9053	-0.296585	0.332138	-0.892957	0.37188	0.602641	Notsig
XLOC_000677	1466.93	-0.337057	0.18635	-1.80873	0.0704922	0.220283	Notsig
XLOC_000678	1.54354	3.9783	2.90265	1.37058	0.170507	0.383112	Notsig
XLOC_000679	2.7781	4.82499	3.67874	1.31159	0.189659	0.408537	Notsig
XLOC_000680	484.269	0.102733	0.292607	0.351095	0.725517	0.856187	Notsig
XLOC_000681	338.671	-0.175683	0.357815	-0.490988	0.623435	0.793647	Notsig
XLOC_000682	1032.44	0.107439	0.142868	0.752013	0.452043	0.669637	Notsig
XLOC_000683	840.263	-0.322229	0.25991	-1.23977	0.21506	0.439236	Notsig
XLOC_000684	135.46	-4.85808	1.15064	-4.22209	2.42051e-05	0.000638072	Down
XLOC_000685	2595.87	-0.474591	0.212384	-2.23459	0.0254445	0.11296	Notsig
XLOC_000686	11.4075	0.48538	1.24783	0.38898	0.697291	0.838801	Notsig
XLOC_000687	4900.73	0.445206	0.29554	1.50641	0.131961	0.328074	Notsig
XLOC_000688	187.844	-5.41029	1.00214	-5.39873	6.71136e-08	5.31053e-06	Down
XLOC_000689	107.696	-2.45777	0.7537	-3.26094	0.00111042	0.0121436	Down
XLOC_000690	469.636	-0.782819	0.242192	-3.23222	0.0012283	0.0130336	Notsig
XLOC_000691	188.426	-0.0803499	0.309252	-0.25982	0.795002	0.89551	Notsig
XLOC_000692	198.682	0.333232	0.280615	1.1875	0.235029	0.462787	Notsig
XLOC_000693	264.16	0.202696	0.289819	0.699389	0.484309	0.695225	Notsig
XLOC_000694	14.9011	-0.0264084	0.71489	-0.0369405	0.970532	0.986646	Notsig
XLOC_000695	307.459	0.111863	0.226923	0.492955	0.622045	0.792856	Notsig
XLOC_000696	252.539	-0.573496	2.41216	-0.237752	NA	NA	Notsig
XLOC_000697	59.8275	0.25875	0.319955	0.808707	0.418684	0.642186	Notsig
XLOC_000698	272.623	-4.61211	0.903376	-5.10541	3.30071e-07	2.04522e-05	Down
XLOC_000699	1456.56	0.149262	0.110219	1.35423	0.175664	0.39024	Notsig
XLOC_000700	762.606	-0.107553	0.200166	-0.537318	0.591048	0.772691	Notsig
XLOC_000701	1766.63	0.200791	0.157335	1.2762	0.201886	0.423691	Notsig
XLOC_000702	365.866	-2.04881	0.705934	-2.90227	0.0037047	0.029038	Down
XLOC_000703	767.911	0.0945812	0.230913	0.409597	0.682102	0.829505	Notsig
XLOC_000704	1118.73	0.171347	0.266025	0.644101	0.51951	0.720623	Notsig
XLOC_000705	717.869	-0.120344	0.126167	-0.953846	0.340162	0.573224	Notsig
XLOC_000706	2621.04	0.279599	0.0922991	3.02927	0.00245144	0.0216458	Notsig
XLOC_000707	77.3319	8.65898	1.43052	6.05302	1.42151e-09	1.97421e-07	Up
XLOC_000708	1332.4	0.159773	0.134503	1.18788	0.234882	0.46259	Notsig
XLOC_000709	27.1114	-4.00213	1.54112	-2.5969	0.00940685	0.0563681	Down
XLOC_000710	31.3297	-0.37384	1.15219	-0.32446	0.74559	0.868846	Notsig
XLOC_000711	98.6546	0.598863	1.01975	0.587263	NA	NA	Notsig
XLOC_000712	249.366	-4.75379	1.72626	-2.7538	0.00589072	0.0406838	Down
XLOC_000713	0.461981	-2.42963	4.00703	-0.606343	0.544287	0.738793	Notsig
XLOC_000714	25969.1	-0.735417	0.291163	-2.5258	0.0115437	0.0653737	Notsig
XLOC_000715	293.251	-3.7098	0.895743	-4.14159	3.44911e-05	0.000842804	Down
XLOC_000716	127.48	-0.714238	0.603867	-1.18277	0.236899	0.464864	Notsig
XLOC_000717	1392.14	-0.182175	0.180398	-1.00985	0.312567	0.545841	Notsig
XLOC_000718	875.723	0.00613916	0.160596	0.0382273	0.969506	0.986398	Notsig
XLOC_000719	465.866	0.416371	0.201159	2.06987	0.038465	0.148988	Notsig
XLOC_000720	52.7337	0.211564	0.459994	0.459928	0.645568	0.807969	Notsig
XLOC_000721	75.1322	-1.25931	0.400072	-3.1477	0.0016456	0.0160903	Down
XLOC_000722	24.9294	-1.25084	0.52834	-2.36749	0.0179091	0.0887069	Down
XLOC_000723	78.1156	0.663459	0.503412	1.31793	0.187529	0.405784	Notsig
XLOC_000724	4.75176	1.03148	1.34601	0.766322	0.443485	0.663045	Notsig
XLOC_000725	3623.98	-0.0528339	0.156263	-0.338109	0.735281	0.862168	Notsig
XLOC_000726	933.684	0.201333	0.180515	1.11533	0.26471	0.495929	Notsig
XLOC_000727	1671.61	0.18997	0.151346	1.2552	0.209407	0.432392	Notsig
XLOC_000728	647.538	-5.71741e-05	0.115868	-0.000493443	0.999606	0.999775	Notsig
XLOC_000729	2002.5	0.213316	0.0992529	2.14922	0.0316172	0.130852	Notsig
XLOC_000730	1130.63	-1.24185	0.357326	-3.47539	0.000510117	0.00676879	Down
XLOC_000731	2.21046	0.885051	3.25227	0.272133	0.78552	0.889925	Notsig
XLOC_000732	16.899	-1.85749	0.920137	-2.01871	0.0435169	0.161375	Down
XLOC_000733	1692.65	-0.133502	0.122694	-1.08809	0.276556	0.508911	Notsig
XLOC_000734	1018.44	-0.28385	0.120565	-2.35433	0.0185561	0.0910591	Notsig
XLOC_000735	71.9499	-1.18319	0.681358	-1.73652	0.0824723	0.244076	Notsig
XLOC_000736	2126.5	-1.1292	0.353659	-3.19289	0.00140855	0.0143646	Down
XLOC_000737	1100.37	0.650785	0.363086	1.79237	0.0730732	0.225817	Notsig
XLOC_000738	1541.45	-3.57004	0.778241	-4.58732	4.48977e-06	0.000169643	Down
XLOC_000739	923.576	-0.0624033	0.198314	-0.314669	0.753013	0.872716	Notsig
XLOC_000740	119.582	-0.111644	0.350088	-0.318902	0.749801	0.871045	Notsig
XLOC_000741	4209.99	-0.102723	0.324461	-0.316595	0.751551	0.871895	Notsig
XLOC_000742	15.0174	0.198403	1.04374	0.19009	0.849239	0.925367	Notsig
XLOC_000743	85.7145	1.22526	0.917469	1.33548	0.18172	0.398101	Notsig
XLOC_000744	386.763	-0.0997819	0.179088	-0.557166	0.577414	0.763081	Notsig
XLOC_000745	280.472	0.220216	0.191886	1.14764	0.251117	0.480484	Notsig
XLOC_000746	681.39	0.258298	0.239803	1.07712	0.281426	0.514121	Notsig
XLOC_000747	5179.72	0.115489	0.134743	0.857104	0.391387	0.620395	Notsig
XLOC_000748	2201.78	-0.099576	0.168396	-0.591319	0.554307	0.74561	Notsig
XLOC_000749	25.1317	0.970807	0.566443	1.71386	0.0865536	0.251422	Notsig
XLOC_000750	25.4691	1.04295	0.60097	1.73545	0.0826617	0.244409	Notsig
XLOC_000751	48.129	0.492409	0.467891	1.0524	0.292615	0.525656	Notsig
XLOC_000752	125.619	-0.323683	0.263062	-1.23045	0.21853	0.443692	Notsig
XLOC_000753	271.395	-0.340131	0.171892	-1.97875	0.0478442	0.171713	Notsig
XLOC_000754	1117.86	1.94001	0.449213	4.31868	1.56969e-05	0.000457531	Up
XLOC_000755	523.971	1.32608	0.880992	1.50521	0.132269	0.328283	Notsig
XLOC_000756	1069.02	-1.79107	0.344883	-5.19327	2.06635e-07	1.37588e-05	Down
XLOC_000757	15.5589	-6.5993	3.25916	-2.02485	NA	NA	Notsig
XLOC_000758	168.756	0.675792	0.385909	1.75117	0.0799166	0.238739	Notsig
XLOC_000759	346.038	0.0909886	0.254395	0.357666	0.720593	0.853265	Notsig
XLOC_000760	525.885	0.0464212	0.255343	0.1818	0.85574	0.928767	Notsig
XLOC_000761	4.94413	0.364282	1.20792	0.301577	0.762974	0.877908	Notsig
XLOC_000762	36.4096	-0.197004	0.469333	-0.419753	0.674666	0.825417	Notsig
XLOC_000763	260.663	-0.529721	0.437153	-1.21175	0.225608	0.452181	Notsig
XLOC_000764	77.2628	1.05754	1.5292	0.69156	NA	NA	Notsig
XLOC_000765	291.99	-1.01271	0.387808	-2.61137	0.00901801	0.0548317	Down
XLOC_000766	196.525	0.0845267	0.187118	0.45173	0.651463	0.811736	Notsig
XLOC_000767	211.128	-1.21998	0.203047	-6.00835	1.87416e-09	2.46707e-07	Down
XLOC_000769	65.5754	1.84006	0.696304	2.64262	0.00822677	0.0514641	Up
XLOC_000770	53.5046	-2.36223	0.727008	-3.24925	0.00115708	0.012515	Down
XLOC_000771	654.957	0.0492904	0.11161	0.441631	0.658756	0.816159	Notsig
XLOC_000772	284.263	-0.41876	0.201365	-2.0796	0.037562	0.14686	Notsig
XLOC_000773	892.252	-0.0585985	0.132775	-0.441337	0.658969	0.816246	Notsig
XLOC_000774	1473.29	0.302474	0.235128	1.28642	0.198297	0.419439	Notsig
XLOC_000775	280.33	-0.425937	0.216691	-1.96564	0.0493398	0.174862	Notsig
XLOC_000776	457.389	-0.0159858	0.180034	-0.088793	0.929246	0.967134	Notsig
XLOC_000777	3559.27	0.028837	0.134267	0.214774	0.829944	0.916297	Notsig
XLOC_000778	102.107	-0.420861	0.459664	-0.915585	0.359885	0.592241	Notsig
XLOC_000779	42.9522	-0.773475	0.700025	-1.10493	0.269192	0.500455	Notsig
XLOC_000780	80.3074	0.0888914	0.682727	0.1302	0.896408	0.949773	Notsig
XLOC_000781	356.18	-3.32551	0.584804	-5.68654	1.29638e-08	1.34171e-06	Down
XLOC_000782	424.762	1.36685	0.457428	2.98812	0.00280695	0.0238278	Up
XLOC_000783	2712.98	-0.106289	0.151498	-0.701586	0.482938	0.693954	Notsig
XLOC_000784	135.564	0.32741	0.256668	1.27562	0.202092	0.423972	Notsig
XLOC_000785	556.763	0.699737	0.635392	1.10127	0.27078	0.502424	Notsig
XLOC_000786	980.296	-0.661687	0.301848	-2.19212	0.0283707	0.121574	Notsig
XLOC_000787	126.08	0.731317	0.33378	2.19102	0.0284506	0.121752	Notsig
XLOC_000788	8373.9	0.231156	0.167991	1.376	0.168821	0.380602	Notsig
XLOC_000789	2889.09	0.0394719	0.0924006	0.427183	0.669246	0.822487	Notsig
XLOC_000790	131.852	0.0930043	0.294545	0.315756	0.752188	0.872255	Notsig
XLOC_000791	193.609	-0.0242149	0.273003	-0.0886981	0.929322	0.967134	Notsig
XLOC_000792	4380.13	-0.383864	0.173688	-2.21008	0.0270996	0.118039	Notsig
XLOC_000793	1037.17	-0.317563	0.136024	-2.33462	0.0195635	0.0940505	Notsig
XLOC_000794	1964.43	-0.100952	0.16507	-0.611573	0.54082	0.736205	Notsig
XLOC_000795	1011.99	0.0688171	0.16174	0.425479	0.670488	0.823196	Notsig
XLOC_000796	85.1195	0.769797	0.956225	0.805037	0.420798	0.64413	Notsig
XLOC_000797	277.86	-1.17147	1.2007	-0.975658	NA	NA	Notsig
XLOC_000798	369.23	-0.00126846	0.181928	-0.00697233	0.994437	0.997755	Notsig
XLOC_000799	41.7482	-0.979973	0.609835	-1.60695	0.108066	0.288982	Notsig
XLOC_000800	45.7648	-1.1374	0.562258	-2.02292	0.0430819	0.160427	Down
XLOC_000801	610.08	-0.132771	0.139279	-0.953271	0.340453	0.573423	Notsig
XLOC_000802	889.168	-0.802808	0.286502	-2.8021	0.00507712	0.0365863	Notsig
XLOC_000803	360.977	1.21548	0.676015	1.79801	0.0721748	0.223925	Notsig
XLOC_000804	120.07	0.247376	0.418641	0.590903	0.554585	0.745704	Notsig
XLOC_000805	277.201	-0.15795	0.283741	-0.556671	0.577752	0.763309	Notsig
XLOC_000806	1694.27	0.352748	0.117526	3.00144	0.00268709	0.0231203	Notsig
XLOC_000807	1105.25	-0.0586235	0.183981	-0.31864	0.75	0.871132	Notsig
XLOC_000808	19.6072	-1.63602	1.08757	-1.50428	0.132508	0.328549	Notsig
XLOC_000809	634.579	-0.410784	0.177867	-2.30951	0.0209154	0.0985077	Notsig
XLOC_000810	3034.1	0.220659	0.134526	1.64027	0.100948	0.277055	Notsig
XLOC_000811	1644.27	0.128603	0.143912	0.893627	0.371522	0.60223	Notsig
XLOC_000812	717.151	-0.328861	0.173089	-1.89995	0.0574392	0.192516	Notsig
XLOC_000813	77.3642	-0.318435	0.385668	-0.825671	0.408991	0.634109	Notsig
XLOC_000814	719.369	0.357083	0.199828	1.78695	0.0739448	0.227366	Notsig
XLOC_000815	214.995	-0.0267969	0.319873	-0.0837736	0.933236	0.968955	Notsig
XLOC_000816	10.0646	-0.463428	1.04695	-0.442644	0.658023	0.815641	Notsig
XLOC_000817	12.5742	0.81675	1.81298	0.450502	0.652349	0.812035	Notsig
XLOC_000818	47.658	-1.05583	0.790998	-1.33481	0.181938	0.398365	Notsig
XLOC_000819	71.5062	-1.01001	0.682744	-1.47934	0.139049	0.338932	Notsig
XLOC_000820	382.016	-0.715888	0.253361	-2.82557	0.00471972	0.0346489	Notsig
XLOC_000821	1253.8	-0.740544	0.278992	-2.65436	0.007946	0.0501608	Notsig
XLOC_000822	1722.79	-0.318964	0.211448	-1.50848	0.131432	0.327213	Notsig
XLOC_000823	894.402	0.262279	0.153795	1.70538	0.0881239	0.254192	Notsig
XLOC_000824	144.05	-0.0186249	0.377905	-0.0492848	0.960692	0.983097	Notsig
XLOC_000825	74.1442	-4.38756	1.17767	-3.72564	0.000194822	0.00321313	Down
XLOC_000826	5.67061	-0.171639	1.25622	-0.136631	0.891322	0.946703	Notsig
XLOC_000827	1539.49	-0.131947	0.170712	-0.772921	0.439569	0.659659	Notsig
XLOC_000828	134.764	-3.81214	1.19954	-3.178	0.00148295	0.014879	Down
XLOC_000829	496.518	-0.227892	0.204084	-1.11666	0.264141	0.495209	Notsig
XLOC_000830	263.777	0.0583556	0.273483	0.213379	0.831032	0.916789	Notsig
XLOC_000831	510.328	-8.61704	2.04098	-4.222	2.42139e-05	0.000638072	Down
XLOC_000832	143.222	-1.92104	0.715346	-2.68546	0.00724295	0.0472566	Down
XLOC_000833	431.835	-0.0805474	0.427127	-0.18858	0.850422	0.92588	Notsig
XLOC_000834	388.356	-0.528984	0.174756	-3.027	0.00246998	0.0217829	Notsig
XLOC_000835	12053.8	0.00194052	0.197871	0.009807	0.992175	0.996957	Notsig
XLOC_000836	297.698	0.407246	0.271512	1.49992	0.133635	0.330129	Notsig
XLOC_000837	23.4699	-2.53067	1.7184	-1.47269	0.140833	0.341764	Notsig
XLOC_000838	277.903	-0.402564	0.250138	-1.60937	0.107537	0.288168	Notsig
XLOC_000839	107.856	0.611836	0.329474	1.85701	0.0633104	0.205274	Notsig
XLOC_000840	48.7923	0.38704	0.62605	0.618225	0.536427	0.732919	Notsig
XLOC_000841	2236.92	0.341235	0.112173	3.04205	0.00234976	0.0209757	Notsig
XLOC_000842	14.9803	1.07559	0.684462	1.57144	0.116079	0.302151	Notsig
XLOC_000843	973.939	0.159384	0.178301	0.8939	0.371375	0.6022	Notsig
XLOC_000844	51.6806	-0.0695089	0.44483	-0.15626	0.875828	0.938892	Notsig
XLOC_000845	35.4072	-2.58391	0.92803	-2.7843	0.00536437	0.0379949	Down
XLOC_000846	902.022	0.0871545	0.158906	0.548466	0.583372	0.767349	Notsig
XLOC_000847	1499.57	-0.540724	0.301685	-1.79235	0.0730774	0.225817	Notsig
XLOC_000848	52.6307	-1.26051	0.538601	-2.34035	0.0192657	0.0931649	Down
XLOC_000849	514.17	-0.548197	0.239136	-2.29241	0.0218819	0.101754	Notsig
XLOC_000850	654.278	0.137366	0.220767	0.622223	0.533795	0.731207	Notsig
XLOC_000851	90.7329	-0.690738	0.44338	-1.55789	0.119259	0.306995	Notsig
XLOC_000852	403.305	0.121731	0.232442	0.523702	0.600486	0.778828	Notsig
XLOC_000853	150.956	-0.901225	0.382507	-2.3561	0.018468	0.0907828	Notsig
XLOC_000854	3465.05	0.159316	0.128007	1.24459	0.213282	0.437206	Notsig
XLOC_000855	215.005	-1.44362	0.554976	-2.60123	0.0092891	0.0560839	Down
XLOC_000856	455.983	-0.373565	0.182733	-2.04432	0.0409221	0.155362	Notsig
XLOC_000857	1637.7	-7.18613	1.97305	-3.64214	0.000270385	0.00411483	Down
XLOC_000858	930.432	-0.185388	0.189561	-0.977986	0.328081	0.561613	Notsig
XLOC_000859	1980.92	-0.147177	0.100942	-1.45804	0.14483	0.347331	Notsig
XLOC_000860	280.568	0.116069	0.21033	0.551844	0.581055	0.76581	Notsig
XLOC_000861	540.29	0.357361	0.226727	1.57617	0.114987	0.30032	Notsig
XLOC_000862	2214.81	0.238321	0.148831	1.60129	0.109313	0.291144	Notsig
XLOC_000863	264.554	-0.935235	0.191504	-4.88362	1.04155e-06	5.1385e-05	Notsig
XLOC_000864	3723.98	0.822944	0.317647	2.59075	0.00957666	0.057003	Notsig
XLOC_000865	469.402	0.314674	0.267774	1.17515	0.239936	0.467978	Notsig
XLOC_000866	1356.93	-0.133714	0.19535	-0.684481	0.493672	0.702208	Notsig
XLOC_000867	246.57	1.24539	0.379996	3.27737	0.00104779	0.0116233	Up
XLOC_000868	1251.86	-0.157906	0.1825	-0.865239	0.386907	0.616558	Notsig
XLOC_000869	195.21	0.312817	0.381908	0.81909	0.412735	0.636838	Notsig
XLOC_000870	805.446	0.896051	0.236118	3.79493	0.000147686	0.00259609	Notsig
XLOC_000871	150.08	0.0181567	0.278486	0.0651981	0.948016	0.976229	Notsig
XLOC_000872	137.415	-0.954845	0.72184	-1.32279	0.185904	0.403613	Notsig
XLOC_000873	58.2454	-0.0833713	0.486406	-0.171403	0.863907	0.933205	Notsig
XLOC_000874	25.6869	-0.181883	0.748146	-0.243112	0.807919	0.903681	Notsig
XLOC_000875	80.831	0.459278	0.373823	1.2286	0.219223	0.444359	Notsig
XLOC_000876	2410.69	0.124056	0.0922334	1.34502	0.178619	0.394058	Notsig
XLOC_000877	150.612	-0.472929	0.414393	-1.14126	0.253763	0.483185	Notsig
XLOC_000878	2783.27	0.11572	0.102679	1.127	0.259743	0.490097	Notsig
XLOC_000879	897.907	-0.0598166	0.191518	-0.312328	0.754791	0.873809	Notsig
XLOC_000880	1033.02	0.674227	0.218616	3.08407	0.00204187	0.0189493	Notsig
XLOC_000881	265.068	-0.324175	0.192839	-1.68106	0.0927512	0.262528	Notsig
XLOC_000882	1876.6	0.478126	0.183466	2.60608	0.00915853	0.0555678	Notsig
XLOC_000883	1628.03	0.706254	0.171121	4.12722	3.67168e-05	0.000885076	Notsig
XLOC_000884	1514.28	-0.300083	0.126045	-2.38077	0.0172767	0.0866563	Notsig
XLOC_000885	528.214	0.331446	0.181172	1.82945	0.067332	0.213828	Notsig
XLOC_000886	169.66	0.503083	0.258731	1.94442	0.0518444	0.180422	Notsig
XLOC_000887	559.606	0.0916065	0.221634	0.413324	0.679369	0.827838	Notsig
XLOC_000888	421.886	0.39292	0.181511	2.16471	0.0304098	0.127481	Notsig
XLOC_000889	13.813	-0.537382	1.22689	-0.438002	0.661385	0.81745	Notsig
XLOC_000890	791.282	-0.649162	0.13946	-4.65483	3.24241e-06	0.000130084	Notsig
XLOC_000891	34.23	0.257055	0.532624	0.48262	0.629365	0.797468	Notsig
XLOC_000892	68.6977	-0.99499	0.475691	-2.09167	0.036468	0.143506	Notsig
XLOC_000893	346.933	-0.061397	0.476837	-0.128759	0.897548	0.950534	Notsig
XLOC_000894	203.19	-0.268688	0.723886	-0.371174	0.710508	0.846372	Notsig
XLOC_000895	191.443	-0.591161	0.723042	-0.817603	0.413584	0.637906	Notsig
XLOC_000896	5356.17	-0.130276	0.182584	-0.713515	0.475527	0.688042	Notsig
XLOC_000897	143.03	-0.136893	0.255466	-0.535855	0.592059	0.773294	Notsig
XLOC_000898	609.06	-1.12434	0.498795	-2.25411	0.024189	0.109174	Down
XLOC_000899	61.9764	0.117685	0.534383	0.220226	0.825696	0.914563	Notsig
XLOC_000900	1507.27	-0.0988502	0.180484	-0.547694	0.583902	0.767847	Notsig
XLOC_000901	365.473	-0.269391	0.312106	-0.86314	0.388061	0.617406	Notsig
XLOC_000902	57.2135	-1.1143	0.497883	-2.23808	0.0252156	0.112316	Down
XLOC_000903	115.962	2.13125	0.725767	2.93655	0.00331886	0.0268942	Up
XLOC_000904	36.5024	1.83187	0.989626	1.85108	0.0641586	0.207341	Notsig
XLOC_000905	841.617	-0.0178955	0.160145	-0.111745	0.911026	0.958047	Notsig
XLOC_000906	204.755	-0.00497079	0.319247	-0.0155704	0.987577	0.994997	Notsig
XLOC_000907	489.143	-0.270218	0.168883	-1.60003	0.109593	0.291699	Notsig
XLOC_000908	360.549	0.338612	0.156015	2.17038	0.029978	0.1262	Notsig
XLOC_000909	850.176	1.4766	0.323768	4.56067	5.09897e-06	0.000188668	Up
XLOC_000910	19.5379	-0.157078	0.815312	-0.19266	0.847225	0.924478	Notsig
XLOC_000911	950.724	0.0290728	0.190494	0.152617	0.8787	0.940129	Notsig
XLOC_000912	521.877	0.257799	0.196957	1.30891	0.190565	0.409654	Notsig
XLOC_000913	868.018	0.84104	0.347663	2.41912	0.015558	0.0805392	Notsig
XLOC_000914	39.8907	-2.67945	1.61345	-1.66069	0.0967748	0.269713	Notsig
XLOC_000915	39.0627	-2.31524	1.10518	-2.0949	0.0361802	0.142668	Down
XLOC_000916	289.106	0.459552	0.255351	1.79969	0.0719102	0.223322	Notsig
XLOC_000917	1184.83	0.412408	0.37824	1.09034	0.275565	0.507906	Notsig
XLOC_000918	1180.61	-0.15074	0.300889	-0.500983	0.616383	0.789107	Notsig
XLOC_000919	1370.97	-0.139117	0.161548	-0.861147	0.389157	0.618414	Notsig
XLOC_000920	47.1875	-1.85277	0.527775	-3.51053	0.000447211	0.00609926	Down
XLOC_000921	965.63	0.366892	0.560792	0.65424	0.512957	0.71616	Notsig
XLOC_000922	357.602	0.0197122	0.162011	0.121672	0.903159	0.953617	Notsig
XLOC_000923	40.727	0.29004	0.431603	0.672008	0.501579	0.707911	Notsig
XLOC_000924	214.153	0.00638294	0.200383	0.0318537	0.974589	0.988721	Notsig
XLOC_000925	4401.84	-0.27564	0.12517	-2.20213	0.0276563	0.119607	Notsig
XLOC_000926	98.3777	-0.601561	0.33912	-1.77389	0.0760818	0.231283	Notsig
XLOC_000927	20034.1	-0.211331	0.100067	-2.11189	0.0346958	0.13873	Notsig
XLOC_000928	1700.33	0.174767	0.109506	1.59595	0.110499	0.293129	Notsig
XLOC_000929	5372.24	-0.270632	0.143387	-1.88743	0.0591027	0.196082	Notsig
XLOC_000930	418.113	0.135279	0.211448	0.639775	0.522319	0.722625	Notsig
XLOC_000931	675.98	-0.229337	0.177949	-1.28878	0.197474	0.418336	Notsig
XLOC_000932	1317.54	1.24488	0.434726	2.8636	0.00418863	0.0317622	Up
XLOC_000933	71.4089	-0.658321	0.497447	-1.3234	0.185703	0.403484	Notsig
XLOC_000934	35.333	-1.09124	1.0361	-1.05321	0.292243	0.525394	Notsig
XLOC_000935	2506.33	0.0932144	0.122737	0.759467	0.447574	0.666056	Notsig
XLOC_000936	1424.63	-0.209657	0.291436	-0.719393	0.471899	0.685471	Notsig
XLOC_000937	591.069	-0.491359	0.236998	-2.07326	0.0381477	0.148273	Notsig
XLOC_000938	5286.99	0.183021	0.144821	1.26378	0.206309	0.428973	Notsig
XLOC_000939	1415.45	0.181326	0.153559	1.18083	0.237672	0.465708	Notsig
XLOC_000940	35.5985	4.10433	0.746195	5.50035	3.79029e-08	3.311e-06	Up
XLOC_000941	6.02291	-2.40693	1.13542	-2.11986	0.0340177	0.136842	Down
XLOC_000942	24.6231	-0.547649	0.91067	-0.60137	0.547594	0.741082	Notsig
XLOC_000943	110.305	-1.72549	0.897684	-1.92216	0.0545857	0.186423	Notsig
XLOC_000944	67.986	-1.86957	1.07533	-1.73861	0.082104	0.243339	Notsig
XLOC_000945	36.6643	-1.0093	1.20732	-0.835988	0.403162	0.629444	Notsig
XLOC_000946	20.8666	-0.584284	1.03072	-0.566872	0.570801	0.758492	Notsig
XLOC_000947	6.73485	1.23193	1.25743	0.979724	0.327222	0.56072	Notsig
XLOC_000948	4.92739	1.99512	1.88136	1.06047	0.288931	0.521735	Notsig
XLOC_000949	1350.78	-0.0973484	0.12123	-0.803006	0.421971	0.645027	Notsig
XLOC_000950	45.1035	0.21679	0.526591	0.411687	0.680569	0.828651	Notsig
XLOC_000951	894.311	-0.194269	0.232799	-0.834491	0.404004	0.630021	Notsig
XLOC_000952	1145.58	0.269539	0.189132	1.42514	0.154118	0.360879	Notsig
XLOC_000953	1407.47	-0.0821416	0.21476	-0.38248	0.702105	0.84133	Notsig
XLOC_000954	61.8707	-0.249322	0.421114	-0.592053	0.553815	0.745299	Notsig
XLOC_000955	88.0835	0.0539466	0.426902	0.126368	0.899441	0.951585	Notsig
XLOC_000956	44.5738	-0.735258	0.764991	-0.961133	0.336485	0.569751	Notsig
XLOC_000957	32.3312	0.367269	0.642199	0.571893	0.567394	0.755811	Notsig
XLOC_000958	5362.13	-0.202222	0.104703	-1.93139	0.0534349	0.183922	Notsig
XLOC_000959	3787.89	0.427639	0.107412	3.98132	6.8535e-05	0.00144055	Notsig
XLOC_000960	2644.68	0.335345	0.105525	3.17787	0.00148361	0.0148804	Notsig
XLOC_000961	1145.24	0.160644	0.145922	1.10089	0.270943	0.502561	Notsig
XLOC_000962	131.336	-1.59413	0.31876	-5.00103	5.70261e-07	3.17534e-05	Down
XLOC_000963	1021.76	-0.0364674	0.191795	-0.190137	0.849202	0.925367	Notsig
XLOC_000964	855.187	-0.264864	0.124359	-2.12984	0.033185	0.134764	Notsig
XLOC_000965	33.573	-1.21083	0.488575	-2.47828	0.0132016	0.0718429	Down
XLOC_000966	1188.94	-0.534434	0.136749	-3.90814	9.30111e-05	0.00181977	Notsig
XLOC_000967	407.892	0.142544	0.190932	0.746572	0.455322	0.672367	Notsig
XLOC_000968	751.79	0.195609	0.168776	1.15898	0.246463	0.475567	Notsig
XLOC_000969	41.0049	-0.0612651	0.572504	-0.107013	0.914779	0.960017	Notsig
XLOC_000970	9.00173	-0.264016	1.01934	-0.259006	0.795631	0.895971	Notsig
XLOC_000971	22.7372	-1.04823	0.80621	-1.30019	0.193534	0.413053	Notsig
XLOC_000972	149.071	0.020878	0.313205	0.0666593	0.946853	0.97565	Notsig
XLOC_000973	769.247	0.878354	0.358274	2.45163	0.0142212	0.0754319	Notsig
XLOC_000974	847.995	-0.186251	0.147173	-1.26552	0.205685	0.428393	Notsig
XLOC_000975	6.19495	-1.74902	1.34991	-1.29566	0.195093	0.415391	Notsig
XLOC_000976	408.29	-0.303887	0.406503	-0.747564	0.454723	0.671935	Notsig
XLOC_000977	232.303	-0.216937	0.265474	-0.817168	0.413832	0.638117	Notsig
XLOC_000978	371.499	-2.26447	0.50949	-4.44459	8.80596e-06	0.000287477	Down
XLOC_000979	611.785	-1.15227	0.423984	-2.71771	0.00657351	0.0440676	Down
XLOC_000980	761.789	0.171418	0.27299	0.627926	0.530053	0.728421	Notsig
XLOC_000981	86.4413	0.160649	0.353404	0.454575	0.649415	0.810421	Notsig
XLOC_000982	246.415	1.09126	1.2979	0.840783	0.40047	0.626989	Notsig
XLOC_000983	17.6018	1.6089	1.19237	1.34933	0.17723	0.392459	Notsig
XLOC_000984	2818.6	0.138561	0.137219	1.00978	0.3126	0.545841	Notsig
XLOC_000985	25.3827	-0.312818	0.831992	-0.375987	0.706927	0.844487	Notsig
XLOC_000986	67.7932	-2.22458	1.08859	-2.04353	0.0409998	0.155595	Down
XLOC_000987	4578.7	0.0571015	0.165042	0.345981	0.729357	0.858641	Notsig
XLOC_000988	248.858	0.498201	0.209333	2.37995	0.0173151	0.0867714	Notsig
XLOC_000989	322.929	-0.964209	0.35639	-2.70549	0.00682037	0.0452448	Notsig
XLOC_000990	183.267	-0.923009	0.255288	-3.61556	0.000299696	0.00446573	Notsig
XLOC_000991	226.716	-1.17761	0.46471	-2.53408	0.0112744	0.0642439	Down
XLOC_000992	87.4689	-0.225435	0.354407	-0.636092	0.524716	0.724818	Notsig
XLOC_000993	710.113	0.0556479	0.171436	0.3246	0.745484	0.868846	Notsig
XLOC_000994	4833.97	-0.0034395	0.150242	-0.0228931	0.981736	0.992226	Notsig
XLOC_000995	781.761	0.235718	0.129588	1.81898	0.0689151	0.217209	Notsig
XLOC_000996	9849.51	0.181111	0.134799	1.34357	0.179088	0.394666	Notsig
XLOC_000997	621.1	-0.385047	0.201501	-1.91089	0.0560182	0.189395	Notsig
XLOC_000998	887.434	-0.160997	0.380621	-0.422985	0.672306	0.824309	Notsig
XLOC_000999	9.78098	-1.55203	1.05369	-1.47295	0.140764	0.341683	Notsig
XLOC_001000	125.342	-0.72756	0.268232	-2.71243	0.00667915	0.0445355	Notsig
XLOC_001001	4.29996	-0.767086	2.21467	-0.346367	0.729067	0.858442	Notsig
XLOC_001002	221.792	0.31167	0.345879	0.901095	0.367538	0.598834	Notsig
XLOC_001004	114.162	-0.387138	0.33445	-1.15754	0.247054	0.47609	Notsig
XLOC_001005	85.1922	-0.809906	0.69162	-1.17103	0.241587	0.470251	Notsig
XLOC_001006	245.987	0.774834	0.564764	1.37196	0.170076	0.382446	Notsig
XLOC_001007	57.4775	1.20583	1.01634	1.18645	0.235445	0.463228	Notsig
XLOC_001008	44.5323	4.16618	1.50934	2.76027	0.00577533	0.0401002	Up
XLOC_001009	225.961	-0.832161	0.660742	-1.25943	0.207874	0.430755	Notsig
XLOC_001011	928.809	0.18628	0.112121	1.66142	0.0966287	0.269498	Notsig
XLOC_001012	740.845	1.15902	0.514682	2.25191	0.0243278	0.109557	Up
XLOC_001013	164.972	0.00679132	0.278312	0.0244018	0.980532	0.991606	Notsig
XLOC_001014	733.653	-0.451114	0.319439	-1.41221	0.157889	0.365575	Notsig
XLOC_001016	274.688	-5.85473	1.28273	-4.56429	5.01187e-06	0.000186169	Down
XLOC_001017	82.1903	-0.000178132	0.384244	-0.000463592	0.99963	0.999775	Notsig
XLOC_001018	94.0456	3.95888	0.955235	4.1444	3.40698e-05	0.000834651	Up
XLOC_001019	22.4398	-1.36187	0.782969	-1.73936	0.0819712	0.243147	Notsig
XLOC_001020	1017.66	0.413176	0.390139	1.05905	0.289578	0.522404	Notsig
XLOC_001021	13.1709	0.836933	2.45606	0.340762	0.733282	0.860992	Notsig
XLOC_001022	1215.54	-0.109009	0.221389	-0.492388	0.622445	0.79318	Notsig
XLOC_001023	455.21	0.398435	0.347973	1.14502	0.252203	0.481498	Notsig
XLOC_001024	38.0751	-1.16418	0.614523	-1.89444	0.0581669	0.19427	Notsig
XLOC_001025	293.201	-0.079834	0.223275	-0.357559	0.720673	0.853265	Notsig
XLOC_001026	219.335	-2.06567	0.708747	-2.91453	0.00356222	0.0282731	Down
XLOC_001027	2261.45	0.25557	0.245641	1.04042	0.298145	0.531451	Notsig
XLOC_001028	1060.43	0.197078	0.13369	1.47414	0.140444	0.341196	Notsig
XLOC_001029	132.811	1.03193	0.538184	1.91743	0.0551838	0.18779	Notsig
XLOC_001030	218.609	1.36667	1.04455	1.30838	0.190746	0.4099	Notsig
XLOC_001031	668.701	0.153974	0.202035	0.762115	0.445991	0.665122	Notsig
XLOC_001032	25.8202	3.35399	1.49175	2.24837	NA	NA	Notsig
XLOC_001033	12.4322	2.305	1.70284	1.35362	0.175858	0.390444	Notsig
XLOC_001034	31.3432	3.74318	2.05128	1.8248	NA	NA	Notsig
XLOC_001035	0.951755	3.27845	3.45352	0.949307	0.342465	0.575272	Notsig
XLOC_001036	6.97839	1.99984	2.88996	0.691998	0.488939	0.698292	Notsig
XLOC_001037	0.571374	-1.25608	4.02263	-0.312252	0.754849	0.873809	Notsig
XLOC_001038	1.89272	2.32247	3.26074	0.712251	0.47631	0.688412	Notsig
XLOC_001039	44.843	-6.51404	1.65198	-3.94317	8.04103e-05	0.00163426	Down
XLOC_001040	17.8256	-2.87062	1.47028	-1.95243	0.0508872	0.178224	Notsig
XLOC_001041	98.2977	-0.113409	0.282809	-0.40101	0.688413	0.833621	Notsig
XLOC_001042	240.108	0.182687	0.283983	0.643303	0.520027	0.720935	Notsig
XLOC_001043	637.852	-6.69204	1.60622	-4.16632	3.09557e-05	0.000772945	Down
XLOC_001044	259.495	-1.78941	0.669697	-2.67197	0.00754076	0.0485249	Down
XLOC_001045	9406.4	-1.05013	0.206259	-5.09133	3.55565e-07	2.15185e-05	Down
XLOC_001046	3822.26	0.803156	0.230171	3.48939	0.000484119	0.00648937	Notsig
XLOC_001047	494.029	0.335591	0.224729	1.49331	0.135355	0.33291	Notsig
XLOC_001048	248.712	-3.26238	1.07628	-3.03116	0.00243618	0.021538	Down
XLOC_001049	1012.66	0.529156	0.374853	1.41163	0.158058	0.365787	Notsig
XLOC_001050	4146.28	0.3166	0.111161	2.84813	0.00439765	0.032919	Notsig
XLOC_001051	640.671	0.0673221	0.150598	0.447032	0.654852	0.81397	Notsig
XLOC_001052	176.538	-5.83307	1.2521	-4.65863	3.18327e-06	0.000128071	Down
XLOC_001053	193.486	0.422434	0.753277	0.560794	0.574938	0.761329	Notsig
XLOC_001054	166.865	-0.0141572	0.238495	-0.0593604	0.952665	0.978704	Notsig
XLOC_001055	785.984	-0.000796077	0.143168	-0.00556042	0.995563	0.998365	Notsig
XLOC_001056	125.975	0.297994	0.443126	0.67248	0.501278	0.707726	Notsig
XLOC_001057	451.725	0.110434	0.244672	0.451355	0.651734	0.811783	Notsig
XLOC_001058	882.522	-0.087039	0.2406	-0.361757	0.717533	0.851354	Notsig
XLOC_001059	39.078	0.26992	0.49637	0.543787	0.586588	0.769633	Notsig
XLOC_001060	830.122	0.0355268	0.158382	0.224311	0.822515	0.912512	Notsig
XLOC_001061	403.056	0.802378	0.417088	1.92376	0.0543846	0.186092	Notsig
XLOC_001062	16.1985	-3.55679	0.902413	-3.94142	8.09996e-05	0.0016398	Down
XLOC_001063	1167.32	-0.387115	0.143716	-2.69361	0.00706825	0.046479	Notsig
XLOC_001064	38.5429	5.07171	1.57861	3.21277	0.00131463	0.0136592	Up
XLOC_001065	796.322	0.928595	0.28772	3.22743	0.00124907	0.0131903	Notsig
XLOC_001066	302.081	-1.20644	0.448741	-2.68849	0.00717763	0.0469604	Down
XLOC_001067	382.372	-1.27777	0.623153	-2.05049	0.0403166	0.153759	Down
XLOC_001068	2678.61	-0.755478	0.483473	-1.56261	0.118145	0.305424	Notsig
XLOC_001069	941.933	-0.322481	0.137846	-2.33943	0.0193131	0.093322	Notsig
XLOC_001070	196.998	-0.774437	0.276906	-2.79675	0.00516189	0.0370148	Notsig
XLOC_001071	4.21377	-0.0476771	1.16659	-0.0408688	0.9674	0.985584	Notsig
XLOC_001072	60.8977	7.46502	1.29474	5.76564	8.135e-09	8.86933e-07	Up
XLOC_001073	1183.78	0.445267	0.255451	1.74306	0.0813224	0.241725	Notsig
XLOC_001074	90.9448	0.360471	0.386305	0.933125	0.350755	0.582993	Notsig
XLOC_001075	912.137	-0.0904557	0.219627	-0.41186	0.680442	0.828565	Notsig
XLOC_001076	12.4865	-0.299951	0.945067	-0.317386	0.750951	0.871606	Notsig
XLOC_001077	874.513	-0.148027	0.135809	-1.08996	0.275732	0.508049	Notsig
XLOC_001078	273.992	0.0827974	0.189176	0.437673	0.661623	0.817654	Notsig
XLOC_001079	499.343	1.51604	0.400858	3.78198	0.000155587	0.00270448	Up
XLOC_001080	4663.15	0.16985	0.190779	0.890294	0.373308	0.603859	Notsig
XLOC_001081	3876.71	0.398431	0.105322	3.78296	0.000154972	0.00269761	Notsig
XLOC_001082	1859.92	-0.211677	0.131877	-1.6051	0.108472	0.289741	Notsig
XLOC_001083	731.945	-5.26736	1.27908	-4.11808	3.82046e-05	0.000913485	Down
XLOC_001084	1334.7	-0.176122	0.122794	-1.43429	0.151491	0.357483	Notsig
XLOC_001085	64.7229	-4.43075	1.91383	-2.31513	NA	NA	Notsig
XLOC_001086	1303.58	0.211988	0.104645	2.02578	0.0427876	0.159831	Notsig
XLOC_001087	1925.6	0.458157	0.129015	3.55119	0.000383493	0.00543646	Notsig
XLOC_001088	45.1557	-1.58589	1.16141	-1.36549	0.1721	0.385229	Notsig
XLOC_001089	10.457	0.887107	1.0225	0.867586	0.385621	0.61536	Notsig
XLOC_001090	196.431	0.0931321	0.233214	0.399342	0.689641	0.834057	Notsig
XLOC_001091	573.071	-0.481807	0.171063	-2.81655	0.00485431	0.0353462	Notsig
XLOC_001092	657.051	-0.117879	0.194709	-0.605412	0.544906	0.739226	Notsig
XLOC_001093	195.378	-2.11228	0.466252	-4.53035	5.88856e-06	0.000210521	Down
XLOC_001094	217.756	0.335775	0.198421	1.69224	0.0906003	0.25849	Notsig
XLOC_001095	6066.08	-0.172979	0.195518	-0.884721	0.376307	0.606786	Notsig
XLOC_001096	142.201	0.940981	0.286301	3.28668	0.00101375	0.0113694	Notsig
XLOC_001097	131.336	-1.301	0.307629	-4.22913	2.34596e-05	0.000624581	Down
XLOC_001098	387.492	-4.38463	0.772335	-5.67711	1.36987e-08	1.40756e-06	Down
XLOC_001099	10.8728	1.03973	1.44117	0.721448	0.470634	0.684295	Notsig
XLOC_001100	501.847	-0.576817	0.160824	-3.58664	0.00033497	0.00488184	Notsig
XLOC_001101	100.973	-6.09932	1.35195	-4.51149	6.43746e-06	0.000226461	Down
XLOC_001102	7830.02	-0.0967543	0.0926977	-1.04376	0.296595	0.529747	Notsig
XLOC_001103	21.4713	-0.786122	0.59426	-1.32286	0.185883	0.403598	Notsig
XLOC_001104	1443.08	0.872397	0.591359	1.47524	0.140148	0.340679	Notsig
XLOC_001105	1136.01	-0.00848392	0.113423	-0.0747987	0.940375	0.972387	Notsig
XLOC_001106	152.109	0.348972	0.252184	1.3838	0.166421	0.377594	Notsig
XLOC_001107	1479.03	0.568989	0.328423	1.73249	0.0831864	0.245309	Notsig
XLOC_001108	1452.43	-0.544819	0.128463	-4.24104	2.22484e-05	0.000601824	Notsig
XLOC_001109	109.053	-1.47678	0.422893	-3.49209	0.000479255	0.00643626	Down
XLOC_001110	766.132	-0.00147257	0.2921	-0.00504134	0.995978	0.998529	Notsig
XLOC_001111	1143.38	0.0520418	0.145496	0.357686	0.720578	0.853265	Notsig
XLOC_001112	980.518	0.167696	0.20741	0.808526	0.418788	0.642256	Notsig
XLOC_001113	266.238	-0.475294	0.333221	-1.42636	0.153763	0.360375	Notsig
XLOC_001114	634.348	-0.138268	0.178463	-0.774769	0.438476	0.658928	Notsig
XLOC_001115	137.581	0.178781	0.309295	0.578025	0.563247	0.752626	Notsig
XLOC_001116	150.524	0.474634	0.391448	1.21251	0.225318	0.451696	Notsig
XLOC_001117	1727.6	0.39104	0.115623	3.38203	0.000719518	0.00871735	Notsig
XLOC_001118	2061.64	0.0366878	0.234479	0.156465	0.875667	0.938865	Notsig
XLOC_001119	720.226	1.10047	0.411671	2.67319	0.00751342	0.0484362	Up
XLOC_001120	7.29663	-0.410528	1.5343	-0.267566	0.789033	0.891823	Notsig
XLOC_001121	667.754	0.259954	0.257156	1.01088	0.312073	0.545388	Notsig
XLOC_001122	818.124	0.771976	0.248946	3.10097	0.00192886	0.0181475	Notsig
XLOC_001123	0.923961	-3.41996	3.95759	-0.864152	0.387505	0.617056	Notsig
XLOC_001124	451.782	-0.62165	0.25351	-2.45217	0.0141999	0.075397	Notsig
XLOC_001125	494.395	-1.57269	0.405194	-3.88133	0.000103885	0.00198494	Down
XLOC_001126	14.6083	-2.87712	1.22788	-2.34316	0.0191211	0.0927481	Down
XLOC_001127	633.267	0.0976895	0.180443	0.541387	0.588241	0.77082	Notsig
XLOC_001128	83.5527	-3.10923	1.17597	-2.64398	0.00819386	0.0513363	Down
XLOC_001129	216.739	-1.23615	0.373853	-3.30652	0.000944629	0.0107804	Down
XLOC_001130	1993.62	-0.0224906	0.0998831	-0.225169	0.821848	0.912052	Notsig
XLOC_001131	2003.11	0.567492	0.146873	3.86383	0.000111622	0.00208732	Notsig
XLOC_001132	3938.9	0.0435521	0.182104	0.239161	0.810981	0.905273	Notsig
XLOC_001133	504.144	-0.385951	0.13596	-2.83872	0.00452952	0.0336679	Notsig
XLOC_001134	7177.91	-0.476319	0.204861	-2.32508	0.0200675	0.0956498	Notsig
XLOC_001135	2529.31	0.075613	0.177663	0.425598	0.670401	0.82313	Notsig
XLOC_001136	24.3329	2.01275	0.753143	2.67247	0.00752954	0.0484881	Up
XLOC_001137	5.17802	5.72166	2.38702	2.39699	0.0165304	0.0841397	Up
XLOC_001138	2491.36	0.369803	0.128095	2.88695	0.00388993	0.0300977	Notsig
XLOC_001139	341.661	-0.181656	0.149184	-1.21766	0.223352	0.449362	Notsig
XLOC_001140	716.935	-0.0952829	0.137304	-0.693957	0.487709	0.69756	Notsig
XLOC_001141	794.681	-0.336258	0.169145	-1.98799	0.0468126	0.169452	Notsig
XLOC_001142	968.667	-0.607396	1.11421	-0.545137	0.585659	0.769123	Notsig
XLOC_001143	1507.69	0.111208	0.247293	0.449703	0.652925	0.812458	Notsig
XLOC_001144	16.1715	-0.25787	0.644079	-0.400371	0.688884	0.833627	Notsig
XLOC_001145	72.6083	0.186295	0.5208	0.35771	0.72056	0.853265	Notsig
XLOC_001146	1246.74	-0.082848	0.174218	-0.475541	0.634402	0.801284	Notsig
XLOC_001147	2.02592	-1.65167	1.99542	-0.827732	0.407822	0.633156	Notsig
XLOC_001148	1.25187	1.44462	2.19421	0.658378	0.510295	0.714118	Notsig
XLOC_001149	107.215	-0.43055	0.522488	-0.824038	0.409918	0.635	Notsig
XLOC_001150	4.18535	-2.09082	3.79432	-0.551038	0.581608	0.766205	Notsig
XLOC_001151	3272.12	0.209807	0.183591	1.14279	0.253124	0.48245	Notsig
XLOC_001152	1274.6	1.24671	0.268103	4.65011	3.31763e-06	0.00013172	Up
XLOC_001153	200.373	0.156347	0.349539	0.447296	0.654662	0.813942	Notsig
XLOC_001154	3086.18	-0.0162419	0.0877602	-0.185071	0.853173	0.927427	Notsig
XLOC_001155	862.488	0.120798	0.110037	1.0978	0.27229	0.504127	Notsig
XLOC_001156	295.89	-0.287051	0.324296	-0.88515	0.376076	0.606672	Notsig
XLOC_001157	62.5664	0.775455	0.32379	2.39493	0.0166233	0.0844485	Notsig
XLOC_001158	562.999	-0.173398	0.122442	-1.41617	0.156726	0.364418	Notsig
XLOC_001160	614.54	0.342884	0.226172	1.51603	0.129512	0.324345	Notsig
XLOC_001161	14.7386	-3.23987	1.66239	-1.94892	0.0513044	0.179267	Notsig
XLOC_001162	456.541	0.306798	0.284002	1.08027	0.280024	0.512782	Notsig
XLOC_001163	30.7894	0.398808	0.620075	0.643161	0.52012	0.720935	Notsig
XLOC_001164	1161.16	0.150355	0.15815	0.950709	0.341752	0.574549	Notsig
XLOC_001165	1078.38	-0.356137	0.189904	-1.87535	0.0607443	0.199719	Notsig
XLOC_001166	3628.23	0.19551	0.0796191	2.45557	0.0140661	0.0749466	Notsig
XLOC_001167	945.017	0.0831671	0.188717	0.440698	0.659432	0.816463	Notsig
XLOC_001168	1221.01	0.195178	0.14533	1.343	0.179272	0.394979	Notsig
XLOC_001169	342.911	-0.0662824	0.203486	-0.325735	0.744625	0.868362	Notsig
XLOC_001170	239.673	-0.35951	0.383286	-0.937967	0.348261	0.580839	Notsig
XLOC_001171	682.51	0.0504651	0.191122	0.264047	0.791744	0.893666	Notsig
XLOC_001172	1247.09	0.126875	0.0923244	1.37423	0.169371	0.381221	Notsig
XLOC_001173	446.512	0.438574	0.226482	1.93646	0.0528117	0.182673	Notsig
XLOC_001174	2410.84	-0.0354681	0.484857	-0.0731516	0.941685	0.972813	Notsig
XLOC_001175	5766.95	-0.0311126	0.148793	-0.2091	0.83437	0.918232	Notsig
XLOC_001176	1881.19	0.203044	0.162188	1.25191	0.210603	0.43419	Notsig
XLOC_001177	1875.82	-0.0508487	0.170323	-0.298543	0.765289	0.879131	Notsig
XLOC_001178	2401.4	0.200376	0.155927	1.28506	0.198773	0.419933	Notsig
XLOC_001179	320.902	0.472847	0.199324	2.37226	0.0176798	0.0880139	Notsig
XLOC_001180	288.817	-0.182275	0.315204	-0.578278	0.563076	0.752481	Notsig
XLOC_001181	634.185	-0.419249	0.19679	-2.13045	0.0331348	0.134656	Notsig
XLOC_001182	2275.01	0.105613	0.122503	0.862122	0.38862	0.617852	Notsig
XLOC_001183	325.474	0.0626339	0.185171	0.338249	0.735175	0.862151	Notsig
XLOC_001184	601.703	-0.715396	0.275104	-2.60045	0.00931006	0.0561264	Notsig
XLOC_001185	3604	0.00669856	0.122007	0.0549029	0.956216	0.980566	Notsig
XLOC_001186	1763.77	-0.407453	0.139128	-2.92863	0.00340461	0.0273797	Notsig
XLOC_001187	1818.46	9.77459	1.31638	7.42535	1.12479e-13	3.87104e-11	Up
XLOC_001188	2145.61	0.487763	0.126882	3.84422	0.000120934	0.00221868	Notsig
XLOC_001189	13.2121	-2.85099	1.23442	-2.30958	0.0209114	0.0985077	Down
XLOC_001190	993.817	0.381696	0.140238	2.72176	0.00649348	0.0436952	Notsig
XLOC_001191	565.525	0.795428	0.209489	3.79699	0.000146461	0.00257933	Notsig
XLOC_001192	65.6688	-0.88969	0.451814	-1.96915	0.0489361	0.174042	Notsig
XLOC_001193	344.385	-2.90515	0.481546	-6.03297	1.60977e-09	2.15884e-07	Down
XLOC_001194	7.27267	-3.35095	1.63126	-2.05421	0.0399552	0.152767	Down
XLOC_001195	535.713	-1.12764	0.61443	-1.83526	0.0664674	0.212024	Notsig
XLOC_001196	709.452	-0.50682	0.58907	-0.860373	0.389583	0.618631	Notsig
XLOC_001197	225.943	-0.290017	0.217118	-1.33576	0.181629	0.398053	Notsig
XLOC_001198	184.554	-3.16204	1.20136	-2.63206	0.00848697	0.0525651	Down
XLOC_001199	1725.76	-0.248287	0.120753	-2.05615	0.0397676	0.152335	Notsig
XLOC_001200	529.4	0.562841	0.223111	2.5227	0.0116459	0.0656535	Notsig
XLOC_001201	57.9404	-0.632374	0.550468	-1.14879	0.250641	0.48019	Notsig
XLOC_001202	316.366	-0.18128	0.204671	-0.885715	0.375771	0.606367	Notsig
XLOC_001203	176.541	-0.0591595	0.284431	-0.207992	0.835235	0.918815	Notsig
XLOC_001204	364.862	0.206026	0.252995	0.814351	0.415444	0.639558	Notsig
XLOC_001205	39.3136	0.635225	1.02613	0.619047	0.535885	0.732524	Notsig
XLOC_001206	911.917	0.114361	0.184104	0.621177	0.534483	0.731767	Notsig
XLOC_001207	371.454	-0.127273	0.167782	-0.758558	0.448117	0.666447	Notsig
XLOC_001208	299.378	0.264551	0.182088	1.45287	0.146259	0.349351	Notsig
XLOC_001209	137.314	-4.27859	1.25842	-3.39997	0.000673942	0.00833891	Down
XLOC_001210	82.566	-1.34591	0.3212	-4.19027	2.78622e-05	0.000708713	Down
XLOC_001211	1575.81	-0.376867	0.355903	-1.0589	0.289644	0.52246	Notsig
XLOC_001212	95.6771	-0.973822	0.33749	-2.88549	0.00390806	0.0301958	Notsig
XLOC_001213	506.373	-0.167323	0.214035	-0.781759	0.434356	0.65469	Notsig
XLOC_001214	353.269	-0.146257	0.217592	-0.672161	0.501481	0.707877	Notsig
XLOC_001215	623.393	0.219331	0.268778	0.816031	0.414482	0.63874	Notsig
XLOC_001216	23.502	5.02706	1.12061	4.48601	7.25697e-06	0.000249453	Up
XLOC_001217	617.737	-0.192257	0.132483	-1.45118	0.146729	0.350032	Notsig
XLOC_001218	1139.86	0.178164	0.172075	1.03539	0.300487	0.53409	Notsig
XLOC_001219	613.235	0.0322406	0.200336	0.160933	0.872146	0.937206	Notsig
XLOC_001220	83.9125	-1.98082	1.42029	-1.39466	0.163117	0.372756	Notsig
XLOC_001221	31.5045	-6.61569	2.56665	-2.57756	NA	NA	Notsig
XLOC_001222	913.082	0.137153	0.164139	0.83559	0.403385	0.629588	Notsig
XLOC_001223	1783.1	-0.237423	0.175224	-1.35497	0.175428	0.389818	Notsig
XLOC_001225	2844.23	-0.232283	0.229219	-1.01337	0.310885	0.544268	Notsig
XLOC_001226	9741.78	0.243972	0.169757	1.43718	0.150666	0.356124	Notsig
XLOC_001227	230.273	0.252829	0.218823	1.1554	0.247925	0.477029	Notsig
XLOC_001228	372.377	-0.162956	0.177187	-0.919683	0.357738	0.590306	Notsig
XLOC_001229	1091.29	-1.01859	0.251401	-4.05165	5.08576e-05	0.00114289	Down
XLOC_001230	6.78775	0.176228	0.897861	0.196275	0.844395	0.923394	Notsig
XLOC_001231	142.199	-0.572533	0.317226	-1.80481	0.0711045	0.221639	Notsig
XLOC_001232	18.7299	-0.555662	0.659198	-0.842936	0.399264	0.625958	Notsig
XLOC_001233	352.088	-0.0622612	0.258223	-0.241114	0.809467	0.90435	Notsig
XLOC_001234	1262.5	-0.0203249	0.13919	-0.146023	0.883903	0.942714	Notsig
XLOC_001235	2058.73	0.11297	0.113075	0.999073	0.31776	0.550909	Notsig
XLOC_001236	786.37	-0.118817	0.251569	-0.472304	0.63671	0.802734	Notsig
XLOC_001237	1443.15	0.396917	0.301256	1.31754	0.187658	0.405941	Notsig
XLOC_001238	506.026	0.315104	0.19255	1.63648	0.101739	0.278345	Notsig
XLOC_001239	1150.53	-0.601016	0.198851	-3.02244	0.00250742	0.0220112	Notsig
XLOC_001240	4.06539	-5.5455	3.40073	-1.63068	0.102957	0.280394	Notsig
XLOC_001241	495.475	-0.548762	0.261267	-2.10039	0.0356948	0.141339	Notsig
XLOC_001242	401.236	-0.201299	0.501953	-0.401031	0.688397	0.833621	Notsig
XLOC_001243	863.935	-1.24444	1.16303	-1.07	0.284619	0.517349	Notsig
XLOC_001244	1306.01	0.270523	0.101339	2.66949	0.00759656	0.0487741	Notsig
XLOC_001245	650.028	-0.978781	3.72528	-0.262741	NA	NA	Notsig
XLOC_001246	236	-0.788459	0.432528	-1.82291	0.0683172	0.215848	Notsig
XLOC_001247	347.244	0.521815	0.193421	2.69782	0.00697954	0.0460653	Notsig
XLOC_001248	541.951	0.136661	0.144353	0.946713	0.343785	0.576486	Notsig
XLOC_001249	1079.62	0.128431	0.203577	0.630871	0.528125	0.727221	Notsig
XLOC_001250	117.446	0.728203	0.358848	2.02928	0.0424297	0.15904	Notsig
XLOC_001251	1024.54	2.16332	0.366987	5.89481	3.7512e-09	4.63865e-07	Up
XLOC_001252	145.204	-3.81376	0.844529	-4.51585	6.30638e-06	0.000222672	Down
XLOC_001253	134.392	-0.560088	0.449625	-1.24568	0.212883	0.436663	Notsig
XLOC_001254	86.2141	-0.19273	0.574221	-0.335637	0.737144	0.863362	Notsig
XLOC_001255	411.31	0.204534	0.220389	0.928056	0.353379	0.58565	Notsig
XLOC_001256	146.542	-0.730626	0.362154	-2.01745	0.0436489	0.161653	Notsig
XLOC_001257	33.4971	-0.909894	0.716646	-1.26966	0.204207	0.426652	Notsig
XLOC_001258	1067.8	1.77426	1.28939	1.37605	0.168807	0.380602	Notsig
XLOC_001259	598.657	-0.437332	0.163642	-2.67249	0.00752907	0.0484881	Notsig
XLOC_001260	988.937	0.231453	0.167524	1.38161	0.167091	0.378146	Notsig
XLOC_001261	81.5994	0.0398406	0.360512	0.110511	0.912004	0.958441	Notsig
XLOC_001263	445.642	0.135893	0.179104	0.75874	0.448008	0.666356	Notsig
XLOC_001264	2135.96	-0.233265	0.12202	-1.91169	0.0559157	0.189133	Notsig
XLOC_001265	8286.02	-4.58206	1.77045	-2.58808	0.00965126	0.0573633	Down
XLOC_001266	44.711	-0.415762	0.534291	-0.778155	0.436478	0.656936	Notsig
XLOC_001267	10196.2	-0.128328	0.157347	-0.815575	0.414744	0.639039	Notsig
XLOC_001268	829.493	-0.0705402	0.10913	-0.646388	0.518028	0.719962	Notsig
XLOC_001269	367.681	0.426488	0.166159	2.56674	0.0102658	0.0599128	Notsig
XLOC_001270	80.4867	-5.01578	1.21484	-4.12875	3.64747e-05	0.000882218	Down
XLOC_001271	541.169	-4.59315	1.71231	-2.68243	0.00730884	0.0474601	Down
XLOC_001272	3514.93	0.786235	0.272111	2.88939	0.00385989	0.0299289	Notsig
XLOC_001273	345.018	-0.14278	0.238885	-0.597691	0.550046	0.742641	Notsig
XLOC_001274	1660.08	0.00732888	0.171553	0.0427209	0.965924	0.985166	Notsig
XLOC_001275	3945.01	1.02055	0.198331	5.14566	2.66577e-07	1.71504e-05	Up
XLOC_001276	2683.36	0.0772607	0.142394	0.542583	0.587417	0.770068	Notsig
XLOC_001277	10.5175	0.352327	1.90238	0.185203	0.853069	0.927427	Notsig
XLOC_001278	11.6407	-2.01436	1.16666	-1.72661	0.0842376	0.247195	Notsig
XLOC_001279	871.91	-0.241814	0.170192	-1.42083	0.155367	0.362617	Notsig
XLOC_001280	1120.66	0.507276	0.244683	2.07319	0.0381542	0.148273	Notsig
XLOC_001281	484.532	0.636384	0.391388	1.62597	0.103957	0.282059	Notsig
XLOC_001282	332.433	3.80591	0.645904	5.89238	3.80675e-09	4.68706e-07	Up
XLOC_001283	42.7586	6.32548	0.966161	6.54703	5.86941e-11	1.13283e-08	Up
XLOC_001284	157.75	-1.35722	0.362872	-3.74022	0.000183856	0.00307846	Down
XLOC_001285	325.91	-0.809789	0.185451	-4.3666	1.26196e-05	0.000383455	Notsig
XLOC_001286	505.813	-0.584988	0.201331	-2.9056	0.00366553	0.0288129	Notsig
XLOC_001287	1143.62	0.0572495	0.151637	0.377543	0.70577	0.84374	Notsig
XLOC_001288	432.305	-0.207884	0.151386	-1.3732	0.169689	0.381758	Notsig
XLOC_001289	16.4707	4.99226	1.28755	3.87732	0.000105612	0.00201254	Up
XLOC_001290	1676.48	0.247656	0.255655	0.968711	0.332689	0.565974	Notsig
XLOC_001291	35.9757	-2.46035	0.887754	-2.77144	0.00558092	0.0390733	Down
XLOC_001292	865.537	0.116795	0.158813	0.73543	0.462078	0.677928	Notsig
XLOC_001293	1205.28	-0.180009	0.169954	-1.05916	0.289525	0.522384	Notsig
XLOC_001294	508.4	6.10265e-05	0.155255	0.000393074	0.999686	0.999791	Notsig
XLOC_001295	99.824	-2.94413	1.0417	-2.82628	0.00470922	0.0345956	Down
XLOC_001296	3576.82	-0.00342413	0.14414	-0.0237555	0.981048	0.991823	Notsig
XLOC_001297	834.976	-0.0498684	0.195356	-0.25527	0.798515	0.89805	Notsig
XLOC_001298	585.027	-0.0311601	0.142191	-0.219143	0.826538	0.914808	Notsig
XLOC_001299	190.027	-0.419581	0.313384	-1.33887	0.180613	0.396831	Notsig
XLOC_001300	10.2199	-1.36104	0.818044	-1.66377	0.0961585	0.268708	Notsig
XLOC_001301	190.655	-0.763669	0.20507	-3.72395	0.000196132	0.00323283	Notsig
XLOC_001302	808.16	0.194773	0.174903	1.1136	0.265449	0.496695	Notsig
XLOC_001303	34.6535	-0.315754	0.545138	-0.579219	0.562442	0.75202	Notsig
XLOC_001304	109.214	0.385379	0.282897	1.36226	0.173117	0.386602	Notsig
XLOC_001305	444.316	-1.92941	0.494833	-3.89913	9.65406e-05	0.00187853	Down
XLOC_001306	128.813	-2.35162	0.529728	-4.43929	9.02541e-06	0.000292634	Down
XLOC_001307	359.577	-0.238397	0.215856	-1.10442	0.269409	0.500715	Notsig
XLOC_001308	66.608	0.202579	0.444895	0.455341	0.648864	0.81004	Notsig
XLOC_001309	1197.39	-0.488386	0.256272	-1.90573	0.0566848	0.190786	Notsig
XLOC_001310	581.903	-0.594275	0.16262	-3.65438	0.000257805	0.00396778	Notsig
XLOC_001311	18.7278	-1.89025	1.33026	-1.42096	0.155328	0.362577	Notsig
XLOC_001312	38.1098	-1.24271	1.9765	-0.628745	NA	NA	Notsig
XLOC_001313	1114.42	-0.23067	0.128278	-1.79821	0.0721442	0.223878	Notsig
XLOC_001314	24.2561	-0.767003	0.558005	-1.37455	0.169272	0.381059	Notsig
XLOC_001315	1541.5	-0.116829	0.126337	-0.924736	0.355103	0.58735	Notsig
XLOC_001316	6.39954	-0.0491652	0.965575	-0.0509181	0.959391	0.982328	Notsig
XLOC_001317	21.9605	-1.45398	0.702424	-2.06995	0.0384573	0.148988	Down
XLOC_001318	178.556	-0.86654	0.527667	-1.64221	0.100547	0.276404	Notsig
XLOC_001319	303.782	-1.29142	0.411112	-3.14128	0.00168212	0.0163662	Down
XLOC_001320	250.61	-0.222099	0.331242	-0.670503	0.502537	0.708608	Notsig
XLOC_001321	64.0869	-0.258593	1.05586	-0.244913	0.806524	0.902727	Notsig
XLOC_001322	84.7005	0.266018	0.468507	0.567799	0.570171	0.758026	Notsig
XLOC_001323	87.2587	-1.04167	0.503183	-2.07015	0.0384379	0.148959	Down
XLOC_001324	0.968845	0.930363	3.70205	0.25131	0.801574	0.899932	Notsig
XLOC_001325	295.035	-0.150062	0.189436	-0.792149	0.428274	0.650345	Notsig
XLOC_001326	24.9574	0.285725	0.550692	0.518846	0.603868	0.78097	Notsig
XLOC_001327	18.0291	1.32668	0.783944	1.69232	0.0905849	0.258471	Notsig
XLOC_001328	46.9084	-0.118492	0.385039	-0.30774	0.75828	0.875194	Notsig
XLOC_001329	869.488	-1.24073	0.418813	-2.96249	0.00305163	0.0252311	Down
XLOC_001330	108.313	0.165617	0.266204	0.622145	0.533847	0.731242	Notsig
XLOC_001331	1313.42	0.180376	0.157571	1.14473	0.25232	0.481606	Notsig
XLOC_001332	113.472	-1.55691	0.477442	-3.26095	0.0011104	0.0121436	Down
XLOC_001333	31.3236	-1.12302	1.21711	-0.922695	0.356166	0.588528	Notsig
XLOC_001334	148.562	0.451287	0.942196	0.478973	0.631958	0.799427	Notsig
XLOC_001335	147.737	0.528792	0.382347	1.38301	0.16666	0.377754	Notsig
XLOC_001336	235.515	0.153033	0.414153	0.369508	0.711749	0.847126	Notsig
XLOC_001337	270.583	0.249078	0.231356	1.0766	0.281659	0.514219	Notsig
XLOC_001338	48.0803	-0.729595	0.522575	-1.39615	0.162668	0.372212	Notsig
XLOC_001339	113.758	-0.130165	0.33649	-0.386833	0.69888	0.839708	Notsig
XLOC_001340	1028.45	0.0652096	0.171551	0.380119	0.703857	0.84231	Notsig
XLOC_001341	47.285	-0.82911	0.378799	-2.18879	0.0286123	0.12237	Notsig
XLOC_001342	13.2127	0.72456	1.16725	0.620743	0.534769	0.73192	Notsig
XLOC_001344	51.657	0.526166	0.366648	1.43507	0.151267	0.357132	Notsig
XLOC_001345	159.141	-0.14151	0.284045	-0.498195	0.618347	0.790542	Notsig
XLOC_001346	343.041	-0.925368	0.776323	-1.19199	0.233266	0.460747	Notsig
XLOC_001347	1167.99	-0.11485	0.112459	-1.02126	0.307129	0.540676	Notsig
XLOC_001348	118.823	-0.763219	0.446892	-1.70784	0.087666	0.253459	Notsig
XLOC_001349	39.435	0.45052	0.566776	0.794882	0.426682	0.649136	Notsig
XLOC_001350	240.406	0.147547	0.458055	0.322116	0.747365	0.869627	Notsig
XLOC_001351	754.881	0.562588	0.254657	2.2092	0.0271606	0.11822	Notsig
XLOC_001352	4162.27	0.336468	0.219594	1.53223	0.125466	0.317837	Notsig
XLOC_001353	996.794	-0.0299539	0.182528	-0.164106	0.869648	0.935614	Notsig
XLOC_001354	72.3816	0.0612835	0.35203	0.174086	0.861798	0.932119	Notsig
XLOC_001355	1174.36	2.91008	2.5105	1.15916	0.246389	0.475539	Notsig
XLOC_001356	89.7266	-2.4092	1.42828	-1.68679	0.0916447	0.260558	Notsig
XLOC_001357	526.535	0.474323	0.232242	2.04236	0.0411156	0.155827	Notsig
XLOC_001358	144.661	-0.890557	0.276191	-3.22442	0.00126229	0.0132594	Notsig
XLOC_001359	42.9712	-3.1181	0.65007	-4.79657	1.61409e-06	7.39811e-05	Down
XLOC_001360	1046.25	-2.26965	0.351195	-6.46264	1.02893e-10	1.86021e-08	Down
XLOC_001361	9.18956	0.0819664	0.851372	0.0962757	0.923302	0.964349	Notsig
XLOC_001362	38.6952	-0.202706	0.405464	-0.499937	0.617119	0.789503	Notsig
XLOC_001363	151.588	0.433016	0.364919	1.18661	0.235382	0.463224	Notsig
XLOC_001364	4.75727	2.17287	2.47058	0.879498	0.379131	0.609371	Notsig
XLOC_001365	4.24054	-2.51122	1.51333	-1.6594	0.0970356	0.269974	Notsig
XLOC_001366	1078.64	-0.441322	0.165533	-2.66606	0.00767465	0.0490879	Notsig
XLOC_001367	9.84248	2.22244	1.31032	1.69611	0.0898658	0.257216	Notsig
XLOC_001368	12.9362	0.0669889	0.739574	0.0905776	0.927828	0.96622	Notsig
XLOC_001369	111.565	-2.08818	0.424927	-4.9142	8.91456e-07	4.57171e-05	Down
XLOC_001370	17.3497	-2.0595	0.858511	-2.39892	0.0164436	0.0838452	Down
XLOC_001371	126.075	-0.0567568	0.337555	-0.168141	0.866473	0.93422	Notsig
XLOC_001372	176.548	0.12061	1.32922	0.0907377	0.927701	0.966139	Notsig
XLOC_001373	160.616	1.6408	0.774532	2.11844	0.0341382	0.13723	Up
XLOC_001374	648.132	-0.10688	0.216837	-0.492904	0.62208	0.792866	Notsig
XLOC_001375	463.818	0.210095	0.177312	1.18489	0.236061	0.463985	Notsig
XLOC_001376	180.524	-4.58076	1.3302	-3.44367	0.000573879	0.00738889	Down
XLOC_001377	127.168	-0.453636	0.411296	-1.10294	0.270052	0.501529	Notsig
XLOC_001378	46.4615	-2.19929	0.534708	-4.11307	3.90429e-05	0.000929383	Down
XLOC_001379	421.214	-0.26698	0.155353	-1.71854	0.0856988	0.250024	Notsig
XLOC_001380	1322.11	0.0426383	0.124327	0.342954	0.731633	0.860199	Notsig
XLOC_001381	782.013	1.16242	0.533569	2.17858	0.0293628	0.124462	Up
XLOC_001382	118.621	1.31063	0.687201	1.9072	0.056495	0.190305	Notsig
XLOC_001383	421.402	-0.290751	0.216865	-1.3407	0.180018	0.396043	Notsig
XLOC_001384	359.842	1.35563	0.512465	2.64532	0.00816146	0.0511928	Up
XLOC_001385	281.263	1.33149	0.400155	3.32745	0.000876453	0.0101401	Up
XLOC_001386	114.335	-1.29033	0.311619	-4.14073	3.46198e-05	0.000844505	Down
XLOC_001387	24.5715	-2.73188	1.26422	-2.16092	0.0307014	0.1284	Down
XLOC_001388	487.143	1.01562	0.613752	1.65477	0.0979709	0.271802	Notsig
XLOC_001389	672.468	0.271022	0.275817	0.982616	0.325797	0.559278	Notsig
XLOC_001390	229.256	0.028387	0.206224	0.137651	0.890516	0.946455	Notsig
XLOC_001391	150.601	0.231834	0.44254	0.523872	0.600367	0.778828	Notsig
XLOC_001392	46.92	3.15011	1.04498	3.01453	0.00257378	0.0224183	Up
XLOC_001393	455.312	-2.55867	0.570031	-4.48865	7.16767e-06	0.000248175	Down
XLOC_001394	56.4399	-0.169176	0.484718	-0.349019	0.727075	0.857094	Notsig
XLOC_001395	241.352	-0.269468	0.399825	-0.673965	0.500333	0.706966	Notsig
XLOC_001396	289.932	0.635202	0.214528	2.96094	0.00306706	0.025343	Notsig
XLOC_001397	213.65	-0.119177	0.240834	-0.494851	0.620705	0.792056	Notsig
XLOC_001398	95.4849	-0.0258712	0.320853	-0.0806325	0.935734	0.969933	Notsig
XLOC_001399	43.7509	1.23095	0.618388	1.99059	0.0465263	0.168743	Up
XLOC_001400	26.7215	1.26736	0.718768	1.76323	0.077861	0.234783	Notsig
XLOC_001401	1396.62	0.183432	0.111466	1.64562	0.099841	0.275206	Notsig
XLOC_001402	30.9498	-2.52883	1.03607	-2.44081	0.0146545	0.0770064	Down
XLOC_001403	420.68	0.512222	0.257152	1.9919	0.0463818	0.168412	Notsig
XLOC_001404	358.581	-0.204654	0.314743	-0.650226	0.515546	0.718096	Notsig
XLOC_001405	272.419	0.19199	0.517183	0.371223	0.710472	0.846372	Notsig
XLOC_001406	257.469	-0.0282645	0.34137	-0.0827972	0.934013	0.969374	Notsig
XLOC_001407	5776.11	-1.01163	1.21496	-0.83264	0.405048	0.630735	Notsig
XLOC_001408	578.687	1.36146	0.556173	2.44791	0.0143687	0.0760361	Up
XLOC_001409	15.0793	-1.52712	1.01333	-1.50703	0.131803	0.327842	Notsig
XLOC_001410	925.803	0.844863	0.477967	1.76762	0.0771248	0.233525	Notsig
XLOC_001411	148.544	-0.0396511	0.377882	-0.10493	0.916431	0.960483	Notsig
XLOC_001412	33.2193	-1.74895	1.0471	-1.67028	0.0948643	0.266647	Notsig
XLOC_001413	178.982	0.332547	0.281861	1.17982	0.23807	0.466201	Notsig
XLOC_001414	1350.42	-0.681866	0.21365	-3.19152	0.00141527	0.0144177	Notsig
XLOC_001415	1874.08	0.296269	0.151191	1.95957	0.0500463	0.176409	Notsig
XLOC_001416	13.014	-4.71956	1.37455	-3.43353	0.000595777	0.00760428	Down
XLOC_001417	28.824	-2.38403	1.53897	-1.5491	0.121357	0.310707	Notsig
XLOC_001418	157.413	1.26381	1.14161	1.10704	0.268276	0.499667	Notsig
XLOC_001419	203.804	-0.355775	0.247461	-1.4377	0.150519	0.355896	Notsig
XLOC_001420	153.231	-0.335095	0.322313	-1.03966	0.298499	0.531884	Notsig
XLOC_001421	73.6167	-1.52536	0.880685	-1.73201	0.0832719	0.2454	Notsig
XLOC_001422	89.6952	-0.00174626	0.338789	-0.00515441	0.995887	0.998529	Notsig
XLOC_001423	380.167	0.0096046	0.162629	0.0590582	0.952906	0.978811	Notsig
XLOC_001424	12.3925	0.605461	0.846267	0.715449	0.474332	0.687194	Notsig
XLOC_001425	104.698	-0.464302	0.292466	-1.58754	0.11239	0.295999	Notsig
XLOC_001426	122.207	0.0849818	0.366907	0.231617	0.816836	0.908876	Notsig
XLOC_001427	1105.75	-0.652043	0.202119	-3.22603	0.00125519	0.0132158	Notsig
XLOC_001428	457.807	-0.0621372	0.496171	-0.125233	0.900339	0.952137	Notsig
XLOC_001429	657.475	0.21804	0.151943	1.43501	0.151283	0.357141	Notsig
XLOC_001430	194.701	0.176988	0.29937	0.591201	0.554385	0.745621	Notsig
XLOC_001431	127.623	-10.5187	3.90714	-2.69217	0.00709878	0.0465939	Down
XLOC_001432	410.786	0.311098	0.300004	1.03698	0.299746	0.533406	Notsig
XLOC_001433	6.37526	2.79949	2.96608	0.943832	0.345255	0.577985	Notsig
XLOC_001434	253.028	-5.3301	1.06549	-5.00247	5.66004e-07	3.16426e-05	Down
XLOC_001435	58.1099	-0.503973	0.586623	-0.85911	0.39028	0.619278	Notsig
XLOC_001436	975.299	-0.356932	0.212257	-1.68161	0.0926451	0.262332	Notsig
XLOC_001437	15.0684	-0.930304	0.770491	-1.20742	0.227271	0.454058	Notsig
XLOC_001438	4.98376	-3.26864	1.69607	-1.92718	0.0539566	0.185049	Notsig
XLOC_001439	103.677	1.37354	0.436733	3.14503	0.00166068	0.0162124	Up
XLOC_001440	84.422	2.44471	2.83029	0.863768	0.387715	0.617167	Notsig
XLOC_001441	5.32445	-3.97322	2.63951	-1.50529	0.13225	0.328283	Notsig
XLOC_001442	12.5311	-0.690969	0.812543	-0.850378	0.395115	0.622941	Notsig
XLOC_001443	1032.57	0.437932	0.240714	1.8193	0.0688655	0.217148	Notsig
XLOC_001444	174.478	1.19434	0.324685	3.67846	0.000234642	0.00371332	Up
XLOC_001445	1024.79	-0.478936	0.17179	-2.78792	0.00530478	0.0377334	Notsig
XLOC_001446	63.9968	0.106733	0.421433	0.253263	0.800065	0.899015	Notsig
XLOC_001447	612.292	-0.087947	0.188916	-0.465536	0.641548	0.80561	Notsig
XLOC_001449	769.458	0.75588	0.284089	2.66071	0.00779754	0.0496282	Notsig
XLOC_001450	731.319	0.0139337	0.16759	0.0831415	0.933739	0.969231	Notsig
XLOC_001451	1028.86	-0.263639	0.145315	-1.81426	0.0696383	0.218619	Notsig
XLOC_001452	1111.45	0.147281	0.207382	0.710191	0.477586	0.689211	Notsig
XLOC_001453	97.0696	-0.654041	0.444706	-1.47073	0.141365	0.342357	Notsig
XLOC_001454	153.285	0.172353	0.259353	0.664551	0.506338	0.711194	Notsig
XLOC_001455	1007.42	0.142311	0.152866	0.93095	0.351879	0.584216	Notsig
XLOC_001456	285.53	0.175599	0.204394	0.85912	0.390275	0.619278	Notsig
XLOC_001457	9.48192	-4.19779	2.61582	-1.60477	0.108545	0.289855	Notsig
XLOC_001459	779.595	0.295221	0.165136	1.78774	0.0738172	0.227219	Notsig
XLOC_001460	730.337	-0.0725857	0.313642	-0.231429	0.816982	0.908942	Notsig
XLOC_001461	645.879	0.127121	0.164007	0.775094	0.438284	0.658752	Notsig
XLOC_001462	36.1269	0.0947051	0.588622	0.160893	0.872178	0.937206	Notsig
XLOC_001463	30.394	-3.17612	0.852188	-3.72702	0.000193755	0.00320208	Down
XLOC_001464	209.902	0.588931	0.3055	1.92776	0.0538844	0.184897	Notsig
XLOC_001465	1326.66	0.111365	0.272395	0.408836	0.68266	0.829844	Notsig
XLOC_001466	297.506	0.027666	0.198011	0.13972	0.888882	0.94589	Notsig
XLOC_001467	101.214	0.438125	0.283958	1.54292	0.12285	0.312919	Notsig
XLOC_001468	780.959	-0.53271	0.300394	-1.77337	0.0761668	0.231409	Notsig
XLOC_001469	111.354	0.16195	0.388036	0.417359	0.676416	0.826289	Notsig
XLOC_001470	386.298	-0.858425	0.19771	-4.34185	1.41289e-05	0.000418663	Notsig
XLOC_001471	523.3	-0.181709	0.173287	-1.04861	0.29436	0.527205	Notsig
XLOC_001472	48.3971	-0.720833	0.444634	-1.62118	0.104979	0.283754	Notsig
XLOC_001473	117.752	-0.644503	0.33502	-1.92378	0.0543827	0.186092	Notsig
XLOC_001474	65.0672	-0.928422	0.495938	-1.87205	0.0611992	0.200729	Notsig
XLOC_001475	161.195	-0.238742	0.236776	-1.0083	0.313308	0.546513	Notsig
XLOC_001476	393.886	0.529089	0.227731	2.32331	0.0201624	0.0960212	Notsig
XLOC_001477	2002.47	0.286982	0.17283	1.66049	0.0968165	0.269732	Notsig
XLOC_001478	279.067	0.282569	0.30964	0.912573	0.361467	0.593176	Notsig
XLOC_001479	582.479	-0.586333	0.391203	-1.49879	0.133927	0.330651	Notsig
XLOC_001480	1218.99	0.335946	0.147245	2.28155	0.022516	0.103837	Notsig
XLOC_001481	7.88607	-0.482884	1.1462	-0.42129	0.673543	0.824821	Notsig
XLOC_001482	211.557	0.750357	0.462569	1.62215	0.104771	0.283434	Notsig
XLOC_001483	142.853	-0.581224	0.372153	-1.56179	0.118338	0.30558	Notsig
XLOC_001484	908.623	0.0928256	0.210363	0.441264	0.659022	0.816253	Notsig
XLOC_001485	4495.7	-0.797306	0.459551	-1.73497	0.0827469	0.244559	Notsig
XLOC_001486	99.0367	-0.380198	0.40452	-0.939875	0.347281	0.58005	Notsig
XLOC_001487	1154.1	0.1893	0.100587	1.88196	0.0598416	0.197661	Notsig
XLOC_001488	26.6215	0.483444	0.550107	0.878818	0.3795	0.609663	Notsig
XLOC_001489	720.587	-0.379171	0.20299	-1.86793	0.0617725	0.201815	Notsig
XLOC_001490	748.648	-0.212644	0.142433	-1.49294	0.135453	0.333081	Notsig
XLOC_001491	477.949	0.233735	0.190566	1.22654	0.219997	0.445153	Notsig
XLOC_001492	45.4628	-0.140626	0.43803	-0.321042	0.748179	0.870038	Notsig
XLOC_001493	178.439	1.69611	0.834451	2.03261	0.0420924	0.158311	Up
XLOC_001494	26.1119	-4.74228	1.28703	-3.68467	0.000228995	0.00365025	Down
XLOC_001495	310.324	0.680381	0.292382	2.32703	0.0199639	0.0953467	Notsig
XLOC_001496	1571.91	-8.49146	1.73038	-4.90727	9.23532e-07	4.67927e-05	Down
XLOC_001497	241.142	0.364161	0.320177	1.13738	0.255381	0.485073	Notsig
XLOC_001498	28.3193	-5.45377	1.25412	-4.34869	1.36951e-05	0.000409205	Down
XLOC_001499	705.659	-1.09871	0.331214	-3.31721	0.000909208	0.0104471	Down
XLOC_001500	807.239	-1.89206	2.25426	-0.839324	NA	NA	Notsig
XLOC_001501	1301	0.0810316	0.165326	0.490133	0.62404	0.793876	Notsig
XLOC_001502	7.56936	0.265367	1.14983	0.230789	0.817479	0.909286	Notsig
XLOC_001504	1468.23	-0.0420248	0.217769	-0.192979	0.846975	0.924409	Notsig
XLOC_001505	1083.52	0.383109	0.349094	1.09744	0.27245	0.504214	Notsig
XLOC_001506	4182.96	-0.284256	0.163041	-1.74346	0.0812531	0.241544	Notsig
XLOC_001507	923.418	0.43392	0.18995	2.28439	0.0223486	0.103266	Notsig
XLOC_001508	368.193	-0.0762542	0.27561	-0.276675	0.78203	0.887926	Notsig
XLOC_001509	14.2151	-1.81012	1.01085	-1.79069	0.0733437	0.226249	Notsig
XLOC_001510	82.5615	-0.543849	0.493204	-1.10268	0.270164	0.501673	Notsig
XLOC_001511	91.593	-1.50659	0.45738	-3.29395	0.000987901	0.0111716	Down
XLOC_001512	467.387	1.16076	0.650185	1.78528	0.074216	0.22793	Notsig
XLOC_001513	659.401	0.149662	0.160278	0.933764	0.350426	0.582701	Notsig
XLOC_001514	40.8311	0.20932	0.491281	0.42607	0.670057	0.822915	Notsig
XLOC_001515	391.226	-0.0832761	0.244619	-0.340432	0.733531	0.861057	Notsig
XLOC_001516	178.55	-1.16903	0.522091	-2.23912	0.0251478	0.112084	Down
XLOC_001517	2791.7	-0.707725	0.33186	-2.1326	0.0329577	0.134223	Notsig
XLOC_001518	60.4516	-3.82191	1.26017	-3.03286	0.00242246	0.0214699	Down
XLOC_001519	526.669	0.0469788	0.132065	0.355725	0.722046	0.854119	Notsig
XLOC_001520	155.365	-0.27798	0.215817	-1.28803	0.197734	0.418794	Notsig
XLOC_001521	23.5563	-0.131686	0.578517	-0.227628	0.819936	0.910793	Notsig
XLOC_001522	1095.81	0.33954	0.142647	2.38028	0.0172995	0.0867555	Notsig
XLOC_001523	467.589	0.302363	0.166093	1.82045	0.0686912	0.216862	Notsig
XLOC_001524	334.997	-0.425272	0.31503	-1.34994	0.177035	0.392313	Notsig
XLOC_001525	551.886	0.0501631	0.161646	0.310328	0.756312	0.87441	Notsig
XLOC_001526	57.9734	-0.210704	0.392114	-0.537354	0.591023	0.772691	Notsig
XLOC_001527	59.5209	0.31058	0.446638	0.695372	0.486822	0.697082	Notsig
XLOC_001528	2150.78	-5.08077	1.96701	-2.583	0.00979459	0.0579179	Down
XLOC_001529	597.02	0.287481	0.348046	0.825985	0.408812	0.634004	Notsig
XLOC_001530	655.341	-0.107373	0.186248	-0.576504	0.564274	0.753433	Notsig
XLOC_001531	671.153	0.370088	0.266885	1.38669	0.165536	0.376145	Notsig
XLOC_001532	296.868	0.22295	0.201856	1.1045	0.269375	0.500696	Notsig
XLOC_001533	603.263	0.0416034	0.169163	0.245936	0.805731	0.902223	Notsig
XLOC_001534	119.452	-0.315982	0.287954	-1.09734	0.272495	0.504231	Notsig
XLOC_001535	323.923	0.0945743	0.175499	0.538887	0.589965	0.771981	Notsig
XLOC_001536	196.031	0.306677	0.208918	1.46793	0.142123	0.343712	Notsig
XLOC_001537	1361.36	-0.0473268	0.125553	-0.376948	0.706212	0.843928	Notsig
XLOC_001538	729.071	-0.0144838	0.133234	-0.108709	0.913433	0.959272	Notsig
XLOC_001539	151.727	0.0855921	0.239663	0.357135	0.720991	0.853365	Notsig
XLOC_001540	822.966	0.344543	0.19187	1.79571	0.07254	0.22474	Notsig
XLOC_001541	24.1404	-0.837555	0.574246	-1.45853	0.144695	0.347241	Notsig
XLOC_001542	18.715	-3.16483	1.25474	-2.52231	0.0116586	0.0656922	Down
XLOC_001543	39.6152	-5.0901	1.52727	-3.33281	0.000859744	0.0100063	Down
XLOC_001544	72.6406	-0.0366572	0.301535	-0.121568	0.903241	0.953617	Notsig
XLOC_001545	782.727	0.032108	0.141549	0.226834	0.820553	0.91107	Notsig
XLOC_001546	33.6402	-0.821598	0.640008	-1.28373	0.199237	0.420395	Notsig
XLOC_001547	171.481	-0.418018	0.604793	-0.691175	0.489456	0.69889	Notsig
XLOC_001548	124.876	0.22925	0.336599	0.681079	0.495822	0.703584	Notsig
XLOC_001549	324.425	-0.233252	0.267995	-0.87036	0.384104	0.613753	Notsig
XLOC_001550	398.772	0.0290349	0.327828	0.0885677	0.929425	0.967134	Notsig
XLOC_001551	127.703	10.3471	1.28209	8.07047	7.00292e-16	3.70399e-13	Up
XLOC_001552	145.561	-0.384318	0.324542	-1.18419	0.236339	0.464371	Notsig
XLOC_001553	8.58038	-0.238509	0.858767	-0.277735	0.781216	0.88747	Notsig
XLOC_001554	3814	0.447128	0.0979541	4.56467	5.00276e-06	0.000186073	Notsig
XLOC_001555	414.662	-3.04434	0.725823	-4.19433	2.73677e-05	0.000697999	Down
XLOC_001556	208.998	0.294241	0.306032	0.961471	0.336315	0.569565	Notsig
XLOC_001557	28.2643	-2.43949	0.894475	-2.72728	0.00638583	0.0431743	Down
XLOC_001558	137.364	0.196497	0.243188	0.808006	0.419087	0.642474	Notsig
XLOC_001559	3.5017	-0.252155	2.37234	-0.106289	0.915353	0.960341	Notsig
XLOC_001560	482.932	-0.0271687	0.243876	-0.111404	0.911296	0.958191	Notsig
XLOC_001561	137.397	2.14445	1.49185	1.43744	0.150594	0.356043	Notsig
XLOC_001562	109.045	-0.6979	0.39629	-1.76108	0.0782242	0.235565	Notsig
XLOC_001563	66.2588	0.315985	0.317064	0.996598	0.31896	0.552287	Notsig
XLOC_001564	48.4423	1.10722	0.460066	2.40666	0.0160992	0.08261	Up
XLOC_001565	550.676	0.498061	0.212346	2.34552	0.0190008	0.0923844	Notsig
XLOC_001566	8.45339	6.42976	3.91173	1.64371	0.100236	0.275921	Notsig
XLOC_001567	6.14989	5.97167	3.35655	1.77911	0.0752224	0.229688	Notsig
XLOC_001568	81.8292	-1.30648	1.87926	-0.695212	NA	NA	Notsig
XLOC_001569	341.105	-0.124929	0.143539	-0.870351	0.384109	0.613753	Notsig
XLOC_001570	396.782	0.699933	0.230641	3.03473	0.00240753	0.0213774	Notsig
XLOC_001571	1361.15	0.202446	0.13406	1.51011	0.131015	0.326637	Notsig
XLOC_001572	773.32	0.565524	0.210678	2.68431	0.00726808	0.0473137	Notsig
XLOC_001573	36.523	-3.54763	1.27223	-2.78851	0.00529511	0.0377006	Down
XLOC_001574	3194.63	2.74403	0.42156	6.50922	7.55399e-11	1.4196e-08	Up
XLOC_001575	1019	-0.438584	0.129308	-3.39177	0.000694416	0.00849871	Notsig
XLOC_001576	1234.62	0.324825	0.149703	2.16979	0.0300224	0.126314	Notsig
XLOC_001577	14.3263	-0.466512	0.636287	-0.733179	0.463449	0.679105	Notsig
XLOC_001578	52.6251	-0.250802	0.416613	-0.602003	0.547172	0.741003	Notsig
XLOC_001579	178.761	-0.304657	0.199917	-1.52392	0.127529	0.321144	Notsig
XLOC_001580	15.3943	5.33641	2.0668	2.58197	0.00982372	0.0580022	Up
XLOC_001581	2414.65	-0.332602	0.147359	-2.25709	0.0240024	0.108656	Notsig
XLOC_001582	8.30794	-0.385455	1.01515	-0.379702	0.704167	0.842599	Notsig
XLOC_001583	1655.56	-0.107059	0.200016	-0.535253	0.592475	0.773513	Notsig
XLOC_001584	427.116	-0.592617	0.382375	-1.54983	0.121181	0.310453	Notsig
XLOC_001585	817.456	-0.468882	0.208372	-2.25022	0.0244352	0.109875	Notsig
XLOC_001586	1089.43	0.101019	0.171387	0.589423	0.555578	0.746471	Notsig
XLOC_001587	1650.64	-0.166253	0.185562	-0.895942	0.370284	0.601338	Notsig
XLOC_001588	20.4217	1.11751	0.980728	1.13947	0.254506	0.48403	Notsig
XLOC_001589	248.32	-0.114591	0.219624	-0.521759	0.601838	0.779625	Notsig
XLOC_001590	318.53	-0.167863	0.312615	-0.536965	0.591292	0.772832	Notsig
XLOC_001591	6.0899	4.01699	1.87313	2.14453	0.0319906	0.131901	Up
XLOC_001592	210.151	0.120359	0.269036	0.447374	0.654605	0.813912	Notsig
XLOC_001593	31.18	-2.34957	1.12237	-2.0934	0.0363135	0.143055	Down
XLOC_001594	8.62499	-4.73736	1.89797	-2.49602	0.0125595	0.0693258	Down
XLOC_001595	927.216	-7.05613	1.4972	-4.71289	2.44225e-06	0.000104907	Down
XLOC_001596	2729.88	-5.99376	1.86625	-3.21166	0.00131971	0.0136734	Down
XLOC_001597	6973.55	-0.110031	0.0659562	-1.66824	0.095269	0.267405	Notsig
XLOC_001598	884.305	0.202811	0.143458	1.41373	0.157442	0.365044	Notsig
XLOC_001599	4854.05	0.138876	0.185299	0.749471	0.453573	0.670825	Notsig
XLOC_001600	210.816	0.275504	0.358538	0.768409	0.442244	0.662045	Notsig
XLOC_001601	88.5155	0.78972	0.388631	2.03206	0.0421477	0.158435	Notsig
XLOC_001602	506.971	1.31366	0.358111	3.66829	0.000244175	0.00381348	Up
XLOC_001603	1910.45	0.191831	0.156991	1.22193	0.221736	0.447277	Notsig
XLOC_001604	46.4736	-0.100436	0.520646	-0.192907	0.847032	0.924409	Notsig
XLOC_001605	11.6917	-0.231039	0.994052	-0.232422	0.81621	0.90865	Notsig
XLOC_001606	27.8257	-0.304666	0.551767	-0.552165	0.580835	0.765717	Notsig
XLOC_001607	4.94896	4.64973	2.85141	1.63068	0.102958	0.280394	Notsig
XLOC_001608	34.6266	-2.70512	0.87091	-3.10608	0.00189586	0.0179025	Down
XLOC_001609	17.4004	1.05987	1.03189	1.02712	0.304362	0.538028	Notsig
XLOC_001610	147.426	-0.217797	0.259065	-0.840705	0.400513	0.627023	Notsig
XLOC_001611	1659.9	0.410916	0.263623	1.55872	0.119062	0.306812	Notsig
XLOC_001612	112.332	-1.08589	0.493385	-2.2009	0.0277429	0.119854	Down
XLOC_001613	173.921	-0.71242	0.448414	-1.58875	0.112116	0.295684	Notsig
XLOC_001614	877.349	-0.145437	0.166195	-0.875101	0.381519	0.611551	Notsig
XLOC_001615	1301.09	-0.183046	0.124444	-1.47091	0.141315	0.342317	Notsig
XLOC_001616	480.393	-0.306177	0.192852	-1.58763	0.11237	0.295999	Notsig
XLOC_001617	11.0364	-2.11274	1.55346	-1.36002	0.173823	0.387595	Notsig
XLOC_001618	38.5382	1.93881	0.979125	1.98014	0.0476877	0.171383	Up
XLOC_001619	121.572	0.454378	0.354193	1.28286	0.199543	0.420816	Notsig
XLOC_001620	1501.02	-0.219186	0.256101	-0.855858	0.392076	0.620937	Notsig
XLOC_001621	1645.54	-0.0724292	0.138247	-0.523912	0.60034	0.778828	Notsig
XLOC_001622	96.7616	0.26822	0.436268	0.614806	0.538683	0.734402	Notsig
XLOC_001623	326.791	0.131322	0.217778	0.603012	0.546501	0.740481	Notsig
XLOC_001624	23.5347	-1.42832	1.32992	-1.07399	0.282827	0.515403	Notsig
XLOC_001625	829.287	-1.24547	0.228707	-5.44571	5.16004e-08	4.27236e-06	Down
XLOC_001626	56.8743	-1.54589	0.436784	-3.53926	0.000401245	0.00561841	Down
XLOC_001627	1001.3	-1.94644	1.23448	-1.57674	NA	NA	Notsig
XLOC_001628	2516.13	1.35601	0.271276	4.99862	5.77424e-07	3.19991e-05	Up
XLOC_001629	72.5647	0.369036	0.876562	0.421003	0.673753	0.824971	Notsig
XLOC_001630	2299.75	-0.0894081	0.162163	-0.551347	0.581396	0.766034	Notsig
XLOC_001631	157.233	0.47085	0.291094	1.61752	0.105766	0.285073	Notsig
XLOC_001632	618.117	-0.0231061	0.126486	-0.182678	0.855051	0.928372	Notsig
XLOC_001633	162.496	-2.62416	0.605748	-4.3321	1.47695e-05	0.000434176	Down
XLOC_001634	1.69761	-4.28341	3.93479	-1.0886	0.27633	0.508573	Notsig
XLOC_001635	88.4337	0.757501	0.563634	1.34396	0.178962	0.394537	Notsig
XLOC_001636	782.366	-0.301334	0.197536	-1.52546	0.127144	0.320497	Notsig
XLOC_001637	1279.02	0.0858009	0.190237	0.451022	0.651974	0.811877	Notsig
XLOC_001638	2.71527	0.515907	1.69018	0.305238	0.760185	0.876193	Notsig
XLOC_001639	1583.07	-0.0397311	0.19173	-0.207225	0.835835	0.919	Notsig
XLOC_001640	309.914	0.0770643	0.170797	0.451204	0.651842	0.811783	Notsig
XLOC_001641	464.276	-0.151238	0.245859	-0.615139	0.538463	0.734361	Notsig
XLOC_001642	974.32	-0.0144545	0.174784	-0.0826992	0.934091	0.969419	Notsig
XLOC_001643	222.257	-0.14122	0.263264	-0.53642	0.591668	0.773112	Notsig
XLOC_001644	683.454	-0.123467	0.150702	-0.819278	0.412628	0.636741	Notsig
XLOC_001645	644.43	-0.579996	0.194385	-2.98375	0.00284744	0.0240929	Notsig
XLOC_001646	839.256	0.241103	0.181462	1.32867	0.183956	0.400878	Notsig
XLOC_001647	26.1903	-0.599745	0.54662	-1.09719	0.27256	0.504253	Notsig
XLOC_001648	22.722	-2.47229	2.23188	-1.10772	NA	NA	Notsig
XLOC_001649	135.254	-0.273746	0.308692	-0.886791	0.375191	0.605842	Notsig
XLOC_001650	405.835	-0.0202365	0.319948	-0.0632494	0.949568	0.976893	Notsig
XLOC_001651	152.169	0.432318	0.305848	1.4135	0.157508	0.365107	Notsig
XLOC_001652	89.7321	0.130126	0.52735	0.246754	0.805099	0.901763	Notsig
XLOC_001653	3940.33	-0.318969	0.115972	-2.75041	0.00595204	0.0409687	Notsig
XLOC_001654	19.6533	0.851754	1.46263	0.582344	0.560335	0.750279	Notsig
XLOC_001655	397.56	0.0113673	0.177834	0.0639207	0.949033	0.976588	Notsig
XLOC_001656	20.5874	-0.0846304	0.768722	-0.110092	0.912336	0.958612	Notsig
XLOC_001657	76.3133	-0.515896	0.424733	-1.21464	0.224505	0.450856	Notsig
XLOC_001658	18.7509	-0.56967	0.566306	-1.00594	0.314444	0.547504	Notsig
XLOC_001659	2851.03	-1.04871	3.37467	-0.310759	NA	NA	Notsig
XLOC_001660	535.671	0.0461091	0.176422	0.261357	0.793817	0.894779	Notsig
XLOC_001661	27.5254	3.8619	1.48178	2.60626	0.0091538	0.0555509	Up
XLOC_001662	30.0953	0.937522	3.44031	0.272511	NA	NA	Notsig
XLOC_001663	533.491	0.442732	0.15468	2.86224	0.00420659	0.0318646	Notsig
XLOC_001664	262.593	0.0910527	0.267007	0.341013	0.733094	0.860965	Notsig
XLOC_001665	82.0839	1.31959	0.867267	1.52155	0.128122	0.322023	Notsig
XLOC_001666	31.0391	0.327643	0.732371	0.447373	0.654606	0.813912	Notsig
XLOC_001667	4711.38	0.124273	0.167287	0.742871	0.45756	0.674554	Notsig
XLOC_001668	4.85191	1.13422	2.02926	0.558932	0.576208	0.762255	Notsig
XLOC_001669	569.414	-0.436085	0.279842	-1.55833	0.119156	0.306942	Notsig
XLOC_001670	3774.55	0.413908	0.160878	2.57281	0.0100876	0.0591933	Notsig
XLOC_001671	3070.63	0.150003	0.167126	0.897543	0.369429	0.600509	Notsig
XLOC_001672	155.707	0.241228	0.217187	1.11069	0.2667	0.498025	Notsig
XLOC_001673	1749.45	-0.0140633	0.119363	-0.117819	0.906211	0.955376	Notsig
XLOC_001674	310.932	-1.192	0.180319	-6.61051	3.82989e-11	7.81435e-09	Down
XLOC_001675	4921.29	-0.774196	0.169146	-4.57708	4.71521e-06	0.000176758	Notsig
XLOC_001676	2078.8	-0.116185	0.125606	-0.924991	0.35497	0.587266	Notsig
XLOC_001677	902.058	-0.431632	0.141234	-3.05615	0.002242	0.0202924	Notsig
XLOC_001678	500.154	-0.0093724	0.213865	-0.043824	0.965045	0.984799	Notsig
XLOC_001679	1098.94	0.0159872	0.160771	0.0994412	0.920788	0.962855	Notsig
XLOC_001680	48.807	-0.692021	0.793148	-0.872498	0.382937	0.612657	Notsig
XLOC_001681	730.817	0.297539	0.155458	1.91395	0.0556261	0.188609	Notsig
XLOC_001682	759.159	0.475818	0.202118	2.35416	0.0185649	0.0910708	Notsig
XLOC_001683	184.798	-1.85819	0.496031	-3.74612	0.000179593	0.00303051	Down
XLOC_001684	785.539	-0.54296	0.161666	-3.35852	0.000783609	0.00928789	Notsig
XLOC_001685	911.392	0.29702	0.199001	1.49256	0.135553	0.333225	Notsig
XLOC_001686	1456.04	0.226193	0.14881	1.52001	0.128509	0.322663	Notsig
XLOC_001687	4.14768	-4.55029	2.03119	-2.24021	0.0250774	0.111925	Down
XLOC_001688	452.211	-1.15137	0.37447	-3.07466	0.0021074	0.0194161	Down
XLOC_001689	1010.58	-0.262123	0.106551	-2.46007	0.0138911	0.0743068	Notsig
XLOC_001690	1421.49	-0.18759	0.135242	-1.38707	0.16542	0.376058	Notsig
XLOC_001691	450.508	-1.42449	0.313869	-4.53848	5.66619e-06	0.00020462	Down
XLOC_001692	1372.1	-0.0809461	0.147381	-0.54923	0.582848	0.767096	Notsig
XLOC_001693	17.5415	-2.3418	1.35549	-1.72764	0.0840528	0.246836	Notsig
XLOC_001694	806.568	1.28161	0.295488	4.33728	1.4426e-05	0.000426141	Up
XLOC_001695	364.693	-0.032686	0.22441	-0.145653	0.884195	0.942884	Notsig
XLOC_001696	1025.49	-1.05489	0.328388	-3.21234	0.00131657	0.0136592	Down
XLOC_001697	10.5016	-4.38081	2.11739	-2.06896	0.0385497	0.14917	Down
XLOC_001698	481.726	-0.1997	0.248378	-0.804015	0.421388	0.644584	Notsig
XLOC_001699	39.7235	-0.399999	0.674746	-0.592813	0.553306	0.744922	Notsig
XLOC_001700	98.7057	0.171676	0.650728	0.263822	0.791917	0.893726	Notsig
XLOC_001701	529.923	0.197817	0.165607	1.1945	0.232283	0.459714	Notsig
XLOC_001702	637.939	-0.192233	0.233436	-0.823491	0.410229	0.635237	Notsig
XLOC_001703	2819.44	0.10873	0.129464	0.839853	0.400991	0.627702	Notsig
XLOC_001704	165.788	-0.263157	0.367494	-0.716086	0.473938	0.686932	Notsig
XLOC_001705	1026.35	0.138569	0.274835	0.504188	0.614129	0.788017	Notsig
XLOC_001706	27.827	2.6244	1.53082	1.71437	NA	NA	Notsig
XLOC_001707	93.7998	0.494229	0.449467	1.09959	0.27151	0.503225	Notsig
XLOC_001708	18.3505	0.669485	0.708123	0.945436	0.344436	0.577167	Notsig
XLOC_001709	152.261	0.302839	0.624076	0.48526	0.627492	0.796247	Notsig
XLOC_001710	660.571	-0.848798	0.247132	-3.43459	0.000593462	0.0075864	Notsig
XLOC_001711	325.796	0.503938	0.258728	1.94775	0.0514447	0.179472	Notsig
XLOC_001712	809.52	0.104444	0.140672	0.74247	0.457803	0.674776	Notsig
XLOC_001713	1797.25	-0.09874	0.124431	-0.793529	0.42747	0.649691	Notsig
XLOC_001714	163.227	-0.00317316	0.298874	-0.0106171	0.991529	0.996658	Notsig
XLOC_001715	507.989	-0.477736	0.145242	-3.28924	0.00100457	0.0113042	Notsig
XLOC_001716	8.49324	-3.2649	1.21636	-2.68416	0.00727119	0.0473232	Down
XLOC_001717	1.2671	-3.86373	3.9442	-0.979598	0.327285	0.56072	Notsig
XLOC_001718	45.6468	-0.490279	0.489387	-1.00182	0.316429	0.549636	Notsig
XLOC_001719	49.2321	0.479193	0.371716	1.28914	0.197351	0.418199	Notsig
XLOC_001720	37.8873	-0.324857	0.511721	-0.634833	0.525537	0.725286	Notsig
XLOC_001721	1935.03	-0.749292	0.323492	-2.31626	0.0205442	0.0972468	Notsig
XLOC_001722	1486	-0.320663	0.110693	-2.89686	0.00376918	0.0294187	Notsig
XLOC_001723	317.747	0.0460828	0.20693	0.222697	0.823771	0.913311	Notsig
XLOC_001724	195.175	-0.596266	0.270542	-2.20397	0.0275267	0.119248	Notsig
XLOC_001725	96.3935	3.06486	0.700872	4.37292	1.22596e-05	0.000375248	Up
XLOC_001726	1164.37	-0.208115	0.190787	-1.09082	0.275353	0.507612	Notsig
XLOC_001727	606.762	0.393122	0.219934	1.78745	0.0738642	0.227254	Notsig
XLOC_001728	586.128	-0.351519	0.172779	-2.0345	0.0419008	0.157822	Notsig
XLOC_001729	266.734	0.393233	0.252763	1.55574	0.11977	0.307801	Notsig
XLOC_001730	2775.93	0.182691	0.154577	1.18188	0.237255	0.465242	Notsig
XLOC_001731	91.2315	-2.33186	0.738001	-3.1597	0.0015793	0.0155991	Down
XLOC_001732	590.837	-0.410307	0.212044	-1.93501	0.0529886	0.183003	Notsig
XLOC_001733	53.5389	-0.171723	0.541449	-0.317155	0.751126	0.871635	Notsig
XLOC_001734	425.629	0.0728095	0.172748	0.421479	0.673405	0.824687	Notsig
XLOC_001735	38.7104	-1.97303	0.778086	-2.53575	0.0112207	0.0640015	Down
XLOC_001736	266.165	-1.23275	0.318874	-3.86596	0.000110654	0.00207739	Down
XLOC_001737	272.3	-1.98923	2.0339	-0.978034	0.328058	0.561613	Notsig
XLOC_001738	661.804	-0.710992	0.251852	-2.82306	0.00475684	0.0348766	Notsig
XLOC_001739	339.855	1.50879	0.322889	4.67277	2.97161e-06	0.000121263	Up
XLOC_001740	106.873	0.580752	0.323532	1.79504	0.0726478	0.224977	Notsig
XLOC_001741	8.61573	-0.885436	1.41841	-0.624246	0.532466	0.730035	Notsig
XLOC_001742	315.525	0.585846	0.303396	1.93096	0.0534879	0.183935	Notsig
XLOC_001743	789.597	0.403953	0.206671	1.95457	0.0506337	0.177881	Notsig
XLOC_001744	557.098	0.461255	0.188886	2.44197	0.0146073	0.0768572	Notsig
XLOC_001745	231.345	0.767609	0.415171	1.8489	0.0644726	0.207862	Notsig
XLOC_001746	1009.03	0.345053	0.125742	2.74413	0.0060671	0.0415803	Notsig
XLOC_001747	3243.05	0.22395	0.155734	1.43803	0.150425	0.355879	Notsig
XLOC_001748	501.214	0.166085	0.179791	0.92377	0.355606	0.587963	Notsig
XLOC_001749	2379.21	-0.643063	0.199366	-3.22554	0.00125736	0.0132338	Notsig
XLOC_001750	30.6809	-3.56016	1.18175	-3.01262	0.00259006	0.0225084	Down
XLOC_001751	600.834	0.000113894	0.228591	0.000498243	0.999602	0.999775	Notsig
XLOC_001752	484.436	0.0935588	0.265439	0.352469	0.724487	0.85547	Notsig
XLOC_001753	955.346	0.182955	0.112889	1.62067	0.105089	0.283945	Notsig
XLOC_001754	152.704	-0.348731	0.405764	-0.859443	0.390096	0.619061	Notsig
XLOC_001755	620.675	0.286048	0.130981	2.18389	0.0289704	0.123386	Notsig
XLOC_001756	23.2578	0.464509	0.763799	0.608155	0.543084	0.737902	Notsig
XLOC_001757	468.13	-2.23195	0.515221	-4.33203	1.4774e-05	0.000434176	Down
XLOC_001758	647.018	-0.237798	0.259785	-0.915363	0.360001	0.592364	Notsig
XLOC_001759	27.2286	1.81007	0.756245	2.3935	0.0166886	0.0846065	Up
XLOC_001760	15.5866	-3.50378	1.37048	-2.55661	0.0105698	0.06123	Down
XLOC_001761	1526.76	0.282567	0.122682	2.30325	0.0212647	0.0997252	Notsig
XLOC_001762	559.388	1.7645	0.392022	4.50101	6.7631e-06	0.00023646	Up
XLOC_001763	254.972	-0.423902	0.281541	-1.50565	0.132156	0.328236	Notsig
XLOC_001764	16.6369	1.32133	0.93239	1.41714	0.156441	0.364141	Notsig
XLOC_001765	285.027	0.152539	0.300213	0.508102	0.611382	0.78646	Notsig
XLOC_001766	14.6442	1.27329	1.07389	1.18569	0.235746	0.463655	Notsig
XLOC_001767	686.807	0.25727	0.358116	0.718399	0.472511	0.685977	Notsig
XLOC_001768	307.003	0.0724697	0.289213	0.250576	0.802142	0.900322	Notsig
XLOC_001769	10.922	0.920209	1.33695	0.68829	0.49127	0.70035	Notsig
XLOC_001770	92.6779	-0.289549	0.304414	-0.95117	0.341518	0.57425	Notsig
XLOC_001771	2856.48	0.0796058	0.123734	0.643361	0.51999	0.720935	Notsig
XLOC_001772	181.308	-0.794445	0.243412	-3.26378	0.00109936	0.0120503	Notsig
XLOC_001773	814.462	-0.171701	0.130481	-1.31591	0.188205	0.406752	Notsig
XLOC_001774	161.422	-1.26774	0.603111	-2.10201	0.0355526	0.140972	Down
XLOC_001775	244.743	0.204346	0.28215	0.724247	0.468914	0.683118	Notsig
XLOC_001776	524.08	0.279393	0.132006	2.11653	0.0343	0.137667	Notsig
XLOC_001777	996.989	-0.110084	0.192379	-0.572224	0.56717	0.755689	Notsig
XLOC_001778	165.203	-0.573277	0.346445	-1.65474	0.0979766	0.271802	Notsig
XLOC_001779	103.036	-0.0612656	0.345611	-0.177268	0.859298	0.93079	Notsig
XLOC_001780	5.23578	-5.9135	3.91584	-1.51015	0.131006	0.326637	Notsig
XLOC_001781	70.7178	-3.3218	1.09305	-3.03903	0.00237341	0.0211467	Down
XLOC_001782	38.411	-0.481912	0.484111	-0.995459	0.319513	0.552977	Notsig
XLOC_001783	1133.58	0.429285	0.173492	2.47439	0.0133465	0.072369	Notsig
XLOC_001784	624.649	0.0578173	0.302045	0.19142	0.848197	0.924832	Notsig
XLOC_001785	43.7585	-0.70335	0.514046	-1.36826	0.171229	0.384042	Notsig
XLOC_001786	52.229	0.212961	0.458203	0.464775	0.642093	0.805895	Notsig
XLOC_001787	215.695	-0.697189	0.239126	-2.91558	0.00355031	0.0282204	Notsig
XLOC_001788	294.937	-0.362202	0.279704	-1.29495	0.195339	0.415662	Notsig
XLOC_001789	173.053	-0.115472	0.290944	-0.396888	0.69145	0.835326	Notsig
XLOC_001790	387.672	0.335933	0.199333	1.68528	0.0919339	0.260939	Notsig
XLOC_001791	392.497	0.0949502	0.664082	0.14298	0.886306	0.944289	Notsig
XLOC_001792	739.573	-0.123674	0.143712	-0.860569	0.389475	0.618591	Notsig
XLOC_001793	6.23166	1.9396	1.21813	1.59227	0.111323	0.294467	Notsig
XLOC_001794	395.04	0.00288814	0.475429	0.00607481	0.995153	0.998252	Notsig
XLOC_001795	212.418	-0.744042	0.300878	-2.47291	0.0134019	0.0725599	Notsig
XLOC_001796	12.4159	-5.24382	1.50047	-3.49478	0.000474446	0.00639272	Down
XLOC_001797	1018.05	-1.06577	0.23198	-4.59423	4.34342e-06	0.000164987	Down
XLOC_001798	571.306	-0.976907	0.150197	-6.50418	7.81204e-11	1.4585e-08	Notsig
XLOC_001799	370.867	0.829363	0.694609	1.194	0.232478	0.459808	Notsig
XLOC_001800	145.64	-0.0269159	0.433193	-0.0621338	0.950456	0.977279	Notsig
XLOC_001801	882.962	-0.105845	0.121314	-0.87249	0.382941	0.612657	Notsig
XLOC_001802	293.649	0.226913	0.236598	0.959062	0.337528	0.570806	Notsig
XLOC_001803	858.8	0.140659	0.116203	1.21046	0.226103	0.452919	Notsig
XLOC_001804	1143.58	0.0711277	0.191812	0.370821	0.710771	0.846601	Notsig
XLOC_001805	180.477	0.164682	0.363914	0.45253	0.650887	0.811372	Notsig
XLOC_001806	101.641	-0.272448	0.578974	-0.470571	0.637947	0.803694	Notsig
XLOC_001807	98.5168	-0.321584	0.550337	-0.58434	0.558992	0.749035	Notsig
XLOC_001808	850.467	0.502575	0.516847	0.972387	0.330858	0.564436	Notsig
XLOC_001809	2128.35	0.00857717	0.0945474	0.0907182	0.927717	0.966139	Notsig
XLOC_001810	3360.37	0.313392	0.142887	2.19329	0.0282866	0.121432	Notsig
XLOC_001811	20.4457	-0.113511	0.579274	-0.195954	0.844646	0.923533	Notsig
XLOC_001812	886.665	0.064411	0.132076	0.48768	0.625777	0.794918	Notsig
XLOC_001813	465.952	-0.189054	0.186114	-1.0158	0.309727	0.543051	Notsig
XLOC_001814	3803.15	-0.0445592	0.112317	-0.396728	0.691568	0.835328	Notsig
XLOC_001815	10.5399	0.2295	0.77955	0.294401	0.768451	0.880957	Notsig
XLOC_001816	1819.72	-0.00415011	0.140948	-0.0294442	0.97651	0.989456	Notsig
XLOC_001817	34.2226	-8.61996	2.22496	-3.87421	0.000106971	0.00202763	Down
XLOC_001818	15326	4.35831	2.19569	1.98494	0.0471511	0.170253	Up
XLOC_001819	350.216	0.0856797	0.207538	0.412839	0.679725	0.828095	Notsig
XLOC_001820	1420.63	-0.070868	0.112544	-0.629694	0.528895	0.727637	Notsig
XLOC_001821	2351.57	-0.594062	0.108512	-5.47464	4.38407e-08	3.74556e-06	Notsig
XLOC_001822	724.949	0.677153	0.198959	3.40348	0.000665332	0.00826314	Notsig
XLOC_001823	2194.06	-0.114141	0.136838	-0.834136	0.404204	0.630245	Notsig
XLOC_001824	360.242	0.1222	0.235356	0.519214	0.603612	0.780852	Notsig
XLOC_001825	9.98926	0.385629	0.770778	0.500311	0.616856	0.789344	Notsig
XLOC_001826	46.8557	-3.25649	0.887346	-3.66992	0.000242626	0.00379316	Down
XLOC_001827	295.382	0.563943	0.318762	1.76916	0.0768665	0.233014	Notsig
XLOC_001828	151.447	0.516729	0.407366	1.26846	0.204632	0.427133	Notsig
XLOC_001829	1699.11	0.00415764	0.116936	0.0355547	0.971637	0.987148	Notsig
XLOC_001830	705.693	-0.317805	0.167537	-1.89692	0.0578385	0.19337	Notsig
XLOC_001831	2416.15	0.332941	0.0789886	4.21505	2.49725e-05	0.000652645	Notsig
XLOC_001832	1766.31	0.326407	0.176645	1.84781	0.0646298	0.208158	Notsig
XLOC_001833	534.684	0.596683	0.36109	1.65245	0.0984433	0.272791	Notsig
XLOC_001834	3141.06	0.047354	0.166808	0.283883	0.7765	0.885362	Notsig
XLOC_001835	16.2432	-0.543935	0.733293	-0.74177	0.458227	0.675183	Notsig
XLOC_001836	1281.33	0.324353	0.227291	1.42704	0.15357	0.360158	Notsig
XLOC_001837	1563.89	0.396751	0.291148	1.36271	0.172973	0.386345	Notsig
XLOC_001838	620.273	-0.148162	0.167621	-0.883912	0.376744	0.607203	Notsig
XLOC_001839	67.8293	-0.977626	0.516142	-1.8941	0.0582117	0.194285	Notsig
XLOC_001840	5584.24	0.0387718	0.138614	0.27971	0.7797	0.887276	Notsig
XLOC_001841	173.343	1.73298	0.441333	3.9267	8.61206e-05	0.0017179	Up
XLOC_001842	8.99556	-0.230157	2.52242	-0.0912447	0.927298	0.965914	Notsig
XLOC_001843	1943.37	-0.415014	0.158333	-2.62115	0.00876338	0.0537719	Notsig
XLOC_001844	115.187	-5.64886	1.09425	-5.16229	2.43952e-07	1.60276e-05	Down
XLOC_001845	1790.78	-0.15791	0.323696	-0.487836	0.625666	0.794865	Notsig
XLOC_001846	418.297	0.242079	0.205392	1.17862	0.238551	0.46679	Notsig
XLOC_001847	11.7767	0.997195	0.788201	1.26515	0.205817	0.428479	Notsig
XLOC_001848	1196.5	-0.622263	0.19432	-3.20226	0.00136352	0.0140256	Notsig
XLOC_001849	648.139	-0.0032774	0.165807	-0.0197664	0.98423	0.993343	Notsig
XLOC_001850	37.7598	-0.831259	0.69971	-1.188	0.234832	0.462554	Notsig
XLOC_001851	440.051	-0.032344	0.170264	-0.189964	0.849337	0.925377	Notsig
XLOC_001852	764.896	0.0716466	0.172898	0.414385	0.678592	0.827526	Notsig
XLOC_001853	2537.98	-0.740461	0.216604	-3.4185	0.000629662	0.00793047	Notsig
XLOC_001854	1329.31	0.0490562	0.139273	0.352231	0.724665	0.855515	Notsig
XLOC_001855	195.967	0.161374	0.241285	0.668811	0.503616	0.709464	Notsig
XLOC_001856	989.237	-0.283088	0.19802	-1.42959	0.152834	0.359286	Notsig
XLOC_001857	732.11	-0.731088	0.251507	-2.90683	0.00365111	0.0287628	Notsig
XLOC_001858	7.0156	2.96319	1.67927	1.76457	0.0776359	0.234344	Notsig
XLOC_001859	1332.74	-0.00251061	0.161954	-0.0155021	0.987632	0.995016	Notsig
XLOC_001860	17.8792	0.431055	1.60223	0.269035	0.787903	0.891133	Notsig
XLOC_001861	163.256	-0.403876	0.277165	-1.45717	0.145069	0.347615	Notsig
XLOC_001862	27.1316	-0.982779	0.581498	-1.69008	0.091012	0.259327	Notsig
XLOC_001863	190.481	0.698507	0.27128	2.57486	0.0100282	0.0589291	Notsig
XLOC_001864	13.5935	0.672014	1.07076	0.627608	0.530261	0.728532	Notsig
XLOC_001865	21.1707	-0.732937	0.710309	-1.03186	0.302139	0.53583	Notsig
XLOC_001866	39.2718	4.88423	1.23065	3.96881	7.22327e-05	0.00150608	Up
XLOC_001867	10.6534	3.2151	1.29246	2.48759	0.0128611	0.0704868	Up
XLOC_001868	13.4901	-1.33562	2.01248	-0.663667	0.506903	0.711603	Notsig
XLOC_001869	1283.98	0.0849837	0.221955	0.382887	0.701803	0.841297	Notsig
XLOC_001870	206.347	-0.16224	0.275673	-0.588522	0.556182	0.746901	Notsig
XLOC_001871	202.84	0.662134	0.316012	2.09528	0.0361462	0.142593	Notsig
XLOC_001872	272.241	-0.171417	0.306324	-0.559592	0.575758	0.762119	Notsig
XLOC_001873	133.069	-0.621514	0.583594	-1.06498	0.286886	0.519454	Notsig
XLOC_001874	507.989	-0.164864	0.163742	-1.00685	0.314005	0.547025	Notsig
XLOC_001875	41.3592	1.08433	1.74874	0.620066	0.535215	0.732217	Notsig
XLOC_001876	2448.45	0.072182	0.157947	0.457001	0.64767	0.809375	Notsig
XLOC_001877	328.633	-0.0359085	0.179313	-0.200256	0.84128	0.921936	Notsig
XLOC_001878	88.6226	-1.14743	0.425959	-2.69377	0.00706498	0.0464789	Down
XLOC_001879	126.182	-0.271157	0.259659	-1.04428	0.296355	0.529517	Notsig
XLOC_001880	116.701	-0.336819	0.406185	-0.829227	0.406976	0.632565	Notsig
XLOC_001881	8.1277	2.21314	1.41069	1.56883	0.116687	0.303069	Notsig
XLOC_001882	118.33	0.271614	0.264623	1.02642	0.304695	0.53839	Notsig
XLOC_001883	12.4665	2.36701	1.19828	1.97533	0.0482303	0.172601	Up
XLOC_001884	21.2287	1.90167	1.18266	1.60796	0.107844	0.288686	Notsig
XLOC_001885	5.33896	2.12943	1.52911	1.3926	0.163742	0.373555	Notsig
XLOC_001886	136.278	-0.606809	0.269437	-2.25214	0.0243136	0.109524	Notsig
XLOC_001887	4341.73	-0.300439	0.258081	-1.16413	0.244371	0.473793	Notsig
XLOC_001888	1750.01	7.50739	2.40213	3.12531	0.00177619	0.0170659	Up
XLOC_001889	113.984	7.10132	1.16585	6.09109	1.12142e-09	1.60167e-07	Up
XLOC_001890	778.648	0.268083	0.321173	0.834698	0.403888	0.62992	Notsig
XLOC_001891	730.617	-0.106343	0.134846	-0.788623	0.430332	0.651566	Notsig
XLOC_001892	7.65681	0.501139	1.10901	0.451881	0.651355	0.811636	Notsig
XLOC_001893	292.269	-0.219097	0.269642	-0.812545	0.416479	0.64039	Notsig
XLOC_001894	612.562	0.130116	0.217225	0.598992	0.549178	0.742059	Notsig
XLOC_001895	149.587	-0.0669107	0.245623	-0.272412	0.785305	0.889834	Notsig
XLOC_001896	956.872	-0.328724	0.146923	-2.23738	0.0252616	0.112468	Notsig
XLOC_001897	136.561	0.0365904	0.274242	0.133424	0.893858	0.947957	Notsig
XLOC_001898	73.4151	0.612282	0.574264	1.0662	0.286332	0.519009	Notsig
XLOC_001899	54.2695	-0.355812	0.498752	-0.713404	0.475596	0.688042	Notsig
XLOC_001900	26.9693	1.57204	0.916256	1.71572	0.0862131	0.250882	Notsig
XLOC_001901	17.0997	0.291366	0.860145	0.33874	0.734806	0.861895	Notsig
XLOC_001902	11.6774	1.13724	1.32568	0.857854	0.390973	0.619995	Notsig
XLOC_001903	142.812	-0.0910308	0.248269	-0.366662	0.713871	0.848767	Notsig
XLOC_001904	2008.85	-0.363868	0.118568	-3.06884	0.00214889	0.0196867	Notsig
XLOC_001905	485.396	-0.420476	0.247018	-1.70221	0.0887156	0.255232	Notsig
XLOC_001906	375.736	-0.189406	0.301254	-0.628725	0.529529	0.728143	Notsig
XLOC_001907	926.324	0.00649189	0.175263	0.0370408	0.970453	0.986646	Notsig
XLOC_001908	1629.1	0.255111	0.120013	2.12569	0.0335287	0.135581	Notsig
XLOC_001909	1683.73	0.250102	0.183011	1.36659	0.171753	0.384643	Notsig
XLOC_001910	515.908	-0.148878	0.147849	-1.00696	0.313954	0.547025	Notsig
XLOC_001911	781.723	-0.471281	0.200724	-2.3479	0.0188797	0.0919872	Notsig
XLOC_001912	87.3618	0.469394	1.44822	0.324119	0.745848	0.868958	Notsig
XLOC_001913	408.453	-0.0816347	0.298032	-0.273913	0.784152	0.889143	Notsig
XLOC_001914	544.838	0.6414	0.378078	1.69648	0.0897958	0.257067	Notsig
XLOC_001915	269.795	-0.0520702	0.198366	-0.262495	0.79294	0.894424	Notsig
XLOC_001916	1206.73	-0.246967	0.195031	-1.2663	0.205407	0.428013	Notsig
XLOC_001917	1487.28	-0.297336	0.194997	-1.52482	0.127303	0.320813	Notsig
XLOC_001918	745.19	0.132969	0.131668	1.00988	0.312554	0.545841	Notsig
XLOC_001919	86.8424	-0.556068	0.468589	-1.18669	0.235351	0.463194	Notsig
XLOC_001920	932.321	-0.243077	0.22092	-1.1003	0.271203	0.502818	Notsig
XLOC_001921	280.017	-3.35268	0.711558	-4.71174	2.4561e-06	0.000105343	Down
XLOC_001922	101.447	-0.0907684	0.309752	-0.293036	0.769495	0.881694	Notsig
XLOC_001923	135.094	-0.579578	0.301359	-1.92321	0.0544531	0.186186	Notsig
XLOC_001924	164.157	-0.811223	0.358921	-2.26017	0.0238105	0.107994	Notsig
XLOC_001925	205.07	-0.818701	0.339537	-2.41123	0.0158989	0.0818734	Notsig
XLOC_001926	74.8686	0.635607	0.655098	0.970247	0.331923	0.565289	Notsig
XLOC_001927	213.307	-0.42784	0.331498	-1.29063	0.196833	0.417567	Notsig
XLOC_001928	1357.83	-1.33393	0.491755	-2.71258	0.00667614	0.0445355	Down
XLOC_001929	107.272	-0.0928794	0.416495	-0.223002	0.823534	0.913235	Notsig
XLOC_001930	333.298	1.33112	0.706308	1.88462	0.0594807	0.196943	Notsig
XLOC_001931	1199.24	-0.248022	0.178637	-1.38841	0.165011	0.375461	Notsig
XLOC_001932	813.5	-0.182486	0.200514	-0.910092	0.362774	0.594571	Notsig
XLOC_001933	332.536	-1.26833	0.45698	-2.77545	0.00551249	0.0387176	Down
XLOC_001934	21.1478	-4.66284	1.7455	-2.67134	0.00755481	0.0485873	Down
XLOC_001935	450.157	-0.599369	0.348284	-1.72092	0.0852657	0.249102	Notsig
XLOC_001936	280.4	-0.263605	0.441584	-0.596954	0.550538	0.742879	Notsig
XLOC_001937	872.47	-0.567937	0.386797	-1.46831	0.142021	0.343594	Notsig
XLOC_001938	2186.39	0.0416374	0.304061	0.136938	0.89108	0.94658	Notsig
XLOC_001939	448.73	-3.30395	1.01597	-3.25201	0.00114592	0.0124224	Down
XLOC_001940	6.15004	0.486066	1.37707	0.352971	0.72411	0.85511	Notsig
XLOC_001941	1520.26	-0.552708	0.231011	-2.39257	0.016731	0.0847078	Notsig
XLOC_001942	2148.8	0.239825	0.127466	1.88148	0.0599066	0.19783	Notsig
XLOC_001943	679.674	-0.258904	0.132399	-1.95548	0.0505265	0.177679	Notsig
XLOC_001944	361.992	-2.41198	0.502377	-4.80113	1.5777e-06	7.28061e-05	Down
XLOC_001945	2718.18	-0.10838	0.145036	-0.747263	0.454905	0.672014	Notsig
XLOC_001946	35.0904	0.22711	1.08575	0.209173	0.834313	0.918232	Notsig
XLOC_001947	31.8363	-0.203638	0.594571	-0.342495	0.731978	0.860249	Notsig
XLOC_001949	702.264	0.357547	0.182464	1.95955	0.050048	0.176409	Notsig
XLOC_001950	3.76755	-3.45572	1.93661	-1.78441	0.0743564	0.228223	Notsig
XLOC_001951	1367.86	-0.861128	0.258894	-3.32618	0.00088044	0.0101821	Notsig
XLOC_001952	1550.08	-0.173513	0.188804	-0.919012	0.35809	0.590704	Notsig
XLOC_001953	901.126	0.0819389	0.123218	0.664993	0.506055	0.710971	Notsig
XLOC_001954	1100.02	0.418009	0.188094	2.22234	0.0262606	0.115494	Notsig
XLOC_001955	456.108	0.191191	0.184528	1.03611	0.300153	0.533731	Notsig
XLOC_001956	2947.44	-0.164718	0.0812244	-2.02794	0.0425668	0.159265	Notsig
XLOC_001957	36.8234	-0.672792	0.607886	-1.10677	0.268392	0.499715	Notsig
XLOC_001958	347.611	0.0297282	0.169035	0.17587	0.860396	0.931343	Notsig
XLOC_001959	588.787	-0.0168895	0.175761	-0.0960939	0.923446	0.964364	Notsig
XLOC_001960	1265.55	0.0933034	0.134096	0.695797	0.486556	0.696849	Notsig
XLOC_001961	82.3759	-0.94734	0.307914	-3.07664	0.00209346	0.0193214	Notsig
XLOC_001962	2498.67	-0.0603366	0.14258	-0.423178	0.672165	0.824259	Notsig
XLOC_001963	25.8708	-1.48676	0.572242	-2.59812	0.00937348	0.0562733	Down
XLOC_001965	1560.6	-0.0210827	0.173263	-0.12168	0.903152	0.953617	Notsig
XLOC_001966	236.554	-0.83455	0.361515	-2.30848	0.0209726	0.0986629	Notsig
XLOC_001967	455.496	-0.228415	0.149681	-1.52601	0.127007	0.320209	Notsig
XLOC_001968	1139.69	0.167609	0.145876	1.14898	0.250565	0.480168	Notsig
XLOC_001969	142.129	-2.12372	0.681129	-3.11795	0.00182117	0.0173712	Down
XLOC_001970	467.461	0.0660352	0.260624	0.253373	0.79998	0.899015	Notsig
XLOC_001971	387.436	0.173945	0.202146	0.860493	0.389517	0.618623	Notsig
XLOC_001972	122.685	0.330563	0.369829	0.893826	0.371415	0.602229	Notsig
XLOC_001973	149.352	0.215094	0.25829	0.832759	0.404981	0.630733	Notsig
XLOC_001974	965.018	1.81363	0.39326	4.61178	3.99228e-06	0.000153279	Up
XLOC_001975	4.21183	-0.779555	1.31413	-0.593208	0.553042	0.744645	Notsig
XLOC_001976	1649.77	0.682006	0.257327	2.65035	0.00804093	0.0506034	Notsig
XLOC_001977	1628.34	-2.44129	0.605704	-4.0305	5.56587e-05	0.00122677	Down
XLOC_001978	1348.23	-0.667447	0.241165	-2.76759	0.00564717	0.0394187	Notsig
XLOC_001979	894.9	0.215219	0.103531	2.07879	0.0376362	0.147064	Notsig
XLOC_001980	872.948	0.714345	0.230777	3.09539	0.00196553	0.0184325	Notsig
XLOC_001981	25.372	3.04797	0.901294	3.38177	0.000720216	0.00871735	Up
XLOC_001982	359.002	0.342084	0.175505	1.94914	0.0512788	0.179209	Notsig
XLOC_001983	6.78627	-0.605333	1.3636	-0.443921	0.6571	0.815274	Notsig
XLOC_001984	1011.65	0.213176	0.20687	1.03048	0.302784	0.536639	Notsig
XLOC_001985	863.341	-0.285026	0.198566	-1.43542	0.151166	0.357013	Notsig
XLOC_001986	650.787	-0.233416	0.207915	-1.12265	0.261585	0.492635	Notsig
XLOC_001987	867.609	-1.12168	0.214272	-5.23484	1.65126e-07	1.16465e-05	Down
XLOC_001988	2311.55	0.307344	0.158718	1.93642	0.0528161	0.182673	Notsig
XLOC_001989	29.6511	-0.101314	0.51541	-0.196569	0.844165	0.923359	Notsig
XLOC_001990	17.3204	-0.339279	0.682007	-0.497471	0.618857	0.790754	Notsig
XLOC_001991	1861.02	-0.119296	0.136641	-0.873064	0.382628	0.612415	Notsig
XLOC_001992	5414.78	0.00121384	0.166029	0.00731102	0.994167	0.997755	Notsig
XLOC_001993	92.9922	-0.192392	0.919872	-0.209151	0.834331	0.918232	Notsig
XLOC_001994	360.152	0.018375	0.375961	0.0488748	0.961019	0.983282	Notsig
XLOC_001995	5211.78	-3.27519	1.90668	-1.71774	NA	NA	Notsig
XLOC_001996	5.81192	-1.43532	1.59407	-0.900409	0.367902	0.599115	Notsig
XLOC_001997	611.529	0.326501	0.197832	1.6504	0.098862	0.273616	Notsig
XLOC_001998	184.311	-5.01357	2.09578	-2.39222	NA	NA	Notsig
XLOC_001999	104.094	-1.00353	0.697215	-1.43934	0.150054	0.355299	Notsig
XLOC_002000	1470.91	-0.150085	0.174918	-0.858035	0.390873	0.61988	Notsig
XLOC_002001	646.864	1.37164	0.206668	6.63693	3.20286e-11	6.58748e-09	Up
XLOC_002002	471.923	0.0663708	0.22773	0.291446	0.77071	0.882531	Notsig
XLOC_002003	2.7668	-3.95288	2.22901	-1.77338	0.0761658	0.231409	Notsig
XLOC_002004	3017.86	2.6773	0.416286	6.43139	1.2644e-10	2.24334e-08	Up
XLOC_002005	243.657	0.0993026	0.29713	0.334206	0.738224	0.864201	Notsig
XLOC_002006	623.311	-0.581869	0.22415	-2.59589	0.00943464	0.0564398	Notsig
XLOC_002007	50.1774	0.179603	0.351432	0.511061	0.609308	0.784817	Notsig
XLOC_002008	1032.78	0.0844938	0.168192	0.502365	0.61541	0.788942	Notsig
XLOC_002009	528.688	0.0979845	0.224659	0.436148	0.662729	0.818199	Notsig
XLOC_002010	938.838	-0.07006	0.228179	-0.30704	0.758813	0.875565	Notsig
XLOC_002011	14.7433	-2.15002	1.89935	-1.13198	0.257643	0.487971	Notsig
XLOC_002012	1423.34	0.226258	0.168907	1.33955	0.180393	0.396504	Notsig
XLOC_002013	12.9285	-2.1279	1.73552	-1.22609	0.220166	0.445329	Notsig
XLOC_002014	566.929	-0.23557	0.467008	-0.504425	0.613963	0.788017	Notsig
XLOC_002015	11.4658	-1.78103	1.24503	-1.43051	0.152571	0.358905	Notsig
XLOC_002016	2033.02	-3.57297	0.507939	-7.03425	2.00342e-12	5.25025e-10	Down
XLOC_002017	1815.9	3.29207	0.615608	5.34767	8.90943e-08	6.80475e-06	Up
[truncated: 27,105 more rows]

## Sheet: M stage
Table S5. Differential expression analysis of two wolfberry lines at three stages
Gene ID	baseMean	log2FoldChange	lfcSE	stat	p-value	padj	Type
XLOC_000001	417.834	0.209698	0.208246	1.00697	0.313947	0.459938	Notsig
XLOC_000002	191.467	0.165055	0.176585	0.934706	0.34994	0.49701	Notsig
XLOC_000003	53.323	-1.76179	0.477508	-3.68955	0.000224649	0.00128648	Down
XLOC_000004	277.878	0.564834	0.260232	2.1705	0.0299687	0.0755774	Notsig
XLOC_000005	357.18	0.0681124	0.251171	0.27118	0.786253	0.865644	Notsig
XLOC_000006	553.281	-0.145289	0.175876	-0.826088	0.408754	0.555431	Notsig
XLOC_000007	120.308	0.80001	0.246337	3.24762	0.00116374	0.00524834	Notsig
XLOC_000008	908.143	-0.083767	0.207539	-0.40362	0.686492	0.792429	Notsig
XLOC_000009	1590.31	0.57361	0.126416	4.53747	5.69334e-06	4.94192e-05	Notsig
XLOC_000010	1047.46	0.0623666	0.12195	0.511409	0.609065	0.73238	Notsig
XLOC_000011	604.417	-1.31327	0.398927	-3.29201	0.000994728	0.00460382	Down
XLOC_000012	513.8	0.525257	0.223188	2.35343	0.0186011	0.0515272	Notsig
XLOC_000013	1632.61	0.0688791	0.0981089	0.702068	0.482636	0.624498	Notsig
XLOC_000014	2021.98	-1.39544	0.262238	-5.32126	1.03051e-07	1.29343e-06	Down
XLOC_000015	817.836	0.625589	0.138988	4.50103	6.76254e-06	5.78495e-05	Notsig
XLOC_000016	2058.42	0.227398	0.134896	1.68573	0.0918481	0.18178	Notsig
XLOC_000017	359.588	-1.55709	0.172355	-9.03421	1.65197e-19	1.24461e-17	Down
XLOC_000018	594.342	-0.00905109	0.233601	-0.038746	0.969093	0.982955	Notsig
XLOC_000019	8.68065	0.989022	1.30009	0.760734	0.446816	0.591341	Notsig
XLOC_000020	562.498	0.826335	0.346832	2.38253	0.0171944	0.0483995	Notsig
XLOC_000021	278.726	-0.302989	0.228532	-1.32581	0.184904	0.310259	Notsig
XLOC_000022	7.3414	0.280541	0.895004	0.313452	0.753937	0.842917	Notsig
XLOC_000023	157.204	-0.0408827	0.225893	-0.180983	0.856381	0.910546	Notsig
XLOC_000024	41.2336	2.84634	0.910589	3.12582	0.00177309	0.0074549	Up
XLOC_000025	1189.65	-0.483624	0.303032	-1.59595	0.110501	0.209619	Notsig
XLOC_000026	7253.41	0.258048	0.193749	1.33187	0.182904	0.307615	Notsig
XLOC_000027	164.258	-2.42934	0.889367	-2.73154	0.00630398	0.0214793	Down
XLOC_000028	176.932	0.0692304	0.20776	0.333224	0.738966	0.831838	Notsig
XLOC_000029	2011.15	0.211089	0.123956	1.70294	0.0885798	0.176555	Notsig
XLOC_000030	762.805	-0.663378	0.16575	-4.00229	6.27319e-05	0.000418725	Notsig
XLOC_000031	814.444	0.052245	0.1288	0.405628	0.685016	0.791366	Notsig
XLOC_000032	3134.23	0.918449	0.211132	4.35011	1.3607e-05	0.000108447	Notsig
XLOC_000033	9257.21	2.82878	0.238699	11.8509	2.13003e-32	5.13532e-30	Up
XLOC_000034	283.995	0.509689	0.198958	2.56179	0.0104135	0.0323288	Notsig
XLOC_000035	155.632	-0.966637	0.308945	-3.12883	0.00175502	0.00738933	Notsig
XLOC_000036	110.794	-3.81009	1.05317	-3.61773	0.000297202	0.00163809	Down
XLOC_000037	7.81975	-0.0603739	0.777025	-0.0776987	0.938068	0.964265	Notsig
XLOC_000038	366.173	-0.320482	0.18003	-1.78016	0.0750505	0.155289	Notsig
XLOC_000039	388.884	-2.39522	0.235974	-10.1504	3.30136e-24	3.97966e-22	Down
XLOC_000040	1734.12	0.0273956	0.186186	0.147141	0.88302	0.928025	Notsig
XLOC_000041	879.257	0.373074	0.120881	3.0863	0.00202664	0.0083558	Notsig
XLOC_000042	201.796	-10.141	2.30147	-4.40632	1.05141e-05	8.60067e-05	Down
XLOC_000043	114.719	0.634498	0.349609	1.81488	0.0695423	0.14629	Notsig
XLOC_000044	810.614	-0.225242	0.15409	-1.46175	0.143809	0.256444	Notsig
XLOC_000045	629.716	0.0997048	1.17136	0.0851186	0.932167	0.960315	Notsig
XLOC_000046	148.665	0.313818	0.252248	1.24409	0.213467	0.34622	Notsig
XLOC_000047	901.541	0.156498	0.159416	0.981694	0.32625	0.472883	Notsig
XLOC_000048	17.0071	-0.960324	0.545848	-1.75932	0.0785225	0.160967	Notsig
XLOC_000049	269.483	0.41348	0.239574	1.7259	0.0843656	0.170208	Notsig
XLOC_000050	36.2703	-1.84759	0.951585	-1.94159	0.0521863	0.116803	Notsig
XLOC_000051	25.6607	-2.0996	0.908414	-2.31129	0.020817	0.0564122	Down
XLOC_000052	26.2387	-1.40164	0.59299	-2.36367	0.0180947	0.050409	Down
XLOC_000053	173.72	-0.714969	0.340245	-2.10134	0.0356114	0.0864467	Notsig
XLOC_000054	519.523	-0.136097	0.18532	-0.73439	0.462711	0.606336	Notsig
XLOC_000055	201.662	0.0910902	0.192216	0.473895	0.635575	0.753228	Notsig
XLOC_000056	598.487	0.126604	0.181519	0.697471	0.485508	0.62684	Notsig
XLOC_000057	2972.45	1.55937	0.167164	9.32836	1.07522e-20	9.45506e-19	Up
XLOC_000058	611.167	0.465836	0.658125	0.707823	0.479055	0.621314	Notsig
XLOC_000059	3573.81	-0.205602	0.109925	-1.87038	0.0614317	0.132712	Notsig
XLOC_000060	13.4223	-3.60468	1.10961	-3.24859	0.00115977	0.00523451	Down
XLOC_000061	1.41585	-3.9465	3.93826	-1.00209	0.316299	0.462071	Notsig
XLOC_000062	26.3635	-1.91183	0.61051	-3.13154	0.00173895	0.00733735	Down
XLOC_000063	24.051	-7.0644	1.28919	-5.47972	4.25991e-08	5.73492e-07	Down
XLOC_000064	824.165	1.06508	0.20055	5.31081	1.09141e-07	1.36455e-06	Up
XLOC_000065	1716.78	-0.0508692	0.153711	-0.330941	0.740689	0.833063	Notsig
XLOC_000066	841.337	0.224594	0.114522	1.96115	0.0498618	0.11284	Notsig
XLOC_000067	77.8683	0.466045	0.370984	1.25624	0.209029	0.34093	Notsig
XLOC_000068	722.326	-0.566431	0.22863	-2.4775	0.0132308	0.0391551	Notsig
XLOC_000069	828.245	-0.707142	0.191215	-3.69815	0.00021718	0.0012509	Notsig
XLOC_000070	496.615	0.173237	0.213519	0.811342	0.417169	0.563267	Notsig
XLOC_000071	165.544	-2.59887	0.40847	-6.36244	1.98572e-10	4.03433e-09	Down
XLOC_000072	590.256	-2.00658	0.280925	-7.14277	9.14668e-13	2.65952e-11	Down
XLOC_000073	3.7388	-2.23225	1.30365	-1.7123	0.0868407	0.173979	Notsig
XLOC_000074	1064.98	0.433558	0.147573	2.93792	0.00330419	0.0125731	Notsig
XLOC_000075	39.6145	1.37478	0.46772	2.93933	0.00328923	0.0125294	Up
XLOC_000076	54.892	-0.0789887	0.334106	-0.236418	0.813108	0.883034	Notsig
XLOC_000077	38.5811	1.48584	0.529559	2.80581	0.005019	0.0177882	Up
XLOC_000078	599.1	0.370796	0.168255	2.20378	0.0275399	0.0707098	Notsig
XLOC_000079	276.374	0.0155517	0.280839	0.0553759	0.955839	0.974818	Notsig
XLOC_000080	545.222	-0.428216	0.186578	-2.29511	0.0217268	0.0583421	Notsig
XLOC_000081	175.915	0.673246	0.22947	2.93392	0.00334713	0.0127064	Notsig
XLOC_000082	1738.93	-0.249096	0.163977	-1.51909	0.128739	0.23591	Notsig
XLOC_000083	33.4896	0.65271	0.561192	1.16308	0.244798	0.384069	Notsig
XLOC_000084	139.328	0.520934	0.211734	2.46032	0.0138815	0.0407346	Notsig
XLOC_000085	561.143	-3.39051	0.171183	-19.8064	2.62337e-87	1.08424e-83	Down
XLOC_000086	1616.55	0.195635	0.16559	1.18144	0.237429	0.374969	Notsig
XLOC_000087	467.431	-0.182439	0.298208	-0.611783	0.540681	0.676255	Notsig
XLOC_000088	68.395	0.0798022	0.374628	0.213017	0.831314	0.894412	Notsig
XLOC_000089	186.974	2.12686	0.603244	3.52571	0.000422356	0.00222167	Up
XLOC_000090	225.77	0.0168495	0.412715	0.040826	0.967435	0.981958	Notsig
XLOC_000091	280.101	0.793591	0.355037	2.23524	0.0254018	0.0662866	Notsig
XLOC_000092	126.226	1.53513	0.315005	4.87334	1.09729e-06	1.11978e-05	Up
XLOC_000093	47.8933	3.10225	0.524475	5.91496	3.31965e-09	5.43525e-08	Up
XLOC_000094	1837.69	-0.274239	0.136029	-2.01603	0.0437972	0.101644	Notsig
XLOC_000095	682.833	-1.07039	0.115907	-9.23487	2.58607e-20	2.15613e-18	Down
XLOC_000096	1670.35	0.217597	0.120075	1.81217	0.0699604	0.146999	Notsig
XLOC_000097	1656.68	-0.0378646	0.11397	-0.332233	0.739713	0.83236	Notsig
XLOC_000098	1431.89	-0.0393721	0.148246	-0.265585	0.790559	0.868687	Notsig
XLOC_000099	171.613	0.996475	0.260685	3.82253	0.000132088	0.000807746	Notsig
XLOC_000100	329.909	-0.0954428	0.27488	-0.347216	0.728429	0.823918	Notsig
XLOC_000101	177.473	-0.633544	0.430126	-1.47293	0.140771	0.25216	Notsig
XLOC_000102	5921.56	2.20969	0.540283	4.08987	4.31606e-05	0.000301395	Up
XLOC_000103	583.84	1.56274	0.46438	3.36521	0.000764855	0.00368739	Up
XLOC_000104	1536.63	-0.11777	0.242267	-0.486114	0.626887	0.747156	Notsig
XLOC_000105	8.36414	1.23931	1.01485	1.22118	0.222016	0.356209	Notsig
XLOC_000106	8878.82	-0.116534	0.0838468	-1.38985	0.164575	0.284222	Notsig
XLOC_000107	168.472	1.05608	0.437659	2.41302	0.0158209	0.0452998	Up
XLOC_000108	191.201	-0.0370374	0.371594	-0.0996717	0.920605	0.952443	Notsig
XLOC_000109	43.928	-1.80077	0.447721	-4.02208	5.76858e-05	0.000388842	Down
XLOC_000110	77.7626	-1.07221	0.324308	-3.30614	0.000945898	0.0044174	Down
XLOC_000111	132.487	-0.424264	0.468882	-0.904841	0.36555	0.512663	Notsig
XLOC_000112	138.153	-1.35243	0.365809	-3.69708	0.00021809	0.00125514	Down
XLOC_000113	21.1268	-6.87277	1.31258	-5.23606	1.64041e-07	1.98489e-06	Down
XLOC_000114	49.0325	-8.09634	1.2568	-6.44201	1.17905e-10	2.46111e-09	Down
XLOC_000115	42.7303	0.486754	0.807178	0.603032	0.546488	0.680868	Notsig
XLOC_000116	128.249	-6.27639	0.795339	-7.89146	2.98662e-15	1.22562e-13	Down
XLOC_000117	6.87229	-2.84132	1.26129	-2.25271	0.0242775	0.0638229	Down
XLOC_000118	30.7616	-1.65517	0.448174	-3.69315	0.000221496	0.00127221	Down
XLOC_000119	13.3908	-2.88228	1.16205	-2.48034	0.0131256	0.0389155	Down
XLOC_000120	91.4758	0.464225	0.324051	1.43257	0.151981	0.267683	Notsig
XLOC_000121	159.303	-10.7626	1.21232	-8.87775	6.82245e-19	4.69953e-17	Down
XLOC_000122	20.1015	-1.85844	0.556976	-3.33667	0.000847878	0.00403254	Down
XLOC_000123	636.747	-0.577032	0.409346	-1.40964	0.158645	0.276574	Notsig
XLOC_000124	360.41	0.0922398	0.353395	0.26101	0.794085	0.871535	Notsig
XLOC_000125	243.866	-0.736146	0.272338	-2.70306	0.0068705	0.0230272	Notsig
XLOC_000126	503.117	0.131764	0.141443	0.931566	0.351561	0.49875	Notsig
XLOC_000127	343.645	0.0504643	0.144007	0.35043	0.726016	0.822175	Notsig
XLOC_000128	2012.57	-0.588614	0.218063	-2.69929	0.00694872	0.0232435	Notsig
XLOC_000129	13.2133	0.733424	1.07128	0.684624	0.493581	0.633981	Notsig
XLOC_000130	182.681	0.735215	0.374252	1.96449	0.049473	0.112118	Notsig
XLOC_000131	22.9761	-7.96915	2.52594	-3.15493	0.00160539	0.00684633	Down
XLOC_000132	52.3041	-8.1888	1.25141	-6.54367	6.00282e-11	1.3107e-09	Down
XLOC_000133	727.938	0.46804	0.133867	3.4963	0.000471756	0.00244244	Notsig
XLOC_000134	44.562	-1.52883	0.393911	-3.88115	0.000103965	0.000654296	Down
XLOC_000135	374.79	-1.04766	0.213685	-4.90284	9.44615e-07	9.80576e-06	Down
XLOC_000136	5.05089	0.754665	1.64356	0.459164	0.646116	0.761305	Notsig
XLOC_000137	23.0927	0.801163	1.42599	0.561829	0.574232	0.703528	Notsig
XLOC_000138	80.7666	-0.671122	0.298147	-2.25098	0.0243869	0.0640873	Notsig
XLOC_000139	25.4495	-0.388908	0.522706	-0.744029	0.456859	0.60049	Notsig
XLOC_000140	428.391	0.877	0.432641	2.02708	0.0426539	0.0995257	Notsig
XLOC_000141	206.756	-0.657403	0.260986	-2.51892	0.0117716	0.0356947	Notsig
XLOC_000142	48.6431	0.514024	0.422954	1.21532	0.224244	0.359194	Notsig
XLOC_000143	153.827	-2.26571	0.490504	-4.61914	3.85331e-06	3.49139e-05	Down
XLOC_000144	61.1414	-0.375316	0.316776	-1.1848	0.236097	0.373477	Notsig
XLOC_000145	129.747	-0.942544	0.29781	-3.16492	0.00155127	0.00666068	Notsig
XLOC_000146	62.4844	-0.342166	0.746417	-0.458411	0.646657	0.761651	Notsig
XLOC_000147	47.3667	-1.12483	0.605923	-1.85639	0.0633982	0.135895	Notsig
XLOC_000148	2024.91	-0.32838	0.169303	-1.9396	0.0524288	0.117219	Notsig
XLOC_000149	106.591	0.50236	0.285098	1.76206	0.0780596	0.160155	Notsig
XLOC_000150	88.5049	-0.464375	0.295981	-1.56893	0.116663	0.218727	Notsig
XLOC_000151	225.748	-1.23732	0.199562	-6.20021	5.6388e-10	1.05521e-08	Down
XLOC_000152	202.518	-3.08388	0.284023	-10.8578	1.83043e-27	3.04347e-25	Down
XLOC_000153	19.3207	-4.13971	1.32166	-3.13221	0.00173496	0.00732288	Down
XLOC_000154	106.763	-2.44685	0.355672	-6.87952	6.0055e-12	1.52676e-10	Down
XLOC_000155	10.7121	-0.929804	0.679184	-1.369	0.170999	0.292526	Notsig
XLOC_000156	2002.44	-0.0674097	0.130401	-0.516943	0.605196	0.729205	Notsig
XLOC_000157	141.132	-6.99395	1.18427	-5.9057	3.51152e-09	5.70741e-08	Down
XLOC_000158	79.5446	-0.274553	0.319274	-0.85993	0.389828	0.537411	Notsig
XLOC_000159	1854.25	0.267821	0.174451	1.53522	0.12473	0.230417	Notsig
XLOC_000160	3415.79	0.0911238	0.178583	0.51026	0.609869	0.732912	Notsig
XLOC_000161	994.654	0.0961279	0.169297	0.567807	0.570166	0.700147	Notsig
XLOC_000162	552.219	-0.0773251	0.151214	-0.511362	0.609097	0.73238	Notsig
XLOC_000163	42.625	-4.46944	0.696281	-6.41902	1.37155e-10	2.8343e-09	Down
XLOC_000164	181.445	-0.692024	0.198487	-3.4865	0.00048939	0.00251931	Notsig
XLOC_000165	1006.56	-0.326321	0.319726	-1.02063	0.307432	0.453213	Notsig
XLOC_000166	221.175	0.524969	0.266684	1.96851	0.0490095	0.111292	Notsig
XLOC_000167	28.9593	0.230154	0.800559	0.287492	0.773736	0.856938	Notsig
XLOC_000168	91.8832	-0.642649	0.443955	-1.44755	0.147742	0.261955	Notsig
XLOC_000169	782.563	0.694982	0.158573	4.38272	1.17207e-05	9.49307e-05	Notsig
XLOC_000170	11.8964	0.114337	0.738193	0.154888	0.87691	0.923879	Notsig
XLOC_000171	476.685	-0.594125	0.217018	-2.73767	0.00618757	0.0211424	Notsig
XLOC_000172	368.989	-0.955045	0.26387	-3.61937	0.000295318	0.00162864	Notsig
XLOC_000173	622.487	-0.100082	0.163517	-0.61206	0.540498	0.676084	Notsig
XLOC_000174	259.468	-0.908541	0.201416	-4.51077	6.45924e-06	5.54682e-05	Notsig
XLOC_000175	500.482	0.341534	0.15729	2.17137	0.0299032	0.075445	Notsig
XLOC_000176	176.944	-2.22633	0.678756	-3.28002	0.00103801	0.00477585	Down
XLOC_000177	46.6147	-0.854167	0.392388	-2.17684	0.0294922	0.0745839	Notsig
XLOC_000178	20.0651	-2.13694	0.671746	-3.18118	0.00146678	0.00635737	Down
XLOC_000179	241.638	-0.0757918	0.226857	-0.334095	0.738308	0.831419	Notsig
XLOC_000180	2289.99	-0.376261	0.129549	-2.90439	0.00367966	0.0137386	Notsig
XLOC_000181	473.008	-6.74077	1.26084	-5.34624	8.97981e-08	1.13945e-06	Down
XLOC_000182	227.717	-0.0782543	0.213379	-0.366738	0.713814	0.813142	Notsig
XLOC_000183	2195.86	0.292169	0.135242	2.16035	0.0307458	0.0770953	Notsig
XLOC_000185	5.80307	-5.98511	1.77713	-3.36785	0.000757571	0.00366081	Down
XLOC_000186	1036.56	-0.497439	0.259069	-1.92011	0.0548445	0.121438	Notsig
XLOC_000187	1023.29	-1.98544	0.607516	-3.26813	0.00108262	0.00494494	Down
XLOC_000188	145.327	0.253482	0.292295	0.867214	0.385825	0.533138	Notsig
XLOC_000189	2230.37	0.340142	0.142697	2.38367	0.0171412	0.0482873	Notsig
XLOC_000190	257.34	0.209914	0.235	0.893253	0.371722	0.518899	Notsig
XLOC_000191	708.037	1.46708	0.334076	4.39146	1.12593e-05	9.15269e-05	Up
XLOC_000192	3.91342	-1.99963	1.322	-1.51259	0.130385	0.238202	Notsig
XLOC_000193	36.6052	0.175705	0.414266	0.424135	0.671467	0.780891	Notsig
XLOC_000194	36.0426	-0.552965	0.596456	-0.927084	0.353883	0.50103	Notsig
XLOC_000195	412.785	0.576775	0.964117	0.598242	0.549679	0.683519	Notsig
XLOC_000196	136.115	0.0245273	0.304721	0.0804909	0.935847	0.962666	Notsig
XLOC_000197	2811.16	0.00182001	0.121379	0.0149944	0.988037	0.994188	Notsig
XLOC_000198	26.5998	-1.63044	0.985398	-1.6546	0.098006	0.191194	Notsig
XLOC_000199	52.2429	0.181876	0.313727	0.579728	0.562098	0.693301	Notsig
XLOC_000200	348.2	0.768032	0.259201	2.96308	0.00304579	0.0117647	Notsig
XLOC_000201	301.486	-0.734715	0.218826	-3.35754	0.000786402	0.00377993	Notsig
XLOC_000202	38.2299	-0.921994	0.737273	-1.25055	0.2111	0.343437	Notsig
XLOC_000203	2488.01	5.51126	1.69074	3.25967	0.00111544	0.00506525	Up
XLOC_000204	306.764	1.13153	0.450153	2.51366	0.0119486	0.0361331	Up
XLOC_000205	5677.17	0.0555804	0.260532	0.213335	0.831066	0.894273	Notsig
XLOC_000206	3.51865	-5.26084	3.04599	-1.72713	0.0841437	0.169902	Notsig
XLOC_000207	630.813	1.32258	0.502882	2.63	0.00853846	0.0275085	Up
XLOC_000208	17.0012	1.0304	1.38136	0.745931	0.455709	0.599387	Notsig
XLOC_000209	138.025	0.434795	0.738725	0.588576	0.556146	0.688483	Notsig
XLOC_000210	203.308	1.09408	0.45959	2.38055	0.0172868	0.0486267	Up
XLOC_000211	565.412	-0.0293541	0.146387	-0.200524	0.841071	0.900599	Notsig
XLOC_000212	88.734	-2.75488	0.842285	-3.27072	0.00107273	0.00490598	Down
XLOC_000213	8.64586	-6.55856	2.69786	-2.43102	0.0150564	0.0435162	Down
XLOC_000214	95.989	-1.08881	0.333403	-3.26574	0.00109179	0.0049766	Down
XLOC_000215	1648.66	-0.0410942	0.1401	-0.293321	0.769277	0.854256	Notsig
XLOC_000216	1133.2	0.214205	0.164103	1.30531	0.191787	0.31938	Notsig
XLOC_000217	19.9264	0.859231	0.554989	1.54819	0.121575	0.225757	Notsig
XLOC_000218	110.789	-0.762067	0.460731	-1.65404	0.0981197	0.191352	Notsig
XLOC_000219	5.13158	5.795	1.70228	3.40425	0.000663455	0.00327382	Up
XLOC_000220	1208.03	0.262522	0.178087	1.47413	0.140447	0.251799	Notsig
XLOC_000221	926.132	-0.28598	0.210824	-1.35649	0.174944	0.297601	Notsig
XLOC_000222	591.885	-0.97823	0.317273	-3.08324	0.0020476	0.0084314	Notsig
XLOC_000223	379.872	0.232914	0.181994	1.27979	0.200619	0.33038	Notsig
XLOC_000224	718.794	0.0340284	0.178204	0.190952	0.848563	0.905361	Notsig
XLOC_000225	20.2853	0.542734	0.608746	0.891561	0.372628	0.519793	Notsig
XLOC_000226	277.641	0.81977	0.156274	5.24571	1.55684e-07	1.89248e-06	Notsig
XLOC_000227	35.5773	0.45173	1.55368	0.290748	0.771244	0.855333	Notsig
XLOC_000228	778.409	2.99171	1.58881	1.88299	0.0597019	0.129815	Notsig
XLOC_000229	395.076	0.6286	0.181591	3.46163	0.000536921	0.00272664	Notsig
XLOC_000230	1699.01	-0.967784	0.387596	-2.49689	0.0125287	0.0374869	Notsig
XLOC_000232	936.651	2.5878	0.426257	6.07098	1.27131e-09	2.25094e-08	Up
XLOC_000233	7.16089	1.56666	0.964508	1.62431	0.104309	0.200262	Notsig
XLOC_000234	21.0031	1.58746	0.852946	1.86116	0.0627222	0.134755	Notsig
XLOC_000235	109.023	-0.167284	0.342699	-0.488138	0.625452	0.746092	Notsig
XLOC_000236	31.7898	-0.482371	0.513751	-0.93892	0.347772	0.495074	Notsig
XLOC_000237	3311.26	0.284053	0.104453	2.71943	0.00653947	0.0221074	Notsig
XLOC_000238	367.008	-1.9048	0.472666	-4.0299	5.58e-05	0.000377361	Down
XLOC_000239	86.2139	-3.46547	1.06279	-3.26073	0.00111124	0.00504952	Down
XLOC_000240	204.478	0.808227	0.247166	3.26997	0.00107557	0.00491742	Notsig
XLOC_000241	26.0374	6.25525	1.15683	5.40721	6.40137e-08	8.34225e-07	Up
XLOC_000242	9292.07	-14.7404	1.53093	-9.62841	6.066e-22	6.0725e-20	Down
XLOC_000243	364.847	-9.50987	1.15486	-8.23468	1.80035e-16	9.20246e-15	Down
XLOC_000244	150.589	-6.24959	0.597978	-10.4512	1.44673e-25	2.01571e-23	Down
XLOC_000245	34.8701	-8.57013	1.35517	-6.32401	2.54853e-10	5.07095e-09	Down
XLOC_000246	45.3822	0.559704	0.384405	1.45603	0.145385	0.258569	Notsig
XLOC_000247	1329.39	-0.0568111	0.167939	-0.338283	0.73515	0.828998	Notsig
XLOC_000248	22.6259	-0.392561	0.510182	-0.769453	0.441624	0.586515	Notsig
XLOC_000249	132.751	0.133829	0.242261	0.552418	0.580662	0.708914	Notsig
XLOC_000250	147.839	-3.97774	0.306071	-12.9961	1.28667e-38	4.37936e-36	Down
XLOC_000251	133.126	-0.597011	0.246803	-2.41898	0.0155643	0.0446981	Notsig
XLOC_000252	11.4878	-6.96766	1.75738	-3.9648	7.34578e-05	0.000480273	Down
XLOC_000253	3031.6	-7.89564	0.988044	-7.99118	1.33649e-15	5.84963e-14	Down
XLOC_000254	90.7066	-8.98577	1.24728	-7.20429	5.83468e-13	1.73309e-11	Down
XLOC_000255	705.302	-0.0722784	0.229641	-0.314746	0.752955	0.842046	Notsig
XLOC_000256	2232.98	0.0701498	0.103653	0.676776	0.498548	0.638308	Notsig
XLOC_000257	433.283	0.911434	0.287469	3.17055	0.00152152	0.00655338	Notsig
XLOC_000258	94.2486	-0.214803	0.257985	-0.832618	0.40506	0.551758	Notsig
XLOC_000259	456.078	0.566099	0.180978	3.12799	0.00176004	0.00740652	Notsig
XLOC_000260	64.9355	-7.03479	0.906868	-7.75724	8.67985e-15	3.32605e-13	Down
XLOC_000262	968.129	-0.149211	0.184254	-0.809815	0.418046	0.564188	Notsig
XLOC_000263	11.3343	5.00981	1.53376	3.26636	0.0010894	0.00496729	Up
XLOC_000264	674.67	0.162357	0.134867	1.20382	0.228658	0.364602	Notsig
XLOC_000265	235.267	0.600197	0.249392	2.40664	0.0161	0.0459131	Notsig
XLOC_000266	444.516	0.164552	0.140729	1.16928	0.24229	0.380964	Notsig
XLOC_000267	273.729	0.680256	0.253743	2.68089	0.00734272	0.0243085	Notsig
XLOC_000268	36.6363	-1.58426	0.567677	-2.79079	0.00525804	0.0185016	Down
XLOC_000269	821.608	0.097518	0.114	0.855425	0.392316	0.539941	Notsig
XLOC_000270	1225.03	0.394538	0.166678	2.36706	0.01793	0.0500467	Notsig
XLOC_000271	1704.02	-0.192476	0.136398	-1.41113	0.158205	0.275974	Notsig
XLOC_000272	124.844	-0.0604544	0.586789	-0.103026	0.917943	0.950943	Notsig
XLOC_000273	596.551	0.293168	0.280345	1.04574	0.295681	0.44081	Notsig
XLOC_000274	1338.81	0.355504	0.154434	2.30198	0.0213364	0.0574751	Notsig
XLOC_000275	90.4619	0.199536	0.250299	0.797188	0.425342	0.570998	Notsig
XLOC_000276	230.112	0.697285	0.227709	3.06217	0.0021974	0.00894008	Notsig
XLOC_000277	332.623	0.31032	0.351924	0.881782	0.377895	0.525316	Notsig
XLOC_000278	217.701	2.1946	0.536127	4.09343	4.25033e-05	0.000297307	Up
XLOC_000279	485.994	0.674062	0.148402	4.54212	5.569e-06	4.84562e-05	Notsig
XLOC_000280	529.321	0.658584	0.203687	3.23332	0.00122362	0.0054633	Notsig
XLOC_000281	33.1203	-6.63091	1.14367	-5.79791	6.71469e-09	1.04724e-07	Down
XLOC_000282	604.593	0.331022	0.1374	2.40918	0.0159883	0.0456622	Notsig
XLOC_000283	2.06813	-0.272063	1.9251	-0.141324	0.887614	0.931094	Notsig
XLOC_000284	1031.89	1.21046	0.619563	1.95373	0.0507326	0.114382	Notsig
XLOC_000286	3.67592	-4.30396	1.71985	-2.50253	0.012331	0.0369995	Down
XLOC_000287	443.079	0.211584	0.274843	0.769834	0.441399	0.586404	Notsig
XLOC_000288	512.141	-1.73762	0.494966	-3.51058	0.000447126	0.00233414	Down
XLOC_000289	195.24	-0.582651	0.188979	-3.08315	0.0020482	0.0084327	Notsig
XLOC_000290	969.903	-0.416507	0.300755	-1.38487	0.166092	0.286228	Notsig
XLOC_000291	2.16819	0.296143	1.64671	0.179839	0.857279	0.911099	Notsig
XLOC_000292	596.114	0.0176989	0.203699	0.0868876	0.930761	0.959379	Notsig
XLOC_000293	404.095	-0.0339656	0.196063	-0.173238	0.862464	0.91503	Notsig
XLOC_000294	1220.65	0.127281	0.129432	0.983382	0.325419	0.472051	Notsig
XLOC_000295	742.752	0.187417	0.178785	1.04828	0.29451	0.439539	Notsig
XLOC_000296	4.15404	-5.50272	1.80744	-3.04448	0.00233082	0.00940486	Down
XLOC_000297	392.962	-0.606361	0.315625	-1.92114	0.0547136	0.121204	Notsig
XLOC_000298	61.9154	0.337477	0.36732	0.918756	0.358223	0.505012	Notsig
XLOC_000299	2.21773	-4.599	3.35509	-1.37076	0.170451	0.291898	Notsig
XLOC_000300	1217.77	0.094642	0.148303	0.638165	0.523366	0.660653	Notsig
XLOC_000302	1741.72	-0.382153	0.186529	-2.04875	0.0404863	0.0954301	Notsig
XLOC_000303	472.036	0.423165	0.182747	2.31558	0.0205812	0.0558958	Notsig
XLOC_000304	218.242	0.33494	0.204074	1.64127	0.100742	0.195216	Notsig
XLOC_000305	834.693	0.435384	0.17364	2.50739	0.0121626	0.0366194	Notsig
XLOC_000306	2434.85	-0.0390374	0.10683	-0.365417	0.7148	0.814072	Notsig
XLOC_000307	198.164	0.723093	0.272982	2.64887	0.00807621	0.0263122	Notsig
XLOC_000308	587.981	0.166038	0.120889	1.37347	0.169606	0.290804	Notsig
XLOC_000309	7.6827	-4.52081	1.91339	-2.36272	0.0181414	0.0505001	Down
XLOC_000310	80.8319	-1.70376	0.403385	-4.22365	2.40377e-05	0.000178867	Down
XLOC_000311	217.798	0.540427	0.200542	2.69483	0.0070425	0.0235246	Notsig
XLOC_000312	614.355	-0.120826	0.139127	-0.868461	0.385142	0.532579	Notsig
XLOC_000313	535.084	0.0559769	0.157641	0.35509	0.722522	0.819448	Notsig
XLOC_000314	236.937	0.680459	0.248315	2.74031	0.00613817	0.0210013	Notsig
XLOC_000315	180.251	0.254504	0.223519	1.13862	0.25486	0.395758	Notsig
XLOC_000316	150.807	0.241534	0.250393	0.96462	0.334735	0.481562	Notsig
XLOC_000317	1809.06	-0.0955912	0.109476	-0.873171	0.38257	0.530349	Notsig
XLOC_000318	19.7433	0.763688	0.618775	1.23419	0.217131	0.350626	Notsig
XLOC_000319	18.9838	-0.586116	0.598672	-0.979027	0.327567	0.474375	Notsig
XLOC_000320	0.32144	-0.0113122	4.08047	-0.00277227	0.997788	0.998674	Notsig
XLOC_000321	281.662	0.737166	0.280688	2.62628	0.00863236	0.027735	Notsig
XLOC_000322	680.519	-0.530063	0.213625	-2.48128	0.0130912	0.0388573	Notsig
XLOC_000323	26.747	-8.18819	1.31538	-6.22498	4.81619e-10	9.1249e-09	Down
XLOC_000324	18.2422	-2.22497	0.740863	-3.00322	0.00267141	0.0105287	Down
XLOC_000325	2076.63	0.294915	0.0888849	3.31795	0.000906821	0.00426174	Notsig
XLOC_000326	1192.82	0.410913	0.122849	3.34487	0.000823213	0.00393334	Notsig
XLOC_000327	14.7448	0.0460147	0.632398	0.0727622	0.941995	0.966887	Notsig
XLOC_000328	148.053	-2.32813	0.586076	-3.9724	7.11516e-05	0.000466777	Down
XLOC_000329	1153.84	0.24642	0.308205	0.799532	0.423982	0.56978	Notsig
XLOC_000330	13.364	-7.1865	2.01475	-3.56695	0.000361158	0.00193817	Down
XLOC_000331	403.771	-0.58717	0.283072	-2.07428	0.0380534	0.0909478	Notsig
XLOC_000332	131.236	-0.48754	0.29291	-1.66447	0.0960181	0.188128	Notsig
XLOC_000333	1487.92	-0.604504	0.29945	-2.01871	0.0435169	0.101115	Notsig
XLOC_000334	601.003	-0.372911	0.157838	-2.36261	0.0181467	0.0505036	Notsig
XLOC_000335	1628.51	-0.17619	0.127419	-1.38277	0.166737	0.287066	Notsig
XLOC_000336	387.307	-0.336796	0.340841	-0.988134	0.323087	0.469521	Notsig
XLOC_000337	24.9203	-8.08637	2.50919	-3.2227	0.00126989	0.00562966	Down
XLOC_000338	98.0206	-2.2776	0.527187	-4.32029	1.55826e-05	0.000122239	Down
XLOC_000339	15.0051	2.06175	0.710942	2.90002	0.00373136	0.0139024	Up
XLOC_000340	371.463	-1.5776	0.477132	-3.30642	0.00094497	0.00441377	Down
XLOC_000341	372.414	-0.228323	0.16032	-1.42417	0.154398	0.270901	Notsig
XLOC_000342	21.9148	-0.992449	1.28453	-0.772617	0.439749	0.584953	Notsig
XLOC_000343	31.6915	0.6246	0.437736	1.42689	0.153612	0.26985	Notsig
XLOC_000344	26.377	0.426817	0.615827	0.693079	0.48826	0.629494	Notsig
XLOC_000345	7.53919	-3.8055	1.31864	-2.88593	0.00390261	0.0144345	Down
XLOC_000346	265.943	-0.00772515	0.336142	-0.0229818	0.981665	0.990187	Notsig
XLOC_000347	831.611	-0.284635	0.133341	-2.13464	0.0327908	0.0809101	Notsig
XLOC_000348	42.5789	-3.39978	0.596668	-5.69794	1.21267e-08	1.82538e-07	Down
XLOC_000349	1900.04	-0.836687	0.15205	-5.5027	3.74026e-08	5.10663e-07	Notsig
XLOC_000350	828.898	0.123273	0.107746	1.1441	0.252581	0.393252	Notsig
XLOC_000351	234.566	0.472718	0.281693	1.67813	0.0933213	0.184041	Notsig
XLOC_000352	1062.53	0.303357	0.185	1.63976	0.101054	0.19565	Notsig
XLOC_000353	151.847	0.741841	0.248474	2.98559	0.00283032	0.011046	Notsig
XLOC_000354	428.574	0.412269	0.184595	2.23337	0.0255244	0.0665506	Notsig
XLOC_000355	997.555	-0.0705065	0.129712	-0.543561	0.586743	0.714128	Notsig
XLOC_000356	1003.71	0.30372	0.173485	1.7507	0.079998	0.163356	Notsig
XLOC_000357	1649.44	-0.115532	0.261364	-0.442035	0.658464	0.771436	Notsig
XLOC_000358	131.405	0.335139	0.243085	1.37869	0.16799	0.288691	Notsig
XLOC_000359	976.583	-0.10108	0.117258	-0.862024	0.388674	0.536102	Notsig
XLOC_000360	395.07	0.754812	0.163988	4.60284	4.16766e-06	3.74107e-05	Notsig
XLOC_000361	409.573	-0.736594	0.559295	-1.317	0.187837	0.314105	Notsig
XLOC_000362	382.669	-0.61253	0.185033	-3.31037	0.00093172	0.00436316	Notsig
XLOC_000363	344.582	-0.404077	0.161958	-2.49495	0.0125973	0.0376541	Notsig
XLOC_000364	219.951	-0.402696	0.196402	-2.05036	0.040329	0.0951136	Notsig
XLOC_000365	192.287	-0.75823	0.200208	-3.7872	0.000152352	0.00091389	Notsig
XLOC_000366	51.7643	0.249794	0.435912	0.573037	0.56662	0.697182	Notsig
XLOC_000367	0	NA	NA	NA	NA	NA	Notsig
XLOC_000368	406.475	0.0356487	0.275902	0.129208	0.897193	0.937081	Notsig
XLOC_000369	681.513	0.118829	0.209007	0.568539	0.569669	0.699805	Notsig
XLOC_000370	79.177	1.99828	0.465242	4.29514	1.74586e-05	0.000134764	Up
XLOC_000371	69.6284	-9.56898	3.90741	-2.44893	0.014328	0.0417446	Down
XLOC_000372	34.8002	1.87762	1.00616	1.86612	0.0620239	0.133692	Notsig
XLOC_000373	1647.43	0.338646	0.23741	1.42642	0.153748	0.269989	Notsig
XLOC_000374	20.557	-0.859066	0.606903	-1.41549	0.156924	0.274336	Notsig
XLOC_000375	253.052	0.458139	0.203625	2.24992	0.0244542	0.0642466	Notsig
XLOC_000376	83.1067	-1.65044	0.344829	-4.78626	1.69921e-06	1.6687e-05	Down
XLOC_000377	242.772	0.808312	0.249624	3.23811	0.00120323	0.00539784	Notsig
XLOC_000378	143.809	-0.805305	0.440191	-1.82945	0.0673329	0.142596	Notsig
XLOC_000379	526.002	0.464767	0.17911	2.59487	0.00946273	0.0298904	Notsig
XLOC_000380	2060.25	0.397028	0.172819	2.29736	0.021598	0.0580285	Notsig
XLOC_000381	408.035	-1.70385	0.35658	-4.77832	1.76767e-06	1.72655e-05	Down
XLOC_000382	427.688	0.134585	0.132122	1.01864	0.308375	0.454233	Notsig
XLOC_000383	4865.12	-0.249034	0.177021	-1.40681	0.159484	0.27777	Notsig
XLOC_000384	94.8381	-1.72009	0.660224	-2.60531	0.0091791	0.0291408	Down
XLOC_000385	6360.52	0.00992926	0.28279	0.0351118	0.971991	0.984376	Notsig
XLOC_000386	14.9585	-6.36709	1.47646	-4.3124	1.61488e-05	0.000125897	Down
XLOC_000387	30.7805	-4.17074	1.02436	-4.07155	4.67017e-05	0.000323778	Down
XLOC_000388	4435.91	0.160683	0.165952	0.968249	0.33292	0.479858	Notsig
XLOC_000389	234.123	-0.560329	0.25642	-2.1852	0.0288739	0.0733858	Notsig
XLOC_000390	72.3781	-6.36225	1.40297	-4.53486	5.76427e-06	4.99898e-05	Down
XLOC_000391	984.259	0.653156	0.690109	0.946453	0.343918	0.491137	Notsig
XLOC_000392	6475.58	0.279944	0.0859288	3.25786	0.00112257	0.00509058	Notsig
XLOC_000393	913.306	-0.0114949	0.122939	-0.0935005	0.925506	0.955668	Notsig
XLOC_000394	96.4274	1.54298	1.36746	1.12835	0.259172	0.40094	Notsig
XLOC_000395	245.197	-0.310227	0.307047	-1.01036	0.312325	0.458348	Notsig
XLOC_000396	42.7361	-3.13672	0.747123	-4.1984	2.68805e-05	0.000197481	Down
XLOC_000397	5.87088	-3.43289	1.19637	-2.86942	0.00411226	0.0150883	Down
XLOC_000398	18.5319	0.0707094	0.709635	0.0996419	0.920629	0.952443	Notsig
XLOC_000399	484.496	3.93795	0.47866	8.22703	1.91913e-16	9.75786e-15	Up
XLOC_000400	46.6429	-0.512302	0.382956	-1.33776	0.180975	0.305099	Notsig
XLOC_000401	457.567	0.642602	0.199178	3.22627	0.00125417	0.00557535	Notsig
XLOC_000402	1540.59	0.180704	0.0903515	2.00001	0.0454995	0.104763	Notsig
XLOC_000403	132.755	-0.0944242	0.524696	-0.17996	0.857184	0.911032	Notsig
XLOC_000404	63.6157	-1.83759	0.487465	-3.7697	0.000163445	0.000973172	Down
XLOC_000405	697.021	-0.234646	0.152279	-1.5409	0.123341	0.228304	Notsig
XLOC_000406	1690.18	0.184544	0.19498	0.946477	0.343905	0.491137	Notsig
XLOC_000407	5.81334	-1.05817	1.16109	-0.91136	0.362106	0.509091	Notsig
XLOC_000408	423.752	0.137731	0.149674	0.920201	0.357468	0.504301	Notsig
XLOC_000409	347.512	0.468943	0.230001	2.03887	0.0414626	0.0972665	Notsig
XLOC_000410	26.6804	0.51571	0.556202	0.927198	0.353824	0.50103	Notsig
XLOC_000411	795.62	0.305409	0.128497	2.37679	0.017464	0.0490062	Notsig
XLOC_000412	114.857	-0.132639	0.24081	-0.550805	0.581767	0.709814	Notsig
XLOC_000413	1639	0.232269	0.137921	1.68407	0.0921674	0.18224	Notsig
XLOC_000414	964.421	-1.00486	0.194099	-5.17704	2.25432e-07	2.65336e-06	Down
XLOC_000415	749.564	-0.0206534	0.212844	-0.0970355	0.922698	0.953687	Notsig
XLOC_000416	2392.67	-0.500128	0.134772	-3.71091	0.000206517	0.0011959	Notsig
XLOC_000417	29.7409	1.4646	0.576174	2.54194	0.0110238	0.0338459	Up
XLOC_000418	10.3823	0.911801	1.1767	0.774881	0.43841	0.583907	Notsig
XLOC_000419	1210.24	-0.27975	0.171845	-1.62792	0.103542	0.19912	Notsig
XLOC_000420	155.822	-6.06233	0.62223	-9.74291	1.97799e-22	2.04321e-20	Down
XLOC_000421	868.872	-0.740372	0.171453	-4.31822	1.57289e-05	0.000123254	Notsig
XLOC_000422	592.592	-0.103313	0.183926	-0.561709	0.574314	0.703599	Notsig
XLOC_000423	543.183	-1.01207	0.124531	-8.12702	4.39959e-16	2.09006e-14	Down
XLOC_000424	150.381	-0.563636	0.554232	-1.01697	0.30917	0.455056	Notsig
XLOC_000425	294.845	-0.350061	0.207471	-1.68728	0.0915503	0.181327	Notsig
XLOC_000426	866.416	0.162267	0.12199	1.33017	0.183461	0.308284	Notsig
XLOC_000427	4.68266	-5.67205	1.99722	-2.83997	0.00451175	0.0163141	Down
XLOC_000428	52.4964	-1.50054	1.1522	-1.30232	0.192805	0.32063	Notsig
XLOC_000429	418.6	0.139579	0.198153	0.704401	0.481183	0.623454	Notsig
XLOC_000430	107.985	-0.823889	0.259846	-3.17068	0.00152085	0.00655146	Notsig
XLOC_000431	14.4034	0.632213	0.633494	0.997978	0.31829	0.46418	Notsig
XLOC_000432	102.101	-1.17709	0.446508	-2.63621	0.00838378	0.0271067	Down
XLOC_000433	1714.6	-0.102745	0.12168	-0.844388	0.398453	0.545893	Notsig
XLOC_000434	360.716	-0.765925	0.360979	-2.1218	0.0338549	0.0829133	Notsig
XLOC_000435	271.233	0.721008	0.274948	2.62234	0.00873276	0.0280035	Notsig
XLOC_000436	7050.28	0.554162	0.156241	3.54683	0.000389894	0.00206707	Notsig
XLOC_000437	61.2942	1.67036	0.7853	2.12703	0.0334174	0.082127	Up
XLOC_000438	8.71658	-0.835606	0.88464	-0.944572	0.344877	0.492067	Notsig
XLOC_000439	5608.98	-10.3974	0.722408	-14.3927	5.74757e-47	2.81835e-44	Down
XLOC_000440	408.07	0.138439	0.131361	1.05388	0.291938	0.436736	Notsig
XLOC_000441	460.5	0.348494	0.206846	1.6848	0.0920267	0.18206	Notsig
XLOC_000442	8.51062	-6.53457	1.80742	-3.6154	0.00029988	0.00164971	Down
XLOC_000443	109.697	-0.205857	0.551396	-0.373338	0.708897	0.809333	Notsig
XLOC_000444	149.848	0.15243	0.221581	0.687918	0.491504	0.632133	Notsig
XLOC_000445	26.3926	-2.34955	0.631714	-3.71932	0.00019976	0.00116283	Down
XLOC_000446	12297.7	10.8069	1.10531	9.77732	1.4089e-22	1.49307e-20	Up
XLOC_000447	74.1103	0.866441	0.33278	2.60364	0.00922387	0.029238	Notsig
XLOC_000448	167.027	-2.84961	0.506908	-5.62156	1.89245e-08	2.74164e-07	Down
XLOC_000449	705.764	0.0275757	0.154513	0.178468	0.858355	0.911808	Notsig
XLOC_000450	291.526	-0.658405	0.24381	-2.70049	0.0069238	0.0231816	Notsig
XLOC_000451	14.0976	1.70463	0.628466	2.71236	0.00668058	0.0225132	Up
XLOC_000452	25.3067	0.66824	0.587868	1.13672	0.255657	0.396675	Notsig
XLOC_000453	57.9091	-2.40612	0.826677	-2.91059	0.0036075	0.013514	Down
XLOC_000454	1111.51	-1.01601	0.226202	-4.49159	7.06927e-06	6.01212e-05	Down
XLOC_000455	76.9631	0.320945	0.276931	1.15893	0.246484	0.386024	Notsig
XLOC_000456	59.7429	1.33835	0.411749	3.25041	0.00115239	0.00521066	Up
XLOC_000457	172.31	-1.45777	0.723922	-2.01371	0.0440398	0.102084	Down
XLOC_000458	164.217	-0.462372	0.383267	-1.2064	0.227664	0.363416	Notsig
XLOC_000459	73.4172	-3.22066	0.477753	-6.74127	1.57013e-11	3.7418e-10	Down
XLOC_000460	365.501	0.00856627	0.282406	0.0303332	0.975801	0.986628	Notsig
XLOC_000461	1.71729	-4.22499	2.64245	-1.59889	0.109845	0.208661	Notsig
XLOC_000462	493.15	0.0256269	0.152162	0.168418	0.866254	0.917194	Notsig
XLOC_000463	529.943	-2.03578	0.44037	-4.6229	3.7842e-06	3.43631e-05	Down
XLOC_000464	144.954	0.986127	0.873815	1.12853	0.259096	0.400872	Notsig
XLOC_000465	112.619	-1.05553	0.352951	-2.99059	0.00278436	0.0108916	Down
XLOC_000466	173.513	-0.196996	0.201858	-0.975911	0.329108	0.475945	Notsig
XLOC_000467	1091.6	0.322282	0.116341	2.77014	0.00560317	0.0194815	Notsig
XLOC_000468	1016.98	-0.247323	0.0966851	-2.55802	0.010527	0.0325973	Notsig
XLOC_000469	499.095	0.229396	0.227866	1.00672	0.31407	0.459998	Notsig
XLOC_000470	26.7815	0.538707	0.531423	1.01371	0.310722	0.456691	Notsig
XLOC_000471	3270.31	-0.62735	0.417108	-1.50405	0.132569	0.241232	Notsig
XLOC_000472	547.189	-1.56119	0.507319	-3.07734	0.0020886	0.00857462	Down
XLOC_000473	1233.6	0.0380523	0.153228	0.248338	0.803873	0.878114	Notsig
XLOC_000474	287.286	0.478179	0.272537	1.75455	0.0793364	0.162245	Notsig
XLOC_000475	383.059	0.503442	0.267607	1.88127	0.0599348	0.130139	Notsig
XLOC_000476	449.883	-0.623691	0.221619	-2.81425	0.00488919	0.0173953	Notsig
XLOC_000477	100.095	-0.641421	0.457762	-1.40121	0.161151	0.280049	Notsig
XLOC_000478	115.171	0.233167	0.397605	0.586427	0.557589	0.689738	Notsig
XLOC_000479	89.673	0.485487	0.28442	1.70694	0.0878336	0.175407	Notsig
XLOC_000480	225.963	-6.47044	1.14193	-5.66625	1.45959e-08	2.1644e-07	Down
XLOC_000481	51.0402	-0.644674	0.382808	-1.68407	0.0921688	0.18224	Notsig
XLOC_000482	201.34	-0.34744	0.230483	-1.50745	0.131696	0.239976	Notsig
XLOC_000483	2564.36	0.307336	0.109464	2.80764	0.00499064	0.0177007	Notsig
XLOC_000484	4753.75	0.0086553	0.127191	0.0680496	0.945746	0.968887	Notsig
XLOC_000485	21.5975	-2.88201	0.98608	-2.92269	0.00347018	0.013086	Down
XLOC_000486	386.243	-0.901504	0.309614	-2.91171	0.00359461	0.0134744	Notsig
XLOC_000487	14.6864	-2.74667	1.13246	-2.42539	0.0152918	0.0440819	Down
XLOC_000488	29.6474	-3.22787	0.671443	-4.80736	1.52934e-06	1.51659e-05	Down
XLOC_000489	19.2235	-0.197729	0.62069	-0.318564	0.750057	0.840202	Notsig
XLOC_000490	195.792	0.332425	0.183841	1.80822	0.0705726	0.148048	Notsig
XLOC_000491	77.8608	-1.2722	0.778885	-1.63336	0.102393	0.197555	Notsig
XLOC_000492	412.484	-0.470804	0.401344	-1.17307	0.240768	0.379041	Notsig
XLOC_000493	397.984	-1.25147	0.348018	-3.596	0.000323146	0.00175765	Down
XLOC_000494	2158.87	0.598474	0.114923	5.20763	1.91267e-07	2.28471e-06	Notsig
XLOC_000495	84.9449	0.827197	0.342032	2.41848	0.0155856	0.0447327	Notsig
XLOC_000496	933.714	-1.33758	0.65496	-2.04223	0.0411283	0.0966362	Down
XLOC_000497	718.544	-0.68944	0.275527	-2.50226	0.0123405	0.0370124	Notsig
XLOC_000498	1041.92	0.771197	0.304014	2.53671	0.0111899	0.0342832	Notsig
XLOC_000499	141.077	-1.01575	0.410427	-2.47485	0.0133291	0.0393814	Down
XLOC_000500	103.465	-0.195146	0.331317	-0.588999	0.555862	0.688191	Notsig
XLOC_000501	804.41	-0.0193304	0.148528	-0.130146	0.896451	0.93656	Notsig
XLOC_000502	106.924	-1.86195	0.574501	-3.24098	0.00119118	0.0053529	Down
XLOC_000503	7.48186	-5.35937	1.47833	-3.6253	0.000288629	0.00159784	Down
XLOC_000504	192.796	-0.6944	0.555552	-1.24993	0.211326	0.34365	Notsig
XLOC_000505	442.865	0.141993	0.129723	1.09459	0.273695	0.416975	Notsig
XLOC_000506	72.9148	-0.808786	0.744148	-1.08686	0.277098	0.420624	Notsig
XLOC_000507	26.0831	-0.499326	0.510572	-0.977974	0.328087	0.474903	Notsig
XLOC_000508	968.103	-0.109047	0.232487	-0.469044	0.639038	0.755909	Notsig
XLOC_000509	20.4109	-1.96689	0.579472	-3.39429	0.000688072	0.0033803	Down
XLOC_000510	338.309	0.203103	0.26329	0.771407	0.440466	0.585666	Notsig
XLOC_000511	82.1398	-0.790418	0.329419	-2.39943	0.0164207	0.0466256	Notsig
XLOC_000512	114.96	-0.263664	0.320069	-0.823771	0.410069	0.556642	Notsig
XLOC_000513	921.551	-1.22571	0.350252	-3.49951	0.00046611	0.0024184	Down
XLOC_000514	1140.21	0.30523	0.301581	1.0121	0.311491	0.457449	Notsig
XLOC_000515	49.1843	0.993756	0.344777	2.88231	0.00394768	0.014577	Notsig
XLOC_000516	683.479	0.12981	0.212377	0.611224	0.541051	0.676627	Notsig
XLOC_000517	103.465	-1.33679	0.47225	-2.83069	0.00464474	0.0166969	Down
XLOC_000518	0.302652	1.73125	4.04935	0.427537	0.668989	0.778819	Notsig
XLOC_000519	163.485	-1.56661	0.562898	-2.78311	0.00538404	0.0188788	Down
XLOC_000520	77.4267	0.968952	0.262886	3.68583	0.000227955	0.00130155	Notsig
XLOC_000521	44.2495	0.786123	0.503116	1.56251	0.118168	0.220905	Notsig
XLOC_000522	1579.58	0.138021	0.0986743	1.39875	0.161887	0.280922	Notsig
XLOC_000523	426.706	-0.155898	0.148049	-1.05302	0.292334	0.437194	Notsig
XLOC_000524	470.772	0.337693	0.270237	1.24962	0.21144	0.343744	Notsig
XLOC_000525	573.992	0.180219	0.284542	0.633366	0.526495	0.663692	Notsig
XLOC_000526	745.94	0.807965	0.171556	4.70963	2.48169e-06	2.35095e-05	Notsig
XLOC_000527	274.325	0.773614	0.200571	3.85707	0.000114754	0.000713817	Notsig
XLOC_000528	187.942	-0.1103	0.195689	-0.563652	0.572991	0.702805	Notsig
XLOC_000529	1066.56	-0.158741	0.161953	-0.980164	0.327005	0.473764	Notsig
XLOC_000530	281.064	-0.123144	0.147814	-0.833101	0.404788	0.551487	Notsig
XLOC_000531	17.2891	-7.55873	2.48983	-3.03584	0.00239866	0.00962626	Down
XLOC_000532	20.7284	-7.81949	1.52005	-5.14422	2.68634e-07	3.12213e-06	Down
XLOC_000533	498.174	-0.273715	0.202708	-1.35029	0.176922	0.299891	Notsig
XLOC_000534	82.1956	-4.27349	0.917401	-4.65826	3.18899e-06	2.94856e-05	Down
XLOC_000535	458.475	-1.66978	0.593025	-2.8157	0.00486708	0.0173459	Down
XLOC_000536	122.775	-10.3881	1.43277	-7.25034	4.15716e-13	1.2607e-11	Down
XLOC_000537	69.7071	-0.678233	0.621385	-1.09148	0.27506	0.418323	Notsig
XLOC_000538	542.378	-0.253	0.147015	-1.72091	0.085268	0.17161	Notsig
XLOC_000539	953.416	-0.207882	0.108787	-1.9109	0.056017	0.123448	Notsig
XLOC_000540	10.9594	-4.98545	1.25758	-3.96433	7.36012e-05	0.000480884	Down
XLOC_000541	388.608	-0.375324	0.289305	-1.29733	0.194519	0.322777	Notsig
XLOC_000542	1086.85	-0.0799248	0.16724	-0.477906	0.632717	0.751187	Notsig
XLOC_000543	2384.99	0.530294	0.261899	2.0248	0.0428878	0.0999139	Notsig
XLOC_000544	1380.66	0.972095	0.142303	6.83118	8.42217e-12	2.09692e-10	Notsig
XLOC_000545	926.392	-0.620011	0.205175	-3.02186	0.00251231	0.0100027	Notsig
XLOC_000546	9932.41	0.512701	0.244356	2.09818	0.0358895	0.086976	Notsig
XLOC_000547	1294.31	-1.25042	0.360286	-3.47064	0.000519215	0.00264928	Down
XLOC_000548	906.985	-1.14738	0.418264	-2.74319	0.00608446	0.0208494	Down
XLOC_000549	107.755	-2.42819	0.740245	-3.28025	0.00103714	0.00477263	Down
XLOC_000550	606.218	0.468139	0.183079	2.55704	0.0105568	0.032679	Notsig
XLOC_000551	3471.07	0.600918	0.1038	5.78919	7.07282e-09	1.10013e-07	Notsig
XLOC_000552	2261.28	0.239004	0.433803	0.55095	0.581668	0.709812	Notsig
XLOC_000553	21.3645	3.60204	0.910617	3.9556	7.63429e-05	0.000496778	Up
XLOC_000554	17.1607	5.60772	1.86874	3.0008	0.00269268	0.0105931	Up
XLOC_000555	234.19	-0.688477	0.368941	-1.86609	0.0620287	0.133692	Notsig
XLOC_000556	7035.69	-1.1235	0.179178	-6.27031	3.60335e-10	6.99654e-09	Down
XLOC_000557	1244.52	0.498294	0.152717	3.26286	0.00110295	0.00502035	Notsig
XLOC_000558	117.542	-0.550479	0.359572	-1.53093	0.125788	0.231912	Notsig
XLOC_000559	261.113	0.456408	0.277833	1.64274	0.100437	0.194715	Notsig
XLOC_000560	7.85105	-2.8156	0.95456	-2.94963	0.00318159	0.0121835	Down
XLOC_000561	4085.18	-0.30401	0.277088	-1.09716	0.272572	0.415828	Notsig
XLOC_000562	513.725	0.924978	0.68233	1.35562	0.175221	0.297967	Notsig
XLOC_000563	1272.17	-0.469975	0.192468	-2.44184	0.0146128	0.0424717	Notsig
XLOC_000564	302.992	-9.91595	1.73322	-5.72111	1.05829e-08	1.60385e-07	Down
XLOC_000565	93.2774	-9.99064	1.616	-6.18234	6.31576e-10	1.17355e-08	Down
XLOC_000566	108.344	1.67384	0.445965	3.75329	0.000174527	0.0010313	Up
XLOC_000567	740.989	0.226204	0.189333	1.19474	0.232188	0.368762	Notsig
XLOC_000568	19.9748	2.41113	0.569603	4.23299	2.30602e-05	0.000172586	Up
XLOC_000569	1706.58	0.291616	0.15149	1.92498	0.0542316	0.120413	Notsig
XLOC_000570	758.944	0.204149	0.18365	1.11162	0.266301	0.408863	Notsig
XLOC_000571	473.783	-0.466264	0.328515	-1.41931	0.155809	0.272793	Notsig
XLOC_000572	2197.05	-0.489031	0.186176	-2.62671	0.00862153	0.0277144	Notsig
XLOC_000573	190.345	0.312535	0.230195	1.3577	0.174559	0.297052	Notsig
XLOC_000574	616.946	-0.13621	0.241941	-0.562988	0.573443	0.702948	Notsig
XLOC_000575	63.4815	2.02895	0.452789	4.481	7.42949e-06	6.29407e-05	Up
XLOC_000576	4.55929	-1.89063	1.16788	-1.61885	0.105479	0.20208	Notsig
XLOC_000577	1576.02	-0.169012	0.134688	-1.25484	0.209536	0.341489	Notsig
XLOC_000578	19937.1	-9.53638	0.687477	-13.8716	9.4193e-44	4.06731e-41	Down
XLOC_000579	312.946	1.23936	0.309889	3.99936	6.35142e-05	0.000423491	Up
XLOC_000581	22.2328	0.358304	0.536294	0.668112	0.504062	0.642764	Notsig
XLOC_000582	247.233	-0.0708007	0.226569	-0.31249	0.754668	0.843278	Notsig
XLOC_000583	22.9816	-0.0325445	0.649272	-0.0501247	0.960023	0.977663	Notsig
XLOC_000584	61.6661	-2.26324	0.696624	-3.24886	0.00115867	0.00523199	Down
XLOC_000585	85.8135	-0.931613	0.328771	-2.83363	0.00460233	0.0165651	Notsig
XLOC_000586	2004.72	-0.0327719	0.125998	-0.2601	0.794787	0.871876	Notsig
XLOC_000587	51.0729	1.29944	0.405397	3.20536	0.00134893	0.0059121	Up
XLOC_000588	566.254	0.0957612	0.115119	0.831847	0.405495	0.552221	Notsig
XLOC_000589	212.486	-0.324376	0.305637	-1.06131	0.288549	0.433146	Notsig
XLOC_000590	1302.38	0.21392	0.171141	1.24996	0.211314	0.343649	Notsig
XLOC_000591	211.321	0.041205	0.22515	0.183011	0.854789	0.909522	Notsig
XLOC_000592	295.25	0.81451	0.372398	2.1872	0.028728	0.073092	Notsig
XLOC_000593	1219.63	1.03286	0.257522	4.01075	6.0527e-05	0.00040594	Up
XLOC_000594	425.641	-0.0489241	0.172996	-0.282804	0.777327	0.859567	Notsig
XLOC_000595	48.5346	0.507667	0.46912	1.08217	0.279178	0.42283	Notsig
XLOC_000596	7.44108	1.30678	0.983972	1.32806	0.184157	0.30922	Notsig
XLOC_000597	182.116	-0.566639	0.226089	-2.50626	0.0122016	0.0367139	Notsig
XLOC_000598	1166.33	-0.187149	0.135955	-1.37655	0.16865	0.289533	Notsig
XLOC_000599	168.957	-1.77847	0.295486	-6.0188	1.75718e-09	3.03686e-08	Down
XLOC_000600	671.757	0.342532	0.157351	2.17687	0.0294903	0.0745839	Notsig
XLOC_000601	581.773	-0.538958	0.232338	-2.31972	0.0203561	0.0553916	Notsig
XLOC_000602	432.085	-0.426814	0.192057	-2.22233	0.0262608	0.0680659	Notsig
XLOC_000603	286.786	-0.474572	0.165637	-2.86513	0.00416842	0.0152538	Notsig
XLOC_000604	114.62	1.4205	0.390418	3.6384	0.000274333	0.00153047	Up
XLOC_000605	3.68777	-5.32867	3.01047	-1.77005	0.0767195	0.158044	Notsig
XLOC_000606	1172.26	0.0153083	0.151759	0.100873	0.919651	0.951876	Notsig
XLOC_000607	598.093	-0.313274	0.16932	-1.85019	0.0642861	0.137442	Notsig
XLOC_000608	59.0566	-0.248107	0.374205	-0.663025	0.507315	0.645716	Notsig
XLOC_000609	571.442	0.0877307	0.214909	0.408222	0.683111	0.789765	Notsig
XLOC_000610	80.5058	2.19438	0.379423	5.78348	7.31717e-09	1.1363e-07	Up
XLOC_000611	225.522	-0.269433	0.296398	-0.909024	0.363338	0.510402	Notsig
XLOC_000612	1017.57	-0.19816	0.126837	-1.56231	0.118214	0.220965	Notsig
XLOC_000613	982.982	0.697159	0.378035	1.84417	0.0651589	0.138941	Notsig
XLOC_000614	2053.95	-0.729261	0.224834	-3.24356	0.00118045	0.00531379	Notsig
XLOC_000615	335.819	-8.64972	0.887814	-9.74272	1.98187e-22	2.04321e-20	Down
XLOC_000616	184.207	-0.330664	0.198532	-1.66554	0.0958047	0.187799	Notsig
XLOC_000617	222.108	-1.19124	0.247821	-4.80685	1.53325e-06	1.51964e-05	Down
XLOC_000618	25.9034	1.58904	0.536609	2.96126	0.00306378	0.0118184	Up
XLOC_000619	166.03	0.532781	0.259264	2.05498	0.0398813	0.0943346	Notsig
XLOC_000620	5328.27	0.189671	0.103553	1.83162	0.0670073	0.142021	Notsig
XLOC_000621	1576.52	0.549335	0.15952	3.44367	0.000573874	0.00289196	Notsig
XLOC_000622	1834.25	-0.944853	0.472487	-1.99974	0.0455281	0.10482	Notsig
XLOC_000623	139.471	0.629233	0.26173	2.40413	0.0162111	0.0461845	Notsig
XLOC_000624	32.3683	-0.236062	0.441846	-0.534263	0.59316	0.719466	Notsig
XLOC_000625	479.626	0.108337	0.171191	0.632844	0.526835	0.663953	Notsig
XLOC_000626	21.0427	1.74764	1.29506	1.34946	0.177188	0.300217	Notsig
XLOC_000627	22.4298	-1.19958	0.577516	-2.07715	0.0377882	0.0904634	Down
XLOC_000628	5205.84	0.13392	0.103045	1.29963	0.193729	0.321744	Notsig
XLOC_000629	377.011	1.73759	0.225055	7.72073	1.15664e-14	4.36281e-13	Up
XLOC_000630	616.17	0.082672	0.161706	0.511248	0.609177	0.732385	Notsig
XLOC_000631	396.615	0.364207	0.144416	2.52193	0.0116712	0.0354685	Notsig
XLOC_000632	200.669	-0.161117	0.19263	-0.836406	0.402927	0.550069	Notsig
XLOC_000633	1012.39	0.277697	0.124672	2.22743	0.0259188	0.0673807	Notsig
XLOC_000634	513.49	-0.0183823	0.170648	-0.107721	0.914217	0.948316	Notsig
XLOC_000635	808.542	-0.00155608	0.13114	-0.0118658	0.990533	0.995384	Notsig
XLOC_000636	10.7092	-3.98309	1.11683	-3.56641	0.0003619	0.00194143	Down
XLOC_000637	87.5403	0.510483	0.490025	1.04175	0.297528	0.442856	Notsig
XLOC_000638	114.062	9.30519	1.24893	7.45053	9.29625e-14	3.10566e-12	Up
XLOC_000639	440.155	-0.2678	0.211109	-1.26854	0.204607	0.335305	Notsig
XLOC_000640	228.732	-0.258269	0.197189	-1.30975	0.190279	0.317381	Notsig
XLOC_000641	215.414	0.188703	0.181162	1.04162	0.297587	0.442875	Notsig
XLOC_000642	571.965	0.510713	0.175977	2.90215	0.00370612	0.0138137	Notsig
XLOC_000643	1149.2	-0.260004	0.181703	-1.43093	0.152451	0.268282	Notsig
XLOC_000644	130.683	-1.25204	0.243391	-5.14417	2.68712e-07	3.12213e-06	Down
XLOC_000645	4.01678	-5.4508	2.23906	-2.43441	0.014916	0.0431924	Down
XLOC_000646	92.6396	-9.01624	1.30222	-6.92372	4.39923e-12	1.14352e-10	Down
XLOC_000647	4.20189	2.0596	1.32663	1.55251	0.120541	0.224253	Notsig
XLOC_000648	199.86	0.622673	0.786958	0.791241	0.428804	0.574365	Notsig
XLOC_000649	80.6733	-7.94016	1.20133	-6.60947	3.85707e-11	8.65029e-10	Down
XLOC_000650	1273.9	-0.717442	0.131968	-5.43648	5.43422e-08	7.18873e-07	Notsig
XLOC_000651	1227.99	-0.515344	0.125218	-4.11559	3.86197e-05	0.000273247	Notsig
XLOC_000652	908.844	0.130015	0.135634	0.958574	0.337773	0.484728	Notsig
XLOC_000653	23.827	2.55389	1.54083	1.65748	0.0974223	0.190281	Notsig
XLOC_000654	1530.49	0.233396	0.154108	1.51449	0.129901	0.237513	Notsig
XLOC_000655	257.937	-0.175255	0.303	-0.578398	0.562995	0.694052	Notsig
XLOC_000656	17.7003	-5.75638	1.44979	-3.9705	7.17231e-05	0.000470206	Down
XLOC_000657	2681.58	0.0300368	0.21977	0.136674	0.891289	0.933277	Notsig
XLOC_000658	86.6515	-2.06803	0.501615	-4.12273	3.74402e-05	0.000265681	Down
XLOC_000659	40.9072	1.36864	0.429112	3.18948	0.0014253	0.00620266	Up
XLOC_000660	287.139	-0.539691	0.496418	-1.08717	0.276961	0.420441	Notsig
XLOC_000661	12.0877	2.33024	1.16681	1.9971	0.0458149	0.105313	Up
XLOC_000662	81.2089	-0.516518	0.343356	-1.50432	0.132498	0.241119	Notsig
XLOC_000663	9.84553	-0.565379	0.955856	-0.59149	0.554192	0.686741	Notsig
XLOC_000664	118.765	-0.818541	0.681462	-1.20115	0.229692	0.365825	Notsig
XLOC_000665	106.759	-0.121358	0.259742	-0.467224	0.640339	0.757045	Notsig
XLOC_000666	7445.65	7.0443	0.94324	7.46819	8.13065e-14	2.74478e-12	Up
XLOC_000667	10774.3	-0.187501	0.252705	-0.741978	0.458101	0.601743	Notsig
XLOC_000668	1298.77	0.30652	0.126714	2.41899	0.0155637	0.0446981	Notsig
XLOC_000669	499.449	-0.337342	0.215521	-1.56524	0.117526	0.220011	Notsig
XLOC_000670	186.838	-0.0254861	0.227819	-0.11187	0.910927	0.946216	Notsig
XLOC_000671	620.578	0.180305	0.137372	1.31254	0.18934	0.316105	Notsig
XLOC_000672	1656.45	0.402154	0.307217	1.30902	0.190528	0.317703	Notsig
XLOC_000673	132.714	-2.79861	0.3954	-7.0779	1.46355e-12	4.09893e-11	Down
XLOC_000674	7777.01	0.257006	0.154247	1.6662	0.0956742	0.1876	Notsig
XLOC_000675	212.364	-4.02977	0.755607	-5.33315	9.65214e-08	1.21731e-06	Down
XLOC_000676	61.1267	-0.674332	0.395027	-1.70705	0.0878122	0.175387	Notsig
XLOC_000677	1376.5	-0.457034	0.144842	-3.15541	0.00160275	0.00683911	Notsig
XLOC_000678	4.2581	5.53119	1.94907	2.83787	0.00454157	0.0163974	Up
XLOC_000679	9.57748	6.6993	1.76273	3.80053	0.000144388	0.000873361	Up
XLOC_000680	377.439	0.0108279	0.2372	0.045649	0.96359	0.979741	Notsig
XLOC_000681	285.375	-0.395469	0.328079	-1.20541	0.228046	0.363825	Notsig
XLOC_000682	971.19	0.0319014	0.171418	0.186103	0.852364	0.907944	Notsig
XLOC_000683	835.414	-0.393175	0.231376	-1.69929	0.0892648	0.177688	Notsig
XLOC_000684	220.56	-11.2325	2.01555	-5.57293	2.50484e-08	3.55407e-07	Down
XLOC_000685	2775.54	-0.820256	0.205769	-3.9863	6.71123e-05	0.000444206	Notsig
XLOC_000686	4.66646	-0.965082	1.08957	-0.885745	0.375755	0.522907	Notsig
XLOC_000687	4624.2	0.274446	0.151325	1.81362	0.0697359	0.146644	Notsig
XLOC_000688	512.587	-9.24008	1.41395	-6.53495	6.36299e-11	1.38204e-09	Down
XLOC_000689	181.546	-4.34566	0.894833	-4.85639	1.19542e-06	1.21308e-05	Down
XLOC_000690	412.006	-0.944033	0.271719	-3.47429	0.0005122	0.00261903	Notsig
XLOC_000691	158.061	0.139108	0.363731	0.382447	0.70213	0.803819	Notsig
XLOC_000692	197.082	0.247486	0.284504	0.869884	0.384364	0.531932	Notsig
XLOC_000693	280.315	-0.162566	0.345768	-0.470158	0.638242	0.755276	Notsig
XLOC_000694	13.0534	-0.769157	0.698904	-1.10052	0.271106	0.414204	Notsig
XLOC_000695	337.314	-0.360548	0.193333	-1.86491	0.0621943	0.133942	Notsig
XLOC_000696	19.5999	-0.470494	1.06294	-0.442636	0.658029	0.771059	Notsig
XLOC_000697	60.1053	0.284948	0.392458	0.726061	0.467802	0.611152	Notsig
XLOC_000698	354.178	-7.05944	0.875004	-8.06789	7.15219e-16	3.24835e-14	Down
XLOC_000699	1445.71	0.263844	0.102559	2.5726	0.0100938	0.0315156	Notsig
XLOC_000700	699.81	0.0222399	0.203767	0.109144	0.913088	0.947564	Notsig
XLOC_000701	1740.49	0.0286761	0.15346	0.186864	0.851768	0.907475	Notsig
XLOC_000702	449.992	-2.39797	0.735089	-3.26215	0.00110571	0.00503135	Down
XLOC_000703	735.692	-0.178021	0.240937	-0.738868	0.459987	0.603669	Notsig
XLOC_000704	987.332	0.279961	0.161592	1.73252	0.0831813	0.168426	Notsig
XLOC_000705	671.21	-0.262572	0.125279	-2.09589	0.0360916	0.0873268	Notsig
XLOC_000706	2541.5	0.199894	0.121478	1.64552	0.0998628	0.193858	Notsig
XLOC_000707	92.08	9.96008	1.21944	8.16777	3.14137e-16	1.53002e-14	Up
XLOC_000708	1248.55	0.308699	0.0953427	3.23778	0.00120462	0.00540241	Notsig
XLOC_000709	25.3212	-7.13514	1.39696	-5.1076	3.26278e-07	3.74139e-06	Down
XLOC_000710	16.3843	-0.82913	0.766267	-1.08204	0.279236	0.422873	Notsig
XLOC_000711	55.0936	2.68234	0.920738	2.91325	0.00357694	0.0134308	Up
XLOC_000712	315.168	-8.30728	0.999254	-8.31349	9.29296e-17	4.94555e-15	Down
XLOC_000713	1.76981	-4.26895	3.93197	-1.0857	0.277611	0.420952	Notsig
XLOC_000714	23330	-0.905597	0.358344	-2.52717	0.0114985	0.0350579	Notsig
XLOC_000715	417.988	-5.34921	0.784532	-6.81835	9.20936e-12	2.28113e-10	Down
XLOC_000716	106.624	-1.39736	0.462556	-3.02094	0.00251989	0.0100197	Down
XLOC_000717	1372.19	-0.392347	0.208321	-1.88338	0.0596489	0.129723	Notsig
XLOC_000718	866.865	0.166044	0.157855	1.05188	0.292857	0.437677	Notsig
XLOC_000719	462.445	0.759003	0.172487	4.40035	1.08075e-05	8.8201e-05	Notsig
XLOC_000720	50.1424	0.234184	0.41426	0.565308	0.571865	0.701789	Notsig
XLOC_000721	75.8402	-1.91234	0.434292	-4.40336	1.06585e-05	8.71321e-05	Down
XLOC_000722	21.824	-0.644945	0.687242	-0.938453	0.348012	0.495342	Notsig
XLOC_000723	61.3107	0.937699	0.41518	2.25854	0.0239123	0.0630462	Notsig
XLOC_000724	3.03776	0.757239	1.46086	0.518353	0.604212	0.728413	Notsig
XLOC_000725	3679.21	-0.267844	0.183118	-1.46269	0.143553	0.256098	Notsig
XLOC_000726	956.35	0.196254	0.168309	1.16604	0.2436	0.382584	Notsig
XLOC_000727	1692.62	0.22127	0.121816	1.81643	0.0693043	0.145886	Notsig
XLOC_000728	610.912	0.139529	0.133641	1.04406	0.29646	0.441652	Notsig
XLOC_000729	1867.56	0.262589	0.116442	2.25511	0.0241263	0.0634947	Notsig
XLOC_000730	979.1	-0.872914	0.269155	-3.24316	0.0011821	0.00531936	Notsig
XLOC_000731	0.14708	0.950461	4.08047	0.232929	0.815817	0.883918	Notsig
XLOC_000732	14.6337	-0.455518	1.17072	-0.389094	0.697207	0.800051	Notsig
XLOC_000733	1668.25	-0.196554	0.179771	-1.09336	0.274236	0.417487	Notsig
XLOC_000734	1037.5	-0.387597	0.182032	-2.12928	0.0332314	0.081756	Notsig
XLOC_000735	113.633	-2.76305	0.58044	-4.76026	1.93341e-06	1.8764e-05	Down
XLOC_000736	2215.1	-1.38584	0.338049	-4.09951	4.1402e-05	0.000290446	Down
XLOC_000737	1182.57	-0.111581	0.35379	-0.315387	0.752468	0.841825	Notsig
XLOC_000738	2200.41	-3.68696	1.16818	-3.15616	0.00159859	0.00682637	Down
XLOC_000739	803.47	-0.114011	0.162877	-0.699982	0.483939	0.625456	Notsig
XLOC_000740	111.035	-0.182426	0.287494	-0.634538	0.52573	0.663	Notsig
XLOC_000741	3871.67	0.0246027	0.130649	0.188311	0.850633	0.906688	Notsig
XLOC_000742	22.5882	-2.50836	0.996052	-2.5183	0.0117923	0.0357352	Down
XLOC_000743	69.6809	-1.38921	0.646576	-2.14857	0.0316685	0.0788877	Down
XLOC_000744	345.798	0.0239494	0.163607	0.146384	0.883618	0.928451	Notsig
XLOC_000745	288.24	0.107112	0.193753	0.552824	0.580384	0.708634	Notsig
XLOC_000746	749.51	0.404419	0.183641	2.20222	0.0276496	0.0709222	Notsig
XLOC_000747	4774.68	0.0969563	0.179603	0.539836	0.58931	0.715967	Notsig
XLOC_000748	1935.42	-0.361519	0.173332	-2.0857	0.0370054	0.0890241	Notsig
XLOC_000749	25.9351	1.50587	0.576912	2.61022	0.00904832	0.0288205	Up
XLOC_000750	19.9038	0.84626	0.8835	0.95785	0.338139	0.485084	Notsig
XLOC_000751	34.8108	1.34733	0.468662	2.87484	0.00404236	0.0148753	Up
XLOC_000752	105.129	-0.104749	0.271327	-0.386061	0.699451	0.801736	Notsig
XLOC_000753	203.967	-0.372777	0.264658	-1.40852	0.158977	0.27702	Notsig
XLOC_000754	2300.28	-0.0371675	1.02944	-0.0361044	0.971199	0.98385	Notsig
XLOC_000755	368.768	-1.35372	0.624004	-2.1694	0.0300522	0.0757608	Down
XLOC_000756	1277.76	-2.41097	0.413973	-5.82398	5.7463e-09	9.06468e-08	Down
XLOC_000757	0.760148	-3.06029	3.96477	-0.771871	0.440191	0.585336	Notsig
XLOC_000758	138.163	1.23948	0.261287	4.74375	2.09797e-06	2.01984e-05	Up
XLOC_000759	327.538	0.0504806	0.183435	0.275196	0.783166	0.863377	Notsig
XLOC_000760	456.8	0.605431	0.258027	2.34638	0.0189565	0.0523553	Notsig
XLOC_000761	4.83982	0.196534	1.18897	0.165298	0.868709	0.918221	Notsig
XLOC_000762	26.3273	-0.813202	0.497228	-1.63547	0.10195	0.196963	Notsig
XLOC_000763	214.648	-0.255658	0.264796	-0.96549	0.334299	0.481144	Notsig
XLOC_000764	32.3044	2.6998	1.42772	1.89099	0.0586254	0.127949	Notsig
XLOC_000765	284.578	-1.65821	0.42276	-3.92233	8.7697e-05	0.000562696	Down
XLOC_000766	189.117	-0.0645999	0.199397	-0.323977	0.745956	0.837229	Notsig
XLOC_000767	182.294	-1.19737	0.224294	-5.3384	9.37705e-08	1.18518e-06	Down
XLOC_000769	42.0062	1.07652	0.617943	1.74209	0.081492	0.165716	Notsig
XLOC_000770	45.6573	-2.4326	0.602163	-4.03978	5.35021e-05	0.000364033	Down
XLOC_000771	603.803	0.0420353	0.179703	0.233915	0.815051	0.883918	Notsig
XLOC_000772	247.313	-0.572585	0.20395	-2.80748	0.00499302	0.0177069	Notsig
XLOC_000773	836.101	-0.103101	0.138322	-0.745368	0.456049	0.599698	Notsig
XLOC_000774	1528.9	0.490783	0.186989	2.62466	0.00867361	0.0278447	Notsig
XLOC_000775	256.68	-0.309569	0.174249	-1.77659	0.075635	0.156266	Notsig
XLOC_000776	445.768	0.0480449	0.205404	0.233905	0.815059	0.883918	Notsig
XLOC_000777	3332.81	-0.185223	0.184171	-1.00571	0.314553	0.460312	Notsig
XLOC_000778	90.6686	-0.56676	0.350005	-1.61929	0.105384	0.201925	Notsig
XLOC_000779	50.3033	-1.77421	0.400715	-4.42762	9.52803e-06	7.87587e-05	Down
XLOC_000780	63.4735	-0.325894	0.395734	-0.823517	0.410214	0.556786	Notsig
XLOC_000781	520.825	-5.00621	0.700443	-7.1472	8.85642e-13	2.58031e-11	Down
XLOC_000782	360.132	1.53885	0.466918	3.29575	0.000981599	0.00455779	Up
XLOC_000783	2586.72	-0.0770058	0.225317	-0.341767	0.732526	0.827033	Notsig
XLOC_000784	109.019	0.0456961	0.264472	0.172783	0.862822	0.915112	Notsig
XLOC_000785	510.354	-1.31847	0.321657	-4.09898	4.14976e-05	0.000290905	Down
XLOC_000786	948.752	-1.17315	0.23785	-4.93233	8.12533e-07	8.55748e-06	Down
XLOC_000787	106.008	0.890797	0.341885	2.60555	0.00917278	0.029124	Notsig
XLOC_000788	7761.39	0.307204	0.194287	1.58119	0.113835	0.214495	Notsig
XLOC_000789	2757.74	0.00743551	0.115263	0.0645092	0.948565	0.970428	Notsig
XLOC_000790	118.887	0.421071	0.228673	1.84137	0.0655675	0.139586	Notsig
XLOC_000791	202.587	-0.69211	0.364962	-1.89639	0.0579089	0.126701	Notsig
XLOC_000792	4195.69	-0.425659	0.147382	-2.88812	0.00387546	0.0143561	Notsig
XLOC_000793	941.579	-0.11857	0.168641	-0.703091	0.481999	0.624037	Notsig
XLOC_000794	1991.24	-0.130119	0.211358	-0.615635	0.538136	0.673974	Notsig
XLOC_000795	960.951	0.0883229	0.205157	0.430513	0.666823	0.777114	Notsig
XLOC_000796	74.3425	-0.0887486	0.719096	-0.123417	0.901777	0.939986	Notsig
XLOC_000797	270.927	-5.38084	0.564368	-9.53427	1.50941e-21	1.44599e-19	Down
XLOC_000798	366.645	-0.018793	0.206529	-0.0909944	0.927497	0.956969	Notsig
XLOC_000799	37.7879	-1.14338	0.461314	-2.47854	0.0131923	0.0390811	Down
XLOC_000800	52.6967	-1.43991	0.806165	-1.78612	0.0740797	0.153756	Notsig
XLOC_000801	589.594	-0.253396	0.134932	-1.87795	0.0603874	0.130935	Notsig
XLOC_000802	973.32	-1.44385	0.329477	-4.38226	1.17456e-05	9.51052e-05	Down
XLOC_000803	577.046	0.694177	0.65775	1.05538	0.291251	0.436022	Notsig
XLOC_000804	146.736	-0.0907059	0.400655	-0.226394	0.820895	0.887261	Notsig
XLOC_000805	228.47	-0.0680617	0.272223	-0.250022	0.80257	0.877055	Notsig
XLOC_000806	1594.28	0.35484	0.137976	2.57175	0.0101185	0.0315793	Notsig
XLOC_000807	1059.6	0.130782	0.100332	1.30349	0.192406	0.320191	Notsig
XLOC_000808	25.5959	-2.65738	0.763337	-3.48127	0.000499041	0.00255989	Down
XLOC_000809	592.597	-0.648365	0.207906	-3.11855	0.00181745	0.0076059	Notsig
XLOC_000810	2736.23	0.141085	0.116927	1.20661	0.227582	0.363325	Notsig
XLOC_000811	1611.52	-0.0306783	0.0975861	-0.314372	0.753239	0.842266	Notsig
XLOC_000812	671.411	-0.394548	0.146916	-2.68553	0.00724143	0.0240585	Notsig
XLOC_000813	64.3257	-0.205356	0.291729	-0.703928	0.481478	0.62364	Notsig
XLOC_000814	780.937	0.317739	0.196817	1.61438	0.106444	0.203513	Notsig
XLOC_000815	188.957	-0.262974	0.214635	-1.22521	0.220494	0.354455	Notsig
XLOC_000816	10.2824	-0.97638	0.867424	-1.12561	0.260332	0.402211	Notsig
XLOC_000817	5.90917	1.03846	1.71993	0.603781	0.545989	0.680413	Notsig
XLOC_000818	54.4737	-1.53623	0.562846	-2.7294	0.00634505	0.0215811	Down
XLOC_000819	75.113	-1.35941	0.663656	-2.04837	0.0405241	0.0954882	Down
XLOC_000820	359.924	-1.18524	0.188057	-6.30254	2.92799e-10	5.77435e-09	Down
XLOC_000821	1129.86	-0.826827	0.196055	-4.21732	2.47218e-05	0.000183297	Notsig
XLOC_000822	1410.36	0.0227572	0.20821	0.109299	0.912965	0.947551	Notsig
XLOC_000823	919.95	0.135616	0.107464	1.26197	0.20696	0.338223	Notsig
XLOC_000824	110.529	-0.501355	0.251519	-1.99331	0.0462279	0.106094	Notsig
XLOC_000825	64.8439	-8.49937	1.4163	-6.00111	1.95975e-09	3.35805e-08	Down
XLOC_000826	2.21403	-1.81226	1.91513	-0.946285	0.344003	0.491208	Notsig
XLOC_000827	1418.67	0.0204084	0.241426	0.0845327	0.932633	0.960624	Notsig
XLOC_000828	260.007	-8.67099	1.18665	-7.30711	2.72957e-13	8.528e-12	Down
XLOC_000829	453.97	-0.270928	0.154301	-1.75584	0.0791151	0.161864	Notsig
XLOC_000830	230.295	0.576019	0.201931	2.85255	0.004337	0.0157789	Notsig
XLOC_000831	1568.61	-12.2686	2.40881	-5.09321	3.52054e-07	4.00837e-06	Down
XLOC_000832	102.989	-3.43708	0.307726	-11.1693	5.76426e-29	1.09714e-26	Down
XLOC_000833	460.765	0.291366	0.427281	0.681908	0.495297	0.635409	Notsig
XLOC_000834	311.25	0.0571127	0.237749	0.240223	0.810157	0.88193	Notsig
XLOC_000835	13870	0.233373	0.249407	0.935712	0.349422	0.496513	Notsig
XLOC_000836	300.402	0.424129	0.277473	1.52854	0.126377	0.232694	Notsig
XLOC_000837	8.40448	-1.58524	0.924667	-1.71439	0.0864562	0.173453	Notsig
XLOC_000838	272.835	-0.493765	0.167128	-2.95441	0.00313272	0.0120131	Notsig
XLOC_000839	98.5062	0.353787	0.362101	0.97704	0.328549	0.475429	Notsig
XLOC_000840	47.08	0.0292568	0.467438	0.0625898	0.950093	0.971476	Notsig
XLOC_000841	2295.26	0.107955	0.130264	0.828745	0.407249	0.554087	Notsig
XLOC_000842	16.3741	0.502093	0.694183	0.723287	0.469504	0.612795	Notsig
XLOC_000843	1001.94	0.143748	0.158043	0.909547	0.363061	0.510137	Notsig
XLOC_000844	43.093	1.47514	0.598566	2.46445	0.0137224	0.0403662	Up
XLOC_000845	54.4612	-4.01172	0.927275	-4.32636	1.51596e-05	0.000119277	Down
XLOC_000846	915.16	-0.0126582	0.180445	-0.0701497	0.944075	0.96786	Notsig
XLOC_000847	1357.76	-0.497635	0.128545	-3.87128	0.000108264	0.000678401	Notsig
XLOC_000848	53.8482	-1.67716	0.626986	-2.67495	0.00747404	0.0246784	Down
XLOC_000849	470.594	-0.567372	0.203905	-2.78253	0.00539362	0.0189034	Notsig
XLOC_000850	617.896	0.0964687	0.202105	0.477319	0.633135	0.751414	Notsig
XLOC_000851	83.3453	-0.72278	0.530729	-1.36186	0.173242	0.295418	Notsig
XLOC_000852	323.778	0.158368	0.271041	0.584294	0.559023	0.690892	Notsig
XLOC_000853	111.103	-1.35891	0.345216	-3.93642	8.27051e-05	0.000533498	Down
XLOC_000854	3633.7	-0.0169835	0.143679	-0.118205	0.905906	0.942964	Notsig
XLOC_000855	257.825	-2.03107	0.549223	-3.69807	0.000217241	0.001251	Down
XLOC_000856	386.901	-0.304385	0.19406	-1.56851	0.116762	0.218871	Notsig
XLOC_000857	3237.23	-12.3327	1.87021	-6.59428	4.27321e-11	9.53186e-10	Down
XLOC_000858	869.95	-0.366513	0.19324	-1.89667	0.0578719	0.126629	Notsig
XLOC_000859	1894.92	-0.220424	0.107772	-2.04528	0.0408268	0.0960606	Notsig
XLOC_000860	278.03	0.0144291	0.204625	0.0705149	0.943784	0.967734	Notsig
XLOC_000861	506.065	0.28249	0.159442	1.77174	0.0764377	0.157621	Notsig
XLOC_000862	2163.73	0.35024	0.112431	3.11515	0.0018385	0.00768303	Notsig
XLOC_000863	226.823	-0.97673	0.170948	-5.71361	1.10606e-08	1.67273e-07	Notsig
XLOC_000864	3342.21	1.32452	0.260869	5.07734	3.82762e-07	4.31892e-06	Up
XLOC_000865	486.238	0.155925	0.214737	0.726123	0.467763	0.61113	Notsig
XLOC_000866	1193.7	-0.0126052	0.246465	-0.051144	0.959211	0.977121	Notsig
XLOC_000867	300.768	-0.408268	0.396831	-1.02882	0.303563	0.44925	Notsig
XLOC_000868	1387.68	-0.410577	0.155625	-2.63824	0.00833372	0.0269871	Notsig
XLOC_000869	161.862	-0.14981	0.229818	-0.651865	0.514488	0.652321	Notsig
XLOC_000870	787.927	1.29614	0.150188	8.63011	6.12955e-18	3.80545e-16	Up
XLOC_000871	135.551	-0.00155334	0.221035	-0.00702756	0.994393	0.997358	Notsig
XLOC_000872	88.0769	0.123141	0.285681	0.431043	0.666437	0.776915	Notsig
XLOC_000873	50.4135	0.639726	0.422428	1.5144	0.129924	0.23754	Notsig
XLOC_000874	32.0937	-0.371083	0.697855	-0.531748	0.594901	0.720913	Notsig
XLOC_000875	87.2901	0.0219817	0.337107	0.0652068	0.948009	0.970157	Notsig
XLOC_000876	2589.82	0.215599	0.132357	1.62892	0.10333	0.198845	Notsig
XLOC_000877	154.185	-0.495965	0.315928	-1.56986	0.116447	0.218488	Notsig
XLOC_000878	2634.58	0.229119	0.109043	2.10118	0.0356252	0.0864658	Notsig
XLOC_000879	808.733	-0.135462	0.14101	-0.960656	0.336725	0.48368	Notsig
XLOC_000880	919.979	0.966008	0.317431	3.04321	0.0023407	0.00943554	Notsig
XLOC_000881	235.665	-0.325903	0.237012	-1.37505	0.169116	0.290247	Notsig
XLOC_000882	1962.44	0.55385	0.176	3.14688	0.00165025	0.00702	Notsig
XLOC_000883	1809.35	0.881979	0.124262	7.09771	1.26842e-12	3.61187e-11	Notsig
XLOC_000884	1436.47	-0.366066	0.123941	-2.95355	0.00314143	0.0120425	Notsig
XLOC_000885	493.973	0.308212	0.186742	1.65047	0.0988463	0.192405	Notsig
XLOC_000886	156.809	0.743233	0.373059	1.99227	0.0463417	0.106296	Notsig
XLOC_000887	502.357	0.0510807	0.191991	0.266057	0.790195	0.868485	Notsig
XLOC_000888	408.097	0.337404	0.221084	1.52614	0.126976	0.233557	Notsig
XLOC_000889	10.7207	0.482704	0.978643	0.493238	0.621845	0.742952	Notsig
XLOC_000890	693.562	-0.617181	0.183274	-3.36754	0.000758422	0.0036637	Notsig
XLOC_000891	29.3224	0.191051	0.537115	0.355698	0.722067	0.819156	Notsig
XLOC_000892	47.7091	-1.17603	0.348425	-3.37528	0.000737418	0.00358258	Down
XLOC_000893	402.938	-0.0149324	0.201921	-0.0739516	0.941049	0.966336	Notsig
XLOC_000894	103.708	1.26787	0.659556	1.92231	0.0545664	0.121007	Notsig
XLOC_000895	108.637	1.16567	0.625569	1.86338	0.0624084	0.134329	Notsig
XLOC_000896	4995.8	-0.119209	0.185778	-0.641677	0.521083	0.658489	Notsig
XLOC_000897	122.091	0.214496	0.272677	0.786632	0.431497	0.577097	Notsig
XLOC_000898	933.983	-2.42308	0.689404	-3.51475	0.000440171	0.00230116	Down
XLOC_000899	52.0016	0.232194	0.646903	0.358932	0.719646	0.817596	Notsig
XLOC_000900	1483.82	-0.0239125	0.109777	-0.217827	0.827564	0.891937	Notsig
XLOC_000901	363.803	-0.171664	0.245541	-0.699127	0.484473	0.625923	Notsig
XLOC_000902	60.0733	-1.8045	0.344637	-5.23595	1.64142e-07	1.98528e-06	Down
XLOC_000903	213.655	3.40601	0.444175	7.66815	1.74489e-14	6.42256e-13	Up
XLOC_000904	49.6535	1.79746	0.980741	1.83275	0.0668393	0.141769	Notsig
XLOC_000905	773.748	0.0516393	0.125179	0.412525	0.679955	0.7874	Notsig
XLOC_000906	187.369	0.621357	0.327946	1.89469	0.0581331	0.127114	Notsig
XLOC_000907	466.851	-0.230989	0.152851	-1.51121	0.130736	0.238618	Notsig
XLOC_000908	366.462	-0.00347621	0.300168	-0.0115809	0.99076	0.995509	Notsig
XLOC_000909	1750.77	2.14405	0.424922	5.04574	4.51769e-07	5.02118e-06	Up
XLOC_000910	15.3331	-1.18558	0.615913	-1.92491	0.0542401	0.120422	Notsig
XLOC_000911	919.149	-0.00604444	0.134532	-0.0449295	0.964164	0.980022	Notsig
XLOC_000912	537.163	0.103056	0.12858	0.801492	0.422847	0.568994	Notsig
XLOC_000913	639.595	1.41679	0.478723	2.95952	0.00308114	0.0118743	Up
XLOC_000914	52.8523	-2.14582	1.14773	-1.86962	0.0615365	0.132849	Notsig
XLOC_000915	50.3151	-3.3895	0.99765	-3.39749	0.000680075	0.00334556	Down
XLOC_000916	248.818	0.796484	0.313971	2.53681	0.0111868	0.0342772	Notsig
XLOC_000917	947.783	-0.323078	0.244978	-1.3188	0.187235	0.313322	Notsig
XLOC_000918	1134.44	-0.108886	0.218405	-0.498549	0.618097	0.739915	Notsig
XLOC_000919	1211.7	0.00339858	0.142425	0.0238623	0.980962	0.989755	Notsig
XLOC_000920	53.7228	-2.41815	0.673703	-3.58935	0.000331508	0.00179671	Down
XLOC_000921	892.816	-0.189794	0.326659	-0.581017	0.561229	0.692731	Notsig
XLOC_000922	327.522	-0.0325592	0.195551	-0.1665	0.867764	0.917866	Notsig
XLOC_000923	24.1631	-0.855369	0.717033	-1.19293	0.232898	0.369588	Notsig
XLOC_000924	193.586	0.0104047	0.224166	0.0464151	0.962979	0.979432	Notsig
XLOC_000925	4294.82	-0.280886	0.0956844	-2.93554	0.00332965	0.0126517	Notsig
XLOC_000926	73.8616	-0.0843879	0.272497	-0.309683	0.756802	0.845172	Notsig
XLOC_000927	19541.3	-0.226031	0.183274	-1.23329	0.217467	0.350933	Notsig
XLOC_000928	1632.22	0.126531	0.11432	1.10681	0.268375	0.411138	Notsig
XLOC_000929	4881.22	-0.264649	0.143929	-1.83874	0.0659528	0.140203	Notsig
XLOC_000930	382.911	0.2602	0.14939	1.74175	0.0815521	0.165792	Notsig
XLOC_000931	613.597	-0.238563	0.133975	-1.78065	0.0749693	0.155146	Notsig
XLOC_000932	1883.55	1.64685	0.339162	4.85564	1.19999e-06	1.21728e-05	Up
XLOC_000933	79.3414	0.0986734	0.287367	0.34337	0.73132	0.826024	Notsig
XLOC_000934	24.2016	-3.7599	0.715935	-5.25173	1.50679e-07	1.83472e-06	Down
XLOC_000935	2238.47	0.108485	0.164076	0.661189	0.508491	0.64673	Notsig
XLOC_000936	1345.92	-0.219913	0.206576	-1.06457	0.287073	0.431534	Notsig
XLOC_000937	520.167	-0.3593	0.240427	-1.49442	0.135065	0.244743	Notsig
XLOC_000938	4678.28	0.292742	0.17657	1.65794	0.09733	0.190158	Notsig
XLOC_000939	1298.77	0.298179	0.129599	2.30078	0.0214039	0.0576248	Notsig
XLOC_000940	56.5432	2.2973	0.883616	2.59988	0.00932554	0.0295151	Up
XLOC_000941	6.40384	-4.16964	1.39392	-2.99131	0.00277783	0.0108734	Down
XLOC_000942	33.7711	-3.47507	0.703302	-4.94109	7.76882e-07	8.21791e-06	Down
XLOC_000943	136.904	-3.60779	0.716905	-5.03244	4.84267e-07	5.34337e-06	Down
XLOC_000944	87.0505	-6.21258	0.737744	-8.42105	3.73115e-17	2.0839e-15	Down
XLOC_000945	46.8998	-5.56263	0.790777	-7.03438	2.00146e-12	5.43702e-11	Down
XLOC_000946	32.207	-3.01243	0.744937	-4.04388	5.25744e-05	0.000358987	Down
XLOC_000947	4.42082	0.106811	1.15846	0.0922007	0.926539	0.956355	Notsig
XLOC_000948	2.60069	0.193067	1.79119	0.107787	0.914165	0.948316	Notsig
XLOC_000949	1255.75	0.106813	0.102075	1.04642	0.295369	0.44048	Notsig
XLOC_000950	36.5353	0.897242	0.590456	1.51958	0.128618	0.235799	Notsig
XLOC_000951	784.373	-0.237041	0.249861	-0.948691	0.342778	0.489893	Notsig
XLOC_000952	1232.07	0.405017	0.126349	3.20555	0.00134807	0.00591103	Notsig
XLOC_000953	1248.96	-0.0088452	0.208292	-0.0424654	0.966128	0.981014	Notsig
XLOC_000954	46.2093	0.0209949	0.335614	0.0625567	0.950119	0.971476	Notsig
XLOC_000955	87.9268	0.480065	0.240222	1.99842	0.045671	0.105066	Notsig
XLOC_000956	44.0017	-0.904826	0.521467	-1.73515	0.0827136	0.167658	Notsig
XLOC_000957	23.0921	-0.12043	0.804297	-0.149734	0.880975	0.926683	Notsig
XLOC_000958	4893.62	0.0576376	0.0758425	0.759965	0.447275	0.591792	Notsig
XLOC_000959	3582.84	0.37501	0.16148	2.32233	0.0202152	0.0551001	Notsig
XLOC_000960	2591.42	0.23257	0.0979861	2.3735	0.0176205	0.0493773	Notsig
XLOC_000961	1264.13	-0.00427775	0.197933	-0.0216121	0.982757	0.990735	Notsig
XLOC_000962	141.056	-1.09564	0.267838	-4.09068	4.30117e-05	0.000300646	Down
XLOC_000963	1164.54	-0.17368	0.18082	-0.960514	0.336796	0.483734	Notsig
XLOC_000964	798.655	-0.243538	0.104814	-2.32352	0.0201513	0.0549634	Notsig
XLOC_000965	24.0233	-1.41657	0.529325	-2.67618	0.00744673	0.0246078	Down
XLOC_000966	954.526	-0.262494	0.248378	-1.05683	0.290588	0.435235	Notsig
XLOC_000967	464.785	0.264686	0.171624	1.54224	0.123014	0.227835	Notsig
XLOC_000968	695.452	0.531401	0.210607	2.52318	0.0116297	0.0353796	Notsig
XLOC_000969	31.61	1.91355	0.650532	2.94151	0.00326612	0.0124578	Up
XLOC_000970	7.80888	-0.256837	1.01647	-0.252676	0.800519	0.875839	Notsig
XLOC_000971	21.2795	-0.97163	0.667904	-1.45474	0.14574	0.258993	Notsig
XLOC_000972	146.283	-0.604611	0.242815	-2.49001	0.012774	0.0380995	Notsig
XLOC_000973	745.83	1.19474	0.291285	4.10163	4.10247e-05	0.000288219	Up
XLOC_000974	731.196	-0.188094	0.184008	-1.02221	0.306682	0.452592	Notsig
XLOC_000975	6.86476	-3.29139	1.15507	-2.8495	0.00437876	0.0159028	Down
XLOC_000976	511.416	-0.208917	0.336264	-0.621289	0.534409	0.670846	Notsig
XLOC_000977	222.482	-0.122458	0.168939	-0.724864	0.468535	0.61189	Notsig
XLOC_000978	297.545	-3.12376	0.224263	-13.929	4.2199e-44	1.90759e-41	Down
XLOC_000979	619.91	-1.40029	0.331377	-4.22568	2.38221e-05	0.000177766	Down
XLOC_000980	850.717	0.116412	0.119435	0.974684	0.329717	0.476571	Notsig
XLOC_000981	67.0539	0.165883	0.355277	0.466911	0.640564	0.757247	Notsig
XLOC_000982	144.685	0.816223	1.00613	0.811253	0.417221	0.56331	Notsig
XLOC_000983	11.1652	0.31906	0.856876	0.372352	0.709631	0.80974	Notsig
XLOC_000984	2945.14	0.141353	0.105865	1.33522	0.181805	0.306159	Notsig
XLOC_000985	28.2043	-0.790987	0.633343	-1.24891	0.211699	0.344043	Notsig
XLOC_000986	78.2428	-4.71154	0.700773	-6.72335	1.77592e-11	4.18737e-10	Down
XLOC_000987	4256.7	0.118451	0.222258	0.532944	0.594072	0.72012	Notsig
XLOC_000988	228.608	0.257296	0.214631	1.19878	0.230612	0.366826	Notsig
XLOC_000989	259.046	-0.895135	0.160128	-5.59012	2.26919e-08	3.24839e-07	Notsig
XLOC_000990	179.035	-1.35546	0.300062	-4.51724	6.26496e-06	5.40566e-05	Down
XLOC_000991	230.868	-1.92135	0.307843	-6.24132	4.33889e-10	8.30764e-09	Down
XLOC_000992	72.4856	-0.28761	0.341802	-0.841451	0.400095	0.547392	Notsig
XLOC_000993	637.504	0.0558595	0.198912	0.280825	0.778845	0.860352	Notsig
XLOC_000994	4718.38	0.0581052	0.105429	0.55113	0.581544	0.709751	Notsig
XLOC_000995	784.112	-0.0478797	0.207676	-0.23055	0.817664	0.885013	Notsig
XLOC_000996	9476.56	0.0987371	0.18366	0.537609	0.590847	0.717228	Notsig
XLOC_000997	567.153	-0.516784	0.150668	-3.42994	0.000603708	0.0030176	Notsig
XLOC_000998	1169.11	-1.16049	0.521343	-2.22596	0.0260168	0.0675726	Down
XLOC_000999	7.5088	-2.4913	1.11847	-2.22741	0.0259196	0.0673807	Down
XLOC_001000	118.662	-0.234314	0.311557	-0.752075	0.452006	0.59617	Notsig
XLOC_001001	1.99329	-1.686	1.67474	-1.00672	0.314068	0.459998	Notsig
XLOC_001002	230.294	0.276825	0.241763	1.14503	0.252197	0.392803	Notsig
XLOC_001004	98.1172	-0.249455	0.362377	-0.688384	0.491211	0.631919	Notsig
XLOC_001005	140.254	-2.19268	0.667071	-3.28703	0.00101249	0.00467108	Down
XLOC_001006	269.626	-0.76502	0.48695	-1.57104	0.116173	0.218076	Notsig
XLOC_001007	211.984	-1.70335	1.19872	-1.42098	0.155322	0.27216	Notsig
XLOC_001008	43.6287	1.41796	1.2085	1.17332	0.240668	0.378947	Notsig
XLOC_001009	136.675	0.254448	0.500163	0.508729	0.610942	0.733874	Notsig
XLOC_001011	907.752	0.161549	0.113934	1.41792	0.156215	0.273294	Notsig
XLOC_001012	662.466	1.2583	0.47912	2.62627	0.00863274	0.027735	Up
XLOC_001013	148.911	-0.335831	0.240647	-1.39553	0.162855	0.282129	Notsig
XLOC_001014	768.294	-1.30565	0.174636	-7.47639	7.63896e-14	2.58785e-12	Down
XLOC_001016	451.241	-8.28733	1.51829	-5.45834	4.80597e-08	6.42224e-07	Down
XLOC_001017	72.5947	0.386508	0.314525	1.22886	0.219123	0.352779	Notsig
XLOC_001018	152.743	0.700939	0.921835	0.760373	0.447032	0.591578	Notsig
XLOC_001019	17.3699	-1.93111	0.675012	-2.86086	0.00422497	0.0154334	Down
XLOC_001020	902.108	0.195499	0.304025	0.643036	0.5202	0.657625	Notsig
XLOC_001021	7.5347	-4.49502	1.87717	-2.39458	0.0166394	0.0471031	Down
XLOC_001022	1417.66	-0.377242	0.35832	-1.05281	0.292429	0.437291	Notsig
XLOC_001023	433.712	0.692296	0.433129	1.59836	0.109963	0.208832	Notsig
XLOC_001024	40.685	-0.981367	0.483152	-2.03118	0.0422369	0.0987439	Notsig
XLOC_001025	300.391	0.0657346	0.195435	0.33635	0.736607	0.830215	Notsig
XLOC_001026	339.512	-2.84206	0.732109	-3.88201	0.000103595	0.000652256	Down
XLOC_001027	1898.14	0.625993	0.331353	1.8892	0.0588646	0.128355	Notsig
XLOC_001028	964.888	0.421292	0.0961108	4.3834	1.16844e-05	9.46894e-05	Notsig
XLOC_001029	86.0443	0.541693	0.558117	0.970572	0.331761	0.478617	Notsig
XLOC_001030	178.845	-2.0026	0.865209	-2.31459	0.0206356	0.0560204	Down
XLOC_001031	585.075	0.394755	0.177567	2.22313	0.0262069	0.0679566	Notsig
XLOC_001032	1.95323	-0.523929	1.50119	-0.34901	0.727082	0.822969	Notsig
XLOC_001033	4.36638	-0.366759	1.05618	-0.347252	0.728402	0.823918	Notsig
XLOC_001034	3.26928	2.02846	1.56299	1.2978	0.194355	0.322625	Notsig
XLOC_001035	0	NA	NA	NA	NA	NA	Notsig
XLOC_001036	1.15433	1.42615	2.34323	0.608627	0.542772	0.678052	Notsig
XLOC_001037	0	NA	NA	NA	NA	NA	Notsig
XLOC_001038	0.694696	2.90487	3.97069	0.731577	0.464427	0.608006	Notsig
XLOC_001039	68.9544	-9.55478	1.81157	-5.27431	1.33256e-07	1.63913e-06	Down
XLOC_001040	21.576	-3.25182	1.23544	-2.63212	0.00848545	0.0273743	Down
XLOC_001041	93.1762	-0.0501308	0.272704	-0.183829	0.854148	0.90912	Notsig
XLOC_001042	198.083	0.347902	0.236777	1.46932	0.141746	0.253577	Notsig
XLOC_001043	1784.28	-10.442	1.64676	-6.34092	2.2839e-10	4.57271e-09	Down
XLOC_001044	274.095	-3.20553	0.601527	-5.329	9.87568e-08	1.2444e-06	Down
XLOC_001045	8828.66	-0.943624	0.250488	-3.76715	0.000165125	0.000981351	Notsig
XLOC_001046	3261.36	0.842093	0.40994	2.05419	0.0399575	0.0944607	Notsig
XLOC_001047	482.061	0.172768	0.151049	1.14379	0.252712	0.393372	Notsig
XLOC_001048	360.103	-5.34993	1.01814	-5.25459	1.48355e-07	1.811e-06	Down
XLOC_001049	904.937	-0.188924	0.358339	-0.52722	0.598041	0.723455	Notsig
XLOC_001050	4220.02	0.342198	0.110512	3.09647	0.00195838	0.00811832	Notsig
XLOC_001051	623.803	0.171815	0.134594	1.27654	0.201766	0.331838	Notsig
XLOC_001052	491.544	-10.6373	2.12619	-5.00299	5.6447e-07	6.14397e-06	Down
XLOC_001053	275.72	-0.508516	0.665967	-0.763575	0.44512	0.589726	Notsig
XLOC_001054	156.972	-0.103201	0.220401	-0.468244	0.63961	0.756447	Notsig
XLOC_001055	790.13	-0.132713	0.151875	-0.873832	0.38221	0.530041	Notsig
XLOC_001056	133.566	-0.381224	0.307992	-1.23777	0.215801	0.349106	Notsig
XLOC_001057	528.439	-0.286627	0.231793	-1.23656	0.216249	0.349572	Notsig
XLOC_001058	832.307	-0.205403	0.163398	-1.25707	0.208727	0.340552	Notsig
XLOC_001059	39.2206	-0.141314	0.410556	-0.344201	0.730695	0.825642	Notsig
XLOC_001060	802.782	-0.00609287	0.173268	-0.0351644	0.971949	0.984368	Notsig
XLOC_001061	327.877	0.75724	0.247195	3.06333	0.00218891	0.00891377	Notsig
XLOC_001062	12.2679	-4.57361	1.3532	-3.37986	0.000725236	0.00353646	Down
XLOC_001063	1136.42	-0.424948	0.210073	-2.02286	0.0430874	0.100308	Notsig
XLOC_001064	4.3961	4.54168	1.73138	2.62315	0.008712	0.0279493	Up
XLOC_001065	800.699	1.0043	0.205522	4.8866	1.02593e-06	1.05364e-05	Up
XLOC_001066	257.678	-1.31238	0.375865	-3.49161	0.000480114	0.00247906	Down
XLOC_001067	253.535	-0.786439	0.35375	-2.22315	0.0262059	0.0679566	Notsig
XLOC_001068	3578.49	-1.20453	0.642542	-1.87463	0.0608443	0.131699	Notsig
XLOC_001069	860.713	-0.313171	0.129238	-2.42321	0.0153839	0.0442946	Notsig
XLOC_001070	199.063	-1.01295	0.205533	-4.92839	8.29096e-07	8.71605e-06	Down
XLOC_001071	9.02347	-1.10614	1.38064	-0.801179	0.423028	0.569186	Notsig
XLOC_001072	56.1256	6.74167	1.64512	4.09798	4.1678e-05	0.000292039	Up
XLOC_001073	1172.55	0.38675	0.355583	1.08765	0.276749	0.42025	Notsig
XLOC_001074	108.399	-0.0907923	0.272043	-0.333743	0.738574	0.83157	Notsig
XLOC_001075	1087.26	-0.141295	0.228527	-0.618284	0.536388	0.672513	Notsig
XLOC_001076	12.3621	0.864531	0.893625	0.967443	0.333322	0.480175	Notsig
XLOC_001077	771.535	-0.227589	0.149056	-1.52686	0.126795	0.233249	Notsig
XLOC_001078	280.285	0.0694107	0.235861	0.294286	0.768539	0.8537	Notsig
XLOC_001079	498.488	0.778608	0.502322	1.55002	0.121137	0.225116	Notsig
XLOC_001080	4348.54	0.13593	0.202889	0.669973	0.502875	0.641901	Notsig
XLOC_001081	3671.17	0.30968	0.120789	2.56382	0.0103528	0.0321855	Notsig
XLOC_001082	1892.97	-0.315034	0.162299	-1.94107	0.0522495	0.116865	Notsig
XLOC_001083	992.979	-8.02208	1.19259	-6.7266	1.73675e-11	4.1084e-10	Down
XLOC_001084	1533.93	-0.795872	0.190628	-4.17499	2.97995e-05	0.000216834	Notsig
XLOC_001085	11.5201	-6.97598	1.71843	-4.05951	4.91754e-05	0.000339059	Down
XLOC_001086	1271.05	0.345873	0.114255	3.02721	0.00246826	0.00985906	Notsig
XLOC_001087	1901.63	0.40475	0.130715	3.09643	0.00195869	0.00811845	Notsig
XLOC_001088	119.92	-3.96583	1.11611	-3.55327	0.000380472	0.00202641	Down
XLOC_001089	10.3398	1.39679	1.02604	1.36134	0.173406	0.295645	Notsig
XLOC_001090	191.126	0.163507	0.316876	0.515997	0.605856	0.729787	Notsig
XLOC_001091	571.454	-0.45013	0.234802	-1.91706	0.0552303	0.122124	Notsig
XLOC_001092	534.303	0.02102	0.183966	0.11426	0.909032	0.945029	Notsig
XLOC_001093	249.126	-2.1339	0.562999	-3.79025	0.000150497	0.000903513	Down
XLOC_001094	201.474	0.225519	0.175446	1.28541	0.198649	0.327789	Notsig
XLOC_001095	5546.26	0.0596743	0.187004	0.319106	0.749646	0.839872	Notsig
XLOC_001096	141.838	1.37242	0.320645	4.28019	1.86737e-05	0.000142923	Up
XLOC_001097	106.125	-1.6146	0.291261	-5.5435	2.96492e-08	4.1319e-07	Down
XLOC_001098	352.595	-7.89767	0.725846	-10.8806	1.4256e-27	2.41192e-25	Down
XLOC_001099	10.8231	-0.00430049	1.37431	-0.00312919	0.997503	0.998674	Notsig
XLOC_001100	412.777	-0.47136	0.141054	-3.3417	0.000832657	0.00397125	Notsig
XLOC_001101	141.193	-10.589	2.17664	-4.86483	1.14556e-06	1.16656e-05	Down
XLOC_001102	6957.26	0.124294	0.133391	0.931806	0.351437	0.498623	Notsig
XLOC_001103	21.2162	-1.05766	0.666075	-1.58789	0.11231	0.212244	Notsig
XLOC_001104	1587.71	0.432858	0.549582	0.787614	0.430923	0.576643	Notsig
XLOC_001105	1054.77	0.0572019	0.0952082	0.600809	0.547967	0.682065	Notsig
XLOC_001106	140.446	0.430168	0.243911	1.76363	0.077795	0.15972	Notsig
XLOC_001107	1662.83	0.625243	0.251174	2.48928	0.0128001	0.0381734	Notsig
XLOC_001108	1276.99	-0.669458	0.112542	-5.94851	2.70599e-09	4.50702e-08	Notsig
XLOC_001109	97.5888	-1.75198	0.309152	-5.66704	1.45283e-08	2.15547e-07	Down
XLOC_001110	772.069	0.0186655	0.243775	0.0765684	0.938967	0.964915	Notsig
XLOC_001111	1128.39	-0.140477	0.139127	-1.0097	0.312637	0.458555	Notsig
XLOC_001112	816.09	0.297332	0.169548	1.75367	0.0794864	0.162506	Notsig
XLOC_001113	256.298	-0.978615	0.261149	-3.74734	0.000178717	0.0010524	Notsig
XLOC_001114	611.095	-0.471797	0.188667	-2.50069	0.0123952	0.0371612	Notsig
XLOC_001115	132.385	0.304249	0.291357	1.04425	0.296371	0.441587	Notsig
XLOC_001116	141.295	0.370729	0.245205	1.51192	0.130555	0.238407	Notsig
XLOC_001117	1688.29	0.330859	0.0927879	3.56575	0.000362816	0.00194454	Notsig
XLOC_001118	2171.53	-0.338721	0.30574	-1.10788	0.267915	0.410661	Notsig
XLOC_001119	613.047	2.12629	0.668574	3.18034	0.00147103	0.00637291	Up
XLOC_001120	9.908	1.25156	0.816582	1.53268	0.125355	0.231306	Notsig
XLOC_001121	696.403	0.31358	0.187251	1.67465	0.094003	0.185133	Notsig
XLOC_001122	814.336	0.955756	0.233965	4.08504	4.40697e-05	0.000307299	Notsig
XLOC_001123	0.351341	-1.92992	4.03263	-0.478575	0.632241	0.750846	Notsig
XLOC_001124	441.54	-0.687891	0.324381	-2.12062	0.0339535	0.0831211	Notsig
XLOC_001125	586.086	-2.30918	0.520063	-4.44018	8.98835e-06	7.47891e-05	Down
XLOC_001126	20.3353	-6.81934	1.47625	-4.61937	3.84907e-06	3.48974e-05	Down
XLOC_001127	542.972	0.216279	0.236376	0.914977	0.360204	0.507156	Notsig
XLOC_001128	81.7256	-8.83536	1.29007	-6.84873	7.45077e-12	1.86469e-10	Down
XLOC_001129	226.193	-1.784	0.31406	-5.68044	1.3435e-08	2.00665e-07	Down
XLOC_001130	1957.64	-0.0369708	0.105017	-0.352045	0.724805	0.821296	Notsig
XLOC_001131	1788.79	0.716005	0.258479	2.77007	0.00560439	0.0194834	Notsig
XLOC_001132	3634.81	0.161949	0.215555	0.75131	0.452466	0.59645	Notsig
XLOC_001133	466.028	-0.307342	0.122916	-2.50043	0.0124043	0.0371808	Notsig
XLOC_001134	7250.01	-0.72687	0.156711	-4.6383	3.5129e-06	3.21518e-05	Notsig
XLOC_001135	2373.7	0.141253	0.191641	0.737073	0.461078	0.604635	Notsig
XLOC_001136	15.9371	2.27409	0.750116	3.03164	0.00243226	0.00973679	Up
XLOC_001137	6.31274	6.0985	2.1195	2.87733	0.0040105	0.0147731	Up
XLOC_001138	2358.82	0.45586	0.133811	3.40674	0.000657441	0.00325022	Notsig
XLOC_001139	337.582	-0.0384654	0.187638	-0.204997	0.837574	0.898475	Notsig
XLOC_001140	625.943	-0.0264353	0.13502	-0.195788	0.844776	0.902952	Notsig
XLOC_001141	783.949	-0.687314	0.115101	-5.97139	2.35245e-09	3.95691e-08	Notsig
XLOC_001142	732.105	-2.2427	0.579661	-3.86898	0.000109292	0.000683956	Down
XLOC_001143	1180.04	0.426735	0.253577	1.68286	0.092402	0.182576	Notsig
XLOC_001144	21.1647	-0.947156	0.555746	-1.7043	0.0883255	0.176146	Notsig
XLOC_001145	77.4059	0.406969	0.357252	1.13916	0.254635	0.395476	Notsig
XLOC_001146	1104.18	0.115945	0.159736	0.725851	0.46793	0.611286	Notsig
XLOC_001147	4.26093	-3.61212	1.70525	-2.11823	0.0341553	0.0835076	Down
XLOC_001148	0.329011	-1.8465	4.04	-0.457054	0.647632	0.762303	Notsig
XLOC_001149	143.838	-0.629395	0.460099	-1.36795	0.171327	0.292946	Notsig
XLOC_001150	1.08654	-3.57192	3.94755	-0.904846	0.365547	0.512663	Notsig
XLOC_001151	3435.33	-0.0490477	0.15668	-0.313044	0.754247	0.843161	Notsig
XLOC_001152	1139.36	1.15836	0.331162	3.49785	0.000469019	0.00243132	Up
XLOC_001153	155.422	0.0918344	0.428403	0.214365	0.830263	0.893813	Notsig
XLOC_001154	2948.32	-0.151257	0.0992671	-1.52374	0.127574	0.234324	Notsig
XLOC_001155	785.903	-0.0781548	0.128351	-0.608917	0.54258	0.677926	Notsig
XLOC_001156	327.272	-0.71504	0.340716	-2.09864	0.0358487	0.0869014	Notsig
XLOC_001157	67.4885	0.0647758	0.487925	0.132758	0.894385	0.93555	Notsig
XLOC_001158	513.359	-0.277209	0.185976	-1.49056	0.136076	0.246174	Notsig
XLOC_001160	474.327	0.673228	0.334236	2.01423	0.0439854	0.101975	Notsig
XLOC_001161	39.0406	-5.62683	1.612	-3.49059	0.000481957	0.00248813	Down
XLOC_001162	445.494	0.0854738	0.312095	0.273871	0.784184	0.864053	Notsig
XLOC_001163	33.4191	-0.00990391	0.447459	-0.0221337	0.982341	0.990574	Notsig
XLOC_001164	1166.55	0.00469837	0.117882	0.0398566	0.968207	0.982436	Notsig
XLOC_001165	930.833	-0.25749	0.155406	-1.65688	0.097544	0.190421	Notsig
XLOC_001166	3654.59	0.124491	0.101789	1.22304	0.221315	0.355517	Notsig
XLOC_001167	940.665	-0.0193471	0.21184	-0.091329	0.927231	0.956763	Notsig
XLOC_001168	1143.9	0.143321	0.20002	0.716534	0.473661	0.616442	Notsig
XLOC_001169	297.053	-0.234968	0.191733	-1.2255	0.220389	0.354304	Notsig
XLOC_001170	198.417	0.0487562	0.25092	0.19431	0.845933	0.903677	Notsig
XLOC_001171	596.075	0.173836	0.175279	0.991771	0.321309	0.467548	Notsig
XLOC_001172	1203.73	0.124453	0.0956277	1.30143	0.193111	0.320993	Notsig
XLOC_001173	438.867	0.271958	0.131551	2.06732	0.0387041	0.092183	Notsig
XLOC_001174	2433.19	0.123862	0.335912	0.368734	0.712326	0.811958	Notsig
XLOC_001175	5446.7	-0.208959	0.0999052	-2.09157	0.0364771	0.0880754	Notsig
XLOC_001176	1742.38	0.122762	0.137082	0.895534	0.370502	0.517625	Notsig
XLOC_001177	1875.09	-0.0219759	0.181895	-0.120817	0.903836	0.941522	Notsig
XLOC_001178	2302.19	0.309696	0.169994	1.8218	0.0684851	0.144497	Notsig
XLOC_001179	324.522	0.534899	0.163988	3.26181	0.00110703	0.00503576	Notsig
XLOC_001180	270.48	-0.198295	0.271558	-0.730213	0.46526	0.608684	Notsig
XLOC_001181	569.598	-0.691147	0.146149	-4.72906	2.2556e-06	2.16011e-05	Notsig
XLOC_001182	2680.82	0.347617	0.155448	2.23622	0.0253371	0.0661398	Notsig
XLOC_001183	295.651	0.0254897	0.226374	0.1126	0.910347	0.945852	Notsig
XLOC_001184	580.492	-0.950692	0.285416	-3.3309	0.000865664	0.00410364	Notsig
XLOC_001185	3912.57	0.0211822	0.170589	0.124171	0.90118	0.939837	Notsig
XLOC_001186	1533.22	-0.343406	0.124444	-2.75952	0.00578868	0.0200347	Notsig
XLOC_001187	1959.92	10.4846	1.67972	6.24189	4.32324e-10	8.28316e-09	Up
XLOC_001188	2159.95	0.337432	0.12733	2.65005	0.00804802	0.0262352	Notsig
XLOC_001189	6.56861	-3.17224	1.10294	-2.87618	0.00402522	0.0148179	Down
XLOC_001190	1036.36	0.539603	0.174956	3.08421	0.00204093	0.00840752	Notsig
XLOC_001191	611.675	0.961525	0.212183	4.53158	5.85432e-06	5.07252e-05	Notsig
XLOC_001192	42.0195	-1.18069	0.458571	-2.57472	0.0100322	0.0313538	Down
XLOC_001193	244.763	-3.8842	0.281266	-13.8097	2.22748e-43	9.3396e-41	Down
XLOC_001194	7.45459	-5.35128	1.51655	-3.52858	0.000417799	0.00220048	Down
XLOC_001195	328.578	-0.635603	0.246347	-2.58011	0.00987699	0.0309692	Notsig
XLOC_001196	526.708	-1.67647	0.239047	-7.01314	2.33026e-12	6.28888e-11	Down
XLOC_001197	201.928	-0.424475	0.238359	-1.78083	0.0749409	0.155098	Notsig
XLOC_001198	179.124	-10.9322	1.24383	-8.78913	1.50725e-18	9.95578e-17	Down
XLOC_001199	1525.67	-0.133067	0.13913	-0.956422	0.338859	0.485924	Notsig
XLOC_001200	541.839	0.711466	0.192784	3.69048	0.000223833	0.00128283	Notsig
XLOC_001201	54.5968	-1.52184	0.32465	-4.68763	2.76392e-06	2.58864e-05	Down
XLOC_001202	301.866	-0.469767	0.239827	-1.95878	0.050139	0.113353	Notsig
XLOC_001203	131.518	-0.0558532	0.263416	-0.212034	0.832081	0.894778	Notsig
XLOC_001204	320.6	0.202245	0.277702	0.728282	0.466441	0.60998	Notsig
XLOC_001205	46.9415	1.26577	0.837065	1.51215	0.130495	0.238327	Notsig
XLOC_001206	823.126	0.308968	0.16057	1.9242	0.0543293	0.120565	Notsig
XLOC_001207	362.836	0.0254026	0.179612	0.14143	0.88753	0.931073	Notsig
XLOC_001208	306.368	0.251294	0.17348	1.44855	0.147463	0.261586	Notsig
XLOC_001209	232.524	-10.3458	1.46617	-7.05638	1.70892e-12	4.70417e-11	Down
XLOC_001210	66.3394	-0.844566	0.367147	-2.30035	0.0214284	0.0576746	Notsig
XLOC_001211	1569.76	-0.93491	0.236762	-3.94873	7.85658e-05	0.00050941	Notsig
XLOC_001212	93.5677	-1.29547	0.297072	-4.36081	1.29581e-05	0.000103934	Down
XLOC_001213	465.071	-0.49778	0.211768	-2.35059	0.0187437	0.0518574	Notsig
XLOC_001214	341.909	-0.462808	0.159386	-2.9037	0.00368778	0.0137599	Notsig
XLOC_001215	647.965	0.211629	0.152577	1.38703	0.165433	0.285381	Notsig
XLOC_001216	45.3276	6.03912	1.00696	5.99738	2.00529e-09	3.42069e-08	Up
XLOC_001217	594.551	-0.117204	0.141919	-0.825855	0.408886	0.555532	Notsig
XLOC_001218	1131.09	0.164162	0.17868	0.918749	0.358227	0.505012	Notsig
XLOC_001219	568.305	0.128701	0.200003	0.643495	0.519903	0.657414	Notsig
XLOC_001220	98.1872	-10.0643	1.24043	-8.11354	4.91663e-16	2.3054e-14	Down
XLOC_001221	289.963	-10.6644	2.53292	-4.21033	2.55003e-05	0.000188385	Down
XLOC_001222	940.882	0.282399	0.171884	1.64296	0.100391	0.19464	Notsig
XLOC_001223	1794.69	-0.211057	0.0859155	-2.45657	0.014027	0.041062	Notsig
XLOC_001225	3057.43	0.159043	0.163893	0.97041	0.331842	0.47871	Notsig
XLOC_001226	10616.4	0.299889	0.109293	2.74391	0.00607123	0.0208137	Notsig
XLOC_001227	249.658	0.418874	0.183154	2.28701	0.0221954	0.0593415	Notsig
XLOC_001228	311.202	0.185603	0.206491	0.898844	0.368736	0.515956	Notsig
XLOC_001229	938.937	-1.15965	0.154429	-7.50924	5.94717e-14	2.03619e-12	Down
XLOC_001230	9.50725	-0.363122	1.0755	-0.337632	0.73564	0.829448	Notsig
XLOC_001231	125.467	-0.0223418	0.247074	-0.0904255	0.927949	0.957367	Notsig
XLOC_001232	14.5412	0.274169	0.686428	0.399413	0.689589	0.794713	Notsig
XLOC_001233	312.603	0.118706	0.269909	0.439801	0.660081	0.772737	Notsig
XLOC_001234	1202.27	0.0039245	0.139694	0.0280936	0.977588	0.987589	Notsig
XLOC_001235	1948.33	0.109434	0.117793	0.929042	0.352868	0.500055	Notsig
XLOC_001236	809.631	-0.428313	0.200963	-2.13131	0.033064	0.0814453	Notsig
XLOC_001237	1144.57	0.150316	0.223996	0.671065	0.502179	0.641212	Notsig
XLOC_001238	480.315	0.40058	0.162559	2.46421	0.0137314	0.0403887	Notsig
XLOC_001239	1151.43	-0.865436	0.179292	-4.82697	1.38623e-06	1.38792e-05	Notsig
XLOC_001240	7.15516	-6.28424	1.96132	-3.20409	0.00135491	0.00593294	Down
XLOC_001241	565.162	-0.728101	0.31904	-2.28216	0.0224797	0.0599908	Notsig
XLOC_001242	371.433	-0.384935	0.403453	-0.954102	0.340032	0.487124	Notsig
XLOC_001243	890.485	-2.1124	1.08516	-1.94663	0.0515787	0.115775	Notsig
XLOC_001244	1224.62	0.258831	0.155105	1.66875	0.0951676	0.186862	Notsig
XLOC_001245	24.0171	-8.03416	1.97376	-4.07049	4.69147e-05	0.000325021	Down
XLOC_001246	200.693	-0.903057	0.281348	-3.20975	0.00132852	0.00584126	Notsig
XLOC_001247	370.177	0.614085	0.249751	2.45878	0.0139409	0.0408594	Notsig
XLOC_001248	503.055	0.147701	0.174348	0.847162	0.396905	0.544416	Notsig
XLOC_001249	1032.31	0.00348882	0.150276	0.0232161	0.981478	0.990033	Notsig
XLOC_001250	132.552	0.492936	0.316886	1.55556	0.119813	0.223233	Notsig
XLOC_001251	1025.33	2.41525	0.561508	4.30137	1.69745e-05	0.000131589	Up
XLOC_001252	180.234	-6.06054	0.953201	-6.35809	2.04275e-10	4.13278e-09	Down
XLOC_001253	77.0623	-1.09177	0.471819	-2.31396	0.0206699	0.0560872	Down
XLOC_001254	118.519	-0.874386	0.332871	-2.6268	0.00861908	0.0277096	Notsig
XLOC_001255	332.57	0.290816	0.231636	1.25549	0.209302	0.341241	Notsig
XLOC_001256	128.716	-1.23554	0.465778	-2.65263	0.00798672	0.0260778	Down
XLOC_001257	24.5261	0.159769	0.537317	0.297347	0.766202	0.851921	Notsig
XLOC_001258	1697.92	2.29612	1.05164	2.18336	0.0290094	0.0736397	Up
XLOC_001259	545.1	-0.360198	0.151323	-2.38032	0.0172977	0.048643	Notsig
XLOC_001260	983.498	0.285005	0.102639	2.77677	0.00549014	0.0191784	Notsig
XLOC_001261	76.4619	-0.02824	0.335993	-0.0840493	0.933017	0.960883	Notsig
XLOC_001263	412.28	0.277051	0.196183	1.41221	0.157889	0.275539	Notsig
XLOC_001264	2076.1	-0.158749	0.119528	-1.32813	0.184134	0.309199	Notsig
XLOC_001265	9010.94	-14.185	1.34218	-10.5686	4.1683e-26	6.12148e-24	Down
XLOC_001266	64.4	-1.47983	0.662753	-2.23286	0.0255582	0.0666208	Down
XLOC_001267	10400.1	-0.332626	0.109332	-3.04235	0.00234739	0.00945854	Notsig
XLOC_001268	766.393	-0.100736	0.135033	-0.746005	0.455664	0.599382	Notsig
XLOC_001269	332.622	0.649183	0.187815	3.45651	0.000547226	0.00277119	Notsig
XLOC_001270	38.0627	-7.72899	1.45344	-5.31771	1.05081e-07	1.3172e-06	Down
XLOC_001271	729.677	-12.9587	1.62742	-7.96269	1.68336e-15	7.22571e-14	Down
XLOC_001272	3920.55	0.816975	0.263492	3.10057	0.00193147	0.00802518	Notsig
XLOC_001273	305.456	-0.029167	0.254501	-0.114605	0.908759	0.944846	Notsig
XLOC_001274	1622.8	0.00631191	0.124728	0.0506055	0.95964	0.97735	Notsig
XLOC_001275	4328.86	1.08075	0.295815	3.65347	0.000258721	0.00145482	Up
XLOC_001276	2643.17	0.0323577	0.129106	0.250629	0.802101	0.876841	Notsig
XLOC_001277	5.938	-5.02282	1.81926	-2.76092	0.00576391	0.0199707	Down
XLOC_001278	9.22028	1.00918	0.985699	1.02382	0.305921	0.451815	Notsig
XLOC_001279	843.777	-0.413785	0.188812	-2.19151	0.0284146	0.072518	Notsig
XLOC_001280	1315.75	1.06736	0.144766	7.37299	1.66849e-13	5.38139e-12	Up
XLOC_001281	527.001	0.466443	0.149679	3.11628	0.00183147	0.00765697	Notsig
XLOC_001282	421.334	3.72519	0.538179	6.92184	4.45814e-12	1.15676e-10	Up
XLOC_001283	33.2196	5.25502	1.0029	5.23982	1.60734e-07	1.94814e-06	Up
XLOC_001284	146.001	-1.63566	0.253385	-6.45525	1.08038e-10	2.2699e-09	Down
XLOC_001285	302.719	-0.966858	0.161968	-5.96946	2.38045e-09	3.99472e-08	Notsig
XLOC_001286	479.655	-0.790548	0.178767	-4.42223	9.76866e-06	8.05177e-05	Notsig
XLOC_001287	1273.98	-0.149328	0.139832	-1.06792	0.285558	0.429883	Notsig
XLOC_001288	370.659	-0.426956	0.170266	-2.50758	0.0121562	0.0366039	Notsig
XLOC_001289	17.2034	3.7769	0.847592	4.45603	8.34907e-06	6.99123e-05	Up
XLOC_001290	1826.26	0.154988	0.22107	0.701083	0.483252	0.624931	Notsig
XLOC_001291	34.6444	-3.23252	0.676257	-4.78002	1.75277e-06	1.71373e-05	Down
XLOC_001292	848.017	0.181638	0.147775	1.22915	0.219016	0.352646	Notsig
XLOC_001293	1009.41	0.0101852	0.158223	0.0643727	0.948673	0.970443	Notsig
XLOC_001294	514.842	-0.104384	0.171964	-0.607012	0.543843	0.678752	Notsig
XLOC_001295	94.3939	-6.83054	0.810908	-8.42333	3.65932e-17	2.04773e-15	Down
XLOC_001296	3262.91	0.100343	0.176585	0.568242	0.569871	0.699903	Notsig
XLOC_001297	796.184	-0.0925353	0.199887	-0.462938	0.643409	0.759433	Notsig
XLOC_001298	622.25	-0.111027	0.172209	-0.644725	0.519105	0.656673	Notsig
XLOC_001299	202.292	-0.577965	0.188273	-3.06982	0.00214186	0.0087597	Notsig
XLOC_001300	12.3736	-2.01373	0.852668	-2.36168	0.0181922	0.0506076	Down
XLOC_001301	160.577	-0.885723	0.194473	-4.55447	5.25175e-06	4.60112e-05	Notsig
XLOC_001302	689.807	0.535376	0.214104	2.50054	0.0124003	0.0371725	Notsig
XLOC_001303	27.0839	-1.04281	0.513734	-2.02986	0.0423712	0.099026	Down
XLOC_001304	96.5772	-0.0271334	0.275608	-0.0984493	0.921575	0.952973	Notsig
XLOC_001305	357.74	-3.36865	0.190595	-17.6744	6.60184e-70	1.00525e-66	Down
XLOC_001306	156.675	-2.92458	0.554052	-5.27854	1.30216e-07	1.60514e-06	Down
XLOC_001307	321.641	-0.364021	0.183445	-1.98436	0.047216	0.107925	Notsig
XLOC_001308	76.3425	0.0838079	0.353228	0.237263	0.812453	0.882569	Notsig
XLOC_001309	1078.45	-0.519055	0.225232	-2.30454	0.0211925	0.0571942	Notsig
XLOC_001310	559.438	-0.901803	0.174111	-5.17947	2.22522e-07	2.62339e-06	Notsig
XLOC_001311	11.8263	-4.47253	1.11136	-4.02438	5.71255e-05	0.000385353	Down
XLOC_001312	29.5003	-7.36249	1.52572	-4.82559	1.39588e-06	1.39496e-05	Down
XLOC_001313	1117.78	-0.509682	0.128846	-3.95574	7.62994e-05	0.000496607	Notsig
XLOC_001314	40.5537	-2.50629	0.782869	-3.20142	0.00136751	0.00598266	Down
XLOC_001315	1540.69	0.0321227	0.117284	0.273889	0.78417	0.864053	Notsig
XLOC_001316	8.18233	-0.148089	0.911538	-0.162461	0.870943	0.919917	Notsig
XLOC_001317	21.4103	-1.65848	0.602529	-2.75253	0.00591375	0.0203752	Down
XLOC_001318	218.775	-1.20476	0.460472	-2.61636	0.00888724	0.0284201	Down
XLOC_001319	304.108	-1.71641	0.423351	-4.05434	5.02751e-05	0.000345489	Down
XLOC_001320	251.795	-0.340231	0.292735	-1.16225	0.245135	0.38439	Notsig
XLOC_001321	34.922	-0.100886	1.01915	-0.0989904	0.921146	0.952795	Notsig
XLOC_001322	85.1769	0.424552	0.33218	1.27808	0.201221	0.331108	Notsig
XLOC_001323	62.7263	-3.2777	0.434216	-7.54855	4.40126e-14	1.52495e-12	Down
XLOC_001324	7.09039	-4.16078	2.07662	-2.00363	0.0451094	0.104105	Down
XLOC_001325	294.915	-0.180538	0.280003	-0.64477	0.519076	0.65667	Notsig
XLOC_001326	28.0921	0.557541	0.696658	0.800307	0.423533	0.569467	Notsig
XLOC_001327	9.72462	1.67221	0.750105	2.2293	0.0257942	0.0671301	Up
XLOC_001328	44.392	0.0242951	0.372938	0.0651451	0.948058	0.970157	Notsig
XLOC_001329	643.191	-1.85938	0.223661	-8.31341	9.2993e-17	4.94555e-15	Down
XLOC_001330	99.587	-0.147992	0.332342	-0.4453	0.656103	0.769721	Notsig
XLOC_001331	1439.78	0.141172	0.0875837	1.61186	0.106993	0.204332	Notsig
XLOC_001332	87.8215	-2.08643	0.331663	-6.29083	3.15764e-10	6.21032e-09	Down
XLOC_001333	35.251	-4.16915	0.802802	-5.19325	2.06656e-07	2.45535e-06	Down
XLOC_001334	158.14	-1.26262	0.670854	-1.88211	0.0598213	0.129942	Notsig
XLOC_001335	133.423	0.976828	0.266512	3.66523	0.00024712	0.00139528	Notsig
XLOC_001336	192.826	-0.154874	0.31349	-0.494031	0.621285	0.742467	Notsig
XLOC_001337	269.551	0.254773	0.176301	1.4451	0.148429	0.262787	Notsig
XLOC_001338	42.8892	-0.0620897	0.374805	-0.165659	0.868426	0.918122	Notsig
XLOC_001339	87.0425	-0.357391	0.362778	-0.985153	0.324549	0.471078	Notsig
XLOC_001340	975.712	-0.103129	0.143848	-0.716932	0.473416	0.616261	Notsig
XLOC_001341	50.7024	-1.11723	0.482607	-2.31499	0.0206132	0.0559705	Down
XLOC_001342	10.5963	0.738608	1.02078	0.72357	0.46933	0.612651	Notsig
XLOC_001344	53.0303	0.770694	0.378535	2.03599	0.0417512	0.097814	Notsig
XLOC_001345	153.107	0.236348	0.295972	0.798548	0.424553	0.570303	Notsig
XLOC_001346	513.599	-0.273675	0.59827	-0.457444	0.647352	0.762095	Notsig
XLOC_001347	1163.43	-0.193138	0.097714	-1.97656	0.0480914	0.109571	Notsig
XLOC_001348	112.965	-1.64414	0.35524	-4.62824	3.68785e-06	3.36292e-05	Down
XLOC_001349	55.4199	0.428257	0.59097	0.724668	0.468655	0.612019	Notsig
XLOC_001350	183.03	-0.60532	0.244736	-2.47335	0.0133851	0.0395148	Notsig
XLOC_001351	791.367	0.516802	0.29337	1.7616	0.0781362	0.160267	Notsig
XLOC_001352	4053.71	0.340457	0.178516	1.90715	0.056501	0.124267	Notsig
XLOC_001353	927.894	-0.0743089	0.157018	-0.473252	0.636033	0.753398	Notsig
XLOC_001354	71.4511	0.2343	0.293269	0.798927	0.424333	0.570146	Notsig
XLOC_001355	1091.68	6.31147	0.771192	8.18405	2.74453e-16	1.35038e-14	Up
XLOC_001356	54.1239	-9.20543	1.24334	-7.40378	1.32365e-13	4.31731e-12	Down
XLOC_001357	456.705	0.401037	0.163352	2.45505	0.0140865	0.0411694	Notsig
XLOC_001358	134.195	-1.27845	0.264002	-4.84259	1.28159e-06	1.29326e-05	Down
XLOC_001359	37.4806	-5.47976	0.774597	-7.07434	1.50161e-12	4.1974e-11	Down
XLOC_001360	1056.89	-3.07834	0.144851	-21.2517	3.17642e-100	1.83794e-96	Down
XLOC_001361	4.90534	-0.502	1.11864	-0.448759	0.653606	0.76743	Notsig
XLOC_001362	41.8786	-0.425177	0.476152	-0.892944	0.371887	0.519059	Notsig
XLOC_001363	117.192	0.590679	0.276677	2.13491	0.0327686	0.0808829	Notsig
XLOC_001364	9.62598	2.35853	1.60315	1.47118	0.141242	0.252886	Notsig
XLOC_001365	7.25234	-5.31157	1.71401	-3.09892	0.00194225	0.00806073	Down
XLOC_001366	912.921	-0.401775	0.210715	-1.90672	0.0565565	0.124334	Notsig
XLOC_001367	15.4296	6.40722	1.38486	4.62664	3.71655e-06	3.38426e-05	Up
XLOC_001368	10.1348	0.333406	0.77714	0.429017	0.667911	0.778074	Notsig
XLOC_001369	110.917	-2.674	0.291029	-9.18809	3.9987e-20	3.24962e-18	Down
XLOC_001370	20.0619	-3.80472	0.760255	-5.00453	5.59995e-07	6.10215e-06	Down
XLOC_001371	132.931	0.0746543	0.289169	0.258169	0.796277	0.873051	Notsig
XLOC_001372	101.841	1.55186	1.35751	1.14317	NA	NA	Notsig
XLOC_001373	185.278	0.662262	0.693058	0.955565	0.339292	0.486357	Notsig
XLOC_001374	530.612	0.20799	0.176436	1.17884	0.238461	0.376271	Notsig
XLOC_001375	409.965	0.254155	0.136396	1.86336	0.0624121	0.134329	Notsig
XLOC_001376	221.686	-9.3659	1.29244	-7.24666	4.27185e-13	1.29142e-11	Down
XLOC_001377	138.855	-0.59967	0.388626	-1.54305	0.122818	0.227569	Notsig
XLOC_001378	44.696	-1.91933	0.598672	-3.20597	0.00134606	0.005904	Down
XLOC_001379	395.569	-0.22934	0.15096	-1.51921	0.128711	0.235889	Notsig
XLOC_001380	1240.52	0.250955	0.0998639	2.51297	0.011972	0.036185	Notsig
XLOC_001381	840.759	0.568602	0.221067	2.57208	0.010109	0.0315562	Notsig
XLOC_001382	132.27	0.799665	0.373307	2.14211	0.0321845	0.0797951	Notsig
XLOC_001383	352.802	0.124443	0.191066	0.65131	0.514847	0.652632	Notsig
XLOC_001384	252.765	1.24859	0.549821	2.27091	0.0231523	0.0613725	Up
XLOC_001385	278.974	1.00007	0.399656	2.50234	0.0123377	0.0370079	Up
XLOC_001386	114.255	-1.51866	0.285353	-5.32205	1.02605e-07	1.28896e-06	Down
XLOC_001387	11.6737	-3.22044	1.00248	-3.21249	0.0013159	0.00579721	Down
XLOC_001388	523.156	0.149674	0.219245	0.682679	0.494809	0.635136	Notsig
XLOC_001389	533.146	0.305032	0.205715	1.48279	0.13813	0.2488	Notsig
XLOC_001390	205.21	0.201593	0.231662	0.870204	0.384189	0.531791	Notsig
XLOC_001391	138.552	0.660949	0.223718	2.95439	0.00313292	0.0120131	Notsig
XLOC_001392	122.651	4.01158	1.08677	3.6913	0.000223114	0.00127997	Up
XLOC_001393	584.704	-4.99679	0.432192	-11.5615	6.45689e-31	1.38373e-28	Down
XLOC_001394	48.4285	0.11926	0.355694	0.335288	0.737408	0.830794	Notsig
XLOC_001395	209.767	0.0989894	0.297873	0.33232	0.739648	0.83236	Notsig
XLOC_001396	268.472	0.935472	0.349698	2.67508	0.00747105	0.0246769	Notsig
XLOC_001397	181.946	-0.211202	0.239904	-0.880359	0.378665	0.52612	Notsig
XLOC_001398	88.5045	-0.279166	0.271858	-1.02688	0.304476	0.450348	Notsig
XLOC_001399	43.6399	2.78659	0.727452	3.83062	0.00012782	0.000785799	Up
XLOC_001400	24.9045	2.70177	0.760385	3.55317	0.000380622	0.00202643	Up
XLOC_001401	1420.95	0.157804	0.108797	1.45044	0.146935	0.260781	Notsig
XLOC_001402	28.1133	-2.99265	0.844727	-3.54274	0.000395987	0.00209595	Down
XLOC_001403	430.934	0.392359	0.19238	2.0395	0.0414003	0.0971719	Notsig
XLOC_001404	294.514	0.00484017	0.233851	0.0206977	0.983487	0.991195	Notsig
XLOC_001405	258.97	0.372599	0.216718	1.71928	0.0855632	0.172072	Notsig
XLOC_001406	186.155	0.258627	0.240465	1.07553	0.282139	0.426059	Notsig
XLOC_001407	5762.37	0.111277	0.46257	0.240563	0.809894	0.88193	Notsig
XLOC_001408	609.94	1.89088	0.276088	6.84881	7.44685e-12	1.86469e-10	Up
XLOC_001409	41.8177	-2.93431	1.08467	-2.70526	0.0068251	0.0229019	Down
XLOC_001410	888.954	-0.224466	0.273649	-0.820268	0.412063	0.558563	Notsig
XLOC_001411	138.596	0.0373728	0.222214	0.168183	0.866439	0.917198	Notsig
XLOC_001412	45.2734	-3.51265	0.89665	-3.91753	8.94625e-05	0.000571987	Down
XLOC_001413	156.545	0.667811	0.320947	2.08075	0.0374565	0.089839	Notsig
XLOC_001414	1287.45	-0.630425	0.194992	-3.23309	0.00122461	0.00546577	Notsig
XLOC_001415	1901.86	0.497728	0.0959198	5.189	2.11426e-07	2.50482e-06	Notsig
XLOC_001416	10.2063	-6.79881	1.489	-4.56603	4.9704e-06	4.3702e-05	Down
XLOC_001417	65.6112	-9.48302	1.75579	-5.40099	6.62757e-08	8.61376e-07	Down
XLOC_001418	97.5998	-1.0831	0.76752	-1.41117	0.158195	0.275974	Notsig
XLOC_001419	185.47	-0.209235	0.222602	-0.93995	0.347243	0.494516	Notsig
XLOC_001420	160.391	-0.716466	0.314089	-2.28109	0.0225429	0.0601372	Notsig
XLOC_001421	71.9812	-3.89285	0.589168	-6.60737	3.91211e-11	8.76695e-10	Down
XLOC_001422	107.781	0.0701422	0.262065	0.267652	0.788967	0.86763	Notsig
XLOC_001423	363.941	0.0337131	0.168732	0.199803	0.841635	0.900926	Notsig
XLOC_001424	11.6969	1.16197	0.804015	1.44521	0.1484	0.262769	Notsig
XLOC_001425	87.0089	-0.0192188	0.269965	-0.0711899	0.943247	0.96756	Notsig
XLOC_001426	125.436	-0.125331	0.244027	-0.513592	0.607537	0.731172	Notsig
XLOC_001427	1044.82	-0.405793	0.241473	-1.68049	0.092862	0.18336	Notsig
XLOC_001428	389.736	0.83677	0.161334	5.18658	2.14194e-07	2.53243e-06	Notsig
XLOC_001429	662.102	0.287804	0.134891	2.1336	0.0328756	0.081057	Notsig
XLOC_001430	169.975	0.184856	0.244797	0.755139	0.450166	0.594502	Notsig
XLOC_001431	497.959	-12.4072	3.90685	-3.17576	0.00149444	0.00645788	Down
XLOC_001432	345.65	0.556334	0.241604	2.30267	0.0212976	0.0573975	Notsig
XLOC_001433	9.857	-6.7499	2.04748	-3.29669	0.000978331	0.00454818	Down
XLOC_001434	324.485	-10.8269	1.42402	-7.60309	2.8914e-14	1.03273e-12	Down
XLOC_001435	86.6825	-1.85161	0.499352	-3.70804	0.000208871	0.00120808	Down
XLOC_001436	1024.23	-0.651487	0.222734	-2.92495	0.0034451	0.0130067	Notsig
XLOC_001437	20.8485	-0.579373	0.861837	-0.672254	0.501422	0.64067	Notsig
XLOC_001438	12.2345	-4.18724	1.62417	-2.57807	0.00993535	0.0311318	Down
XLOC_001439	106.416	0.998781	0.269365	3.70791	0.000208977	0.00120846	Notsig
XLOC_001440	19.3661	1.88634	1.85148	1.01883	0.308285	0.45417	Notsig
XLOC_001441	7.98754	-6.44307	1.841	-3.49977	0.00046566	0.00241694	Down
XLOC_001442	11.5375	-0.22907	0.657663	-0.348309	0.727608	0.82328	Notsig
XLOC_001443	947.375	0.47222	0.173058	2.72868	0.0063588	0.0216177	Notsig
XLOC_001444	164.51	1.3158	0.215569	6.10383	1.03555e-09	1.87013e-08	Up
XLOC_001445	894.729	-0.301364	0.107238	-2.81022	0.00495075	0.0175742	Notsig
XLOC_001446	57.1978	0.767867	0.372778	2.05985	0.0394129	0.0935094	Notsig
XLOC_001447	583.631	-0.189087	0.150032	-1.26032	0.207556	0.338948	Notsig
XLOC_001449	705.491	1.3605	0.135396	10.0483	9.34324e-24	1.09295e-21	Up
XLOC_001450	803.79	-0.286802	0.257246	-1.11489	0.264896	0.407189	Notsig
XLOC_001451	940.708	-0.23838	0.138147	-1.72556	0.0844263	0.170289	Notsig
XLOC_001452	918.9	0.261428	0.137315	1.90385	0.0569301	0.124994	Notsig
XLOC_001453	122.791	-1.40435	0.523577	-2.68223	0.00731329	0.0242277	Down
XLOC_001454	134.259	0.0178148	0.229516	0.077619	0.938131	0.964296	Notsig
XLOC_001455	912.586	0.234787	0.164577	1.42661	0.153692	0.269957	Notsig
XLOC_001456	268.7	-0.0774079	0.227272	-0.340596	0.733407	0.827608	Notsig
XLOC_001457	12.8567	-7.13124	2.52162	-2.82804	0.00468342	0.0168109	Down
XLOC_001459	692.712	0.421465	0.185491	2.27216	0.0230768	0.0612173	Notsig
XLOC_001460	662.594	-0.0909616	0.216916	-0.41934	0.674968	0.78345	Notsig
XLOC_001461	552.137	0.15125	0.134888	1.1213	0.262159	0.40412	Notsig
XLOC_001462	32.1821	0.604657	0.596383	1.01387	0.310644	0.456624	Notsig
XLOC_001463	22.8599	-2.95637	0.919355	-3.2157	0.00130128	0.00573893	Down
XLOC_001464	179.494	0.724642	0.301407	2.4042	0.016208	0.0461802	Notsig
XLOC_001465	1170.95	-0.309306	0.13534	-2.2854	0.0222897	0.0595551	Notsig
XLOC_001466	275.68	0.435677	0.255138	1.70762	0.0877078	0.175255	Notsig
XLOC_001467	83.7241	0.258152	0.315702	0.817709	0.413524	0.559782	Notsig
XLOC_001468	738.369	-0.655963	0.172692	-3.79845	0.000145603	0.000879425	Notsig
XLOC_001469	103.246	0.0119597	0.290038	0.0412351	0.967108	0.981734	Notsig
XLOC_001470	334.587	-0.931157	0.15884	-5.86222	4.5671e-09	7.28797e-08	Notsig
XLOC_001471	461.667	-0.245425	0.143882	-1.70574	0.0880561	0.175705	Notsig
XLOC_001472	35.1678	-1.08577	0.44249	-2.45377	0.0141369	0.0412875	Down
XLOC_001473	123.14	-1.01086	0.345568	-2.9252	0.00344231	0.0129995	Down
XLOC_001474	42.9395	-0.569737	0.4177	-1.36399	0.172572	0.29464	Notsig
XLOC_001475	137.505	-0.0346568	0.212878	-0.162801	0.870675	0.919761	Notsig
XLOC_001476	386.101	0.664872	0.223941	2.96896	0.00298807	0.011582	Notsig
XLOC_001477	2040.37	0.264965	0.153476	1.72643	0.0842702	0.170087	Notsig
XLOC_001478	262.83	0.529824	0.235335	2.25136	0.0243627	0.0640296	Notsig
XLOC_001479	555.039	-1.0198	0.241128	-4.22927	2.34449e-05	0.000175177	Down
XLOC_001480	1080.74	0.434884	0.138187	3.14707	0.00164915	0.00701743	Notsig
XLOC_001481	6.74681	-0.978527	0.834843	-1.17211	0.241153	0.379525	Notsig
XLOC_001482	226.176	0.652449	0.253164	2.57718	0.00996102	0.0312036	Notsig
XLOC_001483	112.436	-0.445836	0.362547	-1.22973	0.218797	0.352353	Notsig
[truncated: 27,636 more rows]
