# Supplementary material for: Changes in m6A RNA methylation are associated with male sterility in wolfberry
Source: BMC Plant Biol. 2023 Sep 29;23:456. doi: 10.1186/s12870-023-04458-7 (PMC10540408; doi:10.1186/s12870-023-04458-7)
Supplement: Supplementary file 7 — Additional file 7: Table S6. m6A peak regions of assembled transcripts. [file 12870_2023_4458_MOESM7_ESM.xls]

## Sheet: LB1 peaks
Table S6. m6A peak regions of assembled transcripts.
chr	chromStart	chromEnd	name	strand	blockCount	blockSizes	blockStarts	RPM.IP	RPM.input	geneID	log2FC	p-value	fdr	score
CM032830.1	176942	177167	1	+	1	225	0	14.47	0.92	XLOC_000002	5.29317	1.28515e-13	2.69166e-12	12.891
CM032830.1	336801	336951	2	+	1	150	0	5.9	1.43	XLOC_000008	3.51112	2.31683e-11	4.2192e-10	10.6351
CM032830.1	413993	414193	3	+	1	200	0	10.7	1.73	XLOC_000011	4.06077	1.88546e-12	3.65759e-11	11.7246
CM032830.1	503627	504477	4	+	1	850	0	106.11	16.13	XLOC_000013	4.09977	5.59528e-13	1.06797e-11	12.2522
CM032830.1	609907	609957	5	+	1	50	0	4.62	2.71	XLOC_000016	2.13338	6.80498e-11	1.23041e-09	10.1672
CM032830.1	610207	611057	6	+	1	850	0	251.98	48.57	XLOC_000016	3.10883	4.39193e-12	8.29772e-11	11.3573
CM032830.1	622433	622658	7	+	1	225	0	14.24	1.55	XLOC_000017	4.60586	3.90573e-13	7.88409e-12	12.4083
CM032830.1	660279	660429	8	+	1	150	0	4.45	0.65	XLOC_000020	4.31641	1.56477e-11	2.88477e-10	10.8056
CM032830.1	742305	742555	9	+	1	250	0	17.44	0.83	XLOC_000021	5.73182	2.06575e-14	4.56953e-13	13.6849
CM032830.1	754018	754243	10	+	1	225	0	28.11	5.22	XLOC_000022	3.95626	1.02271e-13	2.15892e-12	12.9902
CM032830.1	786686	786824	11	+	1	138	0	7.82	1.38	XLOC_000025	3.84486	8.66791e-12	1.62102e-10	11.0621
CM032830.1	794094	795494	12	+	1	1400	0	419.37	193.98	XLOC_000026	2.63493	4.12581e-14	8.63566e-13	13.3845
CM032830.1	834893	835193	13	+	1	300	0	25.34	3.85	XLOC_000029	4.09082	2.97306e-12	5.52267e-11	11.5268
CM032830.1	911291	911583	14	+	1	292	0	23.15	1.76	XLOC_000030	5.06626	4.22052e-12	7.85501e-11	11.3746
CM032830.1	1014791	1015028	15	+	1	237	0	78.21	10.69	XLOC_000032	4.08148	6.71287e-13	1.32571e-11	12.1731
CM032830.1	1038678	1038878	16	+	1	200	0	7.72	0.96	XLOC_000034	4.45308	1.41821e-12	2.748e-11	11.8483
CM032830.1	1063964	1064214	17	+	1	250	0	12.91	1.39	XLOC_000036	4.60311	1.62312e-15	4.00188e-14	14.7897
CM032830.1	1104866	1105116	18	+	1	250	0	10.76	1.87	XLOC_000039	4.02158	1.87672e-12	3.58572e-11	11.7266
CM032830.1	1147464	1147664	19	+	1	200	0	15.53	3.69	XLOC_000040	3.56426	3.55105e-13	7.22368e-12	12.4496
CM032830.1	1160532	1160807	20	+	1	275	0	12.68	1.59	XLOC_000041	4.48575	6.91186e-13	1.36213e-11	12.1604
CM032830.1	1266547	1266897	21	+	1	350	0	44.21	6.74	XLOC_000044	4.25206	3.249e-13	6.65378e-12	12.4883
CM032830.1	1354428	1354603	22	+	1	175	0	5.8	0.4	XLOC_000049	5.26911	1.84154e-14	4.13243e-13	13.7348
CM032830.1	1924425	1926825	23	+	1	2400	0	191.24	20.08	XLOC_000054	4.63326	7.90667e-13	1.57226e-11	12.102
CM032830.1	2034208	2034383	24	+	1	175	0	6.6	0.87	XLOC_000056	4.27909	4.33493e-12	8.0864e-11	11.363
CM032830.1	2207842	2207992	25	+	1	150	0	40.46	5.19	XLOC_000059	4.1441	8.75225e-27	4.13659e-25	26.0579
CM032830.1	2630690	2631065	26	+	1	375	0	23.86	2.51	XLOC_000064	4.64882	3.56099e-14	7.70514e-13	13.4484
CM032830.1	2646831	2647156	27	+	1	325	0	43.44	5.79	XLOC_000065	4.60217	2.48748e-14	5.47447e-13	13.6042
CM032830.1	2923013	2923313	28	+	1	300	0	17.36	2.34	XLOC_000066	4.32705	8.96217e-14	1.91602e-12	13.0476
CM032830.1	2930772	2931122	29	+	1	350	0	55.78	15.73	XLOC_000067	3.57825	3.16023e-13	6.32235e-12	12.5003
CM032830.1	2964624	2964849	30	+	1	225	0	29.47	2.56	XLOC_000068	4.82583	7.02034e-19	2.1453e-17	18.1536
CM032830.1	3143960	3144435	31	+	1	475	0	30.97	2.42	XLOC_000070	4.9673	3.25723e-13	6.62517e-12	12.4872
CM032830.1	3643414	3643681	32	+	1	267	0	17.27	1.47	XLOC_000078	4.90685	3.5864e-12	6.62104e-11	11.4453
CM032830.1	3747433	3747783	33	+	1	350	0	43.36	9.73	XLOC_000080	4.05207	2.35284e-16	6.02042e-15	15.6284
CM032830.1	3843754	3843879	34	+	1	125	0	2.74	0.27	XLOC_000084	4.73751	4.13206e-11	7.53742e-10	10.3838
CM032830.1	3935027	3935052	35	+	1	25	0	1.17	0.38	XLOC_000085	2.9983	2.37422e-11	4.47166e-10	10.6245
CM032830.1	3935577	3935988	36	+	1	411	0	57.12	3.73	XLOC_000085	5.24129	1.11564e-15	2.6852e-14	14.9525
CM032830.1	3980455	3980730	37	+	1	275	0	45.66	6.13	XLOC_000086	4.18629	4.9688e-13	9.87583e-12	12.3037
CM032830.1	4019600	4019875	38	+	1	275	0	12.29	1.6	XLOC_000088	4.42793	3.82761e-12	7.04547e-11	11.4171
CM032830.1	4262809	4262959	39	+	1	150	0	13.35	1.72	XLOC_000094	4.3606	7.08461e-29	3.7319e-27	28.1497
CM032830.1	4510144	4510544	40	+	1	400	0	54.12	6.45	XLOC_000095	4.68755	1.29317e-15	3.10044e-14	14.8883
CM032830.1	4561707	4562107	41	+	1	400	0	34.57	2.92	XLOC_000096	5.10302	2.0623e-12	3.83689e-11	11.6856
CM032830.1	4661242	4663736	42	+	1	2494	0	492.96	99.07	XLOC_000097	3.52678	1.90207e-13	3.94799e-12	12.7208
CM032830.1	4677128	4677428	43	+	1	300	0	51.77	8.16	XLOC_000098	3.89559	3.41165e-14	7.40715e-13	13.467
CM032830.1	4687332	4687382	44	+	1	50	0	1.02	0.13	XLOC_000099	4.4086	7.19081e-11	1.29748e-09	10.1432
CM032830.1	4870420	4870620	45	+	1	200	0	11.91	2.69	XLOC_000102	3.67474	2.02659e-12	3.87669e-11	11.6932
CM032830.1	4909492	4909892	46	+	1	400	0	67.76	8.53	XLOC_000104	4.36984	3.40371e-13	6.76426e-12	12.468
CM032830.1	5053611	5053908	47	+	1	297	0	166.49	18	XLOC_000106	4.31707	1.22058e-12	2.34022e-11	11.9134
CM032830.1	6121061	6121261	48	+	1	200	0	8.23	1.25	XLOC_000124	4.16955	6.50901e-12	1.19318e-10	11.1865
CM032830.1	6223874	6224174	49	+	1	300	0	10.19	0.71	XLOC_000125	5.36765	1.33534e-14	3.06684e-13	13.8744
CM032830.1	6332237	6332437	50	+	1	200	0	10.8	1.13	XLOC_000126	4.63817	6.92455e-14	1.48675e-12	13.1596
CM032830.1	7160283	7160508	51	+	1	225	0	17.7	1.53	XLOC_000135	4.8557	2.94028e-12	5.51544e-11	11.5316
CM032830.1	7232216	7232491	52	+	1	275	0	9.81	1.46	XLOC_000138	4.11364	8.63543e-12	1.55799e-10	11.0637
CM032830.1	8226420	8226645	53	+	1	225	0	19.97	5.09	XLOC_000148	3.48616	6.99552e-12	1.2879e-10	11.1552
CM032830.1	8755046	8755246	54	+	1	200	0	6.77	0.59	XLOC_000153	5.02155	6.8854e-13	1.36829e-11	12.1621
CM032830.1	8771950	8772100	55	+	1	150	0	3.65	0.34	XLOC_000154	4.84117	1.40733e-12	2.86603e-11	11.8516
CM032830.1	8842434	8842709	56	+	1	275	0	54.83	14.38	XLOC_000156	3.25528	3.53086e-14	7.66835e-13	13.4521
CM032830.1	8963537	8963762	57	+	1	225	0	10.6	2.45	XLOC_000159	3.69844	1.34772e-11	2.44453e-10	10.8704
CM032830.1	9073388	9073688	58	+	1	300	0	81.61	13.64	XLOC_000160	3.99556	1.77041e-14	3.91363e-13	13.7519
CM032830.1	9142395	9142495	59	+	1	100	0	5.23	1.18	XLOC_000161	3.52054	1.99654e-13	4.28472e-12	12.6997
CM032830.1	9462399	9462724	60	+	1	325	0	11.4	0.89	XLOC_000169	5.42297	5.02575e-13	1.00714e-11	12.2988
CM032830.1	9868231	9868456	61	+	1	225	0	10.71	1.32	XLOC_000172	4.452	1.07936e-13	2.27558e-12	12.9668
CM032830.1	9927966	9928341	62	+	1	375	0	52.88	4.42	XLOC_000173	4.84615	4.77186e-12	8.61588e-11	11.3213
CM032830.1	9990132	9990307	63	+	1	175	0	10.4	1.62	XLOC_000174	4.07596	2.0711e-18	6.31346e-17	17.6838
CM032830.1	10005105	10005280	64	+	1	175	0	6.73	0.68	XLOC_000175	4.69136	2.08173e-16	5.43417e-15	15.6816
CM032830.1	11007387	11007537	65	+	1	150	0	7.49	2.12	XLOC_000180	3.30261	1.10979e-11	2.04902e-10	10.9548
CM032830.1	11441312	11441412	66	+	1	100	0	2.12	0.19	XLOC_000182	4.8751	1.68563e-11	3.10484e-10	10.7732
CM032830.1	11452923	11453148	67	+	1	225	0	32.42	7.21	XLOC_000183	3.54192	2.65268e-13	5.42661e-12	12.5763
CM032830.1	12061393	12061692	68	+	1	299	0	14.71	1.23	XLOC_000188	4.97769	6.12134e-12	1.10485e-10	11.2132
CM032830.1	12146181	12146331	69	+	1	150	0	3.02	0.24	XLOC_000189	5.14313	1.3538e-11	2.53718e-10	10.8684
CM032830.1	12167156	12167906	70	+	1	750	0	95.6	11.56	XLOC_000189	4.24294	1.82726e-15	4.62333e-14	14.7382
CM032830.1	12187648	12187723	71	+	1	75	0	1.7	0.12	XLOC_000190	5.1778	1.84073e-12	3.747e-11	11.735
CM032830.1	12674268	12674593	72	+	1	325	0	118.47	11.7	XLOC_000197	4.48154	3.21569e-15	7.51326e-14	14.4927
CM032830.1	13863775	13864000	73	+	1	225	0	9.05	0.61	XLOC_000200	5.4252	4.81948e-14	1.06335e-12	13.317
CM032830.1	15253972	15254197	74	+	1	225	0	14.79	1.15	XLOC_000211	5.04253	1.77098e-14	3.95493e-13	13.7518
CM032830.1	16154016	16154116	75	+	1	100	0	8.12	2.16	XLOC_000215	3.225	1.32266e-11	2.41272e-10	10.8786
CM032830.1	16181704	16181879	76	+	1	175	0	9.43	0.97	XLOC_000216	4.6626	6.36457e-18	1.87e-16	17.1962
CM032830.1	16496248	16496523	77	+	1	275	0	42.65	5	XLOC_000220	4.39818	2.52885e-13	5.18216e-12	12.5971
CM032830.1	16942080	16942655	78	+	1	575	0	37.93	2.87	XLOC_000224	5.16069	1.62821e-12	3.05311e-11	11.7883
CM032830.1	18033567	18033817	79	+	1	250	0	22.44	5.81	XLOC_000230	3.53171	1.33786e-12	2.57362e-11	11.8736
CM032830.1	18098514	18098764	80	+	1	250	0	15.36	1.87	XLOC_000231	4.38252	1.08568e-12	2.14908e-11	11.9643
CM032830.1	18099189	18099439	81	+	1	250	0	12.38	1.41	XLOC_000231	4.60114	2.57706e-12	4.87031e-11	11.5889
CM032830.1	18099564	18099589	82	+	1	25	0	0.82	0.17	XLOC_000231	3.61454	4.75737e-11	8.7093e-10	10.3226
CM032830.1	18121115	18121515	83	+	1	400	0	17.07	1.87	XLOC_000233	4.62845	3.11167e-12	5.96814e-11	11.507
CM032830.1	18550676	18550938	84	+	1	262	0	36.7	7.63	XLOC_000237	3.56321	2.23187e-13	4.56134e-12	12.6513
CM032830.1	21104765	21105090	85	+	1	325	0	25.05	5.92	XLOC_000247	3.90468	6.33582e-13	1.25029e-11	12.1982
CM032830.1	23261204	23261354	86	+	1	150	0	2.83	0.19	XLOC_000250	5.35015	1.51223e-11	2.78811e-10	10.8204
CM032830.1	25781605	25783780	87	+	1	2175	0	639.34	143.08	XLOC_000255	3.11874	9.20791e-14	1.92352e-12	13.0358
CM032830.1	26189604	26189729	88	+	1	125	0	7.6	2.5	XLOC_000256	2.97597	7.21953e-12	1.37898e-10	11.1415
CM032830.1	26193329	26193654	89	+	1	325	0	21.09	4.67	XLOC_000256	3.57593	1.73618e-13	3.6789e-12	12.7604
CM032830.1	30406787	30407012	90	+	1	225	0	16.16	1.72	XLOC_000261	4.59524	1.29161e-14	2.91347e-13	13.8889
CM032830.1	30569598	30569673	91	+	1	75	0	1.26	0.07	XLOC_000265	5.60359	2.09571e-11	3.9543e-10	10.6787
CM032830.1	34531484	34531834	92	+	1	350	0	19.05	1.67	XLOC_000266	5.01544	9.18322e-14	1.94944e-12	13.037
CM032830.1	34575722	34575847	93	+	1	125	0	2.97	0.26	XLOC_000267	4.86493	2.12247e-12	4.27825e-11	11.6732
CM032830.1	34575872	34575897	94	+	1	25	0	0.37	0.01	XLOC_000267	6.04019	1.45042e-11	2.78189e-10	10.8385
CM032830.1	35377651	35377892	95	+	1	241	0	28.63	3.26	XLOC_000269	4.42761	9.51435e-13	1.85671e-11	12.0216
CM032830.1	35479935	35480110	96	+	1	175	0	7.77	1.06	XLOC_000270	4.27152	9.73892e-14	2.11253e-12	13.0115
CM032830.1	35514020	35514295	97	+	1	275	0	21.33	5.11	XLOC_000271	3.42439	8.25365e-17	2.29048e-15	16.0834
CM032830.1	35664569	35664669	98	+	1	100	0	2.7	0.3	XLOC_000273	4.54786	1.67481e-11	3.12076e-10	10.776
CM032830.1	35822276	35822651	99	+	1	375	0	35.59	4.38	XLOC_000274	4.53756	6.77726e-12	1.22756e-10	11.1689
CM032830.1	42328562	42328784	100	+	1	222	0	17.68	1.49	XLOC_000282	4.97037	6.38063e-15	1.47205e-13	14.1951
CM032830.1	46691354	46691404	101	+	1	50	0	1.6	0.21	XLOC_000288	4.32437	2.65483e-11	4.96875e-10	10.576
CM032830.1	48550550	48550750	102	+	1	200	0	11.02	1.05	XLOC_000289	4.81064	9.89888e-15	2.25533e-13	14.0044
CM032830.1	51406512	51406887	103	+	1	375	0	17.8	1.59	XLOC_000292	4.96178	4.64788e-13	9.20126e-12	12.3327
CM032830.1	51430553	51430578	104	+	1	25	0	0.79	0.16	XLOC_000293	3.6797	5.57032e-11	1.01376e-09	10.2541
CM032830.1	51651153	51651453	105	+	1	300	0	17.53	2.5	XLOC_000294	4.44963	5.66678e-12	1.02616e-10	11.2467
CM032830.1	51736557	51736782	106	+	1	225	0	12.22	2.15	XLOC_000295	3.86014	5.41879e-12	9.91062e-11	11.2661
CM032830.1	61994090	61994265	107	+	1	175	0	12.01	3.07	XLOC_000300	3.34782	6.43908e-14	1.39308e-12	13.1912
CM032830.1	63178758	63178908	108	+	1	150	0	5.67	0.91	XLOC_000301	4.02145	5.79109e-13	1.17137e-11	12.2372
CM032830.1	64175066	64175266	109	+	1	200	0	20.72	5.17	XLOC_000302	3.51314	1.81459e-14	4.0531e-13	13.7412
CM032830.1	68084739	68084903	110	+	1	164	0	12.15	1	XLOC_000303	4.98325	4.32493e-26	1.96808e-24	25.364
CM032830.1	68147184	68147309	111	+	1	125	0	3.44	0.23	XLOC_000304	5.27351	7.61262e-16	1.98766e-14	15.1185
CM032830.1	68632022	68632372	112	+	1	350	0	41.24	1.81	XLOC_000305	6.03409	1.5661e-12	2.95887e-11	11.8052
CM032830.1	68901380	68901680	113	+	1	300	0	41.77	6.09	XLOC_000306	4.17233	4.92396e-15	1.15348e-13	14.3077
CM032830.1	72715686	72716186	114	+	1	500	0	31.63	2.5	XLOC_000308	4.96261	6.15465e-13	1.19248e-11	12.2108
CM032830.1	75087505	75087854	115	+	1	349	0	57.51	3.9	XLOC_000312	5.16395	1.86922e-16	4.78848e-15	15.7283
CM032830.1	76096249	76096274	116	+	1	25	0	0.46	0.03	XLOC_000314	5.08934	1.67949e-11	3.20363e-10	10.7748
CM032830.1	80720649	80721286	117	+	1	637	0	104.02	6.45	XLOC_000317	5.1998	2.76313e-14	6.0072e-13	13.5586
CM032830.1	87032394	87032719	118	+	1	325	0	10.93	1.08	XLOC_000321	4.71519	2.81615e-13	5.91106e-12	12.5503
CM032830.1	87042370	87042520	119	+	1	150	0	5.94	0.98	XLOC_000322	3.996	1.89072e-13	4.04861e-12	12.7234
CM032830.1	91012360	91012685	120	+	1	325	0	39.89	2.78	XLOC_000325	5.12443	7.79511e-13	1.51686e-11	12.1082
CM032830.1	91583067	91583467	121	+	1	400	0	47.16	6.51	XLOC_000326	4.15872	1.83682e-13	3.7822e-12	12.7359
CM032830.1	100988160	100988360	122	+	1	200	0	8.11	0.63	XLOC_000331	5.1035	2.14033e-14	4.75688e-13	13.6695
CM032830.1	101366420	101366645	123	+	1	225	0	14.2	3.91	XLOC_000333	3.22423	1.46395e-12	2.86527e-11	11.8345
CM032830.1	101436007	101436432	124	+	1	425	0	67.08	5.04	XLOC_000335	4.96595	4.76873e-14	1.02914e-12	13.3216
CM032830.1	103999532	103999882	125	+	1	350	0	20.29	2.14	XLOC_000341	4.8615	3.53587e-12	6.72042e-11	11.4515
CM032830.1	106502725	106503075	126	+	1	350	0	35.83	2.99	XLOC_000347	4.77507	1.43004e-12	2.71316e-11	11.8447
CM032830.1	116738114	116738364	127	+	1	250	0	25.49	5.13	XLOC_000349	3.72284	7.01958e-14	1.53104e-12	13.1537
CM032830.1	118958494	118958639	128	+	1	145	0	9.76	1.37	XLOC_000350	4.22124	7.02863e-18	2.03817e-16	17.1531
CM032830.1	123943968	123944118	129	+	1	150	0	5.42	0.73	XLOC_000354	4.31726	3.41941e-13	7.09191e-12	12.466
CM032830.1	124339947	124340322	130	+	1	375	0	25.04	4.48	XLOC_000355	3.94201	9.19737e-14	1.92265e-12	13.0363
CM032830.1	124340922	124341222	131	+	1	300	0	19.46	1.97	XLOC_000355	4.98294	2.40045e-13	4.94703e-12	12.6197
CM032830.1	124408983	124409133	132	+	1	150	0	6.07	1.23	XLOC_000356	3.66884	1.28634e-11	2.37886e-10	10.8906
CM032830.1	124547864	124547989	133	+	1	125	0	4.67	0.86	XLOC_000359	3.79325	2.56124e-12	5.15663e-11	11.5915
CM032830.1	124548314	124548439	134	+	1	125	0	3.04	0.24	XLOC_000359	5.0244	2.64416e-11	4.91601e-10	10.5777
CM032830.1	125768221	125768390	135	+	1	169	0	11.68	2.07	XLOC_000362	3.87188	6.27095e-12	1.15183e-10	11.2027
CM032830.1	125893004	125893227	136	+	1	223	0	10.93	0.8	XLOC_000363	5.21676	1.46528e-14	3.34076e-13	13.8341
CM032830.1	126617033	126617208	137	+	1	175	0	11.79	1.33	XLOC_000369	4.58217	4.27045e-15	1.0111e-13	14.3695
CM032830.1	127049080	127049380	138	+	1	300	0	21.37	3	XLOC_000373	4.2506	1.16075e-13	2.41721e-12	12.9353
CM032830.1	128367725	128367925	139	+	1	200	0	6.2	0.76	XLOC_000379	4.46776	6.45203e-12	1.20651e-10	11.1903
CM032830.1	128383550	128383650	140	+	1	100	0	3.3	0.58	XLOC_000380	3.8836	1.45097e-11	2.71397e-10	10.8383
CM032830.1	128527062	128527112	141	+	1	50	0	1.39	0.1	XLOC_000381	5.15778	6.66048e-14	1.52253e-12	13.1765
CM032830.1	131044077	131044302	142	+	1	225	0	45.54	18.11	XLOC_000383	2.96097	1.25557e-14	2.84546e-13	13.9012
CM032830.1	131518128	131518228	143	+	1	100	0	12.44	7.12	XLOC_000385	2.17586	1.25257e-12	2.5994e-11	11.9022
CM032830.1	131646320	131646545	144	+	1	225	0	78.36	40.15	XLOC_000388	2.48722	4.66162e-17	1.26591e-15	16.3315
CM032830.1	132249480	132249855	145	+	1	375	0	107.61	11.87	XLOC_000392	4.43175	6.28296e-15	1.42432e-13	14.2018
CM032830.1	132277946	132278046	146	+	1	100	0	4.62	1.32	XLOC_000393	3.19409	9.9673e-12	1.9383e-10	11.0014
CM032830.1	132963146	132963196	147	+	1	50	0	1.28	0.16	XLOC_000401	4.39894	4.80961e-12	9.50626e-11	11.3179
CM032830.1	133091145	133091245	148	+	1	100	0	7.43	1.98	XLOC_000402	3.26361	2.90823e-14	6.54931e-13	13.5364
CM032830.1	133593472	133593922	149	+	1	450	0	37.77	5.92	XLOC_000406	4.18066	9.13405e-13	1.75165e-11	12.0393
CM032830.1	133727405	133727455	150	+	1	50	0	2.06	0.47	XLOC_000408	3.49536	3.60494e-12	7.234e-11	11.4431
CM032830.1	134151573	134151798	151	+	1	225	0	21.88	2.89	XLOC_000413	4.34063	1.82359e-14	4.07389e-13	13.7391
CM032830.1	134184551	134184826	152	+	1	275	0	34.62	6.26	XLOC_000415	3.86602	1.14695e-14	2.58036e-13	13.9405
CM032830.1	134296984	134297359	153	+	1	375	0	72.69	12.7	XLOC_000416	3.76268	3.92925e-14	8.41208e-13	13.4057
CM032830.1	134830217	134830442	154	+	1	225	0	21.76	4.22	XLOC_000419	3.75971	5.52312e-14	1.18922e-12	13.2578
CM032830.1	134917483	134917833	155	+	1	350	0	29.48	2.27	XLOC_000421	5.32422	1.19991e-12	2.33143e-11	11.9209
CM032830.1	134923337	134923512	156	+	1	175	0	8.23	1.61	XLOC_000422	3.81617	1.38336e-14	3.19094e-13	13.8591
CM032830.1	134939054	134939304	157	+	1	250	0	10.98	2.17	XLOC_000423	3.70586	3.83161e-12	7.35996e-11	11.4166
CM032830.1	135053233	135054133	158	+	1	900	0	76.48	9.17	XLOC_000426	4.13683	1.52223e-12	3.111e-11	11.8175
CM032830.1	135210292	135210717	159	+	1	425	0	42.97	2.57	XLOC_000429	5.44766	3.19696e-12	5.82776e-11	11.4953
CM032830.1	135740300	135741600	160	+	1	1300	0	91.06	13.51	XLOC_000433	3.92363	3.36156e-11	6.11727e-10	10.4735
CM032830.1	136386153	136386403	161	+	1	250	0	44.55	16.15	XLOC_000436	2.95912	3.22603e-13	6.56254e-12	12.4913
CM032830.1	136849552	136849752	162	+	1	200	0	6.67	0.7	XLOC_000440	4.78072	6.39151e-12	1.17376e-10	11.1944
CM032830.1	137286435	137286660	163	+	1	225	0	9.31	0.98	XLOC_000444	4.6707	9.04804e-13	1.81242e-11	12.0434
CM032830.1	137286760	137286785	164	+	1	25	0	0.56	0.05	XLOC_000444	4.81301	1.35015e-11	2.59601e-10	10.8696
CM032830.1	137286810	137286910	165	+	1	100	0	2.2	0.18	XLOC_000444	5.01594	2.54444e-11	4.60779e-10	10.5944
CM032830.1	137774842	137775267	166	+	1	425	0	33.44	2.42	XLOC_000449	5.23705	3.83714e-12	6.94891e-11	11.416
CM032830.1	137809736	137809854	167	+	1	118	0	3.55	0.48	XLOC_000450	4.2584	2.08062e-11	3.75602e-10	10.6818
CM032830.1	138292094	138292119	168	+	1	25	0	0.39	0.02	XLOC_000458	5.39691	1.17859e-11	2.27955e-10	10.9286
CM032830.1	138559683	138559958	169	+	1	275	0	15.89	2.18	XLOC_000462	4.29585	3.32182e-14	7.31209e-13	13.4786
CM032830.1	138698681	138698956	170	+	1	275	0	11.7	1.15	XLOC_000465	4.91327	1.74108e-12	3.36931e-11	11.7592
CM032830.1	138844104	138844254	171	+	1	150	0	3.57	0.26	XLOC_000466	5.17251	1.4393e-11	2.60262e-10	10.8418
CM032830.1	138892749	138892999	172	+	1	250	0	18.77	3.45	XLOC_000467	3.78543	3.76778e-12	6.9691e-11	11.4239
CM032830.1	138908172	138908322	173	+	1	150	0	5.18	0.8	XLOC_000468	4.1073	1.50701e-11	2.71146e-10	10.8219
CM032830.1	138908347	138908372	174	+	1	25	0	0.57	0.06	XLOC_000468	4.58161	1.08292e-11	2.10153e-10	10.9654
CM032830.1	139228123	139228173	175	+	1	50	0	6.65	3.73	XLOC_000471	2.19602	1.08156e-11	2.09085e-10	10.9659
CM032830.1	139350692	139351267	176	+	1	575	0	118.47	14.62	XLOC_000473	4.22437	3.01289e-16	7.47198e-15	15.521
CM032830.1	139354992	139355017	177	+	1	25	0	0.41	0.02	XLOC_000473	5.9695	3.56051e-11	6.5978e-10	10.4485
CM032830.1	139442430	139443830	178	+	1	1400	0	142.31	36.73	XLOC_000476	3.3756	2.53927e-16	6.91922e-15	15.5953
CM032830.1	139896832	139896932	179	+	1	100	0	8.54	1.82	XLOC_000483	3.53565	1.03615e-13	2.2449e-12	12.9846
CM032830.1	139927053	139928478	180	+	1	1425	0	295.96	52.85	XLOC_000484	3.38005	5.42803e-14	1.11938e-12	13.2654
CM032830.1	139972968	139973018	181	+	1	50	0	1.49	0.17	XLOC_000486	4.53671	1.79876e-11	3.39669e-10	10.745
CM032830.1	140336861	140336886	182	+	1	25	0	0.78	0.14	XLOC_000493	3.80805	3.5316e-12	7.12642e-11	11.452
CM032830.1	140376873	140376998	183	+	1	125	0	4.6	0.92	XLOC_000494	3.73724	2.08565e-12	4.19518e-11	11.6808
CM032830.1	140438327	140438427	184	+	1	100	0	3.43	0.82	XLOC_000497	3.4468	3.02292e-11	5.58627e-10	10.5196
CM032830.1	140496219	140496344	185	+	1	125	0	3.62	0.61	XLOC_000498	3.94312	3.24724e-11	5.96048e-10	10.4885
CM032830.1	140614956	140615125	186	+	1	169	0	18.23	1.74	XLOC_000501	4.77015	1.19776e-14	2.72409e-13	13.9216
CM032830.1	140887896	140889096	187	+	1	1200	0	277.42	12.68	XLOC_000504	6.02778	8.65789e-18	2.3516e-16	17.0626
CM032830.1	141071872	141072072	188	+	1	200	0	17.53	2.43	XLOC_000505	4.14487	1.4566e-12	2.81881e-11	11.8367
CM032830.1	141245621	141249771	189	+	1	4150	0	224.38	57.11	XLOC_000509	3.34052	1.41962e-13	2.8778e-12	12.8478
CM032830.1	141340123	141340363	190	+	1	240	0	23.11	1.56	XLOC_000510	5.13694	3.64215e-12	6.75575e-11	11.4386
CM032830.1	141349079	141349179	191	+	1	100	0	1.97	0.13	XLOC_000511	5.34348	1.70369e-12	3.43799e-11	11.7686
CM032830.1	141632469	141632719	192	+	1	250	0	24.63	6.51	XLOC_000516	3.50412	7.78352e-13	1.53084e-11	12.1088
CM032830.1	141840729	141840829	193	+	1	100	0	2.06	0.14	XLOC_000517	5.23982	3.16083e-12	6.2151e-11	11.5002
CM032830.1	142192683	142192908	194	+	1	225	0	46.34	5.1	XLOC_000522	4.65175	1.9239e-23	7.6098e-22	22.7158
CM032830.1	142313894	142314134	195	+	1	240	0	33.11	4.25	XLOC_000524	4.38368	9.7741e-17	2.58831e-15	16.0099
CM032830.1	142326850	142327650	196	+	1	800	0	35.17	4.88	XLOC_000525	4.22377	1.25578e-12	2.58603e-11	11.9011
CM032830.1	142486141	142486390	197	+	1	249	0	11.32	0.72	XLOC_000527	5.35727	8.85672e-18	2.57501e-16	17.0527
CM032830.1	142498035	142498110	198	+	1	75	0	1.63	0.17	XLOC_000528	4.66287	9.01643e-12	1.73697e-10	11.045
CM032830.1	142548411	142548561	199	+	1	150	0	6.46	1.71	XLOC_000529	3.36782	1.20339e-11	2.20447e-10	10.9196
CM032830.1	142555289	142555539	200	+	1	250	0	11.28	0.9	XLOC_000530	5.14782	1.50104e-14	3.35002e-13	13.8236
CM032830.1	142796390	142796590	201	+	1	200	0	8.29	0.99	XLOC_000533	4.43586	1.46967e-12	2.87411e-11	11.8328
CM032830.1	143090240	143090415	202	+	1	175	0	9.89	2.5	XLOC_000538	3.40144	2.62512e-12	5.0245e-11	11.5809
CM032830.1	143347373	143347598	203	+	1	225	0	14.87	2.79	XLOC_000539	3.94356	6.17306e-14	1.3452e-12	13.2095
CM032830.1	143456477	143457177	204	+	1	700	0	60.22	9.4	XLOC_000542	3.71305	3.84803e-11	6.9817e-10	10.4148
CM032830.1	143479744	143480144	205	+	1	400	0	137.63	21.4	XLOC_000543	4.09538	4.03981e-12	7.31853e-11	11.3936
CM032830.1	143552625	143552950	206	+	1	325	0	40.68	6.79	XLOC_000544	3.95997	3.10493e-13	6.23834e-12	12.5079
CM032830.1	143671588	143671888	207	+	1	300	0	96.03	32.98	XLOC_000546	2.91643	3.03525e-13	6.11843e-12	12.5178
CM032830.1	143762032	143762269	208	+	1	237	0	20.46	2.98	XLOC_000547	4.46063	6.43406e-14	1.37366e-12	13.1915
CM032830.1	143844087	143844137	209	+	1	50	0	1.38	0.25	XLOC_000549	3.84154	2.39445e-11	4.50447e-10	10.6208
CM032830.1	143878415	143878715	210	+	1	300	0	25.84	2.67	XLOC_000550	4.55797	2.5307e-13	5.13664e-12	12.5968
CM032830.1	143907632	143908007	211	+	1	375	0	69.27	5.95	XLOC_000551	4.90201	4.28156e-17	1.15065e-15	16.3684
CM032830.1	144499504	144500479	212	+	1	975	0	403.09	200.62	XLOC_000556	2.13276	4.23925e-11	7.64996e-10	10.3727
CM032830.1	144523059	144523359	213	+	1	300	0	17.58	1.71	XLOC_000557	4.76317	4.36233e-13	8.80996e-12	12.3603
CM032830.1	145034374	145034474	214	+	1	100	0	24.53	11.88	XLOC_000561	2.39224	1.19999e-11	2.19601e-10	10.9208
CM032830.1	145055788	145056113	215	+	1	325	0	21.91	3.17	XLOC_000562	4.45407	7.24408e-12	1.30461e-10	11.14
CM032830.1	145095446	145095596	216	+	1	150	0	7.4	1.84	XLOC_000563	3.42083	1.04799e-11	1.95096e-10	10.9796
CM032830.1	145582504	145582679	217	+	1	175	0	5.78	0.88	XLOC_000567	4.18873	3.38643e-12	6.58618e-11	11.4703
CM032830.1	145718668	145718918	218	+	1	250	0	46.03	3.2	XLOC_000569	5.11326	1.45771e-17	4.07719e-16	16.8363
CM032830.1	145787947	145788022	219	+	1	75	0	4.41	1.39	XLOC_000570	3.03127	3.0533e-12	6.04642e-11	11.5152
CM032830.1	145788047	145788247	220	+	1	200	0	19.01	1.65	XLOC_000570	4.9913	6.54298e-15	1.51491e-13	14.1842
CM032830.1	145803601	145803901	221	+	1	300	0	18.09	1.64	XLOC_000571	4.94275	3.46045e-15	8.08764e-14	14.4609
CM032830.1	145952318	145952493	222	+	1	175	0	45.93	14.96	XLOC_000572	3.00331	1.08279e-17	3.10306e-16	16.9655
CM032830.1	146240246	146240621	223	+	1	375	0	61.84	7.15	XLOC_000577	4.33553	2.25908e-12	4.3037e-11	11.6461
CM032830.1	146658895	146659095	224	+	1	200	0	6.32	0.61	XLOC_000579	4.76683	1.52922e-12	2.96341e-11	11.8155
CM032830.1	146714615	146714840	225	+	1	225	0	11.74	1.98	XLOC_000580	3.9146	1.30054e-12	2.57153e-11	11.8859
CM032830.1	146734901	146735201	226	+	1	300	0	25.77	3.29	XLOC_000581	4.46784	5.02832e-14	1.07598e-12	13.2986
CM032830.1	147347941	147348166	227	+	1	225	0	12.53	2.03	XLOC_000586	4.01977	1.86919e-12	3.56527e-11	11.7283
CM032830.1	147970393	147970743	228	+	1	350	0	28.16	1.54	XLOC_000588	5.59773	5.79895e-14	1.25736e-12	13.2367
CM032830.1	148303851	148304076	229	+	1	225	0	11.97	1.39	XLOC_000591	4.48227	6.9126e-12	1.25448e-10	11.1604
CM032830.1	148730712	148731012	230	+	1	300	0	13.46	1.73	XLOC_000594	4.3531	1.43185e-11	2.59897e-10	10.8441
CM032830.1	148852840	148853040	231	+	1	200	0	7.19	0.38	XLOC_000597	5.62397	4.51759e-14	9.86294e-13	13.3451
CM032830.1	148914215	148914590	232	+	1	375	0	30.36	3.4	XLOC_000598	4.45458	2.57158e-12	4.88008e-11	11.5898
CM032830.1	148914640	148914965	233	+	1	325	0	15.61	1.83	XLOC_000598	4.46306	4.71576e-12	8.69849e-11	11.3264
CM032830.1	148921401	148921576	234	+	1	175	0	5.55	0.8	XLOC_000599	4.23747	2.09822e-12	4.16452e-11	11.6781
CM032830.1	149082414	149082714	235	+	1	300	0	102.3	14.68	XLOC_000601	4.10792	7.13367e-14	1.50899e-12	13.1467
CM032830.1	149210105	149210405	236	+	1	300	0	68.97	8.48	XLOC_000602	4.41217	9.08419e-14	1.9071e-12	13.0417
CM032830.1	149311130	149311330	237	+	1	200	0	7.25	1.2	XLOC_000603	4.01364	1.78468e-12	3.47182e-11	11.7484
CM032830.1	149437905	149438305	238	+	1	400	0	77.05	9.7	XLOC_000606	4.58895	1.131e-13	2.36999e-12	12.9465
CM032830.1	149501347	149501647	239	+	1	300	0	28.01	4.1	XLOC_000607	4.29767	4.80524e-15	1.12171e-13	14.3183
CM032830.1	149621782	149621982	240	+	1	200	0	7.57	0.98	XLOC_000609	4.40124	1.87432e-12	3.66676e-11	11.7272
CM032830.1	149632728	149633003	241	+	1	275	0	14.86	2.18	XLOC_000610	4.3061	4.28743e-12	7.94749e-11	11.3678
CM032830.1	149764908	149766058	242	+	1	1150	0	132.63	34.65	XLOC_000614	3.0095	1.5378e-11	2.89796e-10	10.8131
CM032830.1	149897722	149897947	243	+	1	225	0	25.25	4.45	XLOC_000617	3.94789	1.33568e-15	3.28016e-14	14.8743
CM032830.1	150412434	150412484	244	+	1	50	0	1.6	0.34	XLOC_000625	3.59125	9.17906e-11	1.64104e-09	10.0372
CM032830.1	150553855	150554155	245	+	1	300	0	112.6	11.23	XLOC_000628	4.38531	1.26463e-13	2.63293e-12	12.898
CM032830.1	150587880	150588022	246	+	1	142	0	7.58	1.61	XLOC_000630	3.60676	1.26702e-11	2.28255e-10	10.8972
CM032830.1	150612135	150612235	247	+	1	100	0	2.96	0.49	XLOC_000632	3.95514	1.70514e-11	3.16566e-10	10.7682
CM032830.1	150624823	150625073	248	+	1	250	0	31.9	2.95	XLOC_000633	4.75714	1.74359e-16	4.55876e-15	15.7586
CM032830.1	150632204	150632454	249	+	1	250	0	21.29	3.32	XLOC_000634	4.08664	9.29997e-15	2.11037e-13	14.0315
CM032830.1	150842973	150843173	250	+	1	200	0	10.6	1.03	XLOC_000639	4.72334	3.45822e-14	7.59817e-13	13.4611
CM032830.1	150972659	150972909	251	+	1	250	0	9.27	0.89	XLOC_000640	4.84294	1.19428e-12	2.3628e-11	11.9229
CM032830.1	151022173	151022373	252	+	1	200	0	5.33	0.52	XLOC_000641	4.81296	4.81188e-12	9.11383e-11	11.3177
CM032830.1	151101290	151101490	253	+	1	200	0	10.73	1.66	XLOC_000643	4.11782	3.1431e-12	5.907e-11	11.5026
CM032830.1	151530943	151530993	254	+	1	50	0	2.5	0.85	XLOC_000650	2.92846	3.12477e-11	5.71433e-10	10.5052
CM032830.1	151763135	151763360	255	+	1	225	0	12.35	2.37	XLOC_000652	3.90486	9.73343e-12	1.74802e-10	11.0117
CM032830.1	151875360	151877385	256	+	1	2025	0	145.43	28.89	XLOC_000654	3.49941	8.50081e-12	1.62441e-10	11.0705
CM032830.1	151998566	151998891	257	+	1	325	0	56.52	7.08	XLOC_000656	4.25311	1.46593e-13	3.0221e-12	12.8339
CM032830.1	152044731	152049431	258	+	1	4700	0	1099.13	370.62	XLOC_000657	2.92842	4.42036e-16	1.01088e-14	15.3545
CM032830.1	152411698	152411723	259	+	1	25	0	0.37	0.02	XLOC_000661	5.45521	7.32512e-11	1.32076e-09	10.1352
CM032830.1	152411773	152411848	260	+	1	75	0	1.75	0.17	XLOC_000661	4.77411	1.11501e-11	2.15329e-10	10.9527
CM032830.1	152631761	152631961	261	+	1	200	0	98.82	42.22	XLOC_000667	2.56324	2.27892e-18	6.76891e-17	17.6423
CM032830.1	152639736	152640086	262	+	1	350	0	165.38	31.45	XLOC_000667	3.70209	8.3056e-14	1.73955e-12	13.0806
CM032830.1	152668825	152669050	263	+	1	225	0	24.39	3.49	XLOC_000668	4.11936	3.8586e-13	7.81742e-12	12.4136
CM032830.1	152694506	152694531	264	+	1	25	0	0.61	0.08	XLOC_000669	4.23285	7.92042e-11	1.4239e-09	10.1013
CM032830.1	152752366	152752641	265	+	1	275	0	19.47	1.14	XLOC_000671	5.42335	4.50911e-12	8.24201e-11	11.3459
CM032830.1	152766022	152766197	266	+	1	175	0	9.64	0.95	XLOC_000672	4.81629	7.73394e-21	2.6611e-19	20.1116
CM032830.1	152779490	152779690	267	+	1	200	0	65.56	22.9	XLOC_000674	2.97566	3.70365e-17	1.01729e-15	16.4314
CM032830.1	152819492	152825067	268	+	1	5575	0	748.63	263.09	XLOC_000677	2.81514	5.65455e-14	1.09183e-12	13.2476
CM032830.1	152910915	152911240	269	+	1	325	0	11.3	0.97	XLOC_000681	5.00019	3.65241e-13	7.38991e-12	12.4374
CM032830.1	152921006	152921606	270	+	1	600	0	58.46	6.7	XLOC_000682	4.40797	6.25809e-12	1.16159e-10	11.2036
CM032830.1	152921681	152921856	271	+	1	175	0	8.44	0.97	XLOC_000682	4.47842	3.32532e-17	9.19184e-16	16.4782
CM032830.1	152954017	152954217	272	+	1	200	0	33.97	10.71	XLOC_000683	3.06086	2.48254e-13	5.11175e-12	12.6051
CM032830.1	153354508	153354708	273	+	1	200	0	24.82	4.96	XLOC_000685	3.68533	1.41377e-15	3.45384e-14	14.8496
CM032830.1	153834610	153834985	274	+	1	375	0	43.95	4.18	XLOC_000699	4.74562	5.37762e-13	1.07815e-11	12.2694
CM032830.1	153843942	153844342	275	+	1	400	0	53.98	5.89	XLOC_000700	4.5465	1.25124e-13	2.5762e-12	12.9027
CM032830.1	154039818	154040018	276	+	1	200	0	6.44	1.02	XLOC_000703	4.02446	1.17263e-11	2.23594e-10	10.9308
CM032830.1	154080444	154080719	277	+	1	275	0	16.99	0.92	XLOC_000705	5.55638	1.22816e-16	3.22635e-15	15.9107
CM032830.1	154246508	154246533	278	+	1	25	0	1.05	0.3	XLOC_000708	3.19598	9.29914e-12	1.81658e-10	11.0316
CM032830.1	154778996	154779171	279	+	1	175	0	11.82	1.96	XLOC_000717	3.97691	1.47532e-14	3.33518e-13	13.8311
CM032830.1	154818577	154818827	280	+	1	250	0	11.22	0.86	XLOC_000719	5.08266	4.44927e-13	9.16955e-12	12.3517
CM032830.1	155122002	155122427	281	+	1	425	0	91.32	9.25	XLOC_000725	4.53376	5.04178e-20	1.62052e-18	19.2974
CM032830.1	155139280	155139430	282	+	1	150	0	5.22	1.15	XLOC_000727	3.64502	1.87303e-11	3.45295e-10	10.7275
CM032830.1	155145580	155145780	283	+	1	200	0	13.23	1.98	XLOC_000727	4.3573	8.77376e-12	1.58462e-10	11.0568
CM032830.1	155174548	155174773	284	+	1	225	0	12.32	2.03	XLOC_000728	3.977	8.42198e-12	1.55901e-10	11.0746
CM032830.1	155198007	155198398	285	+	1	391	0	42.15	3.93	XLOC_000729	4.89096	8.88878e-13	1.7354e-11	12.0512
CM032830.1	155362988	155363213	286	+	1	225	0	18.88	5.49	XLOC_000733	3.40641	9.81433e-13	1.92425e-11	12.0081
CM032830.1	155427857	155428182	287	+	1	325	0	49.95	11.07	XLOC_000736	3.65669	6.20758e-12	1.14239e-10	11.2071
CM032830.1	155521695	155521970	288	+	1	275	0	49.29	4.41	XLOC_000739	4.94285	1.49282e-26	6.8946e-25	25.826
CM032830.1	155568820	155568895	289	+	1	75	0	5.81	2.86	XLOC_000741	2.38929	3.0983e-11	5.73317e-10	10.5089
CM032830.1	155592091	155592341	290	+	1	250	0	15.19	2.53	XLOC_000744	4.06513	4.80489e-13	9.6818e-12	12.3183
CM032830.1	155700828	155701103	291	+	1	275	0	18.85	2.2	XLOC_000746	4.66356	6.00247e-13	1.18602e-11	12.2217
CM032830.1	155767217	155767392	292	+	1	175	0	11.97	3.37	XLOC_000748	3.23622	8.00167e-12	1.45688e-10	11.0968
CM032830.1	155991810	155991985	293	+	1	175	0	4.63	0.33	XLOC_000753	5.33676	4.4257e-12	8.25885e-11	11.354
CM032830.1	156160637	156160687	294	+	1	50	0	4.48	1.96	XLOC_000756	2.57598	1.28274e-11	2.40931e-10	10.8919
CM032830.1	156389565	156389690	295	+	1	125	0	2.59	0.29	XLOC_000763	4.57834	2.44483e-11	4.54973e-10	10.6118
CM032830.1	156668125	156668300	296	+	1	175	0	5.65	1.02	XLOC_000771	3.87517	2.05888e-11	3.7642e-10	10.6864
CM032830.1	156757416	156757716	297	+	1	300	0	16.4	3.07	XLOC_000773	4.05072	1.62005e-13	3.34218e-12	12.7905
CM032830.1	156800417	156800692	298	+	1	275	0	28.01	2.88	XLOC_000775	4.56728	2.03864e-13	4.18004e-12	12.6907
CM032830.1	156819267	156819517	299	+	1	250	0	12.79	1.85	XLOC_000776	4.37689	4.7469e-14	1.02834e-12	13.3236
CM032830.1	156956683	156956958	300	+	1	275	0	14.08	4.28	XLOC_000777	3.16271	1.41219e-11	2.60511e-10	10.8501
CM032830.1	157094078	157094228	301	+	1	150	0	6.54	0.69	XLOC_000782	4.59973	1.57132e-17	4.4789e-16	16.8037
CM032830.1	157104479	157104729	302	+	1	250	0	66.95	23.52	XLOC_000783	2.91935	7.39632e-13	1.45688e-11	12.131
CM032830.1	157229512	157229587	303	+	1	75	0	2.33	0.48	XLOC_000786	3.64774	4.12285e-11	7.56505e-10	10.3848
CM032830.1	157238307	157239532	304	+	1	1225	0	665.13	172.82	XLOC_000788	3.27727	1.92293e-12	3.54864e-11	11.716
CM032830.1	157280113	157280588	305	+	1	475	0	121.56	9.31	XLOC_000789	4.9525	6.73636e-14	1.43197e-12	13.1716
CM032830.1	157288891	157289066	306	+	1	175	0	5.61	0.49	XLOC_000790	4.92436	1.02516e-13	2.2004e-12	12.9892
CM032830.1	157532898	157532962	307	+	1	64	0	5.95	2.42	XLOC_000793	2.66616	8.09441e-13	1.6557e-11	12.0918
CM032830.1	157547442	157547617	308	+	1	175	0	23.11	3.36	XLOC_000794	4.01821	4.54599e-12	8.46297e-11	11.3424
CM032830.1	157568915	157569190	309	+	1	275	0	15.96	1.4	XLOC_000795	4.98994	3.61299e-16	9.33654e-15	15.4421
CM032830.1	157819560	157819660	310	+	1	100	0	3.16	0.49	XLOC_000798	4.07101	1.06331e-11	2.04063e-10	10.9733
CM032830.1	157864043	157864243	311	+	1	200	0	15.22	1.79	XLOC_000801	4.43675	2.1597e-16	5.59721e-15	15.6656
CM032830.1	157970444	157970544	312	+	1	100	0	2.61	0.45	XLOC_000805	3.91865	3.80029e-11	6.97499e-10	10.4202
CM032830.1	158015892	158015917	313	+	1	25	0	0.71	0.14	XLOC_000806	3.74263	7.89949e-11	1.42031e-09	10.1024
CM032830.1	158023513	158023738	314	+	1	225	0	9.19	1.6	XLOC_000807	3.91254	2.71458e-12	5.14238e-11	11.5663
CM032830.1	158081881	158082081	315	+	1	200	0	10.62	1.58	XLOC_000809	4.25258	2.00258e-13	4.15247e-12	12.6984
CM032830.1	158119909	158120209	316	+	1	300	0	32.9	3.37	XLOC_000810	4.58544	1.60827e-12	3.05214e-11	11.7936
CM032830.1	158143495	158143870	317	+	1	375	0	18.23	2.6	XLOC_000811	4.17143	6.17593e-12	1.13216e-10	11.2093
CM032830.1	158154646	158156771	318	+	1	2125	0	223.93	79.66	XLOC_000812	2.98181	2.02988e-14	4.64466e-13	13.6925
CM032830.1	158459835	158459885	319	+	1	50	0	4.05	1.79	XLOC_000822	2.54759	1.43353e-12	2.97849e-11	11.8436
CM032830.1	158531046	158531371	320	+	1	325	0	44.04	3.51	XLOC_000823	4.85982	9.02584e-13	1.74612e-11	12.0445
CM032830.1	158756822	158758197	321	+	1	1375	0	407.69	186.54	XLOC_000827	2.42806	2.07296e-12	4.19629e-11	11.6834
CM032830.1	158780173	158780423	322	+	1	250	0	35.8	3.98	XLOC_000829	4.52154	7.9377e-15	1.80834e-13	14.1003
CM032830.1	158916429	158916504	323	+	1	75	0	2.01	0.27	XLOC_000833	4.26629	2.13445e-11	3.95013e-10	10.6707
CM032830.1	159017338	159017513	324	+	1	175	0	45.43	24.12	XLOC_000835	2.30853	5.8475e-12	1.07777e-10	11.233
CM032830.1	159191496	159191671	325	+	1	175	0	10.61	2.02	XLOC_000841	3.7868	3.2802e-16	8.44918e-15	15.4841
CM032830.1	159291338	159291513	326	+	1	175	0	16.76	2.42	XLOC_000843	4.16846	1.05094e-26	4.93252e-25	25.9784
CM032830.1	159341956	159342181	327	+	1	225	0	14.77	1.66	XLOC_000846	4.47388	9.76958e-13	1.92186e-11	12.0101
CM032830.1	159348111	159348286	328	+	1	175	0	11.46	2.36	XLOC_000847	3.82885	4.39424e-13	8.94357e-12	12.3571
CM032830.1	159417865	159418190	329	+	1	325	0	37.63	13.14	XLOC_000849	3.19643	3.80873e-12	7.20418e-11	11.4192
CM032830.1	159576718	159576868	330	+	1	150	0	5.78	1.11	XLOC_000856	3.74663	3.34286e-12	6.48613e-11	11.4759
CM032830.1	159595670	159595745	331	+	1	75	0	2.88	0.66	XLOC_000858	3.5024	9.71808e-12	1.85833e-10	11.0124
CM032830.1	159608821	159609021	332	+	1	200	0	15.34	3.54	XLOC_000859	3.53765	1.70809e-14	3.9118e-13	13.7675
CM032830.1	159637734	159638084	333	+	1	350	0	25.45	2	XLOC_000861	5.00705	6.96498e-13	1.35799e-11	12.1571
CM032830.1	159646436	159646811	334	+	1	375	0	57.09	6.67	XLOC_000862	4.46356	5.08692e-13	1.01787e-11	12.2935
CM032830.1	159783342	159783659	335	+	1	317	0	25.09	2.43	XLOC_000865	4.85928	6.30295e-13	1.2376e-11	12.2005
CM032830.1	159797806	159798106	336	+	1	300	0	67.43	13.99	XLOC_000866	3.81735	6.74521e-13	1.32486e-11	12.171
CM032830.1	159815702	159815877	337	+	1	175	0	11.03	2.94	XLOC_000868	3.28847	2.423e-12	4.65523e-11	11.6156
CM032830.1	159846532	159846882	338	+	1	350	0	17.36	1.21	XLOC_000870	5.11394	7.99502e-12	1.45231e-10	11.0972
CM032830.1	159877821	159877921	339	+	1	100	0	2.38	0.19	XLOC_000872	5.05217	4.59605e-12	9.02788e-11	11.3376
CM032830.1	160093904	160094204	340	+	1	300	0	50.76	7.04	XLOC_000876	4.24544	6.97925e-15	1.58746e-13	14.1562
CM032830.1	160210637	160210912	341	+	1	275	0	11.89	1.39	XLOC_000879	4.65545	9.05415e-13	1.80264e-11	12.0432
CM032830.1	160246214	160246381	342	+	1	167	0	14.8	1.47	XLOC_000880	4.75617	6.15078e-29	3.17571e-27	28.2111
CM032830.1	160364389	160364539	343	+	1	150	0	22.27	12.58	XLOC_000882	2.20836	6.6249e-12	1.24528e-10	11.1788
CM032830.1	160527514	160527689	344	+	1	175	0	5.54	0.76	XLOC_000883	4.41172	5.39132e-12	1.00587e-10	11.2683
CM032830.1	160620959	160621334	345	+	1	375	0	49.73	4.89	XLOC_000884	4.67306	2.65393e-12	4.94216e-11	11.5761
CM032830.1	160621534	160621584	346	+	1	50	0	1.43	0.25	XLOC_000884	3.87275	7.67299e-11	1.38041e-09	10.115
CM032830.1	160639384	160642920	347	+	1	3536	0	410.13	75.36	XLOC_000887	3.76397	2.91565e-13	5.37397e-12	12.5353
CM032830.1	160732437	160732837	348	+	1	400	0	25.25	2.42	XLOC_000888	4.68594	4.64897e-12	8.61086e-11	11.3326
CM032830.1	160792064	160792639	349	+	1	575	0	83.52	18.27	XLOC_000890	3.57523	1.00807e-13	2.12059e-12	12.9965
CM032830.1	160898194	160898369	350	+	1	175	0	7.3	0.56	XLOC_000893	5.12431	8.51577e-18	2.46099e-16	17.0698
CM032830.1	161169327	161169777	351	+	1	450	0	171.92	38.89	XLOC_000896	3.39386	3.43917e-12	6.28088e-11	11.4635
CM032830.1	161175230	161175380	352	+	1	150	0	4.76	0.59	XLOC_000897	4.38788	7.23958e-13	1.4505e-11	12.1403
CM032830.1	161294763	161295063	353	+	1	300	0	37.02	7.65	XLOC_000900	3.92329	5.93493e-13	1.1702e-11	12.2266
CM032830.1	161326744	161326869	354	+	1	125	0	8.72	1.27	XLOC_000901	4.14917	8.56456e-18	2.48189e-16	17.0673
CM032830.1	161492329	161492443	355	+	1	114	0	7.13	0.88	XLOC_000905	4.35399	1.34504e-13	2.86731e-12	12.8713
CM032830.1	161529467	161529617	356	+	1	150	0	4.81	0.68	XLOC_000907	4.22048	8.69262e-12	1.60524e-10	11.0608
CM032830.1	161648547	161648997	357	+	1	450	0	55.18	7.17	XLOC_000911	4.14592	4.28925e-13	8.64443e-12	12.3676
CM032830.1	161920173	161920273	358	+	1	100	0	4.86	1.27	XLOC_000917	3.30998	1.66932e-11	3.02329e-10	10.7775
CM032830.1	161927299	161927624	359	+	1	325	0	19.47	3.23	XLOC_000918	4.0793	3.90539e-12	7.19192e-11	11.4083
CM032830.1	161983496	161983746	360	+	1	250	0	21.71	3.57	XLOC_000919	4.01952	9.83182e-12	1.75909e-10	11.0074
CM032830.1	162144224	162144699	361	+	1	475	0	19.11	1.48	XLOC_000924	5.06492	8.92032e-12	1.6214e-10	11.0496
CM032830.1	162184209	162184459	362	+	1	250	0	60.18	9.79	XLOC_000925	3.96002	5.69324e-12	1.03535e-10	11.2446
CM032830.1	162259003	162259253	363	+	1	250	0	112.16	40.31	XLOC_000927	2.82976	2.40749e-12	4.53205e-11	11.6184
CM032830.1	162353678	162354128	364	+	1	450	0	93.24	8.34	XLOC_000928	4.5467	3.52282e-14	7.52824e-13	13.4531
CM032830.1	162362799	162365099	365	+	1	2300	0	236.97	76.7	XLOC_000929	2.96108	8.56382e-14	1.71883e-12	13.0673
CM032830.1	162367299	162367549	366	+	1	250	0	44.81	14.14	XLOC_000929	3.22511	4.07714e-12	7.72169e-11	11.3896
CM032830.1	162388621	162388921	367	+	1	300	0	18.44	1.55	XLOC_000930	4.87396	4.47905e-15	1.03625e-13	14.3488
CM032830.1	162405280	162405530	368	+	1	250	0	26.96	2.88	XLOC_000931	4.59234	4.44592e-13	8.8929e-12	12.352
CM032830.1	162448600	162448825	369	+	1	225	0	111.74	50.07	XLOC_000935	2.77145	7.30035e-17	1.957e-15	16.1367
CM032830.1	162516000	162516225	370	+	1	225	0	16.41	1.18	XLOC_000937	5.23372	2.70103e-17	7.45645e-16	16.5685
CM032830.1	162556520	162556957	371	+	1	437	0	131.53	17.02	XLOC_000938	4.38775	4.38096e-12	7.87808e-11	11.3584
CM032830.1	162845104	162845221	372	+	1	117	0	7.67	2.04	XLOC_000949	3.26642	2.26109e-12	4.39417e-11	11.6457
CM032830.1	162880979	162881154	373	+	1	175	0	16.07	4.31	XLOC_000951	3.30966	1.1632e-16	3.10056e-15	15.9343
CM032830.1	162890660	162890835	374	+	1	175	0	8.27	1.38	XLOC_000952	3.95934	2.07538e-14	4.6628e-13	13.6829
CM032830.1	162920808	162921108	375	+	1	300	0	53.88	10.38	XLOC_000953	3.99504	4.53613e-12	8.26121e-11	11.3433
CM032830.1	163056443	163056668	376	+	1	225	0	14	3.54	XLOC_000958	3.58721	3.73758e-12	7.11855e-11	11.4274
CM032830.1	163061718	163062137	377	+	1	419	0	86.04	33.77	XLOC_000958	3.00738	6.04619e-13	1.18951e-11	12.2185
CM032830.1	163101801	163102726	378	+	1	925	0	147.23	19.16	XLOC_000959	4.07678	1.52713e-12	2.81824e-11	11.8161
CM032830.1	163171260	163171760	379	+	1	500	0	86.6	5.33	XLOC_000960	5.26494	6.12699e-13	1.18539e-11	12.2128
CM032830.1	163206540	163206790	380	+	1	250	0	19.8	1.85	XLOC_000961	4.9308	1.78066e-17	4.95865e-16	16.7494
CM032830.1	163227337	163227712	381	+	1	375	0	37.12	4.32	XLOC_000963	4.36012	2.19549e-12	4.08146e-11	11.6585
CM032830.1	163240411	163240711	382	+	1	300	0	41.87	3.37	XLOC_000964	4.998	4.52595e-22	1.64408e-20	21.3443
CM032830.1	163241086	163241436	383	+	1	350	0	112.63	16.25	XLOC_000964	4.21709	7.97378e-13	1.54567e-11	12.0983
CM032830.1	163274761	163274906	384	+	1	145	0	22.58	2.35	XLOC_000966	4.50411	1.99572e-21	7.09977e-20	20.6999
CM032830.1	163364369	163366244	385	+	1	1875	0	128.09	15.78	XLOC_000967	4.39355	1.19511e-13	2.34438e-12	12.9226
CM032830.1	163720311	163720636	386	+	1	325	0	18.33	2.45	XLOC_000974	4.33731	1.15994e-11	2.10913e-10	10.9356
CM032830.1	163842734	163843059	387	+	1	325	0	13.93	1.25	XLOC_000977	5.00932	8.13165e-12	1.47205e-10	11.0898
CM032830.1	164005953	164006228	388	+	1	275	0	48.38	10.12	XLOC_000979	3.75651	3.00053e-12	5.58755e-11	11.5228
CM032830.1	164011280	164011505	389	+	1	225	0	25.17	3.95	XLOC_000980	4.09226	6.52144e-21	2.24043e-19	20.1857
CM032830.1	164203565	164203864	390	+	1	299	0	70.35	8.61	XLOC_000984	4.41972	2.89144e-24	1.19447e-22	23.5389
CM032830.1	164371186	164371536	391	+	1	350	0	133.23	40.25	XLOC_000987	3.05451	1.65115e-17	4.61881e-16	16.7822
CM032830.1	164607208	164607408	392	+	1	200	0	5.57	0.58	XLOC_000992	4.72265	3.64044e-12	7.12495e-11	11.4388
CM032830.1	164690489	164690514	393	+	1	25	0	1.07	0.33	XLOC_000993	3.05403	6.95828e-11	1.25732e-09	10.1575
CM032830.1	164690564	164690889	394	+	1	325	0	39.96	2.96	XLOC_000993	5.04254	5.66162e-18	1.63517e-16	17.2471
CM032830.1	164735679	164735979	395	+	1	300	0	54.64	8.14	XLOC_000994	4.42939	1.86038e-23	7.35465e-22	22.7304
CM032830.1	164830272	164830522	396	+	1	250	0	12.66	0.94	XLOC_000995	5.10805	8.3209e-14	1.78052e-12	13.0798
CM032830.1	164932129	164932279	397	+	1	150	0	8.02	2.3	XLOC_000997	3.20648	3.94027e-12	7.6213e-11	11.4045
CM032830.1	165151332	165151757	398	+	1	425	0	391.06	37.39	XLOC_001003	4.17926	3.74606e-14	8.00056e-13	13.4264
CM032830.1	165313417	165313742	399	+	1	325	0	15.1	1.74	XLOC_001009	4.56175	3.0485e-12	5.73246e-11	11.5159
CM032830.1	165373138	165373438	400	+	1	300	0	28.29	3.88	XLOC_001011	4.24348	5.00102e-12	9.09692e-11	11.3009
CM032830.1	165445697	165445922	401	+	1	225	0	83.27	38.74	XLOC_001015	2.51969	2.20374e-12	4.17824e-11	11.6568
CM032830.1	165647125	165647275	402	+	1	150	0	10.24	3.2	XLOC_001020	3.09525	8.13643e-12	1.48833e-10	11.0896
CM032830.1	165735734	165736002	403	+	1	268	0	16.23	2.2	XLOC_001022	4.18669	1.23886e-11	2.2353e-10	10.907
CM032830.1	165924551	165924626	404	+	1	75	0	1.41	0.13	XLOC_001025	4.78572	5.14354e-11	9.2702e-10	10.2887
CM032830.1	166041962	166042287	405	+	1	325	0	28.42	2.05	XLOC_001028	5.33004	3.45934e-18	1.00174e-16	17.461
CM032830.1	166207476	166207651	406	+	1	175	0	7.57	1.18	XLOC_001031	4.07293	9.07947e-12	1.64582e-10	11.0419
CM032830.1	166386958	166387158	407	+	1	200	0	5.8	0.56	XLOC_001041	4.83688	9.66079e-13	1.91409e-11	12.015
CM032830.1	166641015	166641265	408	+	1	250	0	15.25	1.6	XLOC_001046	4.62292	2.84892e-12	5.42752e-11	11.5453
CM032830.1	166666673	166666873	409	+	1	200	0	10.25	1.1	XLOC_001047	4.65776	2.14762e-12	4.09483e-11	11.668
CM032830.1	166779902	166780302	410	+	1	400	0	76.6	8.5	XLOC_001050	4.44155	2.73197e-14	5.90594e-13	13.5635
CM032830.1	166788111	166788236	411	+	1	125	0	5.68	1.3	XLOC_001051	3.49404	1.67816e-11	3.11655e-10	10.7752
CM032830.1	166917702	166918277	412	+	1	575	0	82.63	14.3	XLOC_001055	3.66572	2.62024e-13	5.52701e-12	12.5817
CM032830.1	167021863	167022213	413	+	1	350	0	20.46	1.56	XLOC_001057	5.10083	4.16498e-12	7.70182e-11	11.3804
CM032830.1	167142248	167142473	414	+	1	225	0	11.41	1.26	XLOC_001060	4.67941	2.19217e-13	4.528e-12	12.6591
CM032830.1	167344197	167344347	415	+	1	150	0	4.07	0.43	XLOC_001065	4.66195	1.84008e-11	3.3538e-10	10.7352
CM032830.1	167410297	167410347	416	+	1	50	0	1.77	0.37	XLOC_001067	3.63544	3.80818e-11	7.00882e-10	10.4193
CM032830.1	167516324	167516724	417	+	1	400	0	24.34	3.18	XLOC_001068	4.44573	1.72471e-12	3.31784e-11	11.7633
CM032830.1	167534974	167535324	418	+	1	350	0	96.01	6.94	XLOC_001069	5.36874	2.45318e-15	5.77428e-14	14.6103
CM032830.1	167570738	167570913	419	+	1	175	0	11.98	4.19	XLOC_001073	2.89968	2.41722e-12	4.81428e-11	11.6167
CM032830.1	167737503	167737728	420	+	1	225	0	6.77	0.63	XLOC_001077	4.99078	6.76165e-12	1.23603e-10	11.1699
CM032830.1	167768636	167768911	421	+	1	275	0	68.24	11.7	XLOC_001080	3.86758	4.55007e-21	1.57421e-19	20.342
CM032830.1	167786064	167786314	422	+	1	250	0	38.18	7.42	XLOC_001082	3.74519	9.80736e-15	2.22252e-13	14.0084
CM032830.1	167809707	167811170	423	+	1	1463	0	137.76	23.57	XLOC_001084	3.75024	3.76066e-14	8.13373e-13	13.4247
CM032830.1	167944665	167944890	424	+	1	225	0	16.31	1.55	XLOC_001086	4.78289	8.84651e-16	2.18473e-14	15.0532
CM032830.1	167946615	167946840	425	+	1	225	0	5.29	0.28	XLOC_001086	5.65809	4.38182e-12	8.22872e-11	11.3583
CM032830.1	167989038	167991438	426	+	1	2400	0	388.02	49.2	XLOC_001087	4.88561	8.47056e-13	1.5365e-11	12.0721
CM032830.1	167992913	167993413	427	+	1	500	0	64.06	11.99	XLOC_001087	3.82726	1.97437e-13	3.96767e-12	12.7046
CM032830.1	168050211	168050411	428	+	1	200	0	5.74	0.43	XLOC_001090	5.24901	1.0996e-12	2.18113e-11	11.9588
CM032830.1	168166333	168166458	429	+	1	125	0	3.56	0.61	XLOC_001091	3.99231	4.60565e-11	8.33565e-10	10.3367
CM032830.1	168178161	168178411	430	+	1	250	0	13.02	1.74	XLOC_001092	4.38019	3.29131e-13	6.72695e-12	12.4826
CM032830.1	168493184	168493334	431	+	1	150	0	43.37	27.85	XLOC_001095	2.03173	2.84906e-14	6.33548e-13	13.5453
CM032830.1	168612161	168612536	432	+	1	375	0	27.99	3.76	XLOC_001100	4.25519	2.56899e-12	4.74577e-11	11.5902
CM032830.1	168743863	168743888	433	+	1	25	0	3.37	2.34	XLOC_001102	1.89173	2.14231e-11	4.04985e-10	10.6691
CM032830.1	168743913	168744163	434	+	1	250	0	60.67	15.04	XLOC_001102	3.37097	4.53753e-12	8.3232e-11	11.3432
CM032830.1	168747263	168749413	435	+	1	2150	0	167.34	41.18	XLOC_001102	3.41398	1.9226e-14	4.01396e-13	13.7161
CM032830.1	168751388	168751438	436	+	1	50	0	4.09	2.23	XLOC_001102	2.24235	6.4316e-11	1.1648e-09	10.1917
CM032830.1	168751463	168752213	437	+	1	750	0	63.82	35.56	XLOC_001102	2.2114	4.39076e-11	8.06503e-10	10.3575
CM032830.1	168752238	168752413	438	+	1	175	0	25.12	11.2	XLOC_001102	2.49989	6.96334e-12	1.28656e-10	11.1572
CM032830.1	168928428	168928678	439	+	1	250	0	31.62	4.11	XLOC_001105	4.36977	1.11531e-12	2.16217e-11	11.9526
CM032830.1	169005186	169005561	440	+	1	375	0	35.53	2.8	XLOC_001109	5.23224	6.83161e-13	1.3343e-11	12.1655
CM032830.1	169081337	169081937	441	+	1	600	0	69.79	12.23	XLOC_001111	3.84483	5.92397e-15	1.32394e-13	14.2274
CM032830.1	169114023	169114298	442	+	1	275	0	56.27	10.03	XLOC_001112	3.86038	1.10377e-14	2.48299e-13	13.9571
CM032830.1	169132418	169132718	443	+	1	300	0	27.13	3.83	XLOC_001114	4.14869	1.57876e-12	2.9985e-11	11.8017
CM032830.1	169199648	169199873	444	+	1	225	0	10.28	0.76	XLOC_001117	5.17162	5.79346e-12	1.07662e-10	11.2371
CM032830.1	169560322	169560447	445	+	1	125	0	4.13	0.77	XLOC_001121	3.80218	1.21238e-11	2.27294e-10	10.9164
CM032830.1	169567676	169568151	446	+	1	475	0	50.47	10.74	XLOC_001122	3.61405	1.00009e-12	1.91472e-11	12
CM032830.1	169621081	169621281	447	+	1	200	0	17.94	1.97	XLOC_001124	4.58712	1.12491e-17	3.19486e-16	16.9489
CM032830.1	169809428	169809553	448	+	1	125	0	3.86	0.74	XLOC_001127	3.7982	2.71717e-11	5.00925e-10	10.5659
CM032830.1	169883598	169883723	449	+	1	125	0	2.75	0.11	XLOC_001129	6.02957	2.56145e-14	5.91271e-13	13.5915
CM032830.1	169914991	169915391	450	+	1	400	0	79.38	9.29	XLOC_001130	4.4232	3.46009e-13	6.91202e-12	12.4609
CM032830.1	169980870	169981145	451	+	1	275	0	26.17	2.86	XLOC_001131	4.45647	7.86852e-12	1.42586e-10	11.1041
CM032830.1	169989135	169989485	452	+	1	350	0	85.3	39.08	XLOC_001132	2.97239	9.79767e-16	2.39341e-14	15.0089
CM032830.1	169994460	169994635	453	+	1	175	0	9.35	2.53	XLOC_001133	3.26677	6.17478e-12	1.13947e-10	11.2094
CM032830.1	170001427	170002521	454	+	1	1094	0	385.8	79.29	XLOC_001134	3.65576	1.03992e-12	1.92407e-11	11.983
CM032830.1	170026045	170026795	455	+	1	750	0	195.75	67.64	XLOC_001135	3.13915	5.04838e-14	1.05419e-12	13.2968
CM032830.1	170139283	170139608	456	+	1	325	0	27.81	3.1	XLOC_001138	4.72793	2.46458e-15	5.82527e-14	14.6083
CM032830.1	170430959	170431450	457	+	1	491	0	35.77	3.97	XLOC_001140	4.48768	8.93686e-14	1.89876e-12	13.0488
CM032830.1	170534744	170534969	458	+	1	225	0	15.26	1.09	XLOC_001141	5.25231	2.7169e-13	5.55319e-12	12.5659
CM032830.1	170653176	170653226	459	+	1	50	0	1.27	0.22	XLOC_001145	3.89837	5.70362e-11	1.03737e-09	10.2438
CM032830.1	170663271	170663696	460	+	1	425	0	29.63	7.14	XLOC_001146	3.38604	4.89175e-13	9.60244e-12	12.3105
CM032830.1	170735967	170736464	461	+	1	497	0	79.32	6.89	XLOC_001151	4.73437	9.32655e-13	1.80831e-11	12.0303
CM032830.1	170821347	170821497	462	+	1	150	0	6.46	1.05	XLOC_001152	4.02777	4.63283e-14	1.03818e-12	13.3342
CM032830.1	170888742	170889042	463	+	1	300	0	27.4	4.04	XLOC_001154	4.27495	1.61479e-16	4.27879e-15	15.7919
CM032830.1	170896792	170897217	464	+	1	425	0	27.94	2.76	XLOC_001154	4.71605	3.14784e-12	5.74355e-11	11.502
CM032830.1	171054578	171054928	465	+	1	350	0	28.45	3.21	XLOC_001155	4.61919	9.33307e-13	1.8137e-11	12.03
CM032830.1	171170738	171171138	466	+	1	400	0	45.49	5.34	XLOC_001158	4.40417	1.99637e-14	4.37199e-13	13.6998
CM032830.1	171249588	171249613	467	+	1	25	0	0.69	0.1	XLOC_001162	4.13885	4.69498e-12	9.37756e-11	11.3284
CM032830.1	171249663	171249813	468	+	1	150	0	4.08	0.55	XLOC_001162	4.29757	1.55525e-11	2.88881e-10	10.8082
CM032830.1	171319636	171319936	469	+	1	300	0	26.14	2.37	XLOC_001164	4.68407	3.00597e-12	5.71934e-11	11.522
CM032830.1	171446569	171446890	470	+	1	321	0	38.51	6.5	XLOC_001166	3.96302	1.60444e-12	3.05597e-11	11.7947
CM032830.1	171522827	171522952	471	+	1	125	0	3.42	0.54	XLOC_001169	4.04548	1.95036e-11	3.54525e-10	10.7099
CM032830.1	171723976	171724151	472	+	1	175	0	6.99	1.05	XLOC_001171	4.13791	4.52727e-12	8.45499e-11	11.3442
CM032830.1	68402	68802	473	-	1	400	0	52.95	3.33	XLOC_001172	5.57488	1.22806e-13	2.53017e-12	12.9108
CM032830.1	129004	130829	474	-	1	1825	0	408.51	87.79	XLOC_001175	3.20837	5.06137e-17	1.36204e-15	16.2957
CM032830.1	146139	146439	475	-	1	300	0	50.04	3.61	XLOC_001176	4.86879	4.15778e-12	7.63309e-11	11.3811
CM032830.1	184621	184846	476	-	1	225	0	63.14	11.7	XLOC_001177	3.68224	4.80822e-18	1.39289e-16	17.318
CM032830.1	246499	246524	477	-	1	25	0	1.58	0.74	XLOC_001178	2.46779	8.40176e-11	1.50702e-09	10.0756
CM032830.1	245624	246424	478	-	1	800	0	109.18	18.97	XLOC_001178	3.90216	1.54943e-12	2.89894e-11	11.8098
CM032830.1	267131	267181	479	-	1	50	0	2.03	0.47	XLOC_001180	3.49474	1.99717e-11	3.78468e-10	10.6996
CM032830.1	286668	286993	480	-	1	325	0	15.92	1.68	XLOC_001181	4.75618	6.58268e-14	1.39839e-12	13.1816
CM032830.1	316534	316809	481	-	1	275	0	41.37	4.03	XLOC_001182	4.69598	2.25525e-12	4.35301e-11	11.6468
CM032830.1	379846	380121	482	-	1	275	0	67.05	12.79	XLOC_001185	3.83236	6.34319e-12	1.1555e-10	11.1977
CM032830.1	389590	389890	483	-	1	300	0	12.84	1.93	XLOC_001186	4.11687	1.48594e-12	2.95621e-11	11.828
CM032830.1	423565	424065	484	-	1	500	0	59.11	6.39	XLOC_001188	4.52522	2.7313e-12	5.04847e-11	11.5636
CM032830.1	473321	473596	485	-	1	275	0	17.19	1.46	XLOC_001190	5.1938	1.47928e-13	3.06406e-12	12.8299
CM032830.1	504867	505342	486	-	1	475	0	14.58	1.36	XLOC_001191	4.84526	2.50247e-12	4.73682e-11	11.6016
CM032830.1	578297	578472	487	-	1	175	0	6.05	0.71	XLOC_001195	4.48893	4.63246e-12	8.61905e-11	11.3342
CM032830.1	596592	596842	488	-	1	250	0	14.39	2.03	XLOC_001196	4.35307	1.26729e-11	2.29632e-10	10.8971
CM032830.1	719252	720027	489	-	1	775	0	32.87	5.89	XLOC_001204	3.90782	9.47007e-13	1.87285e-11	12.0236
CM032830.1	753969	754244	490	-	1	275	0	27.66	4.71	XLOC_001205	4.3153	1.05134e-15	2.56944e-14	14.9783
CM032830.1	836168	836468	491	-	1	300	0	24.99	1.99	XLOC_001206	5.14757	8.42679e-14	1.81221e-12	13.0743
CM032830.1	924411	924686	492	-	1	275	0	20.04	1.7	XLOC_001213	4.99637	3.98368e-13	7.97807e-12	12.3997
CM032830.1	939565	939865	493	-	1	300	0	14.26	0.76	XLOC_001214	5.75137	4.58422e-12	8.34596e-11	11.3387
CM032830.1	961598	962573	494	-	1	975	0	82.51	18.77	XLOC_001215	3.40572	8.30923e-14	1.85243e-12	13.0804
CM032830.1	1039399	1039724	495	-	1	325	0	37.44	3.22	XLOC_001217	4.94471	3.11697e-15	7.29189e-14	14.5063
CM032830.1	1063961	1064161	496	-	1	200	0	11.83	1.41	XLOC_001218	4.45902	3.80482e-15	9.01002e-14	14.4197
CM032830.1	1063761	1063786	497	-	1	25	0	0.46	0.04	XLOC_001218	4.77652	7.53883e-11	1.35806e-09	10.1227
CM032830.1	1124752	1124927	498	-	1	175	0	7.19	0.97	XLOC_001219	4.30654	9.71143e-13	1.91764e-11	12.0127
CM032830.1	1203635	1203985	499	-	1	350	0	32.25	4.47	XLOC_001222	4.33267	9.70721e-14	2.06395e-12	13.0129
CM032830.1	1212879	1213079	500	-	1	200	0	24.49	7.86	XLOC_001223	3.0239	1.33192e-12	2.60342e-11	11.8755
CM032830.1	1275409	1275584	501	-	1	175	0	6.54	0.68	XLOC_001227	4.66772	1.49649e-12	2.91663e-11	11.8249
CM032830.1	1395024	1395199	502	-	1	175	0	7.57	0.87	XLOC_001233	4.52804	2.22176e-17	6.33255e-16	16.6533
CM032830.1	1515942	1516267	503	-	1	325	0	32.61	4.96	XLOC_001234	4.2195	4.49342e-15	1.03571e-13	14.3474
CM032830.1	1570963	1571163	504	-	1	200	0	11	1.15	XLOC_001235	4.67432	5.84005e-14	1.25981e-12	13.2336
CM032830.1	1616625	1616925	505	-	1	300	0	15.06	1.76	XLOC_001236	4.41775	1.01631e-11	1.84883e-10	10.993
CM032830.1	1713332	1713632	506	-	1	300	0	15.95	1.51	XLOC_001238	4.70924	2.0995e-12	3.98498e-11	11.6779
CM032830.1	1890444	1890844	507	-	1	400	0	22.5	3.99	XLOC_001239	3.91941	3.8323e-12	7.14342e-11	11.4165
CM032830.1	1929442	1929742	508	-	1	300	0	17.37	1.23	XLOC_001241	5.21147	2.8182e-14	6.15447e-13	13.55
CM032830.1	2098914	2099264	509	-	1	350	0	58.76	3.09	XLOC_001244	5.57037	3.07415e-12	5.76193e-11	11.5123
CM032830.1	2152974	2153149	510	-	1	175	0	5.51	0.64	XLOC_001247	4.48875	4.69583e-12	8.77529e-11	11.3283
CM032830.1	2161493	2161693	511	-	1	200	0	7.52	0.65	XLOC_001248	4.98348	3.28502e-12	6.19371e-11	11.4835
CM032830.1	2176519	2176944	512	-	1	425	0	57.76	4.47	XLOC_001249	4.91161	7.79875e-13	1.50095e-11	12.108
CM032830.1	2209618	2209793	513	-	1	175	0	11.85	0.92	XLOC_001250	5.02999	2.73886e-15	6.58024e-14	14.5624
CM032830.1	2239924	2240074	514	-	1	150	0	3.3	0.33	XLOC_001253	4.68409	1.01463e-11	1.87846e-10	10.9937
CM032830.1	2392145	2392245	515	-	1	100	0	2.9	0.3	XLOC_001256	4.68267	3.92122e-12	7.67892e-11	11.4066
CM032830.1	2589376	2589551	516	-	1	175	0	9.6	1.68	XLOC_001259	3.88423	3.24818e-15	7.76924e-14	14.4884
CM032830.1	2596291	2596491	517	-	1	200	0	14.94	1.56	XLOC_001260	4.68311	3.97986e-15	9.42146e-14	14.4001
CM032830.1	2930895	2931070	518	-	1	175	0	37.88	14.03	XLOC_001262	2.784	2.42813e-12	4.62984e-11	11.6147
CM032830.1	3003704	3003754	519	-	1	50	0	4.71	2.71	XLOC_001264	2.16314	3.54034e-11	6.55967e-10	10.451
CM032830.1	3003054	3003604	520	-	1	550	0	256.11	25.72	XLOC_001264	4.70469	3.19329e-12	5.76715e-11	11.4958
CM032830.1	3025194	3025369	521	-	1	175	0	26.76	11.68	XLOC_001267	2.58536	3.59198e-15	8.64079e-14	14.4447
CM032830.1	3095091	3095291	522	-	1	200	0	13.23	1.63	XLOC_001268	4.4182	9.11639e-19	2.77341e-17	18.0402
CM032830.1	3205376	3205601	523	-	1	225	0	36.57	6.97	XLOC_001272	3.87893	1.76771e-12	3.38836e-11	11.7526
CM032830.1	3222518	3222668	524	-	1	150	0	4.88	0.67	XLOC_001273	4.25322	9.49899e-14	2.09262e-12	13.0223
CM032830.1	3230685	3231135	525	-	1	450	0	95.26	8.45	XLOC_001274	4.62161	5.93491e-18	1.71237e-16	17.2266
CM032830.1	3290290	3290390	526	-	1	100	0	6.55	2.31	XLOC_001275	2.86886	2.15053e-12	4.3904e-11	11.6675
CM032830.1	3366659	3366959	527	-	1	300	0	28.61	3.63	XLOC_001279	4.43095	1.23804e-12	2.40615e-11	11.9073
CM032830.1	3579206	3579456	528	-	1	250	0	13.6	2.34	XLOC_001280	3.99835	7.79444e-14	1.70734e-12	13.1082
CM032830.1	3776828	3777103	529	-	1	275	0	29.65	4.36	XLOC_001286	4.14767	1.08092e-13	2.27669e-12	12.9662
CM032830.1	3807199	3807449	530	-	1	250	0	17.17	2.82	XLOC_001287	3.98307	5.82453e-13	1.15518e-11	12.2347
CM032830.1	3845511	3845761	531	-	1	250	0	15.04	1.14	XLOC_001288	5.05746	1.14089e-12	2.21055e-11	11.9428
CM032830.1	3982605	3983005	532	-	1	400	0	26.67	4.59	XLOC_001290	3.9124	4.19399e-13	8.40199e-12	12.3774
CM032830.1	4071366	4071666	533	-	1	300	0	14.42	2.54	XLOC_001293	4.09684	8.23521e-13	1.62655e-11	12.0843
CM032830.1	4112031	4112331	534	-	1	300	0	29.41	1.57	XLOC_001294	5.53425	5.12926e-12	9.30722e-11	11.2899
CM032830.1	4415425	4415500	535	-	1	75	0	15.69	9.09	XLOC_001296	2.14858	6.25013e-13	1.2892e-11	12.2041
CM032830.1	4435855	4436130	536	-	1	275	0	39.56	2.51	XLOC_001297	5.31769	1.31784e-18	3.93878e-17	17.8801
CM032830.1	4469063	4469363	537	-	1	300	0	11.28	1.06	XLOC_001298	4.80009	8.49278e-13	1.6929e-11	12.0709
CM032830.1	4735252	4735427	538	-	1	175	0	6.13	0.55	XLOC_001301	4.91745	2.77911e-13	5.76465e-12	12.5561
CM032830.1	4744994	4745269	539	-	1	275	0	20.6	1.36	XLOC_001302	5.32811	3.75054e-13	7.52227e-12	12.4259
CM032830.1	4799003	4799203	540	-	1	200	0	7.95	0.62	XLOC_001304	5.06953	4.53147e-12	8.39088e-11	11.3438
CM032830.1	5063206	5063456	541	-	1	250	0	23.82	4.61	XLOC_001305	3.89836	1.1014e-16	2.92285e-15	15.9581
CM032830.1	5121329	5121504	542	-	1	175	0	4.83	0.44	XLOC_001307	4.85034	2.83249e-12	5.3991e-11	11.5478
CM032830.1	5507469	5507819	543	-	1	350	0	26.93	2.12	XLOC_001309	5.11237	5.47237e-13	1.07702e-11	12.2618
CM032830.1	5606009	5606159	544	-	1	150	0	7.88	2.12	XLOC_001313	3.29461	2.16471e-13	4.69016e-12	12.6646
CM032830.1	6040804	6041079	545	-	1	275	0	35.78	3.02	XLOC_001315	4.8997	3.80256e-13	7.62258e-12	12.4199
CM032830.1	7232155	7232455	546	-	1	300	0	9.7	1.08	XLOC_001328	4.53126	4.02786e-12	7.47102e-11	11.3949
CM032830.1	7349670	7349995	547	-	1	325	0	31.16	2.97	XLOC_001329	4.74594	4.87506e-12	8.83646e-11	11.312
CM032830.1	7410385	7410760	548	-	1	375	0	45.78	5.54	XLOC_001331	4.49585	1.21812e-15	2.93409e-14	14.9143
CM032830.1	8234500	8234625	549	-	1	125	0	3.3	0.38	XLOC_001336	4.49114	2.22912e-11	4.0114e-10	10.6519
CM032830.1	8241614	8241864	550	-	1	250	0	11.87	1.06	XLOC_001337	4.88725	8.99857e-12	1.65236e-10	11.0458
CM032830.1	8321969	8322069	551	-	1	100	0	2.08	0.16	XLOC_001339	5.04989	2.50712e-11	4.62344e-10	10.6008
CM032830.1	8345312	8345862	552	-	1	550	0	68.68	6.55	XLOC_001340	4.93854	1.59912e-19	4.96979e-18	18.7961
CM032830.1	8754985	8755210	553	-	1	225	0	8.06	0.78	XLOC_001345	4.88288	1.02017e-11	1.85418e-10	10.9913
CM032830.1	8844488	8844813	554	-	1	325	0	19.19	3.95	XLOC_001347	3.64858	6.60508e-12	1.18684e-10	11.1801
CM032830.1	8854572	8854822	555	-	1	250	0	10.61	0.82	XLOC_001348	5.12286	8.96753e-13	1.79726e-11	12.0473
CM032830.1	9213649	9213899	556	-	1	250	0	10.83	0.88	XLOC_001350	5.02908	6.16084e-12	1.11942e-10	11.2104
CM032830.1	9247504	9247729	557	-	1	225	0	60.79	8.82	XLOC_001352	4.02682	8.3519e-21	2.85219e-19	20.0782
CM032830.1	9256543	9257168	558	-	1	625	0	62.34	6.54	XLOC_001353	4.62283	2.53446e-12	4.71141e-11	11.5961
CM032830.1	9500377	9500552	559	-	1	175	0	4.97	0.28	XLOC_001358	5.52875	1.16808e-12	2.29359e-11	11.9325
CM032830.1	9514301	9514551	560	-	1	250	0	101.53	11.08	XLOC_001360	4.46973	6.38512e-17	1.71292e-15	16.1948
CM032830.1	11328643	11328668	561	-	1	25	0	0.69	0.11	XLOC_001374	4.02087	1.87399e-11	3.56012e-10	10.7272
CM032830.1	11341252	11341427	562	-	1	175	0	9.06	1.72	XLOC_001375	3.81147	1.79316e-14	4.03003e-13	13.7464
CM032830.1	11341052	11341227	563	-	1	175	0	7.49	0.37	XLOC_001375	5.70556	1.05246e-20	3.61744e-19	19.9778
CM032830.1	11540839	11541164	564	-	1	325	0	34.49	2.94	XLOC_001377	4.84609	2.28807e-12	4.41132e-11	11.6405
CM032830.1	11796601	11798126	565	-	1	1525	0	138.57	12.54	XLOC_001379	4.84071	9.98706e-19	2.90824e-17	18.0006
CM032830.1	12025249	12025599	566	-	1	350	0	26.33	4.18	XLOC_001380	4.42454	1.57515e-12	2.99268e-11	11.8027
CM032830.1	12188208	12188483	567	-	1	275	0	27.12	2.32	XLOC_001381	4.80277	1.40044e-13	2.91692e-12	12.8537
CM032830.1	12418211	12418361	568	-	1	150	0	6.63	1.38	XLOC_001383	3.66276	1.50878e-12	3.03139e-11	11.8214
CM032830.1	12949550	12949725	569	-	1	175	0	4.86	0.46	XLOC_001390	4.79531	3.1126e-13	6.54809e-12	12.5069
CM032830.1	13278786	13278886	570	-	1	100	0	2.09	0.15	XLOC_001391	5.12823	8.17257e-12	1.55047e-10	11.0876
CM032830.1	14379290	14379665	571	-	1	375	0	13.87	0.87	XLOC_001397	5.39894	6.58978e-12	1.19734e-10	11.1811
CM032830.1	15043555	15043780	572	-	1	225	0	25.34	1.8	XLOC_001401	5.11891	3.23353e-15	7.66295e-14	14.4903
CM032830.1	15660428	15660603	573	-	1	175	0	4.82	0.53	XLOC_001404	4.80901	2.61993e-11	4.68705e-10	10.5817
CM032830.1	16225133	16225408	574	-	1	275	0	50.58	6.68	XLOC_001410	4.21579	5.40212e-19	1.65301e-17	18.2674
CM032830.1	16300147	16300322	575	-	1	175	0	23.73	5.86	XLOC_001414	3.40368	3.21051e-16	8.25913e-15	15.4934
CM032830.1	16304678	16304878	576	-	1	200	0	12.57	3.64	XLOC_001415	3.2257	9.91774e-13	1.9777e-11	12.0036
CM032830.1	16785326	16785451	577	-	1	125	0	3.38	0.37	XLOC_001419	4.56864	2.08282e-13	4.58657e-12	12.6813
CM032830.1	17408986	17409211	578	-	1	225	0	9.07	0.56	XLOC_001423	5.5502	4.34328e-13	8.73781e-12	12.3622
CM032830.1	17597466	17597716	579	-	1	250	0	7.8	0.31	XLOC_001424	6.32962	6.68298e-15	1.58827e-13	14.175
CM032830.1	17627162	17627312	580	-	1	150	0	3.74	0.37	XLOC_001425	4.73425	1.21586e-11	2.23268e-10	10.9151
CM032830.1	18071612	18071637	581	-	1	25	0	1.35	0.46	XLOC_001427	2.9248	4.28765e-11	7.88418e-10	10.3678
CM032830.1	18070687	18071262	582	-	1	575	0	65.72	7.19	XLOC_001427	4.4605	1.85505e-14	4.01401e-13	13.7316
CM032830.1	18099149	18099374	583	-	1	225	0	12.97	1.41	XLOC_001428	4.59512	3.57056e-14	7.85631e-13	13.4473
CM032830.1	18098449	18098724	584	-	1	275	0	15.65	1.93	XLOC_001428	4.38177	2.41694e-13	5.00081e-12	12.6167
CM032830.1	18121117	18121467	585	-	1	350	0	16.59	1.98	XLOC_001429	4.51087	4.54102e-12	8.27856e-11	11.3428
CM032830.1	18319929	18320204	586	-	1	275	0	11.68	1.43	XLOC_001430	4.55829	4.62558e-12	8.84937e-11	11.3348
CM032830.1	18319579	18319729	587	-	1	150	0	4.11	0.52	XLOC_001430	4.34382	6.33826e-13	1.34971e-11	12.198
CM032830.1	18944526	18944701	588	-	1	175	0	7.54	1.12	XLOC_001436	4.13366	4.70706e-13	9.52907e-12	12.3272
CM032830.1	20702532	20702582	589	-	1	50	0	1.13	0.11	XLOC_001443	4.68929	2.29798e-11	4.32189e-10	10.6387
CM032830.1	20697032	20697182	590	-	1	150	0	4.69	0.53	XLOC_001443	4.53884	2.19785e-12	4.29755e-11	11.658
CM032830.1	20830627	20830852	591	-	1	225	0	11.05	1.31	XLOC_001444	4.47935	7.71886e-12	1.39597e-10	11.1124
CM032830.1	20876293	20876543	592	-	1	250	0	17.62	2.39	XLOC_001445	4.33797	1.02668e-15	2.51703e-14	14.9886
CM032830.1	21105862	21106062	593	-	1	200	0	8.67	0.93	XLOC_001447	4.66744	4.06753e-12	7.56524e-11	11.3907
CM032830.1	25784492	25784517	594	-	1	25	0	1.08	0.25	XLOC_001450	3.45531	5.19665e-13	1.11735e-11	12.2843
CM032830.1	25967560	25967785	595	-	1	225	0	16.38	2.75	XLOC_001451	3.98182	2.5624e-12	4.92575e-11	11.5914
CM032830.1	26100824	26101024	596	-	1	200	0	9.24	0.94	XLOC_001452	4.93683	1.16888e-15	2.91318e-14	14.9322
CM032830.1	26893136	26893336	597	-	1	200	0	7.24	0.79	XLOC_001453	4.68203	1.2355e-11	2.20601e-10	10.9082
CM032830.1	28766624	28766999	598	-	1	375	0	31.7	2.11	XLOC_001455	5.37077	4.23236e-17	1.13564e-15	16.3734
CM032830.1	29014368	29014518	599	-	1	150	0	3.57	0.24	XLOC_001456	5.42228	1.82818e-11	3.32605e-10	10.738
CM032830.1	30306570	30306770	600	-	1	200	0	11.96	0.75	XLOC_001459	5.30207	1.47098e-12	2.84532e-11	11.8324
CM032830.1	30316157	30316357	601	-	1	200	0	13.75	1.29	XLOC_001460	4.86589	5.06447e-15	1.18467e-13	14.2955
CM032830.1	30359161	30359411	602	-	1	250	0	11.39	1.63	XLOC_001461	4.15338	2.81878e-13	5.78386e-12	12.5499
CM032830.1	30406688	30406988	603	-	1	300	0	17.65	2.09	XLOC_001462	4.5754	1.63364e-12	3.14083e-11	11.7868
CM032830.1	30851423	30851598	604	-	1	175	0	6.57	1.23	XLOC_001465	3.84874	2.90521e-12	5.57441e-11	11.5368
CM032830.1	31446272	31446472	605	-	1	200	0	8.24	0.98	XLOC_001466	4.48639	2.37333e-12	4.50937e-11	11.6246
CM032830.1	32133222	32133322	606	-	1	100	0	4.54	0.9	XLOC_001468	3.68452	1.05325e-12	2.11302e-11	11.9775
CM032830.1	32294586	32294611	607	-	1	25	0	0.55	0.08	XLOC_001470	4.19765	9.22391e-11	1.64852e-09	10.0351
CM032830.1	33200534	33200684	608	-	1	150	0	8.19	2.14	XLOC_001471	3.34134	7.67551e-12	1.44417e-10	11.1149
CM032830.1	35187544	35187744	609	-	1	200	0	13.19	1.2	XLOC_001475	4.78884	3.9578e-12	7.36995e-11	11.4025
CM032830.1	35487408	35487633	610	-	1	225	0	45.5	6.39	XLOC_001477	4.15227	2.00187e-17	5.56681e-16	16.6986
CM032830.1	35902421	35902446	611	-	1	25	0	0.41	0.03	XLOC_001478	5.07054	5.36562e-11	9.77872e-10	10.2704
CM032830.1	36374029	36374254	612	-	1	225	0	13.26	1.36	XLOC_001480	4.7082	2.47373e-12	4.67503e-11	11.6066
CM032830.1	37121514	37121639	613	-	1	125	0	2.42	0.16	XLOC_001483	5.32237	8.18655e-12	1.56123e-10	11.0869
CM032830.1	37884063	37884238	614	-	1	175	0	11.14	3.12	XLOC_001487	3.25172	1.17434e-11	2.11921e-10	10.9302
CM032830.1	38251326	38253051	615	-	1	1725	0	158.91	40.74	XLOC_001489	3.20726	3.18852e-11	5.86861e-10	10.4964
CM032830.1	38547386	38547861	616	-	1	475	0	81.38	12.81	XLOC_001490	3.94245	3.22153e-13	6.38018e-12	12.4919
CM032830.1	38550746	38551071	617	-	1	325	0	17.85	0.99	XLOC_001491	5.66146	1.47281e-16	3.81329e-15	15.8319
CM032830.1	40079917	40080167	618	-	1	250	0	41.24	5.75	XLOC_001499	4.17676	5.44466e-13	1.08204e-11	12.264
CM032830.1	41880696	41883371	619	-	1	2675	0	107.54	18.61	XLOC_001501	3.90207	2.03054e-13	3.88555e-12	12.6924
CM032830.1	41879521	41880671	620	-	1	1150	0	109.67	12.21	XLOC_001501	4.27145	5.90582e-20	1.94104e-18	19.2287
CM032830.1	43748342	43748392	621	-	1	50	0	1.7	0.37	XLOC_001504	3.60088	1.9186e-11	3.60111e-10	10.717
CM032830.1	44616524	44616699	622	-	1	175	0	12.89	2.68	XLOC_001505	3.73372	2.92507e-16	7.54381e-15	15.5339
CM032830.1	45590297	45590497	623	-	1	200	0	10.94	0.97	XLOC_001507	5.05486	1.5054e-14	3.38633e-13	13.8223
CM032830.1	49853080	49853455	624	-	1	375	0	28.31	2.6	XLOC_001513	4.79653	2.55071e-14	5.55475e-13	13.5933
CM032830.1	51737616	51737816	625	-	1	200	0	9.74	1.07	XLOC_001515	4.6349	4.02238e-14	8.95544e-13	13.3955
CM032830.1	56658546	56658621	626	-	1	75	0	1.63	0.17	XLOC_001518	4.62678	4.3571e-12	8.71556e-11	11.3608
CM032830.1	58190980	58191780	627	-	1	800	0	85.19	8.68	XLOC_001519	4.13537	1.77812e-11	3.30548e-10	10.75
CM032830.1	58246304	58246529	628	-	1	225	0	14.4	1.32	XLOC_001520	4.86643	2.15393e-13	4.45385e-12	12.6668
CM032830.1	60628972	60629097	629	-	1	125	0	4.19	0.9	XLOC_001522	3.64733	4.48218e-11	8.14686e-10	10.3485
CM032830.1	61994018	61994218	630	-	1	200	0	10.89	2.88	XLOC_001523	3.32846	1.23089e-11	2.25268e-10	10.9098
CM032830.1	63178695	63178845	631	-	1	150	0	6.21	0.99	XLOC_001524	4.07402	2.42518e-13	5.04965e-12	12.6153
CM032830.1	63956029	63956079	632	-	1	50	0	1.64	0.38	XLOC_001525	3.4909	8.09266e-11	1.45361e-09	10.0919
CM032830.1	71309768	71310068	633	-	1	300	0	22.02	2.06	XLOC_001530	4.88763	5.62028e-15	1.28833e-13	14.2502
CM032830.1	78206629	78206779	634	-	1	150	0	5.35	0.58	XLOC_001532	4.57089	2.55582e-13	5.30185e-12	12.5925
CM032830.1	79269453	79277203	635	-	1	7750	0	273.17	39.3	XLOC_001535	4.12238	7.62553e-14	1.72613e-12	13.1177
CM032830.1	79798607	79799032	636	-	1	425	0	80.5	7.95	XLOC_001537	4.24496	2.02247e-12	3.81523e-11	11.6941
CM032830.1	79967590	79967715	637	-	1	125	0	5.48	1.09	XLOC_001539	3.7675	9.09918e-13	1.82089e-11	12.041
CM032830.1	81801380	81801555	638	-	1	175	0	10.61	1.35	XLOC_001540	4.41068	4.51038e-20	1.49198e-18	19.3458
CM032830.1	96386724	96387049	639	-	1	325	0	18.83	2.29	XLOC_001545	4.44289	1.06879e-12	2.0738e-11	11.9711
CM032830.1	98946301	98946326	640	-	1	25	0	0.48	0.02	XLOC_001546	5.70074	2.08462e-11	3.94507e-10	10.681
CM032830.1	100933571	100933771	641	-	1	200	0	14.59	1.69	XLOC_001549	4.58446	1.3193e-16	3.55641e-15	15.8797
CM032830.1	101040203	101040353	642	-	1	150	0	6.64	1.22	XLOC_001552	3.8586	1.03403e-11	1.96227e-10	10.9855
CM032830.1	101274090	101274465	643	-	1	375	0	70.4	9.35	XLOC_001554	4.37447	5.85065e-20	1.87932e-18	19.2328
CM032830.1	101669169	101669394	644	-	1	225	0	14.11	0.87	XLOC_001556	5.41274	4.76914e-12	8.76927e-11	11.3216
CM032830.1	102069531	102069631	645	-	1	100	0	2.03	0.16	XLOC_001558	5.03222	1.24812e-11	2.37671e-10	10.9037
CM032830.1	102432220	102432445	646	-	1	225	0	7.95	1.02	XLOC_001560	4.37056	1.15878e-11	2.10298e-10	10.936
CM032830.1	106505154	106505329	647	-	1	175	0	10.67	1.56	XLOC_001569	4.16985	2.17589e-21	7.83411e-20	20.6624
CM032830.1	106818136	106818311	648	-	1	175	0	11.27	2.44	XLOC_001571	3.58992	3.86094e-14	8.50241e-13	13.4133
CM032830.1	109695723	109695973	649	-	1	250	0	19.94	3.57	XLOC_001574	3.86145	2.73298e-12	5.11979e-11	11.5634
CM032830.1	114074970	114075170	650	-	1	200	0	12.76	1.75	XLOC_001575	4.39744	6.1859e-12	1.13081e-10	11.2086
CM032830.1	117542211	117542411	651	-	1	200	0	12.25	1.85	XLOC_001576	4.13918	1.07315e-13	2.26983e-12	12.9693
CM032830.1	117858073	117858598	652	-	1	525	0	19.21	1.17	XLOC_001577	5.29572	1.68342e-12	3.35865e-11	11.7738
CM032830.1	117858023	117858048	653	-	1	25	0	0.32	0.01	XLOC_001577	6.66291	5.58416e-11	1.01614e-09	10.253
CM032830.1	123091825	123092025	654	-	1	200	0	28.64	6.51	XLOC_001581	3.41923	4.17255e-12	7.75597e-11	11.3796
CM032830.1	123945779	123945979	655	-	1	200	0	76.59	26.55	XLOC_001583	3.05081	6.24281e-20	2.03556e-18	19.2046
CM032830.1	124321618	124321843	656	-	1	225	0	27.14	4.29	XLOC_001585	4.00852	5.17085e-18	1.49486e-16	17.2864
CM032830.1	124340997	124341147	657	-	1	150	0	14.2	1.74	XLOC_001586	4.40647	1.2613e-20	4.30706e-19	19.8992
CM032830.1	124412106	124412406	658	-	1	300	0	57.64	6.71	XLOC_001587	4.55781	3.90187e-17	1.07799e-15	16.4087
CM032830.1	124653630	124653805	659	-	1	175	0	4.97	0.4	XLOC_001590	5.1234	2.51329e-12	4.80105e-11	11.5998
CM032830.1	125590929	125591079	660	-	1	150	0	4.93	0.5	XLOC_001598	4.72848	1.36722e-13	2.92376e-12	12.8642
CM032830.1	125841759	125841909	661	-	1	150	0	53.71	21.15	XLOC_001599	2.64993	7.35252e-12	1.3502e-10	11.1336
CM032830.1	126165868	126166043	662	-	1	175	0	13.17	2.12	XLOC_001603	4.06109	6.29546e-21	2.18083e-19	20.201
CM032830.1	126758125	126758150	663	-	1	25	0	0.43	0.04	XLOC_001610	4.91444	9.44122e-11	1.68583e-09	10.025
CM032830.1	127237345	127237620	664	-	1	275	0	20.67	3.17	XLOC_001614	4.12214	9.06217e-12	1.61455e-10	11.0428
CM032830.1	127275031	127275356	665	-	1	325	0	68.98	7.94	XLOC_001615	4.22387	2.73759e-12	5.0735e-11	11.5626
CM032830.1	128369460	128369610	666	-	1	150	0	27.57	5.01	XLOC_001620	3.73596	5.03151e-13	1.02146e-11	12.2983
CM032830.1	131980473	131980898	667	-	1	425	0	83.91	10.65	XLOC_001628	4.32706	1.66601e-13	3.49565e-12	12.7783
CM032830.1	132528681	132528931	668	-	1	250	0	67.63	9.58	XLOC_001630	4.05615	1.24854e-12	2.41852e-11	11.9036
CM032830.1	133287163	133287288	669	-	1	125	0	6.55	1.73	XLOC_001636	3.28518	9.74975e-12	1.8232e-10	11.011
CM032830.1	133604065	133604115	670	-	1	50	0	2.26	0.72	XLOC_001637	3.01609	5.24354e-11	9.45113e-10	10.2804
CM032830.1	133603790	133604040	671	-	1	250	0	22.34	3.24	XLOC_001637	4.18962	6.60852e-16	1.64172e-14	15.1799
CM032830.1	133999466	133999491	672	-	1	25	0	1.43	0.55	XLOC_001639	2.74054	9.61284e-11	1.7155e-09	10.0171
CM032830.1	133999116	133999166	673	-	1	50	0	2.84	1.07	XLOC_001639	2.76667	9.76382e-11	1.74125e-09	10.0104
CM032830.1	133998816	133999066	674	-	1	250	0	52.27	7.89	XLOC_001639	3.93894	3.28469e-17	9.00155e-16	16.4835
CM032830.1	134068263	134068488	675	-	1	225	0	14.21	0.78	XLOC_001640	5.62646	2.62085e-16	6.73261e-15	15.5816
CM032830.1	134186579	134186779	676	-	1	200	0	16.32	3.39	XLOC_001642	3.67191	6.90386e-12	1.25682e-10	11.1609
CM032830.1	134730250	134730350	677	-	1	100	0	6.59	2.33	XLOC_001644	2.86483	1.15245e-12	2.31014e-11	11.9384
CM032830.1	134739627	134739877	678	-	1	250	0	16.18	4.92	XLOC_001645	3.22225	4.94782e-12	9.10828e-11	11.3056
CM032830.1	136078358	136078433	679	-	1	75	0	7.96	3.47	XLOC_001653	2.92217	1.24404e-12	2.50512e-11	11.9052
CM032830.1	136334649	136334949	680	-	1	300	0	10.62	1.17	XLOC_001655	4.60584	2.18962e-12	4.17066e-11	11.6596
CM032830.1	136657696	136658021	681	-	1	325	0	10.24	0.91	XLOC_001657	4.85212	5.06045e-12	9.28082e-11	11.2958
CM032830.1	137670635	137670835	682	-	1	200	0	12.75	2.02	XLOC_001669	4.10103	9.4502e-13	1.86032e-11	12.0246
CM032830.1	137737172	137737197	683	-	1	25	0	2.86	1.47	XLOC_001670	2.32783	2.19132e-14	5.24257e-13	13.6593
CM032830.1	137782748	137783273	684	-	1	525	0	276.27	73.16	XLOC_001671	3.29666	6.27281e-12	1.13968e-10	11.2025
CM032830.1	137892093	137892118	685	-	1	25	0	0.66	0.12	XLOC_001672	3.8832	6.99167e-11	1.26309e-09	10.1554
CM032830.1	137933012	137933387	686	-	1	375	0	40.23	4.19	XLOC_001673	4.48383	1.12606e-12	2.16005e-11	11.9484
CM032830.1	138080148	138080348	687	-	1	200	0	24.86	8.51	XLOC_001675	3.04803	3.10066e-12	5.84202e-11	11.5085
CM032830.1	138293168	138293243	688	-	1	75	0	5.91	1.62	XLOC_001676	3.19974	8.86556e-13	1.80706e-11	12.0523
CM032830.1	138455844	138456119	689	-	1	275	0	18.04	1.9	XLOC_001678	4.7624	3.06783e-12	5.69764e-11	11.5132
CM032830.1	138518128	138518928	690	-	1	800	0	60.1	8.58	XLOC_001679	4.19485	2.18785e-14	4.74412e-13	13.66
CM032830.1	138911135	138911310	691	-	1	175	0	5.86	0.86	XLOC_001681	4.21936	3.16364e-12	6.24799e-11	11.4998
CM032830.1	138929186	138929661	692	-	1	475	0	32.98	4.48	XLOC_001682	4.14242	4.20253e-12	8.09779e-11	11.3765
CM032830.1	139077473	139077498	693	-	1	25	0	0.97	0.22	XLOC_001684	3.5025	4.96962e-11	9.08328e-10	10.3037
CM032830.1	139087771	139088046	694	-	1	275	0	19.15	2.33	XLOC_001685	4.45689	6.10328e-13	1.2111e-11	12.2144
CM032830.1	139376642	139376867	695	-	1	225	0	11.84	2.4	XLOC_001689	3.64522	1.90159e-12	3.69671e-11	11.7209
CM032830.1	139376467	139376542	696	-	1	75	0	2.69	0.69	XLOC_001689	3.34914	3.39395e-11	6.29057e-10	10.4693
CM032830.1	139422119	139422269	697	-	1	150	0	11.47	1.6	XLOC_001691	4.2135	6.47675e-27	3.16063e-25	26.1886
CM032830.1	139704373	139704573	698	-	1	200	0	19.63	3.27	XLOC_001692	3.98318	9.47749e-19	2.87725e-17	18.0233
CM032830.1	139904579	139904854	699	-	1	275	0	18.02	2.01	XLOC_001695	4.50628	1.62704e-12	3.15758e-11	11.7886
CM032830.1	139974334	139974609	700	-	1	275	0	26.87	5.57	XLOC_001696	3.82206	2.61258e-12	4.92103e-11	11.5829
CM032830.1	140068603	140068803	701	-	1	200	0	19.08	3.3	XLOC_001698	3.94735	4.72046e-16	1.19553e-14	15.326
CM032830.1	140343942	140344242	702	-	1	300	0	18.33	1.5	XLOC_001702	5.19111	4.4509e-14	9.56148e-13	13.3516
CM032830.1	140355517	140355717	703	-	1	200	0	24.59	6.94	XLOC_001703	3.15614	2.21795e-13	4.58448e-12	12.654
CM032830.1	140595907	140595932	704	-	1	25	0	0.53	0.07	XLOC_001704	4.29487	9.24387e-11	1.65195e-09	10.0341
CM032830.1	140619310	140619785	705	-	1	475	0	30.93	2.36	XLOC_001705	5.20437	1.63283e-15	3.95352e-14	14.7871
CM032830.1	140965218	140965318	706	-	1	100	0	7.4	1.67	XLOC_001710	3.51561	2.2916e-14	5.19947e-13	13.6399
CM032830.1	141039396	141039696	707	-	1	300	0	16.26	1.68	XLOC_001712	4.94339	3.08785e-14	6.72556e-13	13.5103
CM032830.1	141056560	141057060	708	-	1	500	0	59.3	5.84	XLOC_001713	5.02862	3.09707e-12	5.68773e-11	11.509
CM032830.1	141073571	141073721	709	-	1	150	0	3.5	0.21	XLOC_001714	5.5031	2.60425e-12	5.15685e-11	11.5843
CM032830.1	141089558	141089808	710	-	1	250	0	18.13	1.8	XLOC_001715	4.72746	4.46737e-17	1.21119e-15	16.3499
CM032830.1	141245577	141245802	711	-	1	225	0	17.85	4.76	XLOC_001719	3.25032	2.7458e-12	5.25851e-11	11.5613
CM032830.1	141635686	141635711	712	-	1	25	0	1.6	0.72	XLOC_001722	2.51645	4.86835e-11	8.90411e-10	10.3126
CM032830.1	141635436	141635636	713	-	1	200	0	11.86	5.19	XLOC_001722	2.55959	7.92239e-11	1.42353e-09	10.1011
CM032830.1	141634336	141635036	714	-	1	700	0	123.95	15.73	XLOC_001722	3.86829	4.04025e-11	7.25041e-10	10.3936
CM032830.1	141644469	141644544	715	-	1	75	0	2.13	0.33	XLOC_001723	4.03921	4.10517e-12	8.06505e-11	11.3867
CM032830.1	141795959	141796084	716	-	1	125	0	2.97	0.39	XLOC_001724	4.37764	3.4388e-11	6.28311e-10	10.4636
CM032830.1	142029088	142029238	717	-	1	150	0	5.94	0.92	XLOC_001727	4.061	2.69055e-12	5.1406e-11	11.5702
CM032830.1	142037290	142037365	718	-	1	75	0	3.41	1.05	XLOC_001728	3.07445	3.55352e-11	6.43841e-10	10.4493
CM032830.1	142037065	142037265	719	-	1	200	0	8.71	0.89	XLOC_001728	4.6305	1.11243e-11	1.99171e-10	10.9537
CM032830.1	142085895	142085995	720	-	1	100	0	2.38	0.24	XLOC_001729	4.67263	3.03325e-12	5.97614e-11	11.5181
CM032830.1	142153379	142153779	721	-	1	400	0	48.19	15.32	XLOC_001730	3.32157	3.36037e-13	6.87692e-12	12.4736
CM032830.1	142503881	142504031	722	-	1	150	0	4.89	0.81	XLOC_001732	3.98511	2.79301e-12	5.52307e-11	11.5539
CM032830.1	142574687	142575037	723	-	1	350	0	13.35	1.02	XLOC_001734	5.08742	6.73804e-13	1.32223e-11	12.1715
CM032830.1	143480913	143481113	724	-	1	200	0	10.6	1.02	XLOC_001743	4.84117	2.16009e-12	4.11622e-11	11.6655
CM032830.1	143491332	143491657	725	-	1	325	0	12.83	0.62	XLOC_001744	5.85341	7.34123e-12	1.37175e-10	11.1342
CM032830.1	143574907	143575107	726	-	1	200	0	7.9	0.96	XLOC_001746	4.41917	1.02904e-11	1.88605e-10	10.9876
CM032830.1	143705780	143706405	727	-	1	625	0	138.67	18.78	XLOC_001749	3.93506	2.08079e-12	4.05848e-11	11.6818
CM032830.1	143878249	143878674	728	-	1	425	0	28.84	3.24	XLOC_001752	4.39134	1.67192e-11	3.03384e-10	10.7768
CM032830.1	143952872	143953097	729	-	1	225	0	15.25	1.72	XLOC_001753	4.61646	3.05165e-17	8.40111e-16	16.5155
CM032830.1	144082472	144087247	730	-	1	4775	0	270.33	95.9	XLOC_001754	2.85933	4.98335e-12	9.91811e-11	11.3025
CM032830.1	144124315	144124515	731	-	1	200	0	10.04	0.84	XLOC_001755	4.98656	2.01648e-13	4.17764e-12	12.6954
CM032830.1	144467372	144467647	732	-	1	275	0	11.51	1.14	XLOC_001758	4.80376	3.06118e-12	5.80501e-11	11.5141
CM032830.1	145491482	145491607	733	-	1	125	0	3.75	0.45	XLOC_001767	4.43622	5.9636e-13	1.23091e-11	12.2245
CM032830.1	145548968	145549118	734	-	1	150	0	3.08	0.26	XLOC_001768	4.96047	8.23482e-12	1.57872e-10	11.0843
CM032830.1	145762331	145762681	735	-	1	350	0	39.57	4.16	XLOC_001771	4.4698	5.25332e-12	9.4711e-11	11.2796
CM032830.1	145805301	145805426	736	-	1	125	0	3.58	0.56	XLOC_001772	4.07676	1.2196e-11	2.32354e-10	10.9138
CM032830.1	145998233	145998433	737	-	1	200	0	14.48	2.31	XLOC_001773	4.01942	5.47099e-14	1.18261e-12	13.2619
CM032830.1	146088897	146089122	738	-	1	225	0	13.24	1.2	XLOC_001776	4.84424	3.04471e-15	7.23323e-14	14.5165
CM032830.1	146129218	146129393	739	-	1	175	0	12.12	1.85	XLOC_001777	4.12256	1.57081e-12	3.04673e-11	11.8039
CM032830.1	146562621	146562746	740	-	1	125	0	5.24	1.26	XLOC_001783	3.48365	1.39982e-12	2.8721e-11	11.8539
CM032830.1	146562321	146562446	741	-	1	125	0	3.45	0.43	XLOC_001783	4.38323	7.63564e-12	1.45061e-10	11.1172
CM032830.1	146617801	146618001	742	-	1	200	0	19.19	1.35	XLOC_001784	5.14061	8.47539e-14	1.80614e-12	13.0718
CM032830.1	146663599	146663724	743	-	1	125	0	4.03	0.41	XLOC_001787	4.67162	8.57127e-13	1.71836e-11	12.067
CM032830.1	146696585	146696860	744	-	1	275	0	7.75	0.51	XLOC_001788	5.30501	9.75325e-16	2.46265e-14	15.0109
CM032830.1	146714538	146714763	745	-	1	225	0	11.31	2.04	XLOC_001789	3.82742	4.82193e-12	8.87227e-11	11.3168
CM032830.1	146734871	146735096	746	-	1	225	0	24.64	2.78	XLOC_001790	4.53956	9.57976e-13	1.87731e-11	12.0186
CM032830.1	146941178	146941203	747	-	1	25	0	0.62	0.07	XLOC_001794	4.56124	7.83889e-12	1.54111e-10	11.1057
CM032830.1	146941053	146941153	748	-	1	100	0	2.28	0.16	XLOC_001794	5.19911	8.13095e-12	1.56244e-10	11.0899
CM032830.1	148120045	148120220	749	-	1	175	0	14.4	2.8	XLOC_001798	3.79654	3.36204e-15	8.02237e-14	14.4734
CM032830.1	148202594	148202919	750	-	1	325	0	22.87	2.97	XLOC_001801	4.32471	6.64007e-15	1.51658e-13	14.1778
CM032830.1	148442770	148443145	751	-	1	375	0	12.94	0.85	XLOC_001805	5.31257	3.43285e-13	6.89336e-12	12.4643
CM032830.1	148654561	148654936	752	-	1	375	0	116.24	25.73	XLOC_001809	3.17498	6.16815e-12	1.16252e-10	11.2098
CM032830.1	148854757	148855132	753	-	1	375	0	55.97	6.48	XLOC_001810	4.56714	6.95338e-15	1.57135e-13	14.1578
CM032830.1	149312024	149312199	754	-	1	175	0	7.88	2.36	XLOC_001813	3.13725	2.00003e-11	3.69258e-10	10.699
CM032830.1	149317350	149317550	755	-	1	200	0	25.05	7.91	XLOC_001814	3.11067	7.40263e-16	1.87282e-14	15.1306
CM032830.1	149439132	149439532	756	-	1	400	0	53.32	7.34	XLOC_001816	4.22156	2.32478e-15	5.46701e-14	14.6336
CM032830.1	149556718	149556893	757	-	1	175	0	7.93	0.75	XLOC_001819	4.74133	1.22311e-11	2.19252e-10	10.9125
CM032830.1	149565313	149565438	758	-	1	125	0	8.78	1.52	XLOC_001820	3.86393	5.60797e-16	1.434e-14	15.2512
CM032830.1	149582460	149587760	759	-	1	5300	0	300.54	81.99	XLOC_001821	3.11237	3.40627e-11	6.30035e-10	10.4677
CM032830.1	149632687	149632962	760	-	1	275	0	16.15	2.49	XLOC_001822	4.21263	1.92017e-14	4.32575e-13	13.7167
CM032830.1	149675361	149675586	761	-	1	225	0	49.74	6.36	XLOC_001823	4.24547	3.9178e-15	9.21103e-14	14.407
CM032830.1	149766983	149767108	762	-	1	125	0	3.78	0.47	XLOC_001824	4.40037	3.56318e-11	6.46687e-10	10.4482
CM032830.1	149871070	149871295	763	-	1	225	0	25.15	1.88	XLOC_001829	5.15533	2.04479e-14	4.53636e-13	13.6894
CM032830.1	149919280	149919330	764	-	1	50	0	1.96	0.5	XLOC_001830	3.34904	2.52742e-11	4.74894e-10	10.5973
CM032830.1	149926077	149926552	765	-	1	475	0	75.89	6.36	XLOC_001831	4.86922	4.48689e-13	8.80586e-12	12.3481
CM032830.1	149999008	149999433	766	-	1	425	0	60.28	4.22	XLOC_001832	5.24763	6.80253e-18	1.91772e-16	17.1673
CM032830.1	150062015	150062240	767	-	1	225	0	6.75	0.67	XLOC_001833	4.79557	2.42887e-12	4.73815e-11	11.6146
CM032830.1	150115110	150115535	768	-	1	425	0	87.67	11.33	XLOC_001834	4.51524	9.62207e-14	2.04717e-12	13.0167
CM032830.1	150199912	150200037	769	-	1	125	0	3.8	0.58	XLOC_001836	4.10128	4.73201e-12	9.16493e-11	11.325
CM032830.1	150349665	150349815	770	-	1	150	0	10.87	2.12	XLOC_001838	3.73768	4.07002e-17	1.13374e-15	16.3904
CM032830.1	150395957	150396232	771	-	1	275	0	50.51	19.06	XLOC_001840	2.83726	5.2309e-12	9.54091e-11	11.2814
CM032830.1	150386532	150386807	772	-	1	275	0	30.73	3.5	XLOC_001840	4.66519	8.53513e-23	3.22094e-21	22.0688
CM032830.1	150843993	150844268	773	-	1	275	0	28.35	11.94	XLOC_001843	2.94334	1.51084e-12	2.97374e-11	11.8208
CM032830.1	150854592	150854767	774	-	1	175	0	40.65	13.39	XLOC_001845	3.0021	6.14923e-24	2.52104e-22	23.2112
CM032830.1	150858352	150858502	775	-	1	150	0	3.7	0.28	XLOC_001846	5.16734	5.48783e-14	1.24487e-12	13.2606
CM032830.1	150956207	150956432	776	-	1	225	0	20.53	3.26	XLOC_001848	4.03023	1.89629e-14	4.21469e-13	13.7221
CM032830.1	150977951	150978251	777	-	1	300	0	35.71	5.18	XLOC_001849	4.07905	3.24961e-14	7.15121e-13	13.4882
CM032830.1	151075416	151075816	778	-	1	400	0	76.55	6.54	XLOC_001852	4.89398	1.16487e-14	2.60318e-13	13.9337
CM032830.1	151142150	151142450	779	-	1	300	0	81.95	21.47	XLOC_001853	3.46799	5.71521e-14	1.23387e-12	13.243
CM032830.1	151388057	151388332	780	-	1	275	0	43.73	5.36	XLOC_001859	4.09242	4.63981e-12	8.47244e-11	11.3335
CM032830.1	151515279	151515354	781	-	1	75	0	1.54	0.11	XLOC_001863	5.1974	2.69012e-12	5.44308e-11	11.5702
CM032830.1	151720022	151720197	782	-	1	175	0	7.96	1.11	XLOC_001869	4.26159	1.64378e-13	3.44529e-12	12.7842
CM032830.1	151764394	151764419	783	-	1	25	0	0.55	0.04	XLOC_001871	5.1297	2.99266e-11	5.58609e-10	10.5239
CM032830.1	151768886	151768936	784	-	1	50	0	1.08	0.12	XLOC_001872	4.52948	6.96302e-11	1.25725e-09	10.1572
CM032830.1	151817799	151817974	785	-	1	175	0	3.75	0.19	XLOC_001873	5.69612	1.14365e-13	2.44481e-12	12.9417
CM032830.1	151885432	151885657	786	-	1	225	0	36.47	3.89	XLOC_001874	4.60686	4.10463e-21	1.4259e-19	20.3867
CM032830.1	151998549	151998799	787	-	1	250	0	57.71	6.77	XLOC_001876	4.34848	5.60846e-13	1.11353e-11	12.2512
CM032830.1	152012219	152012469	788	-	1	250	0	17.4	0.9	XLOC_001877	5.64318	1.18848e-15	2.89947e-14	14.925
CM032830.1	152058097	152058147	789	-	1	50	0	1.12	0.12	XLOC_001878	4.54632	7.64992e-11	1.37697e-09	10.1163
CM032830.1	152221253	152221353	790	-	1	100	0	2.57	0.24	XLOC_001882	4.79494	1.0159e-12	2.10958e-11	11.9931
CM032830.1	152411698	152411798	791	-	1	100	0	2.76	0.27	XLOC_001886	4.78511	2.03143e-13	4.45663e-12	12.6922
CM032830.1	152421163	152421563	792	-	1	400	0	48.91	10.23	XLOC_001887	3.59496	4.7409e-15	1.11701e-13	14.3241
CM032830.1	152795418	152795568	793	-	1	150	0	9.55	1.77	XLOC_001890	3.79648	6.55837e-12	1.21049e-10	11.1832
CM032830.1	152834961	152835311	794	-	1	350	0	19.19	1.89	XLOC_001894	4.86615	1.72992e-14	3.83359e-13	13.762
CM032830.1	152925326	152925426	795	-	1	100	0	5.58	1.36	XLOC_001896	3.39342	5.2147e-12	9.87508e-11	11.2828
CM032830.1	153183002	153183177	796	-	1	175	0	7.31	0.68	XLOC_001903	4.7663	1.53831e-12	2.98593e-11	11.813
CM032830.1	153264974	153267149	797	-	1	2175	0	283.73	59.97	XLOC_001904	3.42774	3.13366e-14	6.86885e-13	13.5039
CM032830.1	153326294	153326519	798	-	1	225	0	14.97	2.57	XLOC_001907	3.87917	7.14656e-14	1.52927e-12	13.1459
CM032830.1	153525356	153525656	799	-	1	300	0	10.01	1.2	XLOC_001908	4.91593	5.00104e-12	9.17993e-11	11.3009
CM032830.1	153539188	153539413	800	-	1	225	0	13.47	2.94	XLOC_001909	3.64259	1.74199e-12	3.36784e-11	11.759
CM032830.1	153568845	153569045	801	-	1	200	0	17.53	1.3	XLOC_001910	5.20928	2.777e-23	1.09515e-21	22.5564
CM032830.1	153647423	153647773	802	-	1	350	0	50.37	7.39	XLOC_001911	4.24119	9.30577e-16	2.264e-14	15.0312
CM032830.1	153881821	153882071	803	-	1	250	0	10.62	1.45	XLOC_001915	4.42328	4.59228e-14	1.00704e-12	13.338
CM032830.1	153951991	153952166	804	-	1	175	0	61.34	5.26	XLOC_001917	4.77126	2.47717e-23	9.79754e-22	22.606
CM032830.1	153987129	153987404	805	-	1	275	0	31.05	5.04	XLOC_001920	4.04946	7.91812e-14	1.70986e-12	13.1014
CM032830.1	154271783	154272033	806	-	1	250	0	27.85	5.35	XLOC_001931	3.83507	2.25813e-13	4.62851e-12	12.6463
CM032830.1	154275718	154275893	807	-	1	175	0	25	4.32	XLOC_001932	3.84334	2.995e-12	5.66671e-11	11.5236
CM032830.1	154633151	154633376	808	-	1	225	0	12.05	1.48	XLOC_001937	4.48031	1.04494e-12	2.06839e-11	11.9809
CM032830.1	154641183	154641358	809	-	1	175	0	13.33	4.24	XLOC_001938	3.10872	4.22944e-13	8.59441e-12	12.3737
CM032830.1	154848058	154848233	810	-	1	175	0	12.17	1.52	XLOC_001941	4.45604	2.1387e-23	8.49182e-22	22.6698
CM032830.1	154862629	154863079	811	-	1	450	0	62.71	5.77	XLOC_001942	4.7104	9.6013e-17	2.49173e-15	16.0177
CM032830.1	154961761	154961861	812	-	1	100	0	29.27	24.29	XLOC_001945	1.63654	3.29919e-11	6.04313e-10	10.4816
CM032830.1	154960711	154961586	813	-	1	875	0	278.92	120.83	XLOC_001945	2.48904	6.5063e-20	2.20939e-18	19.1867
CM032830.1	155249382	155249557	814	-	1	175	0	9.37	1.53	XLOC_001949	3.98411	4.65369e-17	1.28994e-15	16.3322
CM032830.1	155410618	155410943	815	-	1	325	0	43.09	4.66	XLOC_001951	4.66928	1.28858e-15	3.10921e-14	14.8899
CM032830.1	155444784	155446834	816	-	1	2050	0	224.88	72.23	XLOC_001952	2.7504	2.22708e-11	4.17314e-10	10.6523
CM032830.1	155490363	155490663	817	-	1	300	0	28.39	2.67	XLOC_001953	4.83797	4.26883e-15	9.89691e-14	14.3697
CM032830.1	155526698	155526998	818	-	1	300	0	23.62	3.8	XLOC_001954	4.06602	1.95094e-14	4.30376e-13	13.7098
CM032830.1	155540988	155541313	819	-	1	325	0	19.53	2.67	XLOC_001955	4.368	6.04414e-12	1.08768e-10	11.2187
CM032830.1	155648017	155648342	820	-	1	325	0	31.32	12.87	XLOC_001956	2.80339	4.79072e-12	8.81534e-11	11.3196
CM032830.1	155809439	155810939	821	-	1	1500	0	181.41	39.35	XLOC_001962	3.54617	5.93976e-12	1.14806e-10	11.2262
CM032830.1	156135211	156135511	822	-	1	300	0	25.38	1.79	XLOC_001967	5.20087	1.45763e-13	3.01249e-12	12.8364
CM032830.1	156143408	156143608	823	-	1	200	0	14.53	3.12	XLOC_001968	3.59707	2.04858e-13	4.24309e-12	12.6885
CM032830.1	156528517	156528667	824	-	1	150	0	12.13	2.33	XLOC_001976	3.77923	5.23252e-17	1.43515e-15	16.2813
CM032830.1	156633445	156633695	825	-	1	250	0	131.55	16	XLOC_001978	4.31475	1.02956e-16	2.7219e-15	15.9873
CM032830.1	156637014	156637339	826	-	1	325	0	13.82	2.12	XLOC_001979	4.12781	1.67178e-12	3.18285e-11	11.7768
CM032830.1	156770970	156770995	827	-	1	25	0	1.1	0.35	XLOC_001980	3.01601	3.74604e-11	6.92793e-10	10.4264
CM032830.1	156830838	156831013	828	-	1	175	0	3.92	0.35	XLOC_001982	4.99595	1.01465e-11	1.92432e-10	10.9937
CM032830.1	156918983	156919383	829	-	1	400	0	36.62	2.82	XLOC_001984	5.34698	9.52416e-13	1.85451e-11	12.0212
CM032830.1	156932017	156932242	830	-	1	225	0	13.47	2.02	XLOC_001985	4.11571	7.94974e-15	1.82678e-13	14.0996
CM032830.1	157029236	157029511	831	-	1	275	0	19.91	2.75	XLOC_001988	4.4302	4.26205e-16	1.07169e-14	15.3704
CM032830.1	157097983	157098108	832	-	1	125	0	4.15	0.93	XLOC_001989	3.52182	2.4455e-11	4.58441e-10	10.6116
CM032830.1	157150914	157151214	833	-	1	300	0	29.03	3.36	XLOC_001991	4.46984	1.67848e-13	3.4763e-12	12.7751
CM032830.1	157403483	157404033	834	-	1	550	0	281.81	76.12	XLOC_001992	3.0118	2.83611e-12	5.14333e-11	11.5473
CM032830.1	157580392	157580617	835	-	1	225	0	12.43	0.79	XLOC_001997	5.33166	2.20651e-13	4.5436e-12	12.6563
CM032830.1	157662437	157662787	836	-	1	350	0	36.86	3.15	XLOC_002000	4.81269	2.77361e-15	6.61298e-14	14.557
CM032830.1	157733179	157733254	837	-	1	75	0	2.44	0.55	XLOC_002002	3.53893	6.71562e-11	1.20809e-09	10.1729
CM032830.1	157940111	157940811	838	-	1	700	0	24.89	2.61	XLOC_002005	4.672	1.096e-12	2.18705e-11	11.9602
CM032830.1	158121048	158121448	839	-	1	400	0	41	5.96	XLOC_002008	4.34984	5.24776e-13	1.03003e-11	12.28
CM032830.1	158120948	158120998	840	-	1	50	0	1.12	0.09	XLOC_002008	4.94991	9.75474e-12	1.85198e-10	11.0108
CM032830.1	158145890	158145915	841	-	1	25	0	0.61	0.09	XLOC_002009	4.10075	8.33227e-11	1.49494e-09	10.0792
CM032830.1	158145740	158145865	842	-	1	125	0	3.07	0.33	XLOC_002009	4.586	1.33787e-11	2.53217e-10	10.8736
CM032830.1	158247804	158248054	843	-	1	250	0	22.02	3.19	XLOC_002012	4.17225	2.14477e-12	4.0909e-11	11.6686
CM032830.1	158506031	158506356	844	-	1	325	0	58.64	6.76	XLOC_002019	4.34	2.42632e-13	4.93508e-12	12.6151
CM032830.1	158924656	158925081	845	-	1	425	0	432.01	66.47	XLOC_002027	3.87031	2.19802e-12	4.07212e-11	11.658
CM032830.1	159049711	159049861	846	-	1	150	0	8.11	1.65	XLOC_002029	3.70876	1.16248e-14	2.6663e-13	13.9346
CM032830.1	159064276	159064401	847	-	1	125	0	16.22	2.88	XLOC_002030	3.7796	4.03064e-17	1.1177e-15	16.3946
CM032830.1	159137611	159138011	848	-	1	400	0	217.3	32.65	XLOC_002032	3.98607	2.11755e-13	4.2802e-12	12.6742
CM032830.1	159435300	159435650	849	-	1	350	0	51.74	6.92	XLOC_002038	4.49533	7.57608e-12	1.37962e-10	11.1206
CM032830.1	159485927	159486177	850	-	1	250	0	49.4	3.7	XLOC_002040	5.13777	3.85488e-25	1.66731e-23	24.414
CM032830.1	159618400	159618600	851	-	1	200	0	9.17	0.81	XLOC_002044	4.87629	6.64647e-14	1.42783e-12	13.1774
CM032830.1	159877736	159877811	852	-	1	75	0	1.57	0.13	XLOC_002045	4.969	1.83707e-11	3.45616e-10	10.7359
CM032830.1	159948800	159948925	853	-	1	125	0	8.11	1.53	XLOC_002048	3.78326	3.84854e-14	8.53065e-13	13.4147
CM032830.1	160045108	160045308	854	-	1	200	0	55.13	28.19	XLOC_002051	2.35092	3.15812e-12	5.98514e-11	11.5006
CM032830.1	160249389	160249589	855	-	1	200	0	63.3	20.05	XLOC_002057	3.00029	4.4726e-17	1.21883e-15	16.3494
CM032830.1	160269594	160269944	856	-	1	350	0	89.3	10.3	XLOC_002060	4.32073	6.18753e-13	1.21549e-11	12.2085
CM032830.1	160292168	160292268	857	-	1	100	0	2.85	0.33	XLOC_002061	4.52811	1.91042e-11	3.51206e-10	10.7189
CM032830.1	160315095	160315295	858	-	1	200	0	14.66	1.45	XLOC_002062	4.72424	1.41154e-14	3.18168e-13	13.8503
CM032830.1	160366734	160371034	859	-	1	4300	0	923.24	176.12	XLOC_002063	3.76008	5.67485e-13	1.01922e-11	12.246
CM032830.1	160378722	160378847	860	-	1	125	0	3.32	0.47	XLOC_002064	4.26135	6.60139e-12	1.29767e-10	11.1804
CM032830.1	160447083	160447583	861	-	1	500	0	50.71	4.9	XLOC_002066	4.6105	9.24006e-13	1.82055e-11	12.0343
CM032830.1	160531502	160531852	862	-	1	350	0	68.01	22.58	XLOC_002067	3.33098	1.91597e-16	4.9191e-15	15.7176
CM032830.1	160543336	160543561	863	-	1	225	0	13.19	1.67	XLOC_002068	4.41825	1.24881e-12	2.42711e-11	11.9035
CM032830.1	160581921	160582296	864	-	1	375	0	55	4.28	XLOC_002069	4.79653	7.17924e-13	1.40738e-11	12.1439
CM032830.1	160801235	160801535	865	-	1	300	0	89.94	13.16	XLOC_002072	3.89172	3.50596e-13	7.02639e-12	12.4552
CM032830.1	160864034	160864184	866	-	1	150	0	5.5	0.67	XLOC_002075	4.44712	7.62428e-13	1.52947e-11	12.1178
CM032830.1	160875809	160875884	867	-	1	75	0	2.65	0.63	XLOC_002076	3.4417	3.2589e-11	6.02602e-10	10.4869
CM032830.1	160978926	160979326	868	-	1	400	0	46.7	2.63	XLOC_002079	5.37334	7.82389e-12	1.41526e-10	11.1066
CM032830.1	160978776	160978876	869	-	1	100	0	2.61	0.21	XLOC_002079	4.96396	7.81827e-13	1.59148e-11	12.1069
CM032830.1	161065971	161066146	870	-	1	175	0	8.67	1.39	XLOC_002081	4.05892	3.08485e-15	7.46661e-14	14.5108
CM032830.1	161080014	161080164	871	-	1	150	0	15.75	4.77	XLOC_002082	3.08677	1.729e-15	4.23619e-14	14.7622
CM032830.1	161296255	161296530	872	-	1	275	0	28.22	3.61	XLOC_002085	4.34192	2.00541e-13	4.11364e-12	12.6978
CM032830.1	161327438	161327563	873	-	1	125	0	5.27	0.92	XLOC_002088	3.91973	4.69658e-13	9.91465e-12	12.3282
CM032830.1	161433173	161433323	874	-	1	150	0	4.21	0.58	XLOC_002089	4.28599	1.75428e-11	3.15499e-10	10.7559
CM032830.1	161452331	161453031	875	-	1	700	0	104.08	23.01	XLOC_002091	3.49666	5.20338e-14	1.08091e-12	13.2837
CM032830.1	161530955	161531080	876	-	1	125	0	4.79	0.78	XLOC_002093	3.98624	2.76791e-13	5.95065e-12	12.5578
CM032830.1	161788619	161788894	877	-	1	275	0	17.76	1.73	XLOC_002099	4.73331	2.31394e-12	4.34691e-11	11.6356
CM032830.1	162035775	162036125	878	-	1	350	0	50.63	8.89	XLOC_002106	3.96756	3.80882e-14	8.20396e-13	13.4192
CM032830.1	162145601	162145901	879	-	1	300	0	32.45	2.86	XLOC_002109	4.70418	4.44407e-12	8.19908e-11	11.3522
CM032830.1	162167729	162168029	880	-	1	300	0	23.81	2.91	XLOC_002111	4.35187	2.31201e-12	4.33766e-11	11.636
CM032830.1	162198422	162198672	881	-	1	250	0	71.26	28.49	XLOC_002112	2.84191	1.04465e-16	2.85049e-15	15.981
CM032830.1	162219224	162219299	882	-	1	75	0	31.69	19.29	XLOC_002113	2.07349	2.41431e-14	5.51334e-13	13.6172
CM032830.1	162307405	162309830	883	-	1	2425	0	286.65	81.21	XLOC_002116	3.11194	1.32399e-13	2.55477e-12	12.8781
CM032830.1	162368511	162368686	884	-	1	175	0	6.51	0.91	XLOC_002118	4.25182	6.42041e-13	1.29997e-11	12.1924
CM032830.1	162390022	162390272	885	-	1	250	0	18.41	2.05	XLOC_002119	4.51114	4.00118e-13	8.03661e-12	12.3978
CM032830.1	162388547	162388897	886	-	1	350	0	18.19	1.54	XLOC_002119	4.93137	2.43606e-12	4.52801e-11	11.6133
CM032830.1	162479546	162479746	887	-	1	200	0	20.18	10.22	XLOC_002121	2.44639	7.47305e-12	1.42286e-10	11.1265
CM032830.1	162489464	162489689	888	-	1	225	0	44.94	11.59	XLOC_002122	3.55189	1.07418e-19	3.49892e-18	18.9689
CM032830.1	162517060	162517235	889	-	1	175	0	4.82	0.4	XLOC_002124	5.10447	1.61686e-11	3.00276e-10	10.7913
CM032830.1	162845050	162845375	890	-	1	325	0	41.66	4.3	XLOC_002129	4.45834	9.68884e-14	2.0232e-12	13.0137
CM032830.1	162847305	162847530	891	-	1	225	0	21.06	2.05	XLOC_002130	4.69115	6.0909e-14	1.30723e-12	13.2153
CM032830.1	162902749	162902824	892	-	1	75	0	1.96	0.24	XLOC_002133	4.39929	2.79976e-11	5.12836e-10	10.5529
CM032830.1	162902649	162902724	893	-	1	75	0	2.19	0.27	XLOC_002133	4.40392	3.15133e-11	5.66366e-10	10.5015
CM032830.1	162975473	162975973	894	-	1	500	0	98.36	13.98	XLOC_002134	4.04568	5.26128e-13	1.04478e-11	12.2789
CM032830.1	163104165	163104340	895	-	1	175	0	18.87	5.43	XLOC_002137	3.19691	5.78208e-12	1.06642e-10	11.2379
CM032830.1	163121462	163121687	896	-	1	225	0	56.07	23.63	XLOC_002138	2.72985	3.80075e-13	7.69869e-12	12.4201
CM032830.1	163135036	163135161	897	-	1	125	0	2.99	0.27	XLOC_002140	4.84209	1.44228e-13	3.21432e-12	12.841
CM032830.1	163228216	163228416	898	-	1	200	0	35.82	10.85	XLOC_002141	3.09914	2.33379e-12	4.43466e-11	11.6319
CM032830.1	163241146	163241321	899	-	1	175	0	93.5	12.64	XLOC_002142	4.20458	6.2671e-47	7.01857e-45	46.2029
CM032830.1	163288360	163288660	900	-	1	300	0	17.87	2.08	XLOC_002143	4.62292	2.9433e-14	6.49292e-13	13.5312
CM032830.1	163366997	163367222	901	-	1	225	0	18.59	2.24	XLOC_002145	4.37082	1.73222e-12	3.31453e-11	11.7614
CM032830.1	163923716	163924041	902	-	1	325	0	26.43	3.67	XLOC_002155	4.25392	4.14698e-12	7.7101e-11	11.3823
CM032830.1	163932854	163933104	903	-	1	250	0	22.11	1.5	XLOC_002156	5.1599	2.08835e-13	4.29154e-12	12.6802
CM032830.1	163949760	163949910	904	-	1	150	0	14.77	1.74	XLOC_002157	4.41833	6.36222e-19	1.97115e-17	18.1964
CM032830.1	163997600	163998075	905	-	1	475	0	170.99	57.42	XLOC_002161	2.98959	8.90218e-17	2.42891e-15	16.0505
CM032830.1	164188396	164188521	906	-	1	125	0	4.34	0.86	XLOC_002165	3.71407	9.89625e-12	1.85106e-10	11.0045
CM032830.1	164234691	164234891	907	-	1	200	0	16.03	1.19	XLOC_002166	5.13102	2.37155e-16	6.1276e-15	15.625
CM032830.1	164412206	164412331	908	-	1	125	0	27.5	10.34	XLOC_002168	2.77197	1.00664e-12	2.00602e-11	11.9971
CM032830.1	164455196	164455371	909	-	1	175	0	5.11	0.43	XLOC_002169	4.99536	1.00764e-12	2.01518e-11	11.9967
CM032830.1	164559524	164559799	910	-	1	275	0	24.2	2.19	XLOC_002171	4.99838	4.69752e-15	1.11184e-13	14.3281
CM032830.1	164585198	164585248	911	-	1	50	0	3.8	1.9	XLOC_002172	2.40448	4.49142e-11	8.2425e-10	10.3476
CM032830.1	164607164	164607339	912	-	1	175	0	5.51	0.54	XLOC_002173	4.78458	6.74384e-13	1.35384e-11	12.1711
CM032830.1	164629276	164629476	913	-	1	200	0	11.09	1.71	XLOC_002174	4.14882	1.19184e-12	2.33659e-11	11.9238
CM032830.1	164737303	164737703	914	-	1	400	0	39.43	3.87	XLOC_002175	4.61795	1.01609e-12	2.01482e-11	11.9931
CM032830.1	165100514	165100814	915	-	1	300	0	13.34	1.25	XLOC_002178	4.87419	6.14909e-15	1.40836e-13	14.2112
CM032830.1	165110877	165111052	916	-	1	175	0	8.08	0.87	XLOC_002179	4.60163	1.36796e-14	3.10757e-13	13.8639
CM032830.1	165151253	165151753	917	-	1	500	0	389.45	37.91	XLOC_002180	4.36815	5.20087e-15	1.17541e-13	14.2839
CM032830.1	165208271	165208296	918	-	1	25	0	2.48	1.47	XLOC_002181	2.11556	1.40827e-11	2.70359e-10	10.8513
CM032830.1	165208021	165208246	919	-	1	225	0	34.56	8.79	XLOC_002181	3.37573	9.17138e-14	1.94211e-12	13.0376
CM032830.1	165313327	165313677	920	-	1	350	0	15.52	1.83	XLOC_002182	4.5524	2.62661e-12	4.88061e-11	11.5806
CM032830.1	165413078	165413153	921	-	1	75	0	2.46	0.44	XLOC_002185	3.86495	2.37982e-12	4.84146e-11	11.6235
CM032830.1	165445656	165445881	922	-	1	225	0	74.02	33.65	XLOC_002186	2.5795	1.90053e-15	4.57995e-14	14.7211
CM032830.1	165490119	165490369	923	-	1	250	0	9.01	0.78	XLOC_002187	4.90819	1.96548e-12	3.73432e-11	11.7065
CM032830.1	165580833	165581008	924	-	1	175	0	50.52	34.08	XLOC_002188	2.01868	1.52016e-13	3.22948e-12	12.8181
CM032830.1	165999477	165999552	925	-	1	75	0	2.27	0.45	XLOC_002200	3.70142	7.35585e-11	1.32542e-09	10.1334
CM032830.1	166067612	166067837	926	-	1	225	0	58.81	8.23	XLOC_002202	4.19513	1.94159e-40	1.70192e-38	39.7118
CM032830.1	166230213	166231263	927	-	1	1050	0	245.12	106.43	XLOC_002203	2.67628	4.85913e-13	1.03303e-11	12.3134
CM032830.1	166347991	166348166	928	-	1	175	0	17.14	3.13	XLOC_002205	3.85927	9.88012e-13	1.94947e-11	12.0052
CM032830.1	166580739	166581039	929	-	1	300	0	49.99	8	XLOC_002210	4.10269	2.10576e-13	4.33778e-12	12.6766
CM032830.1	166667630	166667755	930	-	1	125	0	5.99	1.32	XLOC_002213	3.57336	1.07655e-11	2.03196e-10	10.968
CM032830.1	166698699	166698724	931	-	1	25	0	0.92	0.25	XLOC_002214	3.2521	9.0917e-11	1.62595e-09	10.0414
CM032830.1	166806540	166806815	932	-	1	275	0	54.98	9.18	XLOC_002217	3.93268	1.42265e-11	2.55627e-10	10.8469
CM032830.1	166862662	166862937	933	-	1	275	0	41.83	4.26	XLOC_002218	4.54597	2.1391e-14	4.80111e-13	13.6698
CM032830.1	166885905	166886155	934	-	1	250	0	30.75	7.83	XLOC_002219	3.41376	8.61765e-12	1.56922e-10	11.0646
CM032830.1	166950115	166950315	935	-	1	200	0	7.77	1.25	XLOC_002221	4.09229	3.41308e-13	7.07071e-12	12.4669
CM032830.1	167109991	167110241	936	-	1	250	0	14.69	2.99	XLOC_002224	3.71715	7.33321e-12	1.3294e-10	11.1347
CM032830.1	167116434	167116634	937	-	1	200	0	35.83	14.11	XLOC_002225	2.89911	5.4147e-16	1.3807e-14	15.2664
CM032830.1	167143077	167143152	938	-	1	75	0	3	0.65	XLOC_002226	3.56273	4.16249e-13	8.81615e-12	12.3806
CM032830.1	167230892	167231017	939	-	1	125	0	5.14	0.97	XLOC_002230	3.81429	3.59679e-12	6.90509e-11	11.4441
CM032830.1	167550480	167550730	940	-	1	250	0	183.62	42.72	XLOC_002233	3.18384	2.44726e-12	4.60758e-11	11.6113
CM032830.1	168150774	168150974	941	-	1	200	0	18.89	2.88	XLOC_002245	4.1308	5.55576e-12	1.01991e-10	11.2553
CM032830.1	168166665	168166790	942	-	1	125	0	3.8	0.54	XLOC_002246	4.19653	1.77035e-11	3.20147e-10	10.7519
CM032830.1	168166340	168166390	943	-	1	50	0	1.2	0.16	XLOC_002246	4.25117	1.47956e-11	2.80932e-10	10.8299
CM032830.1	168285359	168285509	944	-	1	150	0	11.17	3.35	XLOC_002249	3.1937	2.80226e-13	5.80384e-12	12.5525
CM032830.1	168310834	168311009	945	-	1	175	0	8.57	1.25	XLOC_002250	4.15596	9.40772e-15	2.15662e-13	14.0265
CM032830.1	168349644	168349844	946	-	1	200	0	14.02	1.53	XLOC_002252	4.63561	4.32271e-16	1.09771e-14	15.3642
CM032830.1	168364062	168364237	947	-	1	175	0	5.55	0.67	XLOC_002253	4.50184	3.20552e-12	6.17846e-11	11.4941
CM032830.1	168431792	168432767	948	-	1	975	0	123.27	22.09	XLOC_002256	3.49544	3.41859e-16	8.5288e-15	15.4662
CM032830.1	168456672	168456847	949	-	1	175	0	40.83	6.75	XLOC_002257	3.8317	4.10494e-14	9.00783e-13	13.3867
CM032830.1	168463044	168463119	950	-	1	75	0	2.95	0.67	XLOC_002258	3.4895	2.55832e-11	4.76726e-10	10.592
CM032830.1	168478789	168479264	951	-	1	475	0	144.72	21.8	XLOC_002259	3.49878	7.66722e-15	1.84344e-13	14.1154
CM032830.1	168493827	168494127	952	-	1	300	0	29.75	3.1	XLOC_002260	4.5691	2.03413e-16	5.22044e-15	15.6916
CM032830.1	168515575	168515725	953	-	1	150	0	13.19	2.25	XLOC_002261	3.99431	2.2423e-17	6.42479e-16	16.6493
CM032830.1	168522027	168522127	954	-	1	100	0	2.86	0.37	XLOC_002262	4.32281	1.09324e-11	2.01058e-10	10.9613
CM032830.1	168556995	168557145	955	-	1	150	0	7.44	1.9	XLOC_002265	3.37622	2.60804e-12	5.21644e-11	11.5837
CM032830.1	168596596	168596771	956	-	1	175	0	5.27	0.41	XLOC_002267	5.06555	3.70088e-13	7.60266e-12	12.4317
CM032830.1	168621975	168622250	957	-	1	275	0	45.01	5.51	XLOC_002268	4.44158	2.96343e-12	5.51104e-11	11.5282
CM032830.1	168637499	168637849	958	-	1	350	0	30.44	3.52	XLOC_002269	4.47184	6.29055e-13	1.24788e-11	12.2013
CM032830.1	168668676	168668951	959	-	1	275	0	12.78	0.93	XLOC_002272	5.13844	3.79155e-13	7.74756e-12	12.4212
CM032830.1	168755105	168755280	960	-	1	175	0	10.63	1.58	XLOC_002273	4.12207	2.29207e-16	5.95839e-15	15.6398
CM032830.1	168774300	168774475	961	-	1	175	0	27.65	9.18	XLOC_002275	3.00687	2.40168e-15	5.79041e-14	14.6195
CM032830.1	168777782	168777982	962	-	1	200	0	10.44	1.85	XLOC_002276	4.0102	2.85038e-12	5.41772e-11	11.5451
CM032830.1	168834981	168835331	963	-	1	350	0	35.14	2.54	XLOC_002279	5.21337	3.74628e-12	6.85803e-11	11.4264
CM032830.1	168850772	168850847	964	-	1	75	0	4.31	1.53	XLOC_002280	2.85302	2.53694e-12	5.16064e-11	11.5957
CM032830.1	168958490	168958665	965	-	1	175	0	42.59	9.26	XLOC_002283	3.51277	6.21145e-12	1.14142e-10	11.2068
CM032830.1	168962927	168963327	966	-	1	400	0	52.82	7.45	XLOC_002284	4.37828	3.79296e-14	8.11326e-13	13.421
CM032830.1	169005147	169005447	967	-	1	300	0	34.61	2.48	XLOC_002286	5.41013	5.65828e-14	1.20576e-12	13.2473
CM032830.1	169030901	169031076	968	-	1	175	0	8.55	1.2	XLOC_002287	4.26551	8.53346e-14	1.82677e-12	13.0689
CM032830.1	169082921	169082946	969	-	1	25	0	1.88	0.86	XLOC_002288	2.49016	3.94184e-12	7.92189e-11	11.4043
CM032830.1	169095443	169096843	970	-	1	1400	0	652.31	304.88	XLOC_002289	2.48436	7.17512e-13	1.37496e-11	12.1442
CM032830.1	169097928	169098178	971	-	1	250	0	14.8	1.12	XLOC_002290	5.06889	1.91664e-13	3.94997e-12	12.7175
CM032830.1	169697657	169699157	972	-	1	1500	0	418.98	103.54	XLOC_002304	3.27134	1.5588e-13	3.21793e-12	12.8072
CM032830.1	169704423	169704673	973	-	1	250	0	21.03	4.06	XLOC_002305	3.88604	1.8413e-14	4.09702e-13	13.7349
CM032830.1	169726806	169727056	974	-	1	250	0	15.34	1.13	XLOC_002306	5.15023	1.69115e-12	3.25393e-11	11.7718
CM032830.1	169785364	169785489	975	-	1	125	0	5.39	1.54	XLOC_002308	3.17501	2.771e-11	5.14715e-10	10.5574
CM032830.1	169809398	169809473	976	-	1	75	0	2.73	0.55	XLOC_002310	3.70243	1.98068e-12	4.06943e-11	11.7032
CM032830.1	169980797	169981122	977	-	1	325	0	25.81	2.96	XLOC_002313	4.49081	6.4148e-13	1.25911e-11	12.1928
CM032830.1	170006487	170007187	978	-	1	700	0	105.83	26.98	XLOC_002315	3.04995	1.03988e-12	1.96786e-11	11.983
CM032830.1	170028975	170029200	979	-	1	225	0	10.2	1.58	XLOC_002317	4.22893	2.49644e-12	4.71986e-11	11.6027
CM032830.1	170143500	170143525	980	-	1	25	0	1.54	0.63	XLOC_002320	2.65482	1.65912e-11	3.16594e-10	10.7801
CM032830.1	170143050	170143400	981	-	1	350	0	49.87	8.75	XLOC_002320	3.8933	5.97077e-14	1.26614e-12	13.224
CM032830.1	170432672	170432872	982	-	1	200	0	23.7	3.81	XLOC_002326	3.99668	1.47591e-14	3.32196e-13	13.8309
CM032830.1	170499843	170499918	983	-	1	75	0	15.55	11.23	XLOC_002328	1.86457	1.40487e-11	2.64585e-10	10.8524
CM032830.1	170580210	170580410	984	-	1	200	0	9.56	1.01	XLOC_002331	4.64612	1.08092e-11	1.93739e-10	10.9662
CM032830.1	170653091	170653166	985	-	1	75	0	2.07	0.35	XLOC_002332	3.94287	3.92531e-11	7.12321e-10	10.4061
CM032830.1	170760309	170762584	986	-	1	2275	0	391.99	170.28	XLOC_002335	2.47658	1.64874e-11	3.12077e-10	10.7828
CM032830.1	170941225	170941675	987	-	1	450	0	63.2	9.44	XLOC_002338	4.13327	1.36236e-14	3.17027e-13	13.8657
CM032830.1	170973415	170973540	988	-	1	125	0	4.18	0.7	XLOC_002339	3.96806	6.45466e-12	1.24544e-10	11.1901
CM032830.1	171038788	171041363	989	-	1	2575	0	171.49	39.06	XLOC_002340	3.5234	1.85292e-13	3.6593e-12	12.7321
CM032830.1	171083147	171083422	990	-	1	275	0	14.19	1.34	XLOC_002341	4.71918	8.39871e-12	1.50782e-10	11.0758
CM032830.1	171232643	171232793	991	-	1	150	0	11.4	4.24	XLOC_002346	2.78622	4.85809e-12	9.3046e-11	11.3135
CM032830.1	171232593	171232618	992	-	1	25	0	1.38	0.56	XLOC_002346	2.65919	4.53451e-11	8.31784e-10	10.3435
CM032830.1	171257706	171257881	993	-	1	175	0	6.49	0.48	XLOC_002347	5.17032	6.00022e-13	1.2026e-11	12.2218
CM032830.1	171331881	171331981	994	-	1	100	0	6.2	2.43	XLOC_002350	2.73712	6.78458e-12	1.31772e-10	11.1685
CM032830.1	171335620	171335820	995	-	1	200	0	14.38	1.25	XLOC_002351	4.955	3.88252e-14	8.50097e-13	13.4109
CM032830.1	171407183	171407533	996	-	1	350	0	37.93	6.9	XLOC_002353	3.78886	2.89113e-12	5.38787e-11	11.5389
CM032830.1	171406508	171406733	997	-	1	225	0	10.45	1.45	XLOC_002353	4.25866	1.11758e-11	1.99865e-10	10.9517
CM032830.1	171450706	171450881	998	-	1	175	0	17.31	2.57	XLOC_002354	4.1499	4.47235e-23	1.74617e-21	22.3495
CM032830.1	171509518	171509693	999	-	1	175	0	8.28	0.82	XLOC_002355	4.7423	4.40518e-14	9.6484e-13	13.356
CM032830.1	171647080	171647330	1000	-	1	250	0	28.01	7.28	XLOC_002357	3.43067	5.85526e-15	1.34952e-13	14.2325
CM032830.1	171731954	171731979	1001	-	1	25	0	0.65	0.09	XLOC_002359	4.20053	3.02505e-11	5.64358e-10	10.5193
CM032830.1	171743471	171743646	1002	-	1	175	0	10.87	1.75	XLOC_002360	4.04861	1.24552e-12	2.43975e-11	11.9046
CM032830.1	171785184	171785384	1003	-	1	200	0	29.05	4.29	XLOC_002362	4.11211	2.06564e-16	5.36186e-15	15.6849
CM032830.1	11324805	11324830	1004	+	1	25	0	1.18	0.38	XLOC_002423	3.00652	5.03369e-11	9.19641e-10	10.2981
CM032830.1	11324855	11324880	1005	+	1	25	0	1.02	0.29	XLOC_002423	3.17304	3.38498e-11	6.28541e-10	10.4704
CM032830.1	44107940	44108015	1006	+	1	75	0	1.6	0.12	XLOC_002461	5.06166	3.03499e-11	5.6338e-10	10.5178
CM032830.1	127266333	127266383	1007	+	1	50	0	1.14	0.13	XLOC_002507	4.51464	2.93932e-11	5.48932e-10	10.5318
CM032830.1	136210294	136210319	1008	+	1	25	0	0.59	0.06	XLOC_002538	4.57743	7.08259e-11	1.27885e-09	10.1498
CM032830.1	146537699	146537849	1009	+	1	150	0	29.15	20.77	XLOC_002608	1.87879	5.46532e-12	1.03114e-10	11.2624
CM032830.1	149213136	149213486	1010	+	1	350	0	12.92	1.06	XLOC_002617	4.98393	2.16998e-13	4.50578e-12	12.6635
CM032830.1	160418157	160418182	1011	+	1	25	0	1.19	0.41	XLOC_002699	2.88029	9.6561e-11	1.72276e-09	10.0152
CM032830.1	160418207	160418257	1012	+	1	50	0	1.91	0.52	XLOC_002699	3.24597	6.6741e-11	1.20611e-09	10.1756
CM032830.1	162769307	162769507	1013	+	1	200	0	26.74	8.33	XLOC_002729	3.08943	3.79446e-14	8.31363e-13	13.4208
CM032830.1	166244854	166244879	1014	+	1	25	0	1.37	0.49	XLOC_002768	2.83571	7.20559e-12	1.42017e-10	11.1423
CM032831.1	148524	148949	1015	+	1	425	0	149.54	48.37	XLOC_002819	2.89156	4.08271e-14	9.07209e-13	13.3891
CM032831.1	578389	578439	1016	+	1	50	0	0.93	0.06	XLOC_002825	5.33419	1.80269e-12	3.72101e-11	11.7441
CM032831.1	617433	617633	1017	+	1	200	0	7.87	0.81	XLOC_002826	4.72059	2.37966e-12	4.51862e-11	11.6235
CM032831.1	731979	732279	1018	+	1	300	0	13.48	0.66	XLOC_002829	5.6837	1.48179e-13	3.07002e-12	12.8292
CM032831.1	777622	777947	1019	+	1	325	0	201.27	17.6	XLOC_002830	4.69237	4.96328e-15	1.1386e-13	14.3042
CM032831.1	856631	856931	1020	+	1	300	0	69.84	5.31	XLOC_002831	4.88067	3.95426e-18	1.14319e-16	17.4029
CM032831.1	1004817	1005292	1021	+	1	475	0	84.63	11.44	XLOC_002837	4.32789	4.46389e-12	8.31058e-11	11.3503
CM032831.1	1554590	1555015	1022	+	1	425	0	136.05	19.53	XLOC_002839	4.00155	6.83971e-14	1.46806e-12	13.165
CM032831.1	1614847	1615197	1023	+	1	350	0	36.15	4.53	XLOC_002841	4.39709	5.22929e-13	1.03828e-11	12.2816
CM032831.1	1626653	1626978	1024	+	1	325	0	19.08	2.1	XLOC_002842	4.81986	1.48603e-19	4.68968e-18	18.828
CM032831.1	1639439	1639589	1025	+	1	150	0	7.29	1.67	XLOC_002843	3.53322	6.37149e-13	1.28973e-11	12.1958
CM032831.1	1770416	1770816	1026	+	1	400	0	22.95	1.64	XLOC_002847	5.42215	2.33942e-15	5.60653e-14	14.6309
CM032831.1	1971469	1971719	1027	+	1	250	0	16.46	1.1	XLOC_002851	5.26272	1.14751e-13	2.40414e-12	12.9402
CM032831.1	2221232	2221507	1028	+	1	275	0	24.18	2.4	XLOC_002858	4.78664	1.26126e-19	3.99852e-18	18.8992
CM032831.1	2359691	2360066	1029	+	1	375	0	18.34	2.15	XLOC_002862	4.64443	8.4141e-13	1.62892e-11	12.075
CM032831.1	2489877	2489952	1030	+	1	75	0	2.5	0.56	XLOC_002864	3.53206	4.96123e-11	9.00333e-10	10.3044
CM032831.1	2647229	2647379	1031	+	1	150	0	6.49	1.46	XLOC_002869	3.62951	3.40949e-12	6.6569e-11	11.4673
CM032831.1	2945862	2946087	1032	+	1	225	0	7.27	0.62	XLOC_002879	4.92181	1.40115e-12	2.7622e-11	11.8535
CM032831.1	3085128	3085378	1033	+	1	250	0	59.52	26.91	XLOC_002881	2.66706	1.06561e-13	2.23905e-12	12.9724
CM032831.1	3660811	3661361	1034	+	1	550	0	136.3	21.43	XLOC_002888	3.94916	7.42727e-13	1.43927e-11	12.1292
CM032831.1	3783102	3783327	1035	+	1	225	0	9.93	1.54	XLOC_002890	4.13611	3.56948e-12	6.99316e-11	11.4474
CM032831.1	3814961	3815211	1036	+	1	250	0	14.68	1.51	XLOC_002891	4.74372	7.28987e-14	1.54991e-12	13.1373
CM032831.1	3991095	3991295	1037	+	1	200	0	7.1	0.37	XLOC_002892	5.72189	2.20023e-14	4.98207e-13	13.6575
CM032831.1	4033081	4033256	1038	+	1	175	0	10.27	2.02	XLOC_002893	3.7556	8.37776e-16	2.14148e-14	15.0769
CM032831.1	4084682	4084952	1039	+	1	270	0	19.01	1.49	XLOC_002895	5.03219	3.85722e-12	7.09617e-11	11.4137
CM032831.1	4086318	4086468	1040	+	1	150	0	10.99	3.89	XLOC_002896	2.8889	3.64533e-12	7.16093e-11	11.4383
CM032831.1	4129889	4130039	1041	+	1	150	0	6.6	0.93	XLOC_002897	4.23492	1.70651e-15	4.18951e-14	14.7679
CM032831.1	4692997	4693392	1042	+	1	395	0	53.55	3.05	XLOC_002899	5.50037	2.3456e-13	4.72247e-12	12.6297
CM032831.1	4811005	4811330	1043	+	1	325	0	70.08	12.32	XLOC_002901	4.08565	1.50317e-12	2.87791e-11	11.823
CM032831.1	4820245	4820320	1044	+	1	75	0	8.25	3.91	XLOC_002902	2.43247	1.61039e-11	3.05828e-10	10.7931
CM032831.1	4821045	4821345	1045	+	1	300	0	61.92	8.45	XLOC_002902	4.16543	5.82194e-12	1.05292e-10	11.2349
CM032831.1	4918084	4918332	1046	+	1	248	0	23.06	2.06	XLOC_002903	4.96963	5.16324e-12	9.42326e-11	11.2871
CM032831.1	4930646	4930946	1047	+	1	300	0	12.36	0.84	XLOC_002904	5.37336	2.51342e-12	4.69125e-11	11.5997
CM032831.1	4962349	4962499	1048	+	1	150	0	4.54	0.71	XLOC_002905	4.05259	2.21884e-12	4.4051e-11	11.6539
CM032831.1	5241484	5241509	1049	+	1	25	0	0.73	0.14	XLOC_002907	3.76247	5.41626e-11	9.86718e-10	10.2663
CM032831.1	5330955	5331305	1050	+	1	350	0	31.67	2.12	XLOC_002908	5.20618	1.83269e-12	3.46155e-11	11.7369
CM032831.1	5368202	5368252	1051	+	1	50	0	1.27	0.2	XLOC_002910	4.05248	1.47487e-11	2.82651e-10	10.8312
CM032831.1	5871993	5872468	1052	+	1	475	0	54.22	4.38	XLOC_002914	4.92664	1.07305e-13	2.20699e-12	12.9694
CM032831.1	6040380	6040405	1053	+	1	25	0	2.05	1.03	XLOC_002916	2.36311	7.64854e-11	1.377e-09	10.1164
CM032831.1	6724394	6724769	1054	+	1	375	0	83.25	10.53	XLOC_002923	4.61903	1.14022e-14	2.56244e-13	13.943
CM032831.1	6778691	6779066	1055	+	1	375	0	84.28	5.98	XLOC_002924	5.17612	2.35637e-21	8.1798e-20	20.6278
CM032831.1	7155340	7155640	1056	+	1	300	0	12.97	0.6	XLOC_002930	5.90618	5.54639e-13	1.10066e-11	12.256
CM032831.1	7192733	7192883	1057	+	1	150	0	4.46	0.52	XLOC_002932	4.52717	1.53674e-11	2.74798e-10	10.8134
CM032831.1	7223566	7223956	1058	+	1	390	0	108.32	30.83	XLOC_002935	3.68708	3.52951e-12	6.49406e-11	11.4523
CM032831.1	7292183	7292608	1059	+	1	425	0	49.71	7.51	XLOC_002936	4.08136	2.01874e-12	3.78764e-11	11.6949
CM032831.1	7393050	7393300	1060	+	1	250	0	18.03	3.2	XLOC_002938	3.91324	1.1556e-13	2.47182e-12	12.9372
CM032831.1	7411203	7411403	1061	+	1	200	0	6.54	0.68	XLOC_002939	4.63511	2.13766e-12	4.11111e-11	11.6701
CM032831.1	7432499	7432674	1062	+	1	175	0	4.18	0.38	XLOC_002940	4.83775	1.01966e-11	1.86389e-10	10.9915
CM032831.1	7441475	7441825	1063	+	1	350	0	28.21	5.86	XLOC_002941	3.73851	4.13251e-13	8.24655e-12	12.3838
CM032831.1	7905672	7905843	1064	+	1	171	0	8.35	1.02	XLOC_002942	4.40043	6.90601e-13	1.37842e-11	12.1608
CM032831.1	7915193	7915418	1065	+	1	225	0	15.88	2.04	XLOC_002943	4.37041	1.43595e-12	2.76746e-11	11.8429
CM032831.1	7916368	7916443	1066	+	1	75	0	2.38	0.52	XLOC_002943	3.57363	5.37942e-11	9.79636e-10	10.2693
CM032831.1	8247067	8247217	1067	+	1	150	0	9.41	2.69	XLOC_002946	3.2044	4.93063e-12	9.21013e-11	11.3071
CM032831.1	8303755	8304005	1068	+	1	250	0	29.16	2.49	XLOC_002947	4.88346	2.75843e-12	5.22344e-11	11.5593
CM032831.1	8718350	8718762	1069	+	1	412	0	32.43	2.73	XLOC_002950	4.90795	1.8967e-15	4.50057e-14	14.722
CM032831.1	8858853	8859203	1070	+	1	350	0	54.18	6.16	XLOC_002952	4.37409	9.34672e-12	1.7015e-10	11.0293
CM032831.1	8952004	8952379	1071	+	1	375	0	50.9	11.88	XLOC_002954	3.87093	2.91985e-12	5.3694e-11	11.5346
CM032831.1	8976998	8977198	1072	+	1	200	0	12.48	1.2	XLOC_002955	4.72655	8.95909e-14	1.90558e-12	13.0477
CM032831.1	9107210	9107252	1073	+	1	42	0	1.17	0.15	XLOC_002956	4.34614	6.21629e-11	1.12747e-09	10.2065
CM032831.1	9380767	9381017	1074	+	1	250	0	13.57	1.14	XLOC_002958	4.97542	2.06413e-12	3.90764e-11	11.6853
CM032831.1	9397417	9397760	1075	+	1	343	0	26.21	3.38	XLOC_002959	4.3948	2.28774e-13	4.64833e-12	12.6406
CM032831.1	9421357	9421657	1076	+	1	300	0	19.22	1.49	XLOC_002960	5.19491	3.05516e-12	5.67717e-11	11.515
CM032831.1	9441826	9442001	1077	+	1	175	0	10.55	1.4	XLOC_002961	4.34319	1.60171e-20	5.49082e-19	19.7954
CM032831.1	9625959	9626109	1078	+	1	150	0	5.62	1.12	XLOC_002963	3.72915	8.56763e-12	1.65208e-10	11.0671
CM032831.1	9635313	9635638	1079	+	1	325	0	123.63	31.34	XLOC_002964	3.43062	1.23495e-13	2.5831e-12	12.9084
CM032831.1	9640903	9641191	1080	+	1	288	0	163.78	20.37	XLOC_002965	4.02274	7.94738e-14	1.71306e-12	13.0998
CM032831.1	9648701	9648851	1081	+	1	150	0	17.01	4.81	XLOC_002966	3.18637	4.21073e-12	7.93304e-11	11.3756
CM032831.1	9740812	9741112	1082	+	1	300	0	39.02	3.34	XLOC_002967	4.92458	2.37886e-14	5.22123e-13	13.6236
CM032831.1	10020315	10020715	1083	+	1	400	0	79.52	15.29	XLOC_002971	4.05777	1.41778e-13	2.90983e-12	12.8484
CM032831.1	10189242	10189492	1084	+	1	250	0	19.18	4.81	XLOC_002974	3.50495	6.74602e-15	1.5453e-13	14.171
CM032831.1	10779344	10779669	1085	+	1	325	0	202.52	25.67	XLOC_002984	4.17968	6.34276e-13	1.24504e-11	12.1977
CM032831.1	11094405	11094780	1086	+	1	375	0	69.24	7.73	XLOC_002987	4.72392	9.50283e-18	2.71551e-16	17.0221
CM032831.1	12755218	12755343	1087	+	1	125	0	7.16	2.3	XLOC_002994	3.01836	2.09915e-12	4.1639e-11	11.678
CM032831.1	13494498	13494698	1088	+	1	200	0	9.78	1.27	XLOC_002998	4.31816	4.74857e-12	8.77889e-11	11.3234
CM032831.1	14001386	14001561	1089	+	1	175	0	5.84	0.53	XLOC_003005	4.8432	2.84169e-13	5.9114e-12	12.5464
CM032831.1	14153790	14154190	1090	+	1	400	0	69.45	8.98	XLOC_003006	4.3032	9.67595e-15	2.15895e-13	14.0143
CM032831.1	14575058	14575283	1091	+	1	225	0	5.33	0.39	XLOC_003010	5.15839	1.03534e-11	1.88207e-10	10.9849
CM032831.1	14769894	14770132	1092	+	1	238	0	19.23	2.46	XLOC_003013	4.29966	5.7639e-15	1.32925e-13	14.2393
CM032831.1	15831819	15831969	1093	+	1	150	0	35.32	21.63	XLOC_003021	2.08688	4.77465e-14	1.04817e-12	13.3211
CM032831.1	15846089	15846439	1094	+	1	350	0	36.88	2.47	XLOC_003022	5.24304	5.94428e-17	1.58373e-15	16.2259
CM032831.1	16668837	16669162	1095	+	1	325	0	29.44	2.86	XLOC_003025	4.71173	2.10813e-12	4.00225e-11	11.6761
CM032831.1	16719269	16719444	1096	+	1	175	0	4.75	0.29	XLOC_003026	5.4691	9.34489e-12	1.69248e-10	11.0294
CM032831.1	16795379	16795579	1097	+	1	200	0	13.73	0.89	XLOC_003027	5.35779	3.38591e-15	8.04485e-14	14.4703
CM032831.1	17570058	17570183	1098	+	1	125	0	4.21	0.62	XLOC_003028	4.1493	2.18261e-13	4.61316e-12	12.661
CM032831.1	17828329	17828629	1099	+	1	300	0	59.92	4.23	XLOC_003029	5.13483	5.70587e-12	1.03428e-10	11.2437
CM032831.1	17924783	17925208	1100	+	1	425	0	44.42	3.78	XLOC_003032	4.95865	5.60849e-14	1.19613e-12	13.2512
CM032831.1	17976220	17976464	1101	+	1	244	0	15.85	2.01	XLOC_003034	4.33486	4.72e-14	1.0178e-12	13.3261
CM032831.1	18076258	18076583	1102	+	1	325	0	50.32	7.18	XLOC_003036	4.29595	2.3323e-13	4.746e-12	12.6322
CM032831.1	19805947	19806147	1103	+	1	200	0	10.05	0.56	XLOC_003039	5.58218	2.26111e-16	5.85171e-15	15.6457
CM032831.1	20135897	20135997	1104	+	1	100	0	3.36	0.67	XLOC_003042	3.7753	2.10655e-11	3.84848e-10	10.6764
CM032831.1	20409098	20409273	1105	+	1	175	0	9.06	1.33	XLOC_003047	4.14448	2.70952e-17	7.57177e-16	16.5671
CM032831.1	21046865	21047115	1106	+	1	250	0	38.5	5.99	XLOC_003049	4.27144	9.64269e-12	1.72043e-10	11.0158
CM032831.1	22031226	22031426	1107	+	1	200	0	10.43	1.07	XLOC_003056	4.68701	1.02523e-14	2.33332e-13	13.9892
CM032831.1	24226777	24226952	1108	+	1	175	0	5.59	0.43	XLOC_003061	5.10614	6.10547e-14	1.34944e-12	13.2143
CM032831.1	26394262	26394312	1109	+	1	50	0	2.3	0.73	XLOC_003070	3.02054	4.30324e-11	7.81068e-10	10.3662
CM032831.1	26394337	26394737	1110	+	1	400	0	57.6	4.48	XLOC_003070	5.01658	1.56062e-14	3.47362e-13	13.8067
CM032831.1	26454845	26454945	1111	+	1	100	0	3.76	0.38	XLOC_003071	4.68458	1.08476e-15	2.7361e-14	14.9647
CM032831.1	26505377	26505452	1112	+	1	75	0	3	0.72	XLOC_003072	3.4537	8.4059e-12	1.59912e-10	11.0754
CM032831.1	26640885	26641078	1113	+	1	193	0	30.71	2.95	XLOC_003073	4.60302	9.78737e-12	1.76045e-10	11.0093
CM032831.1	29366031	29366221	1114	+	1	190	0	16.36	2.56	XLOC_003075	4.12135	5.82345e-12	1.06717e-10	11.2348
CM032831.1	34657187	34657687	1115	+	1	500	0	199.35	30.04	XLOC_003082	4.05427	2.53198e-12	4.70219e-11	11.5965
CM032831.1	34657912	34658062	1116	+	1	150	0	3.62	0.29	XLOC_003082	5.0387	2.57684e-12	5.08531e-11	11.5889
CM032831.1	34658987	34659112	1117	+	1	125	0	2.89	0.12	XLOC_003082	5.95833	1.24469e-15	3.1277e-14	14.9049
CM032831.1	35093823	35094248	1118	+	1	425	0	89.26	7.2	XLOC_003083	4.82307	2.45984e-13	4.93226e-12	12.6091
CM032831.1	36789473	36789798	1119	+	1	325	0	20.02	1.58	XLOC_003086	4.94536	4.18146e-12	7.69028e-11	11.3787
CM032831.1	40703056	40703206	1120	+	1	150	0	2.9	0.13	XLOC_003089	5.88784	1.09623e-13	2.40549e-12	12.9601
CM032831.1	42029005	42029255	1121	+	1	250	0	32.48	1.58	XLOC_003092	5.70154	1.98262e-26	9.1125e-25	25.7028
CM032831.1	44314379	44314554	1122	+	1	175	0	5.84	0.62	XLOC_003095	4.64825	2.29971e-12	4.50749e-11	11.6383
CM032831.1	47362137	47362287	1123	+	1	150	0	4.24	0.6	XLOC_003108	4.31512	2.38212e-12	4.81657e-11	11.623
CM032831.1	47460087	47460487	1124	+	1	400	0	33.66	2.98	XLOC_003109	5.08398	5.87757e-12	1.04965e-10	11.2308
CM032831.1	49046527	49046952	1125	+	1	425	0	75.18	6.73	XLOC_003112	4.56431	4.12013e-12	7.44514e-11	11.3851
CM032831.1	49283746	49283971	1126	+	1	225	0	10.38	0.74	XLOC_003114	5.26168	7.89534e-14	1.67977e-12	13.1026
CM032831.1	50587206	50587356	1127	+	1	150	0	5.15	0.37	XLOC_003118	5.40329	3.23574e-14	7.16918e-13	13.49
CM032831.1	52116772	52117093	1128	+	1	321	0	18.94	2.05	XLOC_003119	4.62457	7.71407e-12	1.4154e-10	11.1127
CM032831.1	52452222	52452422	1129	+	1	200	0	12.77	0.77	XLOC_003120	5.59012	7.58599e-19	2.32157e-17	18.12
CM032831.1	52470684	52470859	1130	+	1	175	0	9.61	2.33	XLOC_003121	3.44653	1.12138e-12	2.23072e-11	11.9502
CM032831.1	53050415	53050640	1131	+	1	225	0	27.74	3.34	XLOC_003122	4.45785	1.61509e-17	4.51775e-16	16.7918
CM032831.1	53340362	53340562	1132	+	1	200	0	8.45	0.72	XLOC_003123	4.91119	2.77152e-13	5.68421e-12	12.5573
CM032831.1	53811231	53811456	1133	+	1	225	0	25.85	3.22	XLOC_003124	4.49465	3.43508e-18	1.02029e-16	17.4641
CM032831.1	56701090	56701215	1134	+	1	125	0	6.76	2.29	XLOC_003129	2.92528	4.11339e-11	7.47518e-10	10.3858
CM032831.1	56701340	56701365	1135	+	1	25	0	1.23	0.39	XLOC_003129	3.00939	4.19323e-11	7.72003e-10	10.3775
CM032831.1	56701390	56701415	1136	+	1	25	0	1.35	0.39	XLOC_003129	3.14886	1.26656e-11	2.44237e-10	10.8974
CM032831.1	56733408	56733483	1137	+	1	75	0	2.12	0.25	XLOC_003130	4.45805	4.48437e-13	9.50976e-12	12.3483
CM032831.1	57379014	57379189	1138	+	1	175	0	11.82	3.74	XLOC_003133	3.04006	5.26669e-13	1.06238e-11	12.2785
CM032831.1	57426538	57426688	1139	+	1	150	0	3.17	0.2	XLOC_003134	5.3946	2.65624e-11	4.84632e-10	10.5757
CM032831.1	58144734	58144984	1140	+	1	250	0	16.64	1.22	XLOC_003137	5.08858	1.38125e-14	3.09218e-13	13.8597
CM032831.1	59065401	59065626	1141	+	1	225	0	29.74	5.55	XLOC_003140	3.73009	4.73188e-13	9.48201e-12	12.325
CM032831.1	60395787	60396237	1142	+	1	450	0	29.05	1.88	XLOC_003143	5.29305	3.86996e-12	7.13365e-11	11.4123
CM032831.1	62306974	62307060	1143	+	1	86	0	5.26	1.09	XLOC_003145	3.63311	5.92514e-13	1.21314e-11	12.2273
CM032831.1	69079187	69079412	1144	+	1	225	0	5.39	0.26	XLOC_003147	5.76376	2.59627e-12	4.91257e-11	11.5857
CM032831.1	69079562	69079587	1145	+	1	25	0	0.31	0.01	XLOC_003147	6.52208	6.60144e-11	1.19501e-09	10.1804
CM032831.1	70371618	70371768	1146	+	1	150	0	3.75	0.31	XLOC_003148	4.9814	2.79784e-12	5.55168e-11	11.5532
CM032831.1	81964953	81965128	1147	+	1	175	0	11.3	4.34	XLOC_003153	3.08648	2.38144e-11	4.28337e-10	10.6232
CM032831.1	84527763	84528213	1148	+	1	450	0	62.77	6.78	XLOC_003156	4.51815	3.89818e-13	7.70536e-12	12.4091
CM032831.1	84841558	84841733	1149	+	1	175	0	7.55	0.68	XLOC_003157	4.86677	1.06529e-18	3.29628e-17	17.9725
CM032831.1	84843358	84843383	1150	+	1	25	0	0.42	0.04	XLOC_003157	4.87387	8.89071e-11	1.59165e-09	10.0511
CM032831.1	84856183	84856308	1151	+	1	125	0	2.54	0.04	XLOC_003157	7.38462	4.39556e-12	8.66573e-11	11.357
CM032831.1	85015892	85016092	1152	+	1	200	0	15.9	1.89	XLOC_003158	4.43404	4.72629e-17	1.28696e-15	16.3255
CM032831.1	85293010	85293160	1153	+	1	150	0	5.67	0.66	XLOC_003159	4.49168	1.91552e-16	5.14457e-15	15.7177
CM032831.1	85549888	85550413	1154	+	1	525	0	62.63	4.34	XLOC_003161	5.18427	2.62181e-12	4.84036e-11	11.5814
CM032831.1	86629349	86629821	1155	+	1	472	0	180.03	41.07	XLOC_003163	3.50111	5.21619e-15	1.18716e-13	14.2826
CM032831.1	86794823	86794973	1156	+	1	150	0	5.79	0.47	XLOC_003164	5.01504	3.63679e-17	1.02001e-15	16.4393
CM032831.1	88020327	88020502	1157	+	1	175	0	5.25	0.6	XLOC_003165	4.53054	3.82822e-12	7.28453e-11	11.417
CM032831.1	93209251	93209401	1158	+	1	150	0	4.11	0.24	XLOC_003168	5.64712	7.8696e-12	1.50319e-10	11.104
CM032831.1	93230123	93230348	1159	+	1	225	0	6.12	0.35	XLOC_003169	5.52526	1.16135e-13	2.47717e-12	12.935
CM032831.1	93787339	93787589	1160	+	1	250	0	9.71	1.5	XLOC_003172	4.12504	5.65635e-12	1.06887e-10	11.2475
CM032831.1	93806923	93807048	1161	+	1	125	0	3.01	0.22	XLOC_003174	5.18251	5.70745e-14	1.29941e-12	13.2436
CM032831.1	93910541	93910841	1162	+	1	300	0	29.67	3.51	XLOC_003175	4.50381	1.44014e-12	2.7442e-11	11.8416
CM032831.1	93955081	93955181	1163	+	1	100	0	2.14	0.16	XLOC_003178	5.12854	9.87931e-13	2.05264e-11	12.0053
CM032831.1	95244662	95244837	1164	+	1	175	0	4.92	0.28	XLOC_003182	5.69036	5.24954e-15	1.2667e-13	14.2799
CM032831.1	95266135	95266435	1165	+	1	300	0	32.71	1.64	XLOC_003184	5.7524	1.96341e-13	4.01868e-12	12.707
CM032831.1	95699300	95699500	1166	+	1	200	0	11.24	2.99	XLOC_003186	3.51066	1.63804e-12	3.23941e-11	11.7857
CM032831.1	96132596	96132771	1167	+	1	175	0	13.59	3.21	XLOC_003190	3.52629	2.07749e-13	4.3147e-12	12.6825
CM032831.1	96208318	96208643	1168	+	1	325	0	19.8	1.58	XLOC_003191	5.17671	2.05887e-13	4.19619e-12	12.6864
CM032831.1	96293038	96293463	1169	+	1	425	0	43.46	3.26	XLOC_003192	5.05925	2.11783e-13	4.34869e-12	12.6741
CM032831.1	99414232	99414282	1170	+	1	50	0	2.01	0.5	XLOC_003199	3.39523	1.30958e-11	2.50702e-10	10.8829
CM032831.1	99414307	99414757	1171	+	1	450	0	55.65	3.48	XLOC_003199	5.38745	2.73955e-17	7.40676e-16	16.5623
CM032831.1	102518595	102518870	1172	+	1	275	0	16.6	1.85	XLOC_003201	4.58501	4.41793e-17	1.20165e-15	16.3548
CM032831.1	102857562	102857812	1173	+	1	250	0	26.38	2.8	XLOC_003202	4.5972	1.55992e-14	3.47561e-13	13.8069
CM032831.1	107002173	107002421	1174	+	1	248	0	31.6	8.56	XLOC_003203	3.51831	9.63728e-14	2.03407e-12	13.016
CM032831.1	107077469	107077844	1175	+	1	375	0	27.06	2.85	XLOC_003205	4.53808	2.15516e-12	4.09825e-11	11.6665
CM032831.1	107110873	107111048	1176	+	1	175	0	5.64	0.75	XLOC_003206	4.34499	5.23349e-12	1.00722e-10	11.2812
CM032831.1	107581939	107582189	1177	+	1	250	0	53.06	4.1	XLOC_003209	5.08163	1.38649e-14	3.10316e-13	13.8581
CM032831.1	108298893	108299243	1178	+	1	350	0	40.66	2.46	XLOC_003213	5.35524	8.59968e-14	1.8217e-12	13.0655
CM032831.1	108644871	108645371	1179	+	1	500	0	43.76	8.42	XLOC_003217	3.94584	5.01661e-12	9.47398e-11	11.2996
CM032831.1	108903996	108905696	1180	+	1	1700	0	287.35	114.35	XLOC_003220	2.6833	4.45404e-13	8.3889e-12	12.3512
CM032831.1	108961272	108961497	1181	+	1	225	0	7.67	0.65	XLOC_003221	4.96503	2.24707e-12	4.31993e-11	11.6484
CM032831.1	110653020	110653295	1182	+	1	275	0	24.61	1.37	XLOC_003226	5.7826	4.07537e-12	7.51116e-11	11.3898
CM032831.1	112001776	112002126	1183	+	1	350	0	18.6	2.7	XLOC_003231	4.2105	1.86756e-12	3.53356e-11	11.7287
CM032831.1	113089798	113090240	1184	+	1	442	0	38.76	5.63	XLOC_003236	4.15782	1.85378e-12	3.45413e-11	11.7319
CM032831.1	113149354	113150404	1185	+	1	1050	0	312.17	119.63	XLOC_003237	2.79518	1.00392e-12	1.86072e-11	11.9983
CM032831.1	113205198	113205346	1186	+	1	148	0	7.37	1.02	XLOC_003240	4.26145	1.7718e-16	4.68555e-15	15.7516
CM032831.1	113277280	113277580	1187	+	1	300	0	15.73	0.9	XLOC_003241	5.44643	1.55963e-13	3.23627e-12	12.807
CM032831.1	113400736	113400911	1188	+	1	175	0	4.01	0.24	XLOC_003244	5.51922	1.24845e-11	2.23891e-10	10.9036
CM032831.1	113874047	113874222	1189	+	1	175	0	13.93	1.5	XLOC_003246	4.59161	2.49231e-22	9.2599e-21	21.6034
CM032831.1	114420940	114421015	1190	+	1	75	0	4.12	1.6	XLOC_003247	2.74176	2.40736e-11	4.52883e-10	10.6185
CM032831.1	114421115	114421665	1191	+	1	550	0	120.54	12.62	XLOC_003247	4.36408	3.65361e-12	6.6364e-11	11.4373
CM032831.1	114673885	114674130	1192	+	1	245	0	20.36	3.37	XLOC_003252	4.05489	1.63204e-15	4.02625e-14	14.7873
CM032831.1	114987213	114987413	1193	+	1	200	0	7.67	0.42	XLOC_003253	5.62851	5.35043e-14	1.1578e-12	13.2716
CM032831.1	115029921	115034496	1194	+	1	4575	0	229.06	33.08	XLOC_003254	4.12754	9.23971e-15	1.93938e-13	14.0343
CM032831.1	115069143	115069284	1195	+	1	141	0	7.67	0.99	XLOC_003255	4.32434	2.40332e-17	6.72713e-16	16.6192
CM032831.1	115081804	115082115	1196	+	1	311	0	77.54	12.55	XLOC_003256	3.79253	4.56068e-12	8.28398e-11	11.341
CM032831.1	115150159	115150634	1197	+	1	475	0	19.56	2.34	XLOC_003258	4.45913	1.44582e-12	2.82479e-11	11.8399
CM032831.1	115154984	115155159	1198	+	1	175	0	6.32	0.91	XLOC_003258	4.2324	6.85692e-12	1.25595e-10	11.1639
CM032831.1	115684512	115684612	1199	+	1	100	0	1.78	0.11	XLOC_003259	5.42518	1.99862e-11	3.662e-10	10.6993
CM032831.1	115754006	115754181	1200	+	1	175	0	7.53	0.58	XLOC_003261	5.06226	3.37531e-12	6.35838e-11	11.4717
CM032831.1	115984052	115984102	1201	+	1	50	0	2.5	0.9	XLOC_003263	2.83674	9.27287e-11	1.65693e-09	10.0328
CM032831.1	115988127	115988302	1202	+	1	175	0	11.96	2.41	XLOC_003263	3.72045	9.74869e-12	1.7626e-10	11.0111
CM032831.1	116148202	116148302	1203	+	1	100	0	20.38	14.46	XLOC_003266	1.85734	1.8763e-11	3.49589e-10	10.7267
CM032831.1	116167977	116168852	1204	+	1	875	0	350.4	118.16	XLOC_003267	3.10367	4.81912e-13	9.19143e-12	12.317
CM032831.1	116198301	116198626	1205	+	1	325	0	29.95	3.9	XLOC_003268	4.42948	2.62631e-14	5.73417e-13	13.5807
CM032831.1	116332556	116332581	1206	+	1	25	0	0.64	0.1	XLOC_003270	4.10534	5.44543e-11	9.91632e-10	10.264
CM032831.1	116352309	116352334	1207	+	1	25	0	0.69	0.14	XLOC_003271	3.68269	8.40804e-11	1.50808e-09	10.0753
CM032831.1	116352359	116352409	1208	+	1	50	0	1.36	0.22	XLOC_003271	3.9756	6.08888e-11	1.10307e-09	10.2155
CM032831.1	116733635	116733735	1209	+	1	100	0	4.34	1.1	XLOC_003275	3.35983	1.80325e-12	3.66622e-11	11.7439
CM032831.1	116817991	116818216	1210	+	1	225	0	37.28	16.66	XLOC_003277	2.59021	8.9452e-13	1.78547e-11	12.0484
CM032831.1	117120440	117120740	1211	+	1	300	0	78.24	35.55	XLOC_003278	2.65986	1.29237e-12	2.47321e-11	11.8886
CM032831.1	117404308	117404608	1212	+	1	300	0	40.82	3.97	XLOC_003282	4.85074	1.0005e-12	1.93825e-11	11.9998
CM032831.1	117664519	117664869	1213	+	1	350	0	36.38	10.75	XLOC_003286	3.12615	9.85352e-12	1.81751e-10	11.0064
CM032831.1	119007562	119007762	1214	+	1	200	0	26.96	2.4	XLOC_003289	4.80509	2.81744e-21	9.88452e-20	20.5501
CM032831.1	119782119	119782469	1215	+	1	350	0	42.63	3.29	XLOC_003297	5.19475	3.10557e-17	8.42508e-16	16.5079
CM032831.1	119890929	119891204	1216	+	1	275	0	16.53	1.69	XLOC_003300	4.71096	4.33103e-13	8.83631e-12	12.3634
CM032831.1	120712183	120712433	1217	+	1	250	0	52.81	5.06	XLOC_003303	4.66166	8.15477e-13	1.60163e-11	12.0886
CM032831.1	120728877	120729118	1218	+	1	241	0	35.55	5.56	XLOC_003304	4.00247	6.52538e-13	1.28974e-11	12.1854
CM032831.1	120881741	120881916	1219	+	1	175	0	38.24	4.11	XLOC_003307	4.63921	4.96977e-25	2.15529e-23	24.3037
CM032831.1	121210411	121210786	1220	+	1	375	0	69.1	3.85	XLOC_003309	5.4034	1.94367e-14	4.26393e-13	13.7114
CM032831.1	121574080	121574355	1221	+	1	275	0	12.34	1.19	XLOC_003311	4.7372	2.45699e-14	5.40203e-13	13.6096
CM032831.1	121807017	121807167	1222	+	1	150	0	4.7	0.46	XLOC_003313	4.75928	3.39879e-13	7.06271e-12	12.4687
CM032831.1	122010886	122011098	1223	+	1	212	0	22.83	2.36	XLOC_003316	4.57263	3.80341e-16	9.66197e-15	15.4198
CM032831.1	122321191	122321441	1224	+	1	250	0	31.98	2.4	XLOC_003318	4.97117	1.08534e-17	3.06661e-16	16.9644
CM032831.1	122571411	122571686	1225	+	1	275	0	24.78	2	XLOC_003323	4.94384	4.12048e-19	1.27212e-17	18.3851
CM032831.1	122578902	122579127	1226	+	1	225	0	16.39	2.38	XLOC_003324	4.17726	3.3205e-16	8.4769e-15	15.4788
CM032831.1	122632236	122632461	1227	+	1	225	0	17.02	1.41	XLOC_003325	5.01105	6.3364e-14	1.35798e-12	13.1982
CM032831.1	122674296	122674446	1228	+	1	150	0	5.2	0.67	XLOC_003326	4.33066	9.40946e-13	1.89319e-11	12.0264
CM032831.1	122842618	122842843	1229	+	1	225	0	28.5	1.76	XLOC_003328	5.341	1.35955e-15	3.32058e-14	14.8666
CM032831.1	123322703	123323528	1230	+	1	825	0	97.72	19.51	XLOC_003331	3.60627	2.84705e-14	6.06739e-13	13.5456
CM032831.1	123553369	123553744	1231	+	1	375	0	67.84	11.84	XLOC_003335	3.81013	2.50969e-13	5.05243e-12	12.6004
CM032831.1	123983922	123984097	1232	+	1	175	0	6	0.32	XLOC_003337	5.62794	1.85201e-18	5.57148e-17	17.7324
CM032831.1	124221416	124221641	1233	+	1	225	0	20.13	5.16	XLOC_003338	3.38305	1.06092e-12	2.1125e-11	11.9743
CM032831.1	124737889	124738214	1234	+	1	325	0	23.48	2.93	XLOC_003342	4.48764	1.15408e-11	2.09752e-10	10.9378
CM032831.1	124749789	124750189	1235	+	1	400	0	122.39	8.38	XLOC_003342	5.11467	8.01322e-17	2.10571e-15	16.0962
CM032831.1	124810753	124811053	1236	+	1	300	0	14.11	2.16	XLOC_003344	4.11443	3.82052e-12	7.22815e-11	11.4179
CM032831.1	124880615	124880715	1237	+	1	100	0	5.58	1.76	XLOC_003345	3.03174	5.30047e-12	1.02461e-10	11.2757
CM032831.1	124981358	124981508	1238	+	1	150	0	5.37	0.87	XLOC_003347	4.03638	1.23771e-12	2.52156e-11	11.9074
CM032831.1	124995225	124995900	1239	+	1	675	0	74.53	10.04	XLOC_003348	4.32733	9.55507e-13	1.80529e-11	12.0198
CM032831.1	125121609	125121709	1240	+	1	100	0	2.83	0.5	XLOC_003353	3.88137	2.42274e-11	4.53837e-10	10.6157
CM032831.1	125356781	125356981	1241	+	1	200	0	8.71	0.91	XLOC_003356	4.62892	6.01693e-12	1.10098e-10	11.2206
CM032831.1	125627253	125627528	1242	+	1	275	0	18.71	2.02	XLOC_003360	4.69507	3.3607e-12	6.2189e-11	11.4736
CM032831.1	125636688	125636888	1243	+	1	200	0	13.1	4.27	XLOC_003361	3.00183	2.9256e-12	5.70917e-11	11.5338
CM032831.1	125843309	125843384	1244	+	1	75	0	7.01	2.9	XLOC_003363	2.66186	1.42623e-11	2.63339e-10	10.8458
CM032831.1	125917816	125918156	1245	+	1	340	0	38.3	2.56	XLOC_003364	5.37294	3.11198e-12	5.82947e-11	11.507
CM032831.1	126309971	126310546	1246	+	1	575	0	30.28	1.87	XLOC_003367	5.47507	3.29829e-12	5.94205e-11	11.4817
CM032831.1	126475862	126476112	1247	+	1	250	0	21.75	3.66	XLOC_003370	4.09117	7.95471e-13	1.59773e-11	12.0994
CM032831.1	126672516	126672741	1248	+	1	225	0	11.78	0.57	XLOC_003372	5.71457	2.03511e-12	3.87017e-11	11.6914
CM032831.1	127081510	127081785	1249	+	1	275	0	12.33	2.12	XLOC_003377	4.04023	1.03623e-12	2.01057e-11	11.9845
CM032831.1	127621550	127621700	1250	+	1	150	0	2.97	0.26	XLOC_003386	4.90675	2.66234e-11	4.84817e-10	10.5747
CM032831.1	127852447	127852597	1251	+	1	150	0	6.87	0.89	XLOC_003389	4.46532	1.7949e-17	5.16982e-16	16.746
CM032831.1	127900308	127900633	1252	+	1	325	0	11.96	1.08	XLOC_003390	4.94778	6.39829e-12	1.18839e-10	11.1939
CM032831.1	128222330	128222405	1253	+	1	75	0	2.03	0.27	XLOC_003395	4.84362	1.9751e-11	3.58961e-10	10.7044
CM032831.1	128225005	128225030	1254	+	1	25	0	0.86	0.16	XLOC_003396	3.81167	4.57343e-11	8.38656e-10	10.3398
CM032831.1	128256401	128256626	1255	+	1	225	0	8.97	0.65	XLOC_003397	5.25823	4.91781e-14	1.076e-12	13.3082
CM032831.1	128344608	128344958	1256	+	1	350	0	30.28	4.73	XLOC_003398	4.16499	6.48558e-12	1.19234e-10	11.1881
CM032831.1	128427962	128428162	1257	+	1	200	0	6.89	0.88	XLOC_003402	4.46319	1.81503e-11	3.30048e-10	10.7411
CM032831.1	128540670	128540920	1258	+	1	250	0	8.43	0.91	XLOC_003404	4.69261	1.00205e-11	1.80025e-10	10.9991
CM032831.1	128958064	128958239	1259	+	1	175	0	8.33	1.05	XLOC_003406	4.42134	7.00303e-14	1.50915e-12	13.1547
CM032831.1	129415348	129415373	1260	+	1	25	0	1.66	0.19	XLOC_003415	4.51893	1.71794e-24	7.55408e-23	23.765
CM032831.1	129502172	129502447	1261	+	1	275	0	23.81	3.95	XLOC_003417	4.15102	4.50492e-13	9.19748e-12	12.3463
CM032831.1	129672854	129673329	1262	+	1	475	0	57.12	5.94	XLOC_003419	4.44524	1.42233e-12	2.73754e-11	11.847
CM032831.1	129741448	129741623	1263	+	1	175	0	12.25	2.06	XLOC_003420	3.93626	5.1728e-21	1.81157e-19	20.2863
CM032831.1	129915182	129916257	1264	+	1	1075	0	105.75	15.37	XLOC_003422	4.10385	1.49692e-17	4.01473e-16	16.8248
CM032831.1	129955093	129955268	1265	+	1	175	0	7.1	1.53	XLOC_003423	3.61834	9.47816e-12	1.74636e-10	11.0233
CM032831.1	130509185	130509485	1266	+	1	300	0	11.82	1.33	XLOC_003428	4.709	1.71233e-14	3.91474e-13	13.7664
CM032831.1	130517970	130518320	1267	+	1	350	0	88.88	7.33	XLOC_003429	4.86325	6.38939e-15	1.48265e-13	14.1945
CM032831.1	130554687	130554887	1268	+	1	200	0	23.76	3.63	XLOC_003430	3.94444	9.799e-14	2.07835e-12	13.0088
CM032831.1	130595993	130596168	1269	+	1	175	0	13.45	3.13	XLOC_003432	3.49897	6.44894e-16	1.62347e-14	15.1905
CM032831.1	130664316	130664616	1270	+	1	300	0	56.77	12.61	XLOC_003433	3.55269	5.07032e-12	9.33975e-11	11.295
CM032831.1	130814355	130814655	1271	+	1	300	0	15.66	1.14	XLOC_003436	5.10567	6.62932e-12	1.19232e-10	11.1785
CM032831.1	130826294	130826444	1272	+	1	150	0	11.99	1.47	XLOC_003437	4.30827	5.40184e-12	1.00487e-10	11.2675
CM032831.1	131191832	131192032	1273	+	1	200	0	5.93	0.32	XLOC_003445	5.59914	9.99219e-13	1.96459e-11	12.0003
CM032831.1	131423135	131423303	1274	+	1	168	0	14.68	4	XLOC_003446	3.42482	3.24657e-13	6.65331e-12	12.4886
CM032831.1	131575728	131575968	1275	+	1	240	0	43.37	7.87	XLOC_003448	3.72636	5.7309e-15	1.32198e-13	14.2418
CM032831.1	131674307	131676182	1276	+	1	1875	0	2134.35	951.08	XLOC_003449	2.55445	2.70083e-13	5.11815e-12	12.5685
CM032831.1	131848065	131848240	1277	+	1	175	0	14.61	4.47	XLOC_003452	3.16409	6.61825e-14	1.4332e-12	13.1793
CM032831.1	132828559	132828776	1278	+	1	217	0	12.09	1.21	XLOC_003456	4.73043	9.12049e-13	1.79127e-11	12.04
CM032831.1	132874308	132874594	1279	+	1	286	0	56.62	4.67	XLOC_003458	4.99779	4.71774e-12	8.58094e-11	11.3263
CM032831.1	133122524	133122649	1280	+	1	125	0	3.46	0.25	XLOC_003462	5.20275	2.69128e-15	6.67495e-14	14.57
CM032831.1	133276874	133276899	1281	+	1	25	0	0.67	0.11	XLOC_003466	3.90618	5.0359e-11	9.20039e-10	10.2979
CM032831.1	133306475	133306725	1282	+	1	250	0	13.18	1.99	XLOC_003467	4.15374	1.94795e-12	3.79401e-11	11.7104
CM032831.1	133317499	133317724	1283	+	1	225	0	20.7	3.98	XLOC_003468	3.77939	3.75891e-12	6.98066e-11	11.4249
CM032831.1	133524181	133524306	1284	+	1	125	0	7.09	2.28	XLOC_003475	3.09493	4.09341e-12	7.96036e-11	11.3879
CM032831.1	133590090	133590240	1285	+	1	150	0	6.3	0.98	XLOC_003477	4.08977	5.35704e-13	1.08535e-11	12.2711
CM032831.1	133985498	133986223	1286	+	1	725	0	157.66	24.94	XLOC_003483	3.67601	1.68388e-13	3.45133e-12	12.7737
CM032831.1	133997927	133998202	1287	+	1	275	0	18.47	1.19	XLOC_003484	5.22587	8.86611e-12	1.58122e-10	11.0523
CM032831.1	134343452	134343502	1288	+	1	50	0	1.02	0.04	XLOC_003488	5.95397	4.86498e-13	1.03568e-11	12.3129
CM032831.1	134435929	134436179	1289	+	1	250	0	14.4	1.14	XLOC_003489	5.23289	1.31419e-13	2.73834e-12	12.8813
CM032831.1	134464907	134465232	1290	+	1	325	0	77.34	10.04	XLOC_003491	4.43314	5.25642e-14	1.1198e-12	13.2793
CM032831.1	134610498	134610748	1291	+	1	250	0	13.04	1.19	XLOC_003493	4.8037	3.50301e-14	7.76762e-13	13.4556
CM032831.1	134676582	134676707	1292	+	1	125	0	2.95	0.22	XLOC_003495	5.16576	3.31923e-12	6.41306e-11	11.479
CM032831.1	134677082	134677307	1293	+	1	225	0	13.6	1.82	XLOC_003495	4.37775	2.19599e-12	4.27312e-11	11.6584
CM032831.1	134881233	134881533	1294	+	1	300	0	12.19	1.01	XLOC_003499	5.03339	9.05033e-14	1.94281e-12	13.0433
CM032831.1	135281229	135281604	1295	+	1	375	0	51.88	3.46	XLOC_003504	5.26733	8.76624e-15	1.96658e-13	14.0572
CM032831.1	135355772	135356096	1296	+	1	324	0	28.48	3.15	XLOC_003505	4.59575	3.49572e-22	1.29691e-20	21.4565
CM032831.1	135642919	135643394	1297	+	1	475	0	99.76	35.04	XLOC_003511	2.86661	2.76843e-13	5.51666e-12	12.5578
CM032831.1	135673466	135673840	1298	+	1	374	0	38.25	5.1	XLOC_003512	4.41202	5.21537e-12	9.44979e-11	11.2827
CM032831.1	135754937	135755112	1299	+	1	175	0	6.33	1.01	XLOC_003513	4.0185	6.43079e-13	1.31738e-11	12.1917
CM032831.1	136054200	136054375	1300	+	1	175	0	11.5	3.86	XLOC_003515	2.96303	1.16994e-12	2.33403e-11	11.9318
CM032831.1	136094877	136095072	1301	+	1	195	0	20.47	2.75	XLOC_003517	4.08502	2.37836e-12	4.58009e-11	11.6237
CM032831.1	136432612	136432662	1302	+	1	50	0	1.79	0.41	XLOC_003520	3.49656	1.49176e-11	2.83316e-10	10.8263
CM032831.1	136432687	136432712	1303	+	1	25	0	1	0.25	XLOC_003520	3.38401	6.99891e-12	1.38056e-10	11.155
CM032831.1	136444986	136445411	1304	+	1	425	0	163.77	27.27	XLOC_003522	3.71816	2.60714e-15	6.07994e-14	14.5838
CM032831.1	136905979	136906104	1305	+	1	125	0	3.05	0.33	XLOC_003531	4.60696	1.79284e-12	3.61126e-11	11.7465
CM032831.1	137373164	137373339	1306	+	1	175	0	19.82	8.09	XLOC_003537	2.7154	1.83986e-13	3.91952e-12	12.7352
CM032831.1	137604192	137604442	1307	+	1	250	0	43.01	6.72	XLOC_003540	4.15091	1.06712e-16	2.8188e-15	15.9718
CM032831.1	137605567	137605692	1308	+	1	125	0	4.83	0.69	XLOC_003540	4.20454	4.686e-13	9.81145e-12	12.3292
CM032831.1	137800418	137800643	1309	+	1	225	0	8.72	1.07	XLOC_003545	4.5393	1.05678e-11	1.90809e-10	10.976
CM032831.1	138321034	138321234	1310	+	1	200	0	8.72	0.67	XLOC_003555	5.09911	6.3364e-15	1.47033e-13	14.1982
CM032831.1	138729211	138729386	1311	+	1	175	0	34.89	17.73	XLOC_003558	2.36434	7.37014e-12	1.3641e-10	11.1325
CM032831.1	138752416	138752716	1312	+	1	300	0	27.07	3.36	XLOC_003559	4.71271	8.39712e-15	1.9234e-13	14.0759
CM032831.1	138839282	138841457	1313	+	1	2175	0	284.55	85.36	XLOC_003562	2.80722	6.60858e-12	1.29908e-10	11.1799
CM032831.1	138879504	138879829	1314	+	1	325	0	16.01	1.59	XLOC_003563	4.78684	6.52779e-12	1.2156e-10	11.1852
CM032831.1	138888704	138888929	1315	+	1	225	0	10.02	0.91	XLOC_003564	4.84573	9.97641e-15	2.29408e-13	14.001
CM032831.1	139068515	139068665	1316	+	1	150	0	6.45	1.25	XLOC_003565	3.74225	1.57842e-11	2.82466e-10	10.8018
CM032831.1	139070090	139070565	1317	+	1	475	0	24.37	2.14	XLOC_003565	5.08125	4.98155e-12	9.12314e-11	11.3026
CM032831.1	139532868	139532943	1318	+	1	75	0	1.59	0.15	XLOC_003570	4.75414	1.22688e-11	2.36417e-10	10.9112
CM032831.1	139849518	139849768	1319	+	1	250	0	20.53	2.6	XLOC_003573	4.47906	1.86696e-14	4.23153e-13	13.7289
CM032831.1	139894333	139894683	1320	+	1	350	0	63.22	10.99	XLOC_003575	3.98636	5.36311e-14	1.1466e-12	13.2706
CM032831.1	139912363	139912513	1321	+	1	150	0	5.43	0.62	XLOC_003576	4.55333	1.96657e-15	4.89539e-14	14.7063
CM032831.1	140310706	140310906	1322	+	1	200	0	12.64	1.39	XLOC_003579	4.59022	3.52991e-12	6.60392e-11	11.4522
CM032831.1	140351238	140351563	1323	+	1	325	0	33.73	3.15	XLOC_003580	4.80408	6.40317e-16	1.58577e-14	15.1936
CM032831.1	140373106	140373181	1324	+	1	75	0	4.97	1.32	XLOC_003581	3.29219	8.29793e-16	2.13478e-14	15.081
CM032831.1	140443970	140444120	1325	+	1	150	0	9.34	2.52	XLOC_003583	3.39559	8.17843e-12	1.53227e-10	11.0873
CM032831.1	140613161	140613361	1326	+	1	200	0	8.62	1.28	XLOC_003586	4.15593	1.38082e-11	2.53673e-10	10.8599
CM032831.1	140638479	140638854	1327	+	1	375	0	57.27	5.34	XLOC_003587	4.84586	2.12962e-14	4.65984e-13	13.6717
CM032831.1	140791019	140791069	1328	+	1	50	0	1.33	0.19	XLOC_003590	4.17939	4.58443e-12	9.09745e-11	11.3387
CM032831.1	140800379	140800679	1329	+	1	300	0	24.75	3.87	XLOC_003591	4.00987	3.64468e-12	6.69541e-11	11.4383
CM032831.1	140814289	140814514	1330	+	1	225	0	11.25	1.34	XLOC_003592	4.43581	1.84464e-13	3.85244e-12	12.7341
CM032831.1	140901652	140901927	1331	+	1	275	0	24.25	2.13	XLOC_003593	4.96675	1.20306e-20	4.05824e-19	19.9197
CM032831.1	140949513	140949713	1332	+	1	200	0	15.54	0.93	XLOC_003594	5.45942	1.14225e-19	3.7124e-18	18.9422
CM032831.1	141005233	141005333	1333	+	1	100	0	3.45	0.76	XLOC_003595	3.55132	1.48523e-11	2.80052e-10	10.8282
CM032831.1	141022111	141022361	1334	+	1	250	0	13.1	1.47	XLOC_003596	4.55522	2.62734e-15	6.25998e-14	14.5805
CM032831.1	141538330	141538605	1335	+	1	275	0	31.57	11.65	XLOC_003601	2.79608	1.65578e-12	3.22557e-11	11.781
CM032831.1	141538655	141539055	1336	+	1	400	0	56.35	10.41	XLOC_003601	3.94057	1.32034e-15	3.20366e-14	14.8793
CM032831.1	141721452	141721777	1337	+	1	325	0	78.45	27.25	XLOC_003604	3.03903	3.11095e-14	6.74494e-13	13.5071
CM032831.1	141845276	141845651	1338	+	1	375	0	11.59	1.43	XLOC_003607	4.44302	8.26098e-12	1.51803e-10	11.083
CM032831.1	141952620	141952795	1339	+	1	175	0	6.77	0.4	XLOC_003608	5.46726	1.11357e-16	2.9723e-15	15.9533
CM032831.1	142187488	142187738	1340	+	1	250	0	6.29	0.55	XLOC_003612	5.15499	6.92136e-12	1.25844e-10	11.1598
CM032831.1	142213104	142213197	1341	+	1	93	0	14.03	5.93	XLOC_003613	2.6157	2.92377e-16	7.70496e-15	15.5341
CM032831.1	142408111	142408261	1342	+	1	150	0	6.94	1.62	XLOC_003619	3.53389	1.20314e-12	2.48769e-11	11.9197
CM032831.1	142792113	142792263	1343	+	1	150	0	2.87	0.19	XLOC_003627	5.36986	3.40651e-11	6.18305e-10	10.4677
CM032831.1	143040073	143040398	1344	+	1	325	0	14.74	1.34	XLOC_003629	4.85363	4.72263e-16	1.19765e-14	15.3258
CM032831.1	143083931	143084081	1345	+	1	150	0	5.93	0.9	XLOC_003630	4.10097	4.79361e-15	1.15188e-13	14.3193
CM032831.1	143627961	143628211	1346	+	1	250	0	18.14	1.06	XLOC_003640	5.59436	6.08323e-21	2.10133e-19	20.2159
CM032831.1	143639363	143639463	1347	+	1	100	0	3.6	0.9	XLOC_003641	3.38681	4.86136e-11	8.85613e-10	10.3132
CM032831.1	143659345	143659595	1348	+	1	250	0	17.08	3.11	XLOC_003642	3.8409	6.54101e-15	1.53316e-13	14.1844
CM032831.1	143810486	143810736	1349	+	1	250	0	22.5	1.83	XLOC_003644	5.00027	2.86834e-14	6.31089e-13	13.5424
CM032831.1	144040149	144040346	1350	+	1	197	0	31.9	3.64	XLOC_003646	4.2111	1.45961e-12	2.82426e-11	11.8358
CM032831.1	144059670	144059920	1351	+	1	250	0	19.52	3	XLOC_003647	4.08574	5.42713e-12	1.01577e-10	11.2654
CM032831.1	144060870	144061295	1352	+	1	425	0	47.21	3.58	XLOC_003647	5.12635	2.55625e-13	5.16535e-12	12.5924
CM032831.1	144283644	144283869	1353	+	1	225	0	24.6	2.15	XLOC_003649	4.79547	3.28413e-16	8.38532e-15	15.4836
CM032831.1	144322551	144322751	1354	+	1	200	0	8.84	1.65	XLOC_003650	3.84325	6.36386e-13	1.32025e-11	12.1963
CM032831.1	144322801	144323101	1355	+	1	300	0	47.15	5.91	XLOC_003650	4.3511	2.28904e-12	4.33898e-11	11.6403
CM032831.1	144323326	144323476	1356	+	1	150	0	12.7	2.14	XLOC_003650	3.96275	5.18603e-13	1.07797e-11	12.2852
CM032831.1	144795094	144795394	1357	+	1	300	0	15.63	1.74	XLOC_003657	4.58369	1.53417e-12	2.99919e-11	11.8141
CM032831.1	145030704	145031079	1358	+	1	375	0	91.7	12.11	XLOC_003658	4.21916	1.24994e-25	5.50246e-24	24.9031
CM032831.1	145197581	145198656	1359	+	1	1075	0	200.77	23.26	XLOC_003664	4.16849	6.49884e-14	1.34348e-12	13.1872
CM032831.1	145337559	145337734	1360	+	1	175	0	35.75	3.97	XLOC_003667	4.46088	1.70944e-24	7.23276e-23	23.7671
CM032831.1	145348322	145348647	1361	+	1	325	0	97.14	9.39	XLOC_003668	4.67981	1.4732e-20	4.91456e-19	19.8317
CM032831.1	145567450	145567750	1362	+	1	300	0	59.8	8.6	XLOC_003671	4.09097	1.65317e-14	3.66067e-13	13.7817
CM032831.1	145575161	145575186	1363	+	1	25	0	1.13	0.32	XLOC_003672	3.19335	4.11778e-12	8.25931e-11	11.3853
CM032831.1	145634647	145634822	1364	+	1	175	0	9.4	0.88	XLOC_003673	4.82544	1.71386e-14	3.85557e-13	13.766
CM032831.1	145708966	145709141	1365	+	1	175	0	9.32	1.71	XLOC_003675	3.81814	1.49824e-12	2.9116e-11	11.8244
CM032831.1	145709216	145709591	1366	+	1	375	0	13.04	1.39	XLOC_003675	4.6375	1.16836e-11	2.11779e-10	10.9324
CM032831.1	146634296	146634496	1367	+	1	200	0	6.25	0.43	XLOC_003686	5.29729	2.21036e-12	4.20809e-11	11.6555
CM032831.1	146686217	146686242	1368	+	1	25	0	2.1	0.85	XLOC_003688	2.67566	8.44e-11	1.51357e-09	10.0737
CM032831.1	146686292	146686509	1369	+	1	217	0	60.11	5.75	XLOC_003688	4.66869	5.45769e-21	1.88204e-19	20.263
CM032831.1	146735309	146735509	1370	+	1	200	0	10.46	1.19	XLOC_003689	4.48317	3.63087e-12	6.88058e-11	11.44
CM032831.1	146948333	146948508	1371	+	1	175	0	11.96	1.13	XLOC_003694	4.89825	3.21316e-14	7.09268e-13	13.4931
CM032831.1	147208826	147208926	1372	+	1	100	0	3.29	0.73	XLOC_003697	3.54293	3.37653e-11	6.19625e-10	10.4715
CM032831.1	147845793	147845893	1373	+	1	100	0	2.96	0.42	XLOC_003709	4.23558	5.57519e-13	1.15428e-11	12.2537
CM032831.1	147865820	147866045	1374	+	1	225	0	11.07	1.04	XLOC_003710	4.74695	8.50311e-12	1.5404e-10	11.0704
CM032831.1	148081131	148081406	1375	+	1	275	0	27.08	1.72	XLOC_003715	5.17819	2.35687e-13	4.93399e-12	12.6277
CM032831.1	148092109	148092259	1376	+	1	150	0	4.77	0.55	XLOC_003716	4.56643	7.12629e-14	1.56617e-12	13.1471
CM032831.1	148101660	148102035	1377	+	1	375	0	189.56	22.06	XLOC_003717	4.21867	9.21679e-13	1.7705e-11	12.0354
CM032831.1	148353683	148354158	1378	+	1	475	0	75.28	7.32	XLOC_003723	4.96443	6.16229e-16	1.5048e-14	15.2103
CM032831.1	148883152	148883377	1379	+	1	225	0	7.38	0.58	XLOC_003735	5.24254	1.35509e-12	2.69043e-11	11.868
CM032831.1	148985777	148986177	1380	+	1	400	0	45.69	4.17	XLOC_003736	4.94933	1.1467e-12	2.20104e-11	11.9405
CM032831.1	149222205	149222705	1381	+	1	500	0	81.05	11.52	XLOC_003744	4.4923	2.4118e-13	4.86246e-12	12.6177
CM032831.1	149263404	149263604	1382	+	1	200	0	8.67	1.32	XLOC_003746	4.17831	1.88344e-12	3.62664e-11	11.725
CM032831.1	149263804	149264079	1383	+	1	275	0	16.64	1.86	XLOC_003746	4.75343	9.07197e-12	1.62078e-10	11.0423
CM032831.1	149311896	149312146	1384	+	1	250	0	38.34	9.27	XLOC_003748	3.54455	9.43738e-17	2.50228e-15	16.0251
CM032831.1	149411131	149411356	1385	+	1	225	0	13.91	2.07	XLOC_003749	4.50422	3.92882e-17	1.08018e-15	16.4057
CM032831.1	149483521	149483721	1386	+	1	200	0	15.06	3.57	XLOC_003751	3.57686	1.73848e-12	3.33952e-11	11.7598
CM032831.1	149761765	149761940	1387	+	1	175	0	5.22	0.44	XLOC_003756	4.96757	5.86674e-13	1.17701e-11	12.2316
CM032831.1	149977404	149977729	1388	+	1	325	0	195.7	92.41	XLOC_003758	2.6544	1.57832e-13	3.24565e-12	12.8018
CM032831.1	150043726	150043901	1389	+	1	175	0	5.01	0.45	XLOC_003760	4.84865	5.69969e-12	1.05533e-10	11.2441
CM032831.1	150090119	150090194	1390	+	1	75	0	1.67	0.19	XLOC_003762	4.48418	7.95613e-11	1.42932e-09	10.0993
CM032831.1	150293401	150293576	1391	+	1	175	0	8.85	1.66	XLOC_003764	3.81766	2.40823e-12	4.61991e-11	11.6183
CM032831.1	150307180	150307380	1392	+	1	200	0	13.87	1.4	XLOC_003766	4.6728	6.28141e-12	1.14767e-10	11.2019
CM032831.1	150326428	150327053	1393	+	1	625	0	152.58	19.63	XLOC_003767	4.15963	4.02063e-12	7.30014e-11	11.3957
CM032831.1	150342682	150342932	1394	+	1	250	0	16.37	4.11	XLOC_003768	3.36675	8.50071e-12	1.55244e-10	11.0705
CM032831.1	150348363	150348488	1395	+	1	125	0	5.81	1.22	XLOC_003769	3.63025	2.00207e-12	4.05353e-11	11.6985
CM032831.1	150676476	150676526	1396	+	1	50	0	2.6	0.88	XLOC_003771	2.92981	8.92874e-12	1.72488e-10	11.0492
CM032831.1	150676551	150676901	1397	+	1	350	0	53.5	4.54	XLOC_003771	4.83463	5.89293e-13	1.15673e-11	12.2297
CM032831.1	150756897	150756947	1398	+	1	50	0	2.11	0.53	XLOC_003773	3.36557	1.58856e-11	3.01522e-10	10.799
CM032831.1	150807541	150807691	1399	+	1	150	0	3.7	0.34	XLOC_003775	4.87343	1.82447e-11	3.31582e-10	10.7389
CM032831.1	150814537	150814762	1400	+	1	225	0	20.08	3.18	XLOC_003776	4.17616	1.07587e-20	3.7006e-19	19.9682
CM032831.1	150829456	150829781	1401	+	1	325	0	13.34	1.5	XLOC_003777	4.61508	1.82075e-12	3.45929e-11	11.7397
CM032831.1	150859061	150859286	1402	+	1	225	0	15.63	2.4	XLOC_003779	4.08576	9.62319e-13	1.8913e-11	12.0167
CM032831.1	150918230	150918330	1403	+	1	100	0	2.89	0.46	XLOC_003781	4.04624	3.98623e-12	7.84081e-11	11.3994
CM032831.1	151065970	151066295	1404	+	1	325	0	29.52	2.53	XLOC_003786	5.00078	4.8688e-14	1.06056e-12	13.3126
CM032831.1	151189999	151190324	1405	+	1	325	0	29.55	3.18	XLOC_003787	4.61083	2.23903e-12	4.21963e-11	11.6499
CM032831.1	151200649	151200917	1406	+	1	268	0	53.07	5.51	XLOC_003787	4.56889	2.05551e-17	5.68418e-16	16.6871
CM032831.1	151276841	151277116	1407	+	1	275	0	10.44	1.87	XLOC_003791	4.29995	5.24171e-12	9.73713e-11	11.2805
CM032831.1	151391815	151391915	1408	+	1	100	0	8.18	3.91	XLOC_003792	2.47057	9.39457e-12	1.81033e-10	11.0271
CM032831.1	151569092	151569242	1409	+	1	150	0	4.92	0.34	XLOC_003798	5.22679	9.0945e-19	2.89097e-17	18.0412
CM032831.1	151629348	151629448	1410	+	1	100	0	3.93	0.79	XLOC_003799	3.68386	1.2176e-12	2.45071e-11	11.9145
CM032831.1	151694881	151695056	1411	+	1	175	0	7.16	1.06	XLOC_003801	4.14549	7.1359e-12	1.30459e-10	11.1466
CM032831.1	151808506	151808756	1412	+	1	250	0	20.29	3.13	XLOC_003804	4.30127	4.00635e-14	8.68806e-13	13.3973
CM032831.1	152019233	152020208	1413	+	1	975	0	183.57	75.95	XLOC_003808	2.72634	5.09612e-16	1.31334e-14	15.2928
CM032831.1	152044643	152045118	1414	+	1	475	0	69.36	10.74	XLOC_003809	4.17031	7.5682e-18	2.15549e-16	17.121
CM032831.1	152152838	152153138	1415	+	1	300	0	44.25	2.62	XLOC_003810	5.36446	8.25332e-13	1.60828e-11	12.0834
CM032831.1	152363523	152363623	1416	+	1	100	0	7.98	3.62	XLOC_003816	2.55139	2.08212e-11	3.75565e-10	10.6815
CM032831.1	152400382	152400557	1417	+	1	175	0	3.63	0.23	XLOC_003819	5.38782	1.18736e-11	2.1502e-10	10.9254
CM032831.1	152570689	152570932	1418	+	1	243	0	24.1	2.37	XLOC_003821	5.35269	7.43913e-13	1.4918e-11	12.1285
CM032831.1	152603219	152603494	1419	+	1	275	0	17.69	2.01	XLOC_003825	4.69731	3.76558e-14	8.16524e-13	13.4242
CM032831.1	152715075	152715350	1420	+	1	275	0	24.81	8.26	XLOC_003829	2.98559	2.04088e-13	4.23565e-12	12.6902
CM032831.1	152720250	152720373	1421	+	1	123	0	8.54	1.56	XLOC_003829	3.83068	2.11945e-13	4.45424e-12	12.6738
CM032831.1	152855266	152855491	1422	+	1	225	0	12.33	1.57	XLOC_003833	4.38561	5.65405e-13	1.12742e-11	12.2476
CM032831.1	153204566	153204766	1423	+	1	200	0	11.63	1.38	XLOC_003837	4.48215	1.14734e-11	2.05113e-10	10.9403
CM032831.1	153336803	153337028	1424	+	1	225	0	11.23	1.44	XLOC_003840	4.39523	8.94052e-13	1.77682e-11	12.0486
CM032831.1	153371920	153372259	1425	+	1	339	0	31.95	2.93	XLOC_003842	4.75805	5.44669e-12	9.80688e-11	11.2639
CM032831.1	77066	77141	1426	-	1	75	0	2.09	0.29	XLOC_003844	4.2401	2.21811e-11	4.13796e-10	10.654
CM032831.1	187613	187713	1427	-	1	100	0	7.95	1.7	XLOC_003848	3.57094	5.91689e-14	1.30482e-12	13.2279
CM032831.1	238077	238527	1428	-	1	450	0	206.23	34.01	XLOC_003849	3.38522	6.44658e-12	1.173e-10	11.1907
CM032831.1	353671	353871	1429	-	1	200	0	28.01	1.99	XLOC_003852	5.10714	5.00236e-13	1.00468e-11	12.3008
CM032831.1	373548	373673	1430	-	1	125	0	2.81	0.19	XLOC_003853	5.24338	3.16677e-12	6.33402e-11	11.4994
CM032831.1	785285	785510	1431	-	1	225	0	33.32	5.79	XLOC_003860	3.85164	9.81841e-16	2.41657e-14	15.008
CM032831.1	790795	791070	1432	-	1	275	0	14	1.74	XLOC_003861	4.55172	2.13191e-13	4.37024e-12	12.6712
CM032831.1	798492	798942	1433	-	1	450	0	62.54	10.4	XLOC_003862	4.11267	5.5963e-17	1.49585e-15	16.2521
CM032831.1	809892	810142	1434	-	1	250	0	18.58	1.33	XLOC_003863	5.21686	1.00721e-14	2.27951e-13	13.9969
CM032831.1	909684	910034	1435	-	1	350	0	21.04	1.22	XLOC_003866	5.49778	7.1852e-13	1.40211e-11	12.1436
CM032831.1	919119	919469	1436	-	1	350	0	34.84	4.54	XLOC_003867	4.24481	3.89264e-14	8.55035e-13	13.4098
CM032831.1	926233	926433	1437	-	1	200	0	9.28	1.45	XLOC_003868	4.16796	1.01859e-12	2.00969e-11	11.992
CM032831.1	978319	978644	1438	-	1	325	0	18.21	1.89	XLOC_003871	4.67432	6.96484e-18	1.99048e-16	17.1571
CM032831.1	1025364	1025664	1439	-	1	300	0	10.71	0.91	XLOC_003872	5.03466	2.69355e-12	5.03113e-11	11.5697
CM032831.1	1566076	1566201	1440	-	1	125	0	5.12	0.77	XLOC_003875	4.31833	1.3321e-15	3.37892e-14	14.8755
CM032831.1	1573420	1573520	1441	-	1	100	0	9.49	2.69	XLOC_003876	3.17797	5.33781e-18	1.57868e-16	17.2726
CM032831.1	1628528	1628753	1442	-	1	225	0	51.39	16.04	XLOC_003877	3.15145	1.63741e-13	3.39946e-12	12.7858
CM032831.1	1647802	1648127	1443	-	1	325	0	35.72	3.08	XLOC_003878	4.93483	7.39277e-15	1.72442e-13	14.1312
CM032831.1	1745093	1745393	1444	-	1	300	0	15.43	2.55	XLOC_003881	4.04839	8.34586e-12	1.50561e-10	11.0785
CM032831.1	2019571	2019821	1445	-	1	250	0	8.6	0.54	XLOC_003886	5.37805	1.3085e-12	2.53118e-11	11.8832
CM032831.1	2184149	2184724	1446	-	1	575	0	110.95	8.8	XLOC_003890	5.14984	8.33439e-14	1.71853e-12	13.0791
CM032831.1	2288886	2289036	1447	-	1	150	0	4.8	0.59	XLOC_003893	4.48946	1.05969e-11	1.9233e-10	10.9748
CM032831.1	2338262	2338462	1448	-	1	200	0	6.24	0.51	XLOC_003894	5.03121	3.84955e-12	7.25296e-11	11.4146
CM032831.1	2663093	2663443	1449	-	1	350	0	35.61	3.76	XLOC_003900	4.68997	3.37477e-17	9.13878e-16	16.4718
CM032831.1	2729736	2730061	1450	-	1	325	0	31.04	6.47	XLOC_003903	3.69292	1.62357e-12	3.08265e-11	11.7895
CM032831.1	2945837	2946012	1451	-	1	175	0	7.31	0.62	XLOC_003906	4.90744	2.67871e-15	6.45231e-14	14.5721
CM032831.1	3438041	3438191	1452	-	1	150	0	32.11	13.95	XLOC_003913	2.51312	1.21137e-11	2.18752e-10	10.9167
CM032831.1	3585471	3585721	1453	-	1	250	0	9.53	0.46	XLOC_003915	5.76078	2.62556e-12	4.95413e-11	11.5808
CM032831.1	3633584	3633784	1454	-	1	200	0	7.04	0.53	XLOC_003917	5.14654	1.00257e-12	1.96973e-11	11.9989
CM032831.1	3633534	3633559	1455	-	1	25	0	0.37	0.02	XLOC_003917	5.83427	5.32397e-11	9.70605e-10	10.2738
CM032831.1	4006324	4006799	1456	-	1	475	0	84.51	7.25	XLOC_003922	4.84564	1.10727e-13	2.27466e-12	12.9557
CM032831.1	4033815	4034065	1457	-	1	250	0	13.06	0.99	XLOC_003923	5.15394	4.42668e-12	8.12772e-11	11.3539
CM032831.1	4086252	4086402	1458	-	1	150	0	12.23	4.22	XLOC_003924	2.90497	6.18946e-12	1.16819e-10	11.2083
CM032831.1	4371105	4371255	1459	-	1	150	0	6.48	1.32	XLOC_003925	3.66102	5.42526e-12	1.01474e-10	11.2656
CM032831.1	4370430	4370605	1460	-	1	175	0	7.1	0.58	XLOC_003925	5.04319	6.94228e-15	1.6132e-13	14.1585
CM032831.1	4493570	4493670	1461	-	1	100	0	2.32	0.28	XLOC_003926	4.42324	1.47315e-11	2.78733e-10	10.8318
CM032831.1	4620735	4621160	1462	-	1	425	0	82.89	13.43	XLOC_003928	3.62109	1.75334e-12	3.29198e-11	11.7561
CM032831.1	4628755	4629005	1463	-	1	250	0	14.45	1.67	XLOC_003929	4.46244	2.82563e-14	6.23068e-13	13.5489
CM032831.1	4699703	4699878	1464	-	1	175	0	7.2	0.93	XLOC_003930	4.44339	6.99773e-13	1.39588e-11	12.155
CM032831.1	4850030	4850205	1465	-	1	175	0	7.93	0.74	XLOC_003934	4.80231	4.00766e-14	8.80013e-13	13.3971
CM032831.1	5006067	5006367	1466	-	1	300	0	15.22	1.12	XLOC_003936	5.29402	6.0161e-13	1.19847e-11	12.2207
CM032831.1	5045794	5045819	1467	-	1	25	0	1.8	0.79	XLOC_003937	2.56669	1.95531e-11	3.70901e-10	10.7088
CM032831.1	5044769	5045694	1468	-	1	925	0	110.71	23.18	XLOC_003937	3.41472	5.79602e-13	1.09901e-11	12.2369
CM032831.1	5247908	5247983	1469	-	1	75	0	2.66	0.56	XLOC_003943	3.65507	1.12526e-11	2.14919e-10	10.9487
CM032831.1	5281969	5282194	1470	-	1	225	0	10.63	0.77	XLOC_003945	5.15048	2.56364e-13	5.2774e-12	12.5911
CM032831.1	5373713	5373938	1471	-	1	225	0	5.95	0.28	XLOC_003946	5.83493	9.42835e-12	1.71578e-10	11.0256
CM032831.1	5486802	5486927	1472	-	1	125	0	3.1	0.22	XLOC_003947	5.15174	1.54304e-11	2.7771e-10	10.8116
CM032831.1	5642021	5642171	1473	-	1	150	0	3.29	0.23	XLOC_003948	5.20732	3.86505e-13	8.3289e-12	12.4128
CM032831.1	6305064	6305214	1474	-	1	150	0	5	0.73	XLOC_003952	4.14578	1.40997e-11	2.61983e-10	10.8508
CM032831.1	6395727	6395902	1475	-	1	175	0	6.64	0.96	XLOC_003953	4.16999	5.43269e-12	1.00419e-10	11.265
CM032831.1	6528272	6528572	1476	-	1	300	0	71.18	6.56	XLOC_003956	4.59656	1.33148e-12	2.57686e-11	11.8757
CM032831.1	6793150	6793200	1477	-	1	50	0	1.03	0.07	XLOC_003960	5.17677	4.43642e-11	8.1254e-10	10.353
CM032831.1	7056265	7056540	1478	-	1	275	0	21.45	3.47	XLOC_003964	3.97628	1.61069e-12	3.06624e-11	11.793
CM032831.1	7071042	7071217	1479	-	1	175	0	5.13	0.51	XLOC_003965	4.747	3.41911e-12	6.5427e-11	11.4661
CM032831.1	7133040	7133265	1480	-	1	225	0	13.87	2.31	XLOC_003966	3.98599	1.98115e-13	4.10311e-12	12.7031
CM032831.1	7315983	7316058	1481	-	1	75	0	1.62	0.18	XLOC_003968	4.54825	1.7518e-11	3.31566e-10	10.7565
CM032831.1	7331146	7332971	1482	-	1	1825	0	184.25	76.4	XLOC_003969	2.63691	6.0882e-13	1.11925e-11	12.2155
CM032831.1	7323221	7324146	1483	-	1	925	0	208.24	37.94	XLOC_003969	3.87193	2.20037e-18	6.29584e-17	17.6575
CM032831.1	7916309	7916459	1484	-	1	150	0	5.12	1.16	XLOC_003971	3.50731	4.27291e-11	7.83474e-10	10.3693
CM032831.1	7915134	7915384	1485	-	1	250	0	15.41	1.93	XLOC_003971	4.45874	9.96702e-14	2.11264e-12	13.0014
CM032831.1	7924807	7925007	1486	-	1	200	0	11.37	0.68	XLOC_003972	5.43232	4.50803e-20	1.50523e-18	19.346
CM032831.1	8266815	8267265	1487	-	1	450	0	35.64	6.69	XLOC_003974	3.80043	1.08463e-11	1.97708e-10	10.9647
CM032831.1	8413509	8413759	1488	-	1	250	0	24.34	1.3	XLOC_003979	5.42341	4.39904e-17	1.19325e-15	16.3566
CM032831.1	8451234	8451509	1489	-	1	275	0	29.89	5.84	XLOC_003981	3.71816	5.92826e-13	1.17209e-11	12.2271
CM032831.1	8465785	8466160	1490	-	1	375	0	44.47	4.28	XLOC_003982	4.77476	2.48448e-14	5.40647e-13	13.6048
CM032831.1	8813937	8814187	1491	-	1	250	0	11.44	1.22	XLOC_003986	4.64674	2.97271e-13	6.03861e-12	12.5268
CM032831.1	9063517	9063692	1492	-	1	175	0	16.25	1.76	XLOC_003992	4.61602	1.53494e-27	7.47058e-26	26.8139
CM032831.1	9176408	9177008	1493	-	1	600	0	51.65	3.44	XLOC_003994	5.38059	5.58759e-17	1.47378e-15	16.2528
CM032831.1	9522337	9522562	1494	-	1	225	0	11.36	2.79	XLOC_003997	3.40712	1.58097e-11	2.898e-10	10.8011
CM032831.1	9973314	9973489	1495	-	1	175	0	6.13	0.63	XLOC_004005	4.71536	4.60323e-15	1.12192e-13	14.3369
CM032831.1	9999628	9999903	1496	-	1	275	0	81.72	33.52	XLOC_004006	2.65092	1.86221e-12	3.52659e-11	11.73
CM032831.1	10020241	10020666	1497	-	1	425	0	80.37	15.53	XLOC_004007	4.0341	5.01277e-12	8.98686e-11	11.2999
CM032831.1	10096803	10096978	1498	-	1	175	0	5.96	0.79	XLOC_004008	4.32345	3.05751e-13	6.33874e-12	12.5146
CM032831.1	10329875	10329950	1499	-	1	75	0	1.67	0.2	XLOC_004012	4.47064	2.44809e-11	4.47091e-10	10.6112
CM032831.1	10520699	10520874	1500	-	1	175	0	13.21	2.93	XLOC_004014	3.55161	6.95425e-14	1.49837e-12	13.1577
CM032831.1	10697512	10697637	1501	-	1	125	0	2.5	0.13	XLOC_004017	5.69345	1.24364e-11	2.29504e-10	10.9053
CM032831.1	13374178	13374453	1502	-	1	275	0	16.89	1.98	XLOC_004038	4.44116	8.81962e-12	1.58886e-10	11.0546
CM032831.1	13392009	13392109	1503	-	1	100	0	1.74	0.12	XLOC_004039	5.22572	2.03059e-11	3.79463e-10	10.6924
CM032831.1	13421437	13421712	1504	-	1	275	0	72.45	12.77	XLOC_004040	3.70718	8.37322e-14	1.78334e-12	13.0771
CM032831.1	13527821	13527896	1505	-	1	75	0	2.57	0.49	XLOC_004041	3.78061	2.27326e-12	4.58855e-11	11.6434
CM032831.1	13609229	13609379	1506	-	1	150	0	3.68	0.43	XLOC_004044	4.4714	3.79627e-12	7.5186e-11	11.4206
CM032831.1	13951441	13951641	1507	-	1	200	0	23.22	4.39	XLOC_004045	3.80767	4.48787e-18	1.31004e-16	17.348
CM032831.1	14085441	14085691	1508	-	1	250	0	22.15	3.2	XLOC_004046	4.10559	2.92685e-12	5.47637e-11	11.5336
CM032831.1	14690180	14690705	1509	-	1	525	0	47.13	5.12	XLOC_004049	4.49479	4.91492e-13	9.6937e-12	12.3085
CM032831.1	15261210	15261735	1510	-	1	525	0	125.79	15.86	XLOC_004050	4.27551	3.20436e-13	6.32799e-12	12.4943
CM032831.1	15957790	15958015	1511	-	1	225	0	40.64	6.89	XLOC_004055	3.9737	7.36561e-15	1.68812e-13	14.1328
CM032831.1	16491945	16491970	1512	-	1	25	0	0.5	0.05	XLOC_004057	4.67737	8.63459e-11	1.54743e-09	10.0638
CM032831.1	16829860	16830010	1513	-	1	150	0	4.02	0.23	XLOC_004060	5.49967	1.35475e-13	2.90369e-12	12.8681
CM032831.1	17502032	17502407	1514	-	1	375	0	64.44	16.38	XLOC_004062	3.47301	2.01842e-13	4.12839e-12	12.695
CM032831.1	17501307	17501482	1515	-	1	175	0	8.62	1.98	XLOC_004062	3.47684	1.43828e-11	2.59214e-10	10.8422
CM032831.1	17501257	17501282	1516	-	1	25	0	1	0.24	XLOC_004062	3.42986	1.84208e-11	3.50201e-10	10.7347
CM032831.1	17865052	17865252	1517	-	1	200	0	33.45	16.06	XLOC_004064	2.43159	8.94933e-15	2.04534e-13	14.0482
CM032831.1	17937240	17937465	1518	-	1	225	0	15.12	2.02	XLOC_004065	4.46242	7.01274e-13	1.3875e-11	12.1541
CM032831.1	17978758	17978908	1519	-	1	150	0	5.57	0.57	XLOC_004066	4.65181	2.09159e-14	4.71048e-13	13.6795
CM032831.1	18017076	18017376	1520	-	1	300	0	45.92	3.59	XLOC_004067	5.08175	2.74771e-17	7.52903e-16	16.561
CM032831.1	20896415	20896840	1521	-	1	425	0	57.11	5.54	XLOC_004076	4.52954	1.22374e-14	2.73955e-13	13.9123
CM032831.1	20966752	20966952	1522	-	1	200	0	8.6	1.15	XLOC_004078	4.28674	1.11913e-12	2.19008e-11	11.9511
CM032831.1	20966402	20966677	1523	-	1	275	0	7.43	0.62	XLOC_004078	4.98822	2.25689e-12	4.34295e-11	11.6465
CM032831.1	20984124	20984249	1524	-	1	125	0	2.99	0.33	XLOC_004079	4.54885	2.01652e-11	3.66529e-10	10.6954
CM032831.1	21962706	21962731	1525	-	1	25	0	0.49	0.04	XLOC_004085	4.85995	6.19074e-11	1.12296e-09	10.2083
CM032831.1	22526016	22526166	1526	-	1	150	0	4.79	0.44	XLOC_004087	4.83265	8.0128e-13	1.64281e-11	12.0962
CM032831.1	23490540	23490590	1527	-	1	50	0	0.79	0.04	XLOC_004090	5.58435	5.59347e-11	1.01068e-09	10.2523
CM032831.1	24228683	24228958	1528	-	1	275	0	12.58	1.45	XLOC_004091	4.52473	2.9187e-12	5.56934e-11	11.5348
CM032831.1	24244206	24244506	1529	-	1	300	0	91.15	9.63	XLOC_004092	4.44208	2.23751e-13	4.56661e-12	12.6502
CM032831.1	24474175	24474300	1530	-	1	125	0	6.19	0.55	XLOC_004094	4.85417	5.41868e-15	1.28745e-13	14.2661
CM032831.1	26175983	26176233	1531	-	1	250	0	8.44	0.76	XLOC_004103	4.87957	1.60074e-12	3.08606e-11	11.7957
CM032831.1	26603657	26603907	1532	-	1	250	0	21.01	2.39	XLOC_004104	4.45074	8.56789e-13	1.68255e-11	12.0671
CM032831.1	34253496	34253646	1533	-	1	150	0	5.54	0.81	XLOC_004114	4.13257	5.52202e-12	1.05945e-10	11.2579
CM032831.1	34253396	34253471	1534	-	1	75	0	1.48	0.09	XLOC_004114	5.37529	5.19595e-12	9.98027e-11	11.2843
CM032831.1	34547929	34548179	1535	-	1	250	0	27.36	5.43	XLOC_004116	3.7343	1.42734e-12	2.73927e-11	11.8455
CM032831.1	35014911	35015311	1536	-	1	400	0	61.33	7.52	XLOC_004117	4.36159	6.13463e-16	1.50546e-14	15.2122
CM032831.1	38936381	38936731	1537	-	1	350	0	108.41	13.96	XLOC_004121	4.18808	1.90825e-15	4.53698e-14	14.7194
CM032831.1	41959055	41959305	1538	-	1	250	0	9.74	0.79	XLOC_004125	5.0187	2.09694e-12	3.98122e-11	11.6784
CM032831.1	42296334	42296684	1539	-	1	350	0	26.25	2.54	XLOC_004126	4.76199	6.38825e-13	1.2503e-11	12.1946
CM032831.1	44532305	44532455	1540	-	1	150	0	4.56	0.45	XLOC_004128	4.75238	1.42554e-11	2.60731e-10	10.846
CM032831.1	44509205	44509580	1541	-	1	375	0	19.91	0.93	XLOC_004128	5.7104	5.64266e-12	1.01861e-10	11.2485
CM032831.1	47438703	47438803	1542	-	1	100	0	2.75	0.23	XLOC_004133	4.92351	9.04526e-12	1.75426e-10	11.0436
CM032831.1	47742450	47742600	1543	-	1	150	0	4.67	0.64	XLOC_004134	4.2373	1.30776e-12	2.58645e-11	11.8835
CM032831.1	47760033	47760183	1544	-	1	150	0	5.36	0.44	XLOC_004135	5.02837	5.53434e-13	1.12328e-11	12.2569
CM032831.1	49285288	49285838	1545	-	1	550	0	60.45	4.91	XLOC_004137	5.0661	5.34481e-14	1.11878e-12	13.2721
CM032831.1	49504137	49504337	1546	-	1	200	0	8.93	0.91	XLOC_004138	4.73689	1.26343e-12	2.49666e-11	11.8984
CM032831.1	49640523	49640973	1547	-	1	450	0	183.86	36.25	XLOC_004139	3.43023	5.78683e-13	1.14888e-11	12.2376
CM032831.1	49813074	49813224	1548	-	1	150	0	5.06	0.77	XLOC_004140	4.15096	9.63968e-13	1.97022e-11	12.0159
CM032831.1	51768261	51768461	1549	-	1	200	0	124.16	16.63	XLOC_004141	3.89293	2.86433e-16	7.36534e-15	15.543
CM032831.1	52396877	52397802	1550	-	1	925	0	76.95	6.34	XLOC_004142	4.93332	1.68477e-11	3.14609e-10	10.7735
CM032831.1	52396502	52396777	1551	-	1	275	0	7.24	0.45	XLOC_004142	5.44918	1.44131e-11	2.59096e-10	10.8412
CM032831.1	52775556	52775731	1552	-	1	175	0	31.96	4.96	XLOC_004143	3.98131	8.50161e-18	2.44252e-16	17.0705
CM032831.1	52992115	52992290	1553	-	1	175	0	10.3	1.31	XLOC_004144	4.33558	7.47397e-17	2.01687e-15	16.1264
CM032831.1	53820534	53820784	1554	-	1	250	0	34.15	5.49	XLOC_004146	3.98375	7.79118e-13	1.53208e-11	12.1084
CM032831.1	58200555	58200755	1555	-	1	200	0	143.79	65.22	XLOC_004154	2.35998	8.33272e-12	1.50804e-10	11.0792
CM032831.1	58773599	58773799	1556	-	1	200	0	15	1.77	XLOC_004155	4.51412	1.06539e-13	2.25392e-12	12.9725
CM032831.1	58979246	58979446	1557	-	1	200	0	5.45	0.38	XLOC_004156	5.34711	3.127e-12	5.9332e-11	11.5049
CM032831.1	62172825	62173000	1558	-	1	175	0	5.86	0.51	XLOC_004159	5.10164	2.79573e-13	5.75719e-12	12.5535
CM032831.1	66527208	66527583	1559	-	1	375	0	18.04	1.3	XLOC_004160	5.06329	3.32978e-12	6.21696e-11	11.4776
CM032831.1	68080662	68080937	1560	-	1	275	0	14.32	1.72	XLOC_004161	4.52546	5.88889e-12	1.06968e-10	11.23
CM032831.1	69331543	69331718	1561	-	1	175	0	5.08	0.44	XLOC_004162	4.93112	5.08553e-12	9.53605e-11	11.2937
CM032831.1	69365655	69365855	1562	-	1	200	0	8.21	0.68	XLOC_004163	4.92322	1.76301e-13	3.67102e-12	12.7537
CM032831.1	74450434	74450584	1563	-	1	150	0	6.52	1.15	XLOC_004166	3.94334	1.01188e-12	2.00746e-11	11.9949
CM032831.1	85617875	85618050	1564	-	1	175	0	14.93	4.99	XLOC_004170	3.00397	3.75602e-12	7.04729e-11	11.4253
CM032831.1	86689133	86689483	1565	-	1	350	0	27.69	2.41	XLOC_004173	4.74403	6.81719e-13	1.34956e-11	12.1664
CM032831.1	86814281	86814531	1566	-	1	250	0	10.42	0.82	XLOC_004174	5.03105	1.40217e-12	2.71621e-11	11.8532
CM032831.1	87498003	87498503	1567	-	1	500	0	52.75	5.61	XLOC_004175	4.59278	1.89837e-14	4.14859e-13	13.7216
CM032831.1	88033488	88033663	1568	-	1	175	0	11.17	3.88	XLOC_004178	2.88985	1.97837e-11	3.58311e-10	10.7037
CM032831.1	88038598	88038623	1569	-	1	25	0	2.51	0.27	XLOC_004179	4.55887	2.04917e-11	3.88059e-10	10.6884
CM032831.1	93862820	93864795	1570	-	1	1975	0	102.42	30.76	XLOC_004185	3.07567	3.97461e-11	7.28418e-10	10.4007
CM032831.1	94772199	94772424	1571	-	1	225	0	18.85	1.54	XLOC_004188	4.87446	9.5174e-13	1.86572e-11	12.0215
CM032831.1	94986304	94986554	1572	-	1	250	0	15.23	1.82	XLOC_004190	4.33245	9.80294e-12	1.7742e-10	11.0086
CM032831.1	95082401	95082576	1573	-	1	175	0	7.43	1.5	XLOC_004191	3.66469	6.63739e-12	1.24541e-10	11.178
CM032831.1	95983046	95983121	1574	-	1	75	0	2.5	0.42	XLOC_004195	3.92989	9.70894e-12	1.8259e-10	11.0128
CM032831.1	96136444	96136494	1575	-	1	50	0	1.5	0.25	XLOC_004197	3.92721	4.61543e-11	8.43473e-10	10.3358
CM032831.1	96136169	96136419	1576	-	1	250	0	8.46	0.85	XLOC_004197	4.70349	3.62143e-12	6.85308e-11	11.4411
CM032831.1	96167334	96167484	1577	-	1	150	0	6.46	1.09	XLOC_004198	4.01837	2.44627e-13	5.08497e-12	12.6115
CM032831.1	96270631	96270731	1578	-	1	100	0	9.47	1.45	XLOC_004199	4.08402	6.72426e-25	2.93206e-23	24.1724
CM032831.1	96349803	96350028	1579	-	1	225	0	7.47	0.61	XLOC_004202	5.03212	5.67911e-12	1.0438e-10	11.2457
CM032831.1	96697146	96697421	1580	-	1	275	0	26.21	5.63	XLOC_004205	3.61816	1.16969e-12	2.26298e-11	11.9319
CM032831.1	96742947	96743022	1581	-	1	75	0	2.83	0.57	XLOC_004206	3.68499	3.32907e-11	5.93289e-10	10.4777
CM032831.1	98618792	98618967	1582	-	1	175	0	8.03	1.14	XLOC_004216	4.1762	8.42013e-15	1.95196e-13	14.0747
CM032831.1	102529992	102531517	1583	-	1	1525	0	136.11	28.76	XLOC_004218	3.27309	1.01919e-11	1.96392e-10	10.9917
CM032831.1	102881402	102881527	1584	-	1	125	0	5.94	1.82	XLOC_004221	3.11263	3.09927e-11	5.58727e-10	10.5087
CM032831.1	102893743	102894568	1585	-	1	825	0	96.81	13.27	XLOC_004222	5.64398	1.3009e-12	2.46915e-11	11.8858
CM032831.1	102892968	102893318	1586	-	1	350	0	33.11	5.44	XLOC_004222	4.06397	8.48297e-13	1.67086e-11	12.0715
CM032831.1	106853941	106855366	1587	-	1	1425	0	604.06	136.36	XLOC_004223	3.17417	1.15876e-15	2.65629e-14	14.936
CM032831.1	107077403	107077803	1588	-	1	400	0	26.43	2.75	XLOC_004225	4.58612	5.23246e-13	1.0439e-11	12.2813
CM032831.1	107714419	107714544	1589	-	1	125	0	3.31	0.44	XLOC_004229	4.31527	6.79882e-12	1.27488e-10	11.1676
CM032831.1	108422982	108423332	1590	-	1	350	0	26.84	2.21	XLOC_004230	4.93411	1.07231e-12	2.07408e-11	11.9697
CM032831.1	108893742	108893917	1591	-	1	175	0	7.16	0.95	XLOC_004232	4.32384	2.91946e-12	5.67938e-11	11.5347
CM032831.1	109085064	109085364	1592	-	1	300	0	58.7	7.45	XLOC_004233	4.33344	6.87016e-13	1.35034e-11	12.163
CM032831.1	109169674	109170299	1593	-	1	625	0	58.88	5.85	XLOC_004236	4.72877	2.96271e-12	5.36257e-11	11.5283
CM032831.1	109185699	109185824	1594	-	1	125	0	3.58	0.37	XLOC_004237	4.69421	2.01208e-13	4.34888e-12	12.6964
CM032831.1	109204700	109205100	1595	-	1	400	0	54.43	3.75	XLOC_004238	5.21736	2.24481e-12	4.15836e-11	11.6488
CM032831.1	111884544	111884819	1596	-	1	275	0	20.89	2.25	XLOC_004244	4.57942	1.93024e-13	3.98024e-12	12.7144
CM032831.1	112001733	112002058	1597	-	1	325	0	18.28	2.68	XLOC_004245	4.23001	1.38191e-14	3.1005e-13	13.8595
CM032831.1	112089685	112089885	1598	-	1	200	0	13.63	2.48	XLOC_004247	4.35778	3.7421e-13	7.59891e-12	12.4269
CM032831.1	112386931	112387156	1599	-	1	225	0	19.8	2.78	XLOC_004249	4.22922	2.1152e-13	4.36011e-12	12.6746
CM032831.1	112592858	112593233	1600	-	1	375	0	69.08	9.61	XLOC_004253	4.03977	1.39275e-14	3.09023e-13	13.8561
CM032831.1	112651415	112651515	1601	-	1	100	0	5.84	2.1	XLOC_004255	2.92569	3.17034e-11	5.87384e-10	10.4989
CM032831.1	113091065	113091215	1602	-	1	150	0	4.92	0.69	XLOC_004260	4.24169	6.57525e-13	1.34084e-11	12.1821
CM032831.1	113823042	113823192	1603	-	1	150	0	6.33	0.44	XLOC_004263	5.27749	1.65843e-20	5.62817e-19	19.7803
CM032831.1	113875306	113875381	1604	-	1	75	0	2.11	0.34	XLOC_004264	3.99409	2.28495e-11	4.25091e-10	10.6411
CM032831.1	114424640	114424815	1605	-	1	175	0	8.72	1.19	XLOC_004266	4.36579	1.12771e-11	2.02787e-10	10.9478
CM032831.1	114568509	114568709	1606	-	1	200	0	9.6	1.14	XLOC_004267	4.47612	2.17736e-12	4.14761e-11	11.6621
CM032831.1	114596368	114596668	1607	-	1	300	0	21.63	2.03	XLOC_004268	4.8366	2.27974e-15	5.49568e-14	14.6421
CM032831.1	114676239	114676289	1608	-	1	50	0	3.27	1.4	XLOC_004269	2.58418	5.87445e-11	1.06688e-09	10.231
CM032831.1	115046097	115046247	1609	-	1	150	0	3.57	0.34	XLOC_004271	4.81922	1.35704e-12	2.72716e-11	11.8674
CM032831.1	115178546	115178771	1610	-	1	225	0	23.24	2.59	XLOC_004272	4.53347	1.97651e-15	4.76467e-14	14.7041
CM032831.1	115537788	115537963	1611	-	1	175	0	6.9	0.62	XLOC_004273	4.88079	3.54074e-17	9.82978e-16	16.4509
CM032831.1	115537663	115537763	1612	-	1	100	0	1.71	0.07	XLOC_004273	5.93655	3.64799e-12	7.31969e-11	11.4379
CM032831.1	115623377	115623677	1613	-	1	300	0	16.98	2.01	XLOC_004275	4.45457	1.9906e-12	3.77179e-11	11.701
CM032831.1	115633087	115633437	1614	-	1	350	0	25.72	3.71	XLOC_004276	4.40179	4.3577e-13	8.69003e-12	12.3607
CM032831.1	115712994	115713369	1615	-	1	375	0	29.74	2.86	XLOC_004277	4.96878	3.4661e-13	6.99588e-12	12.4602
CM032831.1	115864704	115864954	1616	-	1	250	0	19.71	1.35	XLOC_004280	5.16125	3.88525e-13	7.81302e-12	12.4106
CM032831.1	116120145	116120420	1617	-	1	275	0	18.64	4.23	XLOC_004281	3.54593	2.68764e-14	5.94383e-13	13.5706
CM032831.1	116563639	116563764	1618	-	1	125	0	9.42	3.09	XLOC_004286	3.03925	4.63826e-12	8.75325e-11	11.3336
CM032831.1	116633217	116633642	1619	-	1	425	0	80.33	9.34	XLOC_004288	4.41705	1.82745e-12	3.40607e-11	11.7382
CM032831.1	116735198	116735348	1620	-	1	150	0	14.18	2.03	XLOC_004289	4.09381	1.77515e-12	3.44715e-11	11.7508
CM032831.1	117097788	117097813	1621	-	1	25	0	0.48	0.04	XLOC_004293	4.93563	8.52089e-11	1.52754e-09	10.0695
CM032831.1	117120414	117120664	1622	-	1	250	0	75.63	34.43	XLOC_004294	2.56231	2.55857e-12	4.80531e-11	11.592
CM032831.1	117266469	117266744	1623	-	1	275	0	57.12	5.37	XLOC_004295	4.78744	1.01275e-13	2.12432e-12	12.9945
CM032831.1	117534528	117534678	1624	-	1	150	0	5.84	0.6	XLOC_004297	4.68595	3.04821e-17	8.50906e-16	16.516
CM032831.1	117630290	117634765	1625	-	1	4475	0	937.93	224.43	XLOC_004298	3.42933	3.68215e-13	6.66656e-12	12.4339
CM032831.1	118433664	118433689	1626	-	1	25	0	0.45	0.04	XLOC_004307	4.92395	8.14629e-11	1.4628e-09	10.089
CM032831.1	120048435	120048860	1627	-	1	425	0	63.3	4.81	XLOC_004314	5.11514	5.89537e-12	1.07568e-10	11.2295
CM032831.1	120560234	120561009	1628	-	1	775	0	266.06	134.51	XLOC_004319	2.45519	1.52607e-12	2.79639e-11	11.8164
CM032831.1	120772045	120772220	1629	-	1	175	0	4.94	0.45	XLOC_004320	4.85822	1.27936e-12	2.55178e-11	11.893
CM032831.1	121059661	121059836	1630	-	1	175	0	8.01	1.1	XLOC_004324	4.23974	1.32865e-13	2.80387e-12	12.8766
CM032831.1	121285228	121285553	1631	-	1	325	0	36.52	4.37	XLOC_004325	4.53992	1.42364e-13	2.9846e-12	12.8466
CM032831.1	121777892	121778167	1632	-	1	275	0	17.68	1.1	XLOC_004329	5.41583	1.93771e-12	3.66378e-11	11.7127
CM032831.1	121899777	121899952	1633	-	1	175	0	9.79	0.98	XLOC_004331	4.7169	2.04289e-15	4.95104e-14	14.6898
CM032831.1	122034329	122034604	1634	-	1	275	0	20.95	3.02	XLOC_004333	4.21748	9.66348e-13	1.91716e-11	12.0149
CM032831.1	122049788	122050038	1635	-	1	250	0	12.1	0.88	XLOC_004334	5.39972	2.50887e-16	6.43687e-15	15.6005
CM032831.1	122078858	122078983	1636	-	1	125	0	3.26	0.42	XLOC_004335	4.37007	2.46395e-11	4.48753e-10	10.6084
CM032831.1	122086348	122086573	1637	-	1	225	0	8.95	0.67	XLOC_004336	5.36742	7.99156e-13	1.57779e-11	12.0974
CM032831.1	122519575	122519750	1638	-	1	175	0	8.19	1.15	XLOC_004339	4.183	4.74666e-13	9.73025e-12	12.3236
CM032831.1	122527373	122527598	1639	-	1	225	0	16.14	1.53	XLOC_004340	4.78965	4.15339e-13	8.36317e-12	12.3816
CM032831.1	122586146	122586321	1640	-	1	175	0	8.8	1.25	XLOC_004342	4.19469	1.54381e-13	3.24217e-12	12.8114
CM032831.1	122596823	122596973	1641	-	1	150	0	23.24	2.58	XLOC_004343	4.48359	2.05854e-28	1.04293e-26	27.6864
CM032831.1	122653259	122653634	1642	-	1	375	0	36.6	2.58	XLOC_004346	5.28513	1.58371e-17	4.37458e-16	16.8003
CM032831.1	122677919	122677944	1643	-	1	25	0	1.14	0.35	XLOC_004347	3.0829	2.49011e-11	4.68176e-10	10.6038
CM032831.1	122677069	122677894	1644	-	1	825	0	67.5	7.72	XLOC_004347	4.17227	6.20868e-13	1.30311e-11	12.207
CM032831.1	122676694	122676844	1645	-	1	150	0	3.07	0.24	XLOC_004347	5.07775	2.48094e-11	4.53055e-10	10.6054
CM032831.1	122846758	122847033	1646	-	1	275	0	21.46	2.12	XLOC_004348	4.64053	3.60224e-14	7.91146e-13	13.4434
CM032831.1	122931229	122931579	1647	-	1	350	0	18.17	1.2	XLOC_004349	5.23997	9.29506e-12	1.68574e-10	11.0317
CM032831.1	123125379	123125529	1648	-	1	150	0	4.79	0.43	XLOC_004351	4.83631	2.38344e-13	5.02961e-12	12.6228
CM032831.1	123247100	123247250	1649	-	1	150	0	9.15	1.85	XLOC_004352	3.68273	7.49041e-13	1.4979e-11	12.1255
CM032831.1	123254579	123254729	1650	-	1	150	0	6.99	1.37	XLOC_004353	3.71636	6.49052e-13	1.33133e-11	12.1877
CM032831.1	123398370	123398445	1651	-	1	75	0	2.77	0.66	XLOC_004358	3.43281	3.72887e-11	6.85637e-10	10.4284
CM032831.1	123390270	123390445	1652	-	1	175	0	5	0.79	XLOC_004358	4.09588	1.91264e-11	3.54138e-10	10.7184
CM032831.1	123636326	123636576	1653	-	1	250	0	21.48	3.85	XLOC_004359	4.09806	9.50985e-16	2.34113e-14	15.0218
CM032831.1	123794173	123794448	1654	-	1	275	0	24.53	1.91	XLOC_004361	5.01131	2.63063e-12	4.91907e-11	11.5799
CM032831.1	123840213	123840388	1655	-	1	175	0	5.49	0.67	XLOC_004362	4.41156	2.29194e-12	4.41256e-11	11.6398
CM032831.1	124260357	124261207	1656	-	1	850	0	91.24	6.1	XLOC_004365	5.25812	3.6463e-12	6.68291e-11	11.4381
CM032831.1	124685430	124685755	1657	-	1	325	0	19.61	1.75	XLOC_004370	4.88874	3.32071e-17	9.18579e-16	16.4788
CM032831.1	124935387	124935612	1658	-	1	225	0	24.58	2.52	XLOC_004374	4.59544	9.15534e-12	1.66454e-10	11.0383
CM032831.1	125376855	125377030	1659	-	1	175	0	13.1	1.78	XLOC_004377	4.31301	8.16478e-16	2.03904e-14	15.0881
CM032831.1	125477974	125478149	1660	-	1	175	0	10.53	2.34	XLOC_004379	3.65941	1.45841e-13	3.10777e-12	12.8361
CM032831.1	125969909	125970184	1661	-	1	275	0	70.76	12.43	XLOC_004381	4.08704	2.67568e-13	5.43688e-12	12.5726
CM032831.1	126111259	126111509	1662	-	1	250	0	11.57	0.54	XLOC_004382	5.92851	1.18411e-17	3.3362e-16	16.9266
CM032831.1	126322554	126322754	1663	-	1	200	0	15.75	2.55	XLOC_004384	3.93224	3.16835e-12	5.95318e-11	11.4992
CM032831.1	126406801	126406976	1664	-	1	175	0	5.78	0.33	XLOC_004385	5.54921	7.24241e-18	2.11029e-16	17.1401
CM032831.1	126676393	126676668	1665	-	1	275	0	23.36	1.86	XLOC_004389	5.08402	3.36131e-13	6.77921e-12	12.4735
CM032831.1	127453045	127453345	1666	-	1	300	0	25.51	3.07	XLOC_004397	4.59035	8.55688e-13	1.66425e-11	12.0677
CM032831.1	127630609	127630884	1667	-	1	275	0	51.1	4.52	XLOC_004399	4.8613	1.46367e-16	3.80441e-15	15.8346
CM032831.1	127642776	127642976	1668	-	1	200	0	8.03	0.58	XLOC_004400	5.18727	7.54295e-15	1.76891e-13	14.1225
CM032831.1	127662941	127663066	1669	-	1	125	0	3.15	0.45	XLOC_004401	4.19937	1.82988e-11	3.46105e-10	10.7376
CM032831.1	127669188	127671613	1670	-	1	2425	0	578.99	324.14	XLOC_004402	2.06146	3.817e-11	7.01011e-10	10.4183
CM032831.1	127690346	127690571	1671	-	1	225	0	8.99	0.66	XLOC_004403	5.17449	2.77049e-12	5.23191e-11	11.5574
CM032831.1	127739665	127740040	1672	-	1	375	0	22.17	1.72	XLOC_004405	5.0838	1.2901e-14	2.92146e-13	13.8894
CM032831.1	127751501	127751826	1673	-	1	325	0	22.42	1.86	XLOC_004406	5.00395	1.21522e-12	2.32492e-11	11.9153
CM032831.1	127801045	127801320	1674	-	1	275	0	12.79	1.45	XLOC_004408	4.64101	1.27711e-12	2.45406e-11	11.8938
CM032831.1	128088447	128088722	1675	-	1	275	0	47.53	5.7	XLOC_004412	4.48566	1.59766e-15	3.84792e-14	14.7965
CM032831.1	128141529	128142379	1676	-	1	850	0	175.06	85.97	XLOC_004413	2.47062	2.77427e-12	4.95395e-11	11.5569
CM032831.1	128224924	128224999	1677	-	1	75	0	2.72	0.49	XLOC_004415	3.84993	1.8599e-11	3.48642e-10	10.7305
CM032831.1	128364898	128365323	1678	-	1	425	0	55.77	5.02	XLOC_004417	4.75511	3.58603e-12	6.59485e-11	11.4454
CM032831.1	128490544	128490619	1679	-	1	75	0	1.36	0.1	XLOC_004418	5.18343	1.07741e-11	2.0774e-10	10.9676
CM032831.1	128541156	128541381	1680	-	1	225	0	8.29	0.77	XLOC_004419	4.88376	2.76406e-12	5.19829e-11	11.5585
CM032831.1	128540631	128540831	1681	-	1	200	0	6.96	0.66	XLOC_004419	4.8311	3.39133e-13	6.91079e-12	12.4696
CM032831.1	128932719	128932769	1682	-	1	50	0	2.83	1.19	XLOC_004424	2.63333	7.48275e-11	1.34817e-09	10.1259
CM032831.1	129296897	129297272	1683	-	1	375	0	66.68	6.14	XLOC_004425	4.58	5.3228e-13	1.04999e-11	12.2739
CM032831.1	129317743	129318043	1684	-	1	300	0	76.57	31.86	XLOC_004426	2.91146	1.87165e-16	4.85705e-15	15.7278
CM032831.1	129558561	129558686	1685	-	1	125	0	4.39	0.85	XLOC_004428	3.80105	2.65116e-12	5.17092e-11	11.5766
CM032831.1	129682815	129683165	1686	-	1	350	0	56.5	11.66	XLOC_004432	3.79879	2.67142e-13	5.38438e-12	12.5733
CM032831.1	129829075	129829475	1687	-	1	400	0	48.47	3.6	XLOC_004434	4.95373	1.70725e-12	3.19819e-11	11.7677
CM032831.1	129915057	129916232	1688	-	1	1175	0	140.12	16.41	XLOC_004435	4.485	2.23117e-13	4.34015e-12	12.6515
CM032831.1	129955175	129955200	1689	-	1	25	0	1.38	0.31	XLOC_004436	3.50206	6.3381e-16	1.70077e-14	15.198
CM032831.1	130437831	130438031	1690	-	1	200	0	4.51	0.29	XLOC_004441	5.37838	1.9136e-11	3.45392e-10	10.7181
CM032831.1	130464944	130465169	1691	-	1	225	0	6.78	0.95	XLOC_004443	4.19102	1.20779e-11	2.23051e-10	10.918
CM032831.1	130604076	130605051	1692	-	1	975	0	65.31	9.31	XLOC_004447	4.07308	5.20152e-13	1.04204e-11	12.2839
CM032831.1	130668702	130668952	1693	-	1	250	0	18.19	1.29	XLOC_004448	5.18345	9.69905e-14	2.05093e-12	13.0133
CM032831.1	130753248	130753473	1694	-	1	225	0	20.03	3.7	XLOC_004452	3.79001	4.43912e-14	9.63552e-13	13.3527
CM032831.1	130989355	130989505	1695	-	1	150	0	3.65	0.17	XLOC_004454	5.7611	2.26029e-13	4.77834e-12	12.6458
CM032831.1	131425854	131426229	1696	-	1	375	0	30.85	3.05	XLOC_004458	4.60061	5.37504e-12	9.84836e-11	11.2696
CM032831.1	131532135	131532310	1697	-	1	175	0	9.87	2.47	XLOC_004460	3.49334	1.67632e-11	3.08112e-10	10.7756
CM032831.1	131574507	131576107	1698	-	1	1600	0	146.63	39.04	XLOC_004461	3.04279	8.34079e-12	1.61365e-10	11.0788
CM032831.1	131674207	131676107	1699	-	1	1900	0	2151.94	969.63	XLOC_004462	2.57471	6.94322e-13	1.30201e-11	12.1584
CM032831.1	131760755	131760930	1700	-	1	175	0	7.57	1.67	XLOC_004463	3.58067	1.56626e-11	2.83303e-10	10.8051
CM032831.1	131857271	131857521	1701	-	1	250	0	16.94	1.83	XLOC_004464	4.57195	2.22591e-13	4.63246e-12	12.6525
CM032831.1	132409779	132409954	1702	-	1	175	0	4.09	0.28	XLOC_004468	5.29399	1.42728e-11	2.59788e-10	10.8455
CM032831.1	132838014	132838189	1703	-	1	175	0	11.75	1.35	XLOC_004474	4.50839	3.58652e-21	1.26428e-19	20.4453
CM032831.1	132834989	132837989	1704	-	1	3000	0	215.27	48.25	XLOC_004474	3.6065	6.95396e-13	1.24759e-11	12.1578
CM032831.1	132829939	132830289	1705	-	1	350	0	46.79	6.08	XLOC_004474	4.33811	7.17332e-16	1.75937e-14	15.1443
CM032831.1	133180396	133184371	1706	-	1	3975	0	168.99	38.63	XLOC_004477	3.46416	1.13774e-11	2.18125e-10	10.944
CM032831.1	133176371	133176721	1707	-	1	350	0	12.96	1.98	XLOC_004477	4.13521	2.47945e-12	4.67118e-11	11.6056
CM032831.1	133452488	133452563	1708	-	1	75	0	2.01	0.26	XLOC_004480	4.30117	2.79275e-12	5.67707e-11	11.554
CM032831.1	133591287	133591512	1709	-	1	225	0	16.04	2.28	XLOC_004483	4.18274	5.12199e-17	1.41364e-15	16.2906
CM032831.1	133932759	133933059	1710	-	1	300	0	26.84	3.22	XLOC_004487	4.25936	1.02502e-11	1.86504e-10	10.9893
CM032831.1	134253662	134253737	1711	-	1	75	0	2.66	0.57	XLOC_004489	3.5937	4.41509e-12	8.79238e-11	11.3551
CM032831.1	134293936	134294086	1712	-	1	150	0	14.43	3.13	XLOC_004491	3.51235	2.59265e-13	5.37642e-12	12.5863
CM032831.1	134344434	134344759	1713	-	1	325	0	15.17	2.38	XLOC_004492	4.02924	8.11281e-12	1.51039e-10	11.0908
CM032831.1	134476171	134476446	1714	-	1	275	0	11.13	0.93	XLOC_004493	4.98111	4.21655e-13	8.63047e-12	12.375
CM032831.1	134496179	134496354	1715	-	1	175	0	8.42	1.72	XLOC_004494	3.71477	2.72401e-13	5.68395e-12	12.5648
CM032831.1	134560620	134560845	1716	-	1	225	0	30.42	5.56	XLOC_004495	3.82233	5.37026e-13	1.07172e-11	12.27
CM032831.1	134627430	134627655	1717	-	1	225	0	20.59	2.67	XLOC_004496	4.23747	1.31581e-12	2.60593e-11	11.8808
CM032831.1	134677070	134677270	1718	-	1	200	0	15.02	2.1	XLOC_004500	4.20832	7.42045e-13	1.47089e-11	12.1296
CM032831.1	134676570	134676670	1719	-	1	100	0	1.91	0.14	XLOC_004500	5.11961	1.38472e-11	2.65233e-10	10.8586
CM032831.1	134700687	134700937	1720	-	1	250	0	132.92	22.65	XLOC_004501	3.59166	4.31793e-21	1.49419e-19	20.3647
CM032831.1	134710870	134711570	1721	-	1	700	0	53.08	8.3	XLOC_004502	4.03006	5.15577e-15	1.15211e-13	14.2877
CM032831.1	134755069	134755094	1722	-	1	25	0	1.17	0.37	XLOC_004504	3.00976	6.97344e-11	1.25992e-09	10.1566
CM032831.1	134748794	134749144	1723	-	1	350	0	47.21	4.92	XLOC_004504	4.32005	2.78512e-12	5.29123e-11	11.5552
CM032831.1	134813744	134813869	1724	-	1	125	0	7.12	2.14	XLOC_004505	3.14331	1.41767e-11	2.65103e-10	10.8484
CM032831.1	134932365	134932590	1725	-	1	225	0	17.02	0.95	XLOC_004509	5.6145	3.21112e-17	8.82696e-16	16.4933
CM032831.1	134942251	134942276	1726	-	1	25	0	0.95	0.23	XLOC_004510	3.39036	3.57865e-11	6.63013e-10	10.4463
CM032831.1	134942076	134942226	1727	-	1	150	0	8.51	0.88	XLOC_004510	4.68931	9.75337e-15	2.24959e-13	14.0108
CM032831.1	134986757	134987032	1728	-	1	275	0	18.65	0.76	XLOC_004511	5.98319	1.01841e-13	2.13566e-12	12.9921
CM032831.1	135027565	135027865	1729	-	1	300	0	23.4	1.39	XLOC_004512	5.5303	4.34482e-14	9.34134e-13	13.362
CM032831.1	135644618	135644818	1730	-	1	200	0	9.77	0.89	XLOC_004522	4.80138	5.72278e-14	1.25174e-12	13.2424
CM032831.1	135677318	135677468	1731	-	1	150	0	4.4	0.64	XLOC_004523	4.14432	2.03209e-11	3.7058e-10	10.6921
CM032831.1	135689978	135690128	1732	-	1	150	0	7.51	0.87	XLOC_004525	4.53156	3.86027e-20	1.29443e-18	19.4134
CM032831.1	135737395	135737545	1733	-	1	150	0	3.58	0.21	XLOC_004527	5.5003	2.73475e-14	6.17621e-13	13.5631
CM032831.1	136097236	136097386	1734	-	1	150	0	5.91	0.72	XLOC_004532	4.39463	3.80128e-12	7.17293e-11	11.4201
CM032831.1	136174237	136174462	1735	-	1	225	0	10.85	0.65	XLOC_004534	5.73786	6.91131e-12	1.25376e-10	11.1604
CM032831.1	136397212	136397437	1736	-	1	225	0	21.19	1.68	XLOC_004538	5.14275	2.04508e-17	5.68375e-16	16.6893
CM032831.1	136482568	136482693	1737	-	1	125	0	4.56	0.82	XLOC_004539	3.84435	7.4882e-12	1.38583e-10	11.1256
CM032831.1	136978683	136978958	1738	-	1	275	0	84.39	6.99	XLOC_004542	4.92399	2.22585e-12	4.18762e-11	11.6525
CM032831.1	137679128	137679353	1739	-	1	225	0	12.63	1.76	XLOC_004547	4.26533	1.82032e-16	4.89186e-15	15.7399
CM032831.1	137955557	137955857	1740	-	1	300	0	38.67	13.62	XLOC_004550	3.11068	1.20542e-11	2.17194e-10	10.9189
CM032831.1	137974194	137974244	1741	-	1	50	0	2.03	0.47	XLOC_004551	3.49048	4.71311e-12	9.34061e-11	11.3267
CM032831.1	138132017	138132242	1742	-	1	225	0	21.24	8.07	XLOC_004553	2.8946	4.0451e-12	7.71932e-11	11.3931
CM032831.1	138880277	138880477	1743	-	1	200	0	24.71	2.35	XLOC_004560	4.73952	1.04106e-19	3.34954e-18	18.9825
CM032831.1	138964906	138965206	1744	-	1	300	0	14.89	1.07	XLOC_004562	5.20049	2.55587e-16	6.5436e-15	15.5925
CM032831.1	139127691	139127791	1745	-	1	100	0	3.79	0.85	XLOC_004567	3.58702	1.75635e-11	3.30364e-10	10.7554
CM032831.1	139127641	139127666	1746	-	1	25	0	0.61	0.09	XLOC_004567	4.0528	7.91981e-11	1.42381e-09	10.1013
CM032831.1	139141491	139141791	1747	-	1	300	0	14.12	0.83	XLOC_004568	5.49506	2.40663e-13	4.91043e-12	12.6186
CM032831.1	139213116	139213466	1748	-	1	350	0	26.92	2.91	XLOC_004571	4.82986	1.2266e-13	2.53619e-12	12.9113
CM032831.1	139481362	139481737	1749	-	1	375	0	28.07	3.92	XLOC_004578	4.32986	3.5066e-12	6.68931e-11	11.4551
CM032831.1	139674114	139674364	1750	-	1	250	0	22.51	1.32	XLOC_004582	5.40738	1.05391e-12	2.09028e-11	11.9772
CM032831.1	139860942	139862242	1751	-	1	1300	0	235.29	59.07	XLOC_004585	3.26321	2.99902e-15	7.11434e-14	14.523
CM032831.1	139879435	139879610	1752	-	1	175	0	6.3	1.04	XLOC_004586	4.00418	1.13671e-11	2.05899e-10	10.9443
CM032831.1	139913879	139914104	1753	-	1	225	0	22.71	3.27	XLOC_004587	4.27763	1.63967e-15	3.96936e-14	14.7852
CM032831.1	140378364	140378664	1754	-	1	300	0	60.3	5.45	XLOC_004589	4.70865	1.00555e-12	1.94318e-11	11.9976
CM032831.1	140489799	140490124	1755	-	1	325	0	53.58	4.99	XLOC_004591	4.75167	4.334e-12	7.88476e-11	11.3631
CM032831.1	140614313	140614488	1756	-	1	175	0	10.47	2.19	XLOC_004594	3.64998	5.17774e-12	9.58778e-11	11.2859
CM032831.1	140638580	140638755	1757	-	1	175	0	37.02	3.8	XLOC_004595	4.52057	8.52629e-19	2.60879e-17	18.0692
CM032831.1	140704233	140704583	1758	-	1	350	0	40.95	7.25	XLOC_004598	3.79395	5.92411e-12	1.07725e-10	11.2274
CM032831.1	140791772	140791822	1759	-	1	50	0	1.47	0.28	XLOC_004599	3.76653	3.28253e-11	6.07874e-10	10.4838
CM032831.1	140800327	140800652	1760	-	1	325	0	24.14	3.7	XLOC_004600	4.11038	3.60596e-13	7.3611e-12	12.443
CM032831.1	140901587	140901912	1761	-	1	325	0	23.28	2.06	XLOC_004603	5.03688	1.74935e-15	4.18141e-14	14.7571
CM032831.1	140955610	140955910	1762	-	1	300	0	22.22	2.89	XLOC_004606	4.30177	2.18156e-12	4.12549e-11	11.6612
CM032831.1	141035139	141036139	1763	-	1	1000	0	195.52	26.91	XLOC_004609	3.89136	3.65342e-14	7.64393e-13	13.4373
CM032831.1	141108753	141108928	1764	-	1	175	0	10.03	2	XLOC_004616	3.74096	2.49227e-12	4.76092e-11	11.6034
CM032831.1	141188817	141189067	1765	-	1	250	0	15.2	1.29	XLOC_004617	4.88861	1.26586e-14	2.84494e-13	13.8976
CM032831.1	141178667	141178942	1766	-	1	275	0	16.13	1.29	XLOC_004617	5.17344	2.10114e-13	4.3956e-12	12.6775
CM032831.1	141292307	141292507	1767	-	1	200	0	4.96	0.55	XLOC_004618	4.57056	1.82086e-11	3.39459e-10	10.7397
CM032831.1	141321119	141321269	1768	-	1	150	0	3.66	0.33	XLOC_004619	4.90696	2.44843e-11	4.54415e-10	10.6111
CM032831.1	141482519	141482719	1769	-	1	200	0	16.13	4.37	XLOC_004621	3.44928	1.34152e-12	2.60532e-11	11.8724
CM032831.1	141494881	141495031	1770	-	1	150	0	5.33	1.03	XLOC_004622	3.93828	9.80074e-12	1.8555e-10	11.0087
CM032831.1	141551396	141551571	1771	-	1	175	0	7.94	0.91	XLOC_004623	4.492	2.62841e-16	6.97916e-15	15.5803
CM032831.1	141626691	141627066	1772	-	1	375	0	102.83	8.51	XLOC_004625	4.84115	1.36199e-16	3.56851e-15	15.8658
CM032831.1	141762441	141762616	1773	-	1	175	0	12.97	4.13	XLOC_004626	3.04369	3.20113e-13	6.60532e-12	12.4947
CM032831.1	141807659	141808034	1774	-	1	375	0	39	7.71	XLOC_004627	3.87104	3.66576e-14	7.86675e-13	13.4358
CM032831.1	142227694	142227969	1775	-	1	275	0	39.45	4.19	XLOC_004630	4.8153	9.57922e-13	1.86106e-11	12.0187
CM032831.1	142329566	142329866	1776	-	1	300	0	18.91	3.02	XLOC_004631	4.06706	5.58237e-15	1.29827e-13	14.2532
CM032831.1	143019522	143019672	1777	-	1	150	0	6.5	0.9	XLOC_004639	4.28978	3.5523e-15	8.52897e-14	14.4495
CM032831.1	143041255	143041430	1778	-	1	175	0	21.91	10.45	XLOC_004640	2.51583	2.72496e-13	5.61768e-12	12.5646
CM032831.1	143122966	143123091	1779	-	1	125	0	4.05	0.63	XLOC_004641	4.07499	9.04357e-12	1.67327e-10	11.0437
CM032831.1	143202513	143202838	1780	-	1	325	0	20.64	3.5	XLOC_004643	4.2621	1.00949e-11	1.82129e-10	10.9959
CM032831.1	143413497	143413797	1781	-	1	300	0	29.83	2.11	XLOC_004647	5.21436	9.89738e-17	2.60701e-15	16.0045
CM032831.1	143845463	143845913	1782	-	1	450	0	36.32	6.43	XLOC_004655	3.85793	7.48214e-13	1.44274e-11	12.126
CM032831.1	144061200	144061250	1783	-	1	50	0	2.27	0.6	XLOC_004662	3.29894	2.30849e-11	4.23099e-10	10.6367
CM032831.1	144070504	144070704	1784	-	1	200	0	6.73	0.92	XLOC_004663	4.30076	1.77746e-12	3.46516e-11	11.7502
CM032831.1	144111596	144112221	1785	-	1	625	0	289.67	53.78	XLOC_004664	3.09978	4.34683e-11	7.79641e-10	10.3618
CM032831.1	144294229	144294379	1786	-	1	150	0	35.62	18.65	XLOC_004669	2.37261	8.26941e-15	1.91921e-13	14.0825
CM032831.1	144416780	144416855	1787	-	1	75	0	2.55	0.37	XLOC_004671	4.17163	1.05846e-11	2.05233e-10	10.9753
CM032831.1	144662816	144663191	1788	-	1	375	0	49.33	4.77	XLOC_004679	4.69515	1.77284e-12	3.34093e-11	11.7513
CM032831.1	144982457	144982582	1789	-	1	125	0	7.09	1.29	XLOC_004682	3.80805	7.67785e-15	1.80645e-13	14.1148
CM032831.1	145041673	145041823	1790	-	1	150	0	72.07	41.54	XLOC_004684	2.16669	3.13886e-20	1.07641e-18	19.5032
CM032831.1	145293068	145293193	1791	-	1	125	0	3.23	0.33	XLOC_004687	4.71733	1.02092e-12	2.13365e-11	11.991
CM032831.1	145348131	145348631	1792	-	1	500	0	109.52	13.63	XLOC_004688	4.23621	5.91522e-13	1.19605e-11	12.228
CM032831.1	145412132	145412457	1793	-	1	325	0	11.67	1.11	XLOC_004690	4.81169	1.19388e-12	2.37717e-11	11.923
CM032831.1	145489073	145489273	1794	-	1	200	0	13.74	2.06	XLOC_004692	4.1335	5.40859e-17	1.48653e-15	16.2669
CM032831.1	145576546	145576771	1795	-	1	225	0	11.88	2.58	XLOC_004695	3.63519	1.66455e-12	3.19168e-11	11.7787
CM032831.1	145600055	145600280	1796	-	1	225	0	10.77	1.43	XLOC_004696	4.25243	1.2762e-11	2.32652e-10	10.8941
CM032831.1	145778779	145779054	1797	-	1	275	0	12.05	1.2	XLOC_004697	4.86475	5.36911e-13	1.06611e-11	12.2701
CM032831.1	145861926	145862401	1798	-	1	475	0	42.25	3.23	XLOC_004701	5.20374	3.61797e-15	8.28216e-14	14.4415
CM032831.1	146030941	146031141	1799	-	1	200	0	7.64	0.96	XLOC_004702	4.33981	9.84892e-12	1.81077e-10	11.0066
CM032831.1	146038966	146039291	1800	-	1	325	0	13.87	1	XLOC_004703	5.2455	1.48962e-12	2.87855e-11	11.8269
CM032831.1	146063598	146063698	1801	-	1	100	0	3.19	0.48	XLOC_004704	4.08597	3.49832e-11	6.4309e-10	10.4561
CM032831.1	146080901	146081251	1802	-	1	350	0	31.53	2.79	XLOC_004706	4.78473	1.74883e-13	3.57874e-12	12.7573
CM032831.1	146110242	146112067	1803	-	1	1825	0	250.05	86.64	XLOC_004707	2.65861	1.35689e-12	2.65492e-11	11.8675
CM032831.1	146124073	146124223	1804	-	1	150	0	29.97	8.91	XLOC_004708	3.05559	2.25962e-14	5.0609e-13	13.646
CM032831.1	146332557	146333007	1805	-	1	450	0	39.05	5.49	XLOC_004712	4.2704	2.50938e-12	4.60392e-11	11.6004
CM032831.1	146386118	146386418	1806	-	1	300	0	24.53	3.19	XLOC_004713	4.31532	7.65722e-13	1.50608e-11	12.1159
CM032831.1	146545780	146545930	1807	-	1	150	0	4.44	0.47	XLOC_004715	4.63073	3.5507e-12	7.00169e-11	11.4497
CM032831.1	146647447	146647622	1808	-	1	175	0	4.29	0.48	XLOC_004716	4.56764	4.41366e-11	8.02754e-10	10.3552
CM032831.1	146906175	146906500	1809	-	1	325	0	25.58	3.12	XLOC_004719	4.55812	3.16491e-13	6.46396e-12	12.4996
CM032831.1	146921921	146921946	1810	-	1	25	0	2.2	1.16	XLOC_004720	2.29257	1.09451e-11	2.12327e-10	10.9608
CM032831.1	147105897	147106172	1811	-	1	275	0	20.69	4.32	XLOC_004725	3.66789	2.27783e-12	4.28414e-11	11.6425
CM032831.1	147696601	147696676	1812	-	1	75	0	2.34	0.31	XLOC_004730	4.28848	1.70114e-11	3.13203e-10	10.7693
CM032831.1	147714813	147715063	1813	-	1	250	0	12.09	1.17	XLOC_004731	4.83169	8.55588e-12	1.57311e-10	11.0677
CM032831.1	147731584	147731734	1814	-	1	150	0	16.45	4.55	XLOC_004733	3.25331	8.37802e-20	2.73358e-18	19.0769
CM032831.1	147973519	147973669	1815	-	1	150	0	9.13	2.31	XLOC_004736	3.46195	1.94606e-14	4.48709e-13	13.7108
CM032831.1	148042718	148042968	1816	-	1	250	0	18.92	4.72	XLOC_004739	3.59001	6.81091e-12	1.23212e-10	11.1668
CM032831.1	148057940	148058165	1817	-	1	225	0	26.16	2.92	XLOC_004740	4.43106	7.95075e-12	1.43495e-10	11.0996
CM032831.1	148208972	148209472	1818	-	1	500	0	23.73	3.08	XLOC_004745	4.38235	9.45922e-16	2.30963e-14	15.0241
CM032831.1	148240384	148240584	1819	-	1	200	0	17.56	2.43	XLOC_004747	4.23131	1.29581e-15	3.17489e-14	14.8875
CM032831.1	148327542	148328567	1820	-	1	1025	0	64.13	7.93	XLOC_004752	4.10057	3.35672e-11	6.11002e-10	10.4741
CM032831.1	148354806	148354931	1821	-	1	125	0	4.43	0.81	XLOC_004753	3.8484	8.35644e-13	1.70576e-11	12.078
CM032831.1	148396995	148397245	1822	-	1	250	0	21.27	3.88	XLOC_004755	3.87341	1.6201e-13	3.41765e-12	12.7905
CM032831.1	148470077	148470402	1823	-	1	325	0	32.54	4.39	XLOC_004756	4.24993	4.32176e-13	8.60005e-12	12.3643
CM032831.1	148871641	148871941	1824	-	1	300	0	11.68	1.75	XLOC_004762	4.12118	7.32375e-12	1.35029e-10	11.1353
CM032831.1	148884291	148884516	1825	-	1	225	0	12.45	1.82	XLOC_004763	4.20464	3.44095e-12	6.57684e-11	11.4633
CM032831.1	148891129	148891329	1826	-	1	200	0	10.93	1.79	XLOC_004764	4.11296	6.55068e-12	1.19497e-10	11.1837
CM032831.1	148907253	148907428	1827	-	1	175	0	7.59	0.77	XLOC_004765	4.70188	6.70593e-16	1.68531e-14	15.1735
CM032831.1	149001489	149001964	1828	-	1	475	0	42.48	3.61	XLOC_004767	4.89596	1.77789e-12	3.30172e-11	11.7501
CM032831.1	149026213	149026363	1829	-	1	150	0	5.63	1.09	XLOC_004768	3.75402	8.8356e-13	1.82786e-11	12.0538
CM032831.1	149231617	149231992	1830	-	1	375	0	137.03	20.19	XLOC_004775	3.94621	2.38975e-13	4.82594e-12	12.6216
CM032831.1	149263814	149263989	1831	-	1	175	0	15.78	1.75	XLOC_004776	4.5875	1.91462e-27	9.28072e-26	26.7179
CM032831.1	149423944	149424294	1832	-	1	350	0	110.82	20.83	XLOC_004778	3.41807	4.43912e-14	9.4978e-13	13.3527
CM032831.1	149571326	149571576	1833	-	1	250	0	18.12	2.08	XLOC_004782	4.56276	6.80394e-12	1.23033e-10	11.1672
CM032831.1	149600656	149600956	1834	-	1	300	0	31.34	6.03	XLOC_004786	3.72126	3.11023e-15	7.29836e-14	14.5072
CM032831.1	149660191	149660341	1835	-	1	150	0	41	24.02	XLOC_004789	2.18235	2.18817e-13	4.61705e-12	12.6599
CM032831.1	149680183	149680333	1836	-	1	150	0	5.35	0.87	XLOC_004790	3.99857	7.05678e-13	1.44967e-11	12.1514
CM032831.1	150108746	150108921	1837	-	1	175	0	9.77	1.66	XLOC_004797	3.95843	1.5663e-13	3.28754e-12	12.8051
CM032831.1	150141568	150141743	1838	-	1	175	0	28.66	6.07	XLOC_004798	3.55243	1.48406e-13	3.12109e-12	12.8285
CM032831.1	150262929	150263029	1839	-	1	100	0	4.13	1.03	XLOC_004800	3.376	1.21127e-11	2.28889e-10	10.9168
CM032831.1	150349049	150349349	1840	-	1	300	0	21.55	2.23	XLOC_004802	4.85887	7.08041e-16	1.77406e-14	15.1499
CM032831.1	150357003	150357103	1841	-	1	100	0	6.97	1.79	XLOC_004803	3.35106	5.35738e-12	1.02001e-10	11.271
CM032831.1	150723651	150723726	1842	-	1	75	0	4.07	1.23	XLOC_004804	3.10024	3.32776e-11	6.0653e-10	10.4778
CM032831.1	150732635	150732735	1843	-	1	100	0	3.3	0.42	XLOC_004805	4.347	9.4457e-15	2.31827e-13	14.0248
CM032831.1	150766667	150766842	1844	-	1	175	0	5.46	0.3	XLOC_004808	5.79751	9.46176e-16	2.35498e-14	15.024
CM032831.1	150814447	150814747	1845	-	1	300	0	22.25	3.64	XLOC_004810	4.24673	8.13164e-15	1.84453e-13	14.0898
CM032831.1	150830396	150830521	1846	-	1	125	0	6.17	1.64	XLOC_004811	3.28622	8.98875e-12	1.65159e-10	11.0463
CM032831.1	150885650	150885775	1847	-	1	125	0	9.1	3.74	XLOC_004812	2.66305	4.74741e-12	9.37755e-11	11.3235
CM032831.1	150891120	150891320	1848	-	1	200	0	12.85	2.85	XLOC_004813	3.5409	3.43579e-12	6.43522e-11	11.464
CM032831.1	151039785	151039960	1849	-	1	175	0	22.84	11	XLOC_004814	2.44744	2.20326e-13	4.57551e-12	12.6569
CM032831.1	151251204	151251604	1850	-	1	400	0	53.52	6.06	XLOC_004818	4.2868	2.61628e-12	4.9887e-11	11.5823
CM032831.1	151276811	151277061	1851	-	1	250	0	11	2.13	XLOC_004819	4.15143	6.94598e-12	1.25553e-10	11.1583
CM032831.1	151344833	151349058	1852	-	1	4225	0	596	249.16	XLOC_004822	2.52816	3.17577e-12	6.36881e-11	11.4982
CM032831.1	151428828	151429078	1853	-	1	250	0	11	1.1	XLOC_004823	4.8769	2.50413e-13	5.22844e-12	12.6013
CM032831.1	151573261	151573436	1854	-	1	175	0	13.93	1.99	XLOC_004826	4.16945	2.92462e-12	5.53871e-11	11.5339
CM032831.1	151644428	151644603	1855	-	1	175	0	6	0.45	XLOC_004827	5.12213	8.8241e-14	1.88662e-12	13.0543
CM032831.1	151717893	151717968	1856	-	1	75	0	2.73	0.58	XLOC_004829	3.62042	3.14686e-11	5.63021e-10	10.5021
CM032831.1	151743845	151744695	1857	-	1	850	0	63.85	12.51	XLOC_004830	3.81307	2.7424e-12	4.95922e-11	11.5619
CM032831.1	152044938	152045063	1858	-	1	125	0	17.38	2.92	XLOC_004837	3.86188	2.08734e-12	4.05682e-11	11.6804
CM032831.1	152123267	152123392	1859	-	1	125	0	4.84	0.82	XLOC_004840	4.00585	4.36302e-13	9.03135e-12	12.3602
CM032831.1	152134061	152134411	1860	-	1	350	0	26.29	2.42	XLOC_004841	4.74027	8.49164e-13	1.66065e-11	12.071
CM032831.1	152153629	152153729	1861	-	1	100	0	2.28	0.2	XLOC_004842	4.93508	3.30716e-12	6.51534e-11	11.4805
CM032831.1	152168251	152168526	1862	-	1	275	0	18.27	2.88	XLOC_004843	4.13343	2.13299e-12	4.01962e-11	11.671
CM032831.1	152187638	152187938	1863	-	1	300	0	12.07	1.81	XLOC_004844	4.29612	2.02804e-12	3.87556e-11	11.6929
CM032831.1	152231240	152231615	1864	-	1	375	0	36.75	2.84	XLOC_004845	5.10314	1.86409e-12	3.49473e-11	11.7295
CM032831.1	152246885	152247110	1865	-	1	225	0	12.77	1.98	XLOC_004847	4.0897	9.36426e-14	1.98659e-12	13.0285
CM032831.1	152334494	152335369	1866	-	1	875	0	77.43	11.61	XLOC_004850	3.84219	8.4931e-12	1.61174e-10	11.0709
CM032831.1	152406193	152406343	1867	-	1	150	0	8.02	0.7	XLOC_004851	4.88363	4.81982e-22	1.77266e-20	21.317
CM032831.1	152604300	152604475	1868	-	1	175	0	19.4	3.58	XLOC_004857	3.73115	1.57006e-14	3.59039e-13	13.8041
CM032831.1	152665174	152665474	1869	-	1	300	0	21.65	2.8	XLOC_004858	4.39768	2.31319e-12	4.35315e-11	11.6358
CM032831.1	152679293	152679443	1870	-	1	150	0	9.68	3.46	XLOC_004859	2.86389	1.633e-12	3.25658e-11	11.787
CM032831.1	152683576	152683851	1871	-	1	275	0	42.56	9.87	XLOC_004860	3.46103	4.48251e-12	8.22536e-11	11.3485
CM032831.1	152729108	152729258	1872	-	1	150	0	7.79	1.52	XLOC_004861	3.73298	7.39871e-15	1.78142e-13	14.1308
CM032831.1	152773084	152773334	1873	-	1	250	0	19.69	1.83	XLOC_004863	4.79501	1.98612e-14	4.39776e-13	13.702
CM032831.1	152831748	152831798	1874	-	1	50	0	1.6	0.35	XLOC_004866	3.54535	4.87808e-11	8.92185e-10	10.3118
CM032831.1	152824923	152825073	1875	-	1	150	0	6.18	0.43	XLOC_004866	5.26252	3.60711e-19	1.13369e-17	18.4428
CM032831.1	152879183	152879483	1876	-	1	300	0	27.61	4.01	XLOC_004868	4.3512	1.3812e-14	3.08889e-13	13.8597
CM032831.1	152892570	152892745	1877	-	1	175	0	16.79	5.13	XLOC_004869	3.14911	2.79973e-16	7.22855e-15	15.5529
CM032831.1	152885720	152885970	1878	-	1	250	0	11.44	1.48	XLOC_004869	4.33208	7.93376e-12	1.45425e-10	11.1005
CM032831.1	152993146	152993446	1879	-	1	300	0	64.13	5.64	XLOC_004870	4.8621	2.4579e-13	4.99417e-12	12.6094
CM032831.1	153087658	153087808	1880	-	1	150	0	10.66	3.04	XLOC_004874	3.22698	8.48904e-13	1.69109e-11	12.0711
CM032831.1	153079858	153079883	1881	-	1	25	0	1.62	0.72	XLOC_004874	2.54058	5.5546e-11	1.01105e-09	10.2553
CM032831.1	153079683	153079833	1882	-	1	150	0	21.11	4.64	XLOC_004874	3.51762	9.90539e-14	2.12009e-12	13.0041
CM032831.1	153091367	153091442	1883	-	1	75	0	1.95	0.28	XLOC_004875	4.16298	2.26061e-11	4.25809e-10	10.6458
CM032831.1	153373628	153373928	1884	-	1	300	0	15.69	1.05	XLOC_004877	5.31325	1.47115e-12	2.80254e-11	11.8323
CM032831.1	153403654	153403779	1885	-	1	125	0	5.53	1.23	XLOC_004878	3.55086	3.78137e-13	8.1617e-12	12.4224
CM032831.1	153512950	153513150	1886	-	1	200	0	8.03	0.97	XLOC_004880	4.4765	1.23104e-11	2.19603e-10	10.9097
CM032831.1	67912859	67912934	1887	+	1	75	0	9.98	6.13	XLOC_005049	2.06624	2.41037e-11	4.48993e-10	10.6179
CM032831.1	116856165	116856215	1888	+	1	50	0	1.36	0.24	XLOC_005112	3.86423	6.15467e-11	1.11348e-09	10.2108
CM032831.1	142388752	142388927	1889	+	1	175	0	12.8	4.67	XLOC_005254	2.88732	5.41423e-12	1.01993e-10	11.2665
CM032831.1	153375353	153375978	1890	+	1	625	0	23.88	2.47	XLOC_005336	4.63412	1.81607e-18	5.6884e-17	17.7409
CM032832.1	192709	193108	1891	+	1	399	0	31.63	2.63	XLOC_005343	4.98225	2.48196e-13	5.09032e-12	12.6052
CM032832.1	228342	228642	1892	+	1	300	0	23.58	2.06	XLOC_005344	4.87557	3.49218e-13	6.99975e-12	12.4569
CM032832.1	323473	323673	1893	+	1	200	0	21.2	2.95	XLOC_005345	4.29171	4.80638e-20	1.5775e-18	19.3182
CM032832.1	344029	345129	1894	+	1	1100	0	160.75	28.67	XLOC_005347	3.88816	3.35079e-14	7.09014e-13	13.4749
CM032832.1	349758	349958	1895	+	1	200	0	24.45	13.32	XLOC_005348	2.44382	1.32842e-11	2.44799e-10	10.8767
CM032832.1	496420	496795	1896	+	1	375	0	52.95	4.86	XLOC_005353	4.72128	2.75082e-14	5.96105e-13	13.5605
CM032832.1	515455	515655	1897	+	1	200	0	9.05	0.48	XLOC_005354	5.64601	1.63924e-15	3.99127e-14	14.7854
CM032832.1	536241	537191	1898	+	1	950	0	258.7	22.85	XLOC_005356	4.5784	3.55148e-17	9.31299e-16	16.4496
CM032832.1	745537	745762	1899	+	1	225	0	11.14	0.76	XLOC_005358	5.30635	4.21483e-13	8.49187e-12	12.3752
CM032832.1	1062505	1062705	1900	+	1	200	0	12.33	0.82	XLOC_005363	5.32044	2.57987e-18	7.63619e-17	17.5884
CM032832.1	1374464	1374489	1901	+	1	25	0	1.76	0.59	XLOC_005368	2.95046	9.10127e-12	1.77945e-10	11.0409
CM032832.1	1384089	1384164	1902	+	1	75	0	9.26	5.38	XLOC_005368	2.17411	2.92902e-11	5.40717e-10	10.5333
CM032832.1	1400627	1400766	1903	+	1	139	0	15.06	3.07	XLOC_005369	3.65821	5.09985e-20	1.68361e-18	19.2924
CM032832.1	1493712	1493804	1904	+	1	92	0	6.09	0.97	XLOC_005371	4.00915	6.38608e-18	1.9099e-16	17.1948
CM032832.1	1645626	1645826	1905	+	1	200	0	11.57	1.07	XLOC_005372	4.84843	5.00642e-15	1.17166e-13	14.3005
CM032832.1	1678672	1678872	1906	+	1	200	0	17.87	1.18	XLOC_005373	5.25161	1.2376e-15	3.03641e-14	14.9074
CM032832.1	1754791	1762216	1907	+	1	7425	0	1374.26	79.15	XLOC_005375	5.48227	2.52716e-14	5.01661e-13	13.5974
CM032832.1	1953485	1953685	1908	+	1	200	0	6.29	0.43	XLOC_005377	5.26383	1.71812e-12	3.36713e-11	11.7649
CM032832.1	1960499	1960749	1909	+	1	250	0	22.18	4.38	XLOC_005378	3.75691	4.08827e-14	8.86497e-13	13.3885
CM032832.1	2000966	2001116	1910	+	1	150	0	37.47	27.85	XLOC_005380	1.81202	9.06713e-12	1.68059e-10	11.0425
CM032832.1	2277378	2277403	1911	+	1	25	0	1.51	0.64	XLOC_005385	2.59341	5.9705e-11	1.08429e-09	10.224
CM032832.1	2277503	2277703	1912	+	1	200	0	15.43	0.06	XLOC_005385	9.51734	1.25759e-21	4.4936e-20	20.9005
CM032832.1	2463026	2463126	1913	+	1	100	0	3.76	0.92	XLOC_005387	3.39622	2.31183e-11	4.31339e-10	10.636
CM032832.1	2648274	2648524	1914	+	1	250	0	33.29	7.05	XLOC_005391	3.59313	1.32336e-13	2.75699e-12	12.8783
CM032832.1	2869684	2869906	1915	+	1	222	0	23.51	9.86	XLOC_005395	2.75377	7.45497e-13	1.49139e-11	12.1276
CM032832.1	3013920	3014120	1916	+	1	200	0	10.04	2.46	XLOC_005398	3.40312	1.14776e-11	2.09914e-10	10.9402
CM032832.1	3061112	3061312	1917	+	1	200	0	6.02	0.62	XLOC_005399	4.69159	1.48053e-11	2.67227e-10	10.8296
CM032832.1	3100805	3101005	1918	+	1	200	0	8.21	1.25	XLOC_005400	4.14125	3.47532e-12	6.53505e-11	11.459
CM032832.1	3290895	3291095	1919	+	1	200	0	19.28	2.04	XLOC_005401	4.59044	7.39279e-16	1.84403e-14	15.1312
CM032832.1	3783862	3784062	1920	+	1	200	0	7.51	0.5	XLOC_005411	5.26792	1.14851e-13	2.42768e-12	12.9399
CM032832.1	3798059	3798109	1921	+	1	50	0	0.92	0.08	XLOC_005412	4.83492	4.2598e-11	7.83477e-10	10.3706
CM032832.1	3838706	3839006	1922	+	1	300	0	34.55	4.51	XLOC_005414	4.35542	1.77739e-13	3.66349e-12	12.7502
CM032832.1	4335813	4336013	1923	+	1	200	0	11.56	0.96	XLOC_005417	5.22185	4.71979e-12	8.72605e-11	11.3261
CM032832.1	4462260	4462485	1924	+	1	225	0	18.13	1.92	XLOC_005419	4.67991	1.2353e-20	4.20533e-19	19.9082
CM032832.1	4496786	4496911	1925	+	1	125	0	7.06	2.7	XLOC_005420	2.78555	3.09721e-11	5.66215e-10	10.509
CM032832.1	4660147	4660172	1926	+	1	25	0	0.86	0.17	XLOC_005422	3.69429	7.4261e-12	1.46244e-10	11.1292
CM032832.1	4872428	4872603	1928	+	1	175	0	6.17	0.48	XLOC_005424	5.07432	7.50681e-15	1.77859e-13	14.1245
CM032832.1	4939904	4940127	1929	+	1	223	0	25.68	2	XLOC_005426	4.88836	1.86306e-12	3.55416e-11	11.7298
CM032832.1	4950041	4950241	1930	+	1	200	0	9.74	1.16	XLOC_005427	4.48094	2.3182e-15	5.70083e-14	14.6348
CM032832.1	5254968	5254993	1931	+	1	25	0	1.22	0.21	XLOC_005431	3.88929	5.19429e-11	9.4775e-10	10.2845
CM032832.1	5255018	5255068	1932	+	1	50	0	2.43	0.49	XLOC_005431	3.66285	5.29217e-11	9.63802e-10	10.2764
CM032832.1	5296277	5296477	1933	+	1	200	0	10.33	1.84	XLOC_005433	3.91519	1.44788e-14	3.27682e-13	13.8393
CM032832.1	5433220	5433605	1934	+	1	385	0	36.02	3.75	XLOC_005436	4.72237	2.46591e-18	7.22158e-17	17.608
CM032832.1	5488526	5488701	1935	+	1	175	0	8.16	1.49	XLOC_005439	3.83585	5.27041e-12	9.8338e-11	11.2782
CM032832.1	5685459	5685557	1936	+	1	98	0	12.96	2.64	XLOC_005443	3.63743	6.55263e-22	2.41376e-20	21.1836
CM032832.1	6030855	6031105	1937	+	1	250	0	40.55	5.75	XLOC_005446	4.21326	1.2412e-12	2.39568e-11	11.9062
CM032832.1	6207494	6207594	1938	+	1	100	0	9.1	3.74	XLOC_005449	2.65947	1.59312e-11	2.98506e-10	10.7978
CM032832.1	6741507	6741667	1939	+	1	160	0	18.96	3.39	XLOC_005457	3.82104	2.87095e-17	7.96175e-16	16.542
CM032832.1	6997602	6998377	1940	+	1	775	0	68.1	11.35	XLOC_005460	4.09569	2.88123e-12	5.15893e-11	11.5404
CM032832.1	7008801	7009026	1941	+	1	225	0	12.17	0.69	XLOC_005461	5.48123	6.7888e-12	1.23203e-10	11.1682
CM032832.1	7414145	7414395	1942	+	1	250	0	20.37	1.98	XLOC_005465	4.78856	5.06918e-16	1.27061e-14	15.2951
CM032832.1	7430931	7431081	1943	+	1	150	0	4.96	0.7	XLOC_005466	4.21429	1.01878e-12	2.08845e-11	11.9919
CM032832.1	7458720	7459045	1944	+	1	325	0	17.6	1.13	XLOC_005467	5.44797	6.27567e-13	1.23842e-11	12.2023
CM032832.1	7479635	7479760	1945	+	1	125	0	2.7	0.2	XLOC_005468	5.13498	2.1013e-12	4.19169e-11	11.6775
CM032832.1	7502824	7503149	1946	+	1	325	0	118.4	31.45	XLOC_005470	3.37338	1.6177e-12	3.06152e-11	11.7911
CM032832.1	7542550	7542775	1947	+	1	225	0	7.15	0.54	XLOC_005471	5.17554	7.05092e-12	1.2914e-10	11.1518
CM032832.1	7649470	7649570	1948	+	1	100	0	3.14	0.26	XLOC_005472	5.01238	6.53053e-12	1.2781e-10	11.1851
CM032832.1	7649595	7649620	1949	+	1	25	0	0.49	0.02	XLOC_005472	5.72401	9.06224e-12	1.77217e-10	11.0428
CM032832.1	7812374	7812522	1950	+	1	148	0	4.54	0.44	XLOC_005473	4.75479	7.48541e-12	1.37436e-10	11.1258
CM032832.1	7853903	7854078	1951	+	1	175	0	8.05	0.62	XLOC_005474	5.08984	1.52487e-17	4.39166e-16	16.8168
CM032832.1	7922367	7922667	1952	+	1	300	0	33.51	6.91	XLOC_005475	3.80532	1.18652e-12	2.33769e-11	11.9257
CM032832.1	7937181	7937281	1953	+	1	100	0	2.54	0.14	XLOC_005476	5.62377	6.11029e-12	1.20603e-10	11.2139
CM032832.1	7975858	7976283	1954	+	1	425	0	38	4.72	XLOC_005479	4.40607	2.22427e-12	4.11773e-11	11.6528
CM032832.1	8062187	8062412	1955	+	1	225	0	13.42	2.09	XLOC_005481	4.11214	5.60173e-14	1.20741e-12	13.2517
CM032832.1	8062612	8062812	1956	+	1	200	0	7.11	0.73	XLOC_005481	4.63969	2.06844e-12	3.95583e-11	11.6844
CM032832.1	8514868	8515168	1957	+	1	300	0	27.92	3.09	XLOC_005488	4.56794	3.99535e-18	1.15429e-16	17.3984
CM032832.1	8656113	8656288	1958	+	1	175	0	11.03	1.37	XLOC_005489	4.46296	3.31559e-22	1.24343e-20	21.4794
CM032832.1	8822681	8822831	1959	+	1	150	0	7.68	1.34	XLOC_005491	3.92574	1.69697e-15	4.16353e-14	14.7703
CM032832.1	9093832	9094007	1960	+	1	175	0	11.16	2.81	XLOC_005492	3.47681	1.24552e-11	2.23137e-10	10.9046
CM032832.1	9578431	9578806	1961	+	1	375	0	123.93	58.19	XLOC_005495	2.3381	1.474e-16	3.92086e-15	15.8315
CM032832.1	9617815	9618490	1962	+	1	675	0	149.85	16.53	XLOC_005497	4.62667	2.92459e-14	6.20119e-13	13.5339
CM032832.1	9618565	9618640	1963	+	1	75	0	1.39	0.1	XLOC_005497	5.09621	7.665e-12	1.49875e-10	11.1155
CM032832.1	9796196	9796521	1964	+	1	325	0	25.84	1.61	XLOC_005499	5.31784	5.04648e-12	9.14336e-11	11.297
CM032832.1	9850423	9850598	1965	+	1	175	0	42.02	15.68	XLOC_005500	2.7973	2.29151e-18	6.83401e-17	17.6399
CM032832.1	9870345	9870495	1966	+	1	150	0	8.83	1.27	XLOC_005501	4.2017	5.57748e-13	1.12804e-11	12.2536
CM032832.1	9901630	9901880	1967	+	1	250	0	31.65	11.85	XLOC_005503	2.97898	3.02986e-12	5.69458e-11	11.5186
CM032832.1	10168922	10168947	1968	+	1	25	0	1.76	0.82	XLOC_005505	2.46811	2.34675e-11	4.4221e-10	10.6295
CM032832.1	10205066	10205866	1969	+	1	800	0	125.54	42.17	XLOC_005507	2.87519	6.66518e-13	1.3072e-11	12.1762
CM032832.1	10226000	10226150	1970	+	1	150	0	6.26	1.32	XLOC_005508	3.66521	2.19142e-12	4.31902e-11	11.6593
CM032832.1	10234645	10234745	1971	+	1	100	0	16.88	11	XLOC_005509	1.98397	8.86311e-12	1.66328e-10	11.0524
CM032832.1	10234870	10234920	1972	+	1	50	0	6.28	4.09	XLOC_005509	1.98386	2.78092e-11	5.14562e-10	10.5558
CM032832.1	10235020	10235570	1973	+	1	550	0	238.4	39.98	XLOC_005509	3.61803	1.32714e-11	2.43526e-10	10.8771
CM032832.1	10306663	10306988	1974	+	1	325	0	41.7	4.12	XLOC_005511	4.87716	1.85984e-19	5.84349e-18	18.7305
CM032832.1	10496745	10497170	1975	+	1	425	0	127.96	24.39	XLOC_005512	3.99649	5.53826e-13	1.1057e-11	12.2566
CM032832.1	10581964	10582089	1976	+	1	125	0	63.72	40.1	XLOC_005513	1.95422	4.54743e-13	9.35739e-12	12.3422
CM032832.1	10629509	10629709	1977	+	1	200	0	6.39	0.85	XLOC_005514	4.38979	1.80963e-11	3.30869e-10	10.7424
CM032832.1	10664334	10664534	1978	+	1	200	0	13.01	1.51	XLOC_005515	4.50327	3.13915e-13	6.41144e-12	12.5032
CM032832.1	11088556	11088781	1979	+	1	225	0	12.55	0.65	XLOC_005519	5.6405	3.19138e-14	7.00401e-13	13.496
CM032832.1	11602381	11602556	1980	+	1	175	0	7.16	0.97	XLOC_005525	4.29051	8.97384e-14	1.96354e-12	13.047
CM032832.1	11624605	11624830	1981	+	1	225	0	8.52	0.56	XLOC_005526	5.29901	2.5564e-13	5.35477e-12	12.5924
CM032832.1	14639983	14640083	1982	+	1	100	0	1.7	0.09	XLOC_005537	5.71997	2.9518e-11	5.48654e-10	10.5299
CM032832.1	14752049	14752199	1983	+	1	150	0	11.1	2.88	XLOC_005538	3.32408	1.28603e-14	2.93527e-13	13.8907
CM032832.1	15032629	15032929	1984	+	1	300	0	32.87	3.18	XLOC_005546	4.77667	8.82196e-16	2.15867e-14	15.0544
CM032832.1	15431126	15431251	1985	+	1	125	0	6.58	1.67	XLOC_005548	3.37386	1.36834e-13	2.94533e-12	12.8638
CM032832.1	15437926	15438126	1986	+	1	200	0	33.27	4.74	XLOC_005548	4.17689	5.68382e-26	2.56637e-24	25.2454
CM032832.1	15851264	15851389	1987	+	1	125	0	5.76	1.26	XLOC_005552	3.58197	2.2264e-12	4.43353e-11	11.6524
CM032832.1	15871453	15872253	1988	+	1	800	0	88.95	14.1	XLOC_005553	3.91817	1.6453e-12	3.16588e-11	11.7838
CM032832.1	16807314	16807414	1989	+	1	100	0	2.29	0.14	XLOC_005564	5.39479	7.31643e-12	1.41847e-10	11.1357
CM032832.1	17565674	17565799	1990	+	1	125	0	7.94	2.64	XLOC_005577	3.00665	1.99138e-12	3.91014e-11	11.7008
CM032832.1	18081797	18081897	1991	+	1	100	0	2	0.22	XLOC_005580	4.55642	2.63876e-11	4.93073e-10	10.5786
CM032832.1	19336500	19336800	1992	+	1	300	0	22.56	1.32	XLOC_005587	5.554	5.78184e-16	1.43571e-14	15.2379
CM032832.1	19572800	19573018	1993	+	1	218	0	31.46	4.36	XLOC_005590	4.33005	2.77865e-16	7.12624e-15	15.5562
CM032832.1	20087201	20087476	1994	+	1	275	0	23.71	3.19	XLOC_005592	4.28704	1.18161e-11	2.13186e-10	10.9275
CM032832.1	22045063	22045488	1995	+	1	425	0	29.69	2.13	XLOC_005601	5.3606	5.23091e-12	9.36501e-11	11.2814
CM032832.1	22113847	22114047	1996	+	1	200	0	9.72	0.79	XLOC_005602	4.99118	2.79205e-15	6.67314e-14	14.5541
CM032832.1	22359149	22359399	1997	+	1	250	0	23.91	8.8	XLOC_005604	2.84517	1.06808e-11	1.94824e-10	10.9714
CM032832.1	22459196	22459221	1998	+	1	25	0	1.09	0.25	XLOC_005605	3.46632	5.77669e-11	1.05012e-09	10.2383
CM032832.1	22459271	22459296	1999	+	1	25	0	0.88	0.16	XLOC_005605	3.84781	1.18025e-11	2.28263e-10	10.928
[truncated: 8,391 more rows]

## Sheet: LB5 peaks
Table S6. m6A peak regions of assembled transcripts.
chr	chromStart	chromEnd	name	strand	blockCount	blockSizes	blockStarts	RPM.IP	RPM.input	geneID	log2FC	pvalue	fdr	score
CM032830.1	176942	177192	1	+	1	250	0	14.62	1.16	XLOC_000002	5.23757	3.77376e-12	6.93119e-11	11.4232
CM032830.1	213509	213659	2	+	1	150	0	5.52	1.04	XLOC_000004	3.94565	1.02601e-11	1.90461e-10	10.9888
CM032830.1	503052	504402	3	+	1	1350	0	134.17	27.73	XLOC_000013	3.64117	9.31568e-13	1.91561e-11	12.0308
CM032830.1	595816	595916	4	+	1	100	0	2.83	0.44	XLOC_000015	4.19335	1.0017e-11	1.90217e-10	10.9993
CM032830.1	610232	610307	5	+	1	75	0	7.72	4.53	XLOC_000016	2.2026	4.21936e-11	7.62009e-10	10.3748
CM032830.1	610582	611057	6	+	1	475	0	170.81	27.26	XLOC_000016	3.74141	2.15912e-14	4.77098e-13	13.6657
CM032830.1	622433	622633	7	+	1	200	0	9.95	1.1	XLOC_000017	4.66751	6.64874e-16	1.72136e-14	15.1773
CM032830.1	742280	742555	8	+	1	275	0	19.6	1.59	XLOC_000021	5.0848	4.81871e-12	8.7355e-11	11.3171
CM032830.1	754068	754243	9	+	1	175	0	14.23	2.61	XLOC_000022	4.12074	2.42116e-19	8.12973e-18	18.616
CM032830.1	786786	786824	10	+	1	38	0	1.62	0.28	XLOC_000025	3.96105	1.94451e-12	3.9843e-11	11.7112
CM032830.1	795019	795494	11	+	1	475	0	298.5	62.7	XLOC_000026	4.03113	6.78725e-13	1.35605e-11	12.1683
CM032830.1	834893	835193	12	+	1	300	0	22.42	4.03	XLOC_000029	3.94414	8.33899e-12	1.48237e-10	11.0789
CM032830.1	911316	911583	13	+	1	267	0	15.17	1.18	XLOC_000030	5.20868	3.83264e-12	7.00883e-11	11.4165
CM032830.1	1014841	1015028	14	+	1	187	0	92.19	20.65	XLOC_000032	3.6821	8.70255e-22	3.38844e-20	21.0604
CM032830.1	1026179	1026254	15	+	1	75	0	12.88	7.34	XLOC_000033	2.30868	7.32595e-11	1.3097e-09	10.1351
CM032830.1	1063889	1064039	16	+	1	150	0	3.68	0.37	XLOC_000036	4.87805	2.00085e-12	4.04012e-11	11.6988
CM032830.1	1064064	1064114	17	+	1	50	0	0.89	0.08	XLOC_000036	5.00632	4.22541e-11	7.57584e-10	10.3741
CM032830.1	1147489	1147664	18	+	1	175	0	14.94	4.41	XLOC_000040	3.33878	1.59641e-13	3.38483e-12	12.7969
CM032830.1	1160507	1160732	19	+	1	225	0	11.03	1.92	XLOC_000041	4.03212	6.56265e-12	1.1891e-10	11.1829
CM032830.1	1266547	1266897	20	+	1	350	0	44.38	6.06	XLOC_000044	4.53565	4.22083e-12	7.85298e-11	11.3746
CM032830.1	1354403	1354603	21	+	1	200	0	7.01	0.82	XLOC_000049	4.70076	1.023e-11	1.82676e-10	10.9901
CM032830.1	1924425	1926800	22	+	1	2375	0	159.56	13.91	XLOC_000054	5.04085	1.26433e-13	2.6454e-12	12.8981
CM032830.1	2207842	2207992	23	+	1	150	0	30.82	4.76	XLOC_000059	4.00234	1.1121e-19	3.80365e-18	18.9539
CM032830.1	2630690	2630990	24	+	1	300	0	19.97	2.68	XLOC_000064	4.49046	4.7206e-12	8.62088e-11	11.326
CM032830.1	2646831	2647181	25	+	1	350	0	43.1	6.58	XLOC_000065	4.43996	2.00726e-12	3.72811e-11	11.6974
CM032830.1	2922988	2923288	26	+	1	300	0	15.86	2.46	XLOC_000066	4.19332	2.45484e-13	5.01143e-12	12.61
CM032830.1	2930772	2931097	27	+	1	325	0	64.4	17.58	XLOC_000067	3.81361	1.15104e-13	2.40493e-12	12.9389
CM032830.1	2964624	2964849	28	+	1	225	0	22.03	1.64	XLOC_000068	5.16597	7.78055e-17	2.13299e-15	16.109
CM032830.1	3143960	3144435	29	+	1	475	0	30.61	2.93	XLOC_000070	4.82439	7.02404e-15	1.64694e-13	14.1534
CM032830.1	3643364	3643664	30	+	1	300	0	24.64	2.37	XLOC_000078	4.87221	3.83711e-13	7.75489e-12	12.416
CM032830.1	3747408	3747608	31	+	1	200	0	28.85	9.35	XLOC_000080	3.34681	3.66831e-15	8.98658e-14	14.4355
CM032830.1	3843779	3843854	32	+	1	75	0	1.66	0.22	XLOC_000084	4.47834	4.17613e-11	7.60242e-10	10.3792
CM032830.1	3935677	3935927	33	+	1	250	0	8.84	0.55	XLOC_000085	5.48479	2.80479e-12	5.23293e-11	11.5521
CM032830.1	3980505	3980730	34	+	1	225	0	40.4	6.5	XLOC_000086	4.0853	1.7912e-15	4.39781e-14	14.7469
CM032830.1	4019625	4019900	35	+	1	275	0	9.81	1.38	XLOC_000088	4.36501	4.51362e-12	8.49751e-11	11.3455
CM032830.1	4262809	4262959	36	+	1	150	0	9.79	1.55	XLOC_000094	4.15144	1.64751e-19	5.54946e-18	18.7832
CM032830.1	4510169	4510544	37	+	1	375	0	44.72	5.57	XLOC_000095	4.70794	1.58163e-13	3.24033e-12	12.8009
CM032830.1	4561732	4562107	38	+	1	375	0	35.06	2.59	XLOC_000096	5.25081	8.27267e-16	2.06101e-14	15.0824
CM032830.1	4661917	4663736	39	+	1	1819	0	404.86	82.97	XLOC_000097	3.66642	7.84001e-16	1.84432e-14	15.1057
CM032830.1	4677203	4677428	40	+	1	225	0	46.91	7.25	XLOC_000098	4.15162	2.62221e-16	6.90255e-15	15.5813
CM032830.1	4870395	4870670	41	+	1	275	0	22.88	5.94	XLOC_000102	3.55873	1.28243e-12	2.57513e-11	11.892
CM032830.1	4909517	4909942	42	+	1	425	0	95.48	13.32	XLOC_000104	4.40472	1.20035e-12	2.30734e-11	11.9207
CM032830.1	5053636	5053908	43	+	1	272	0	142.96	16.6	XLOC_000106	4.41545	3.7335e-19	1.19876e-17	18.4279
CM032830.1	6121136	6121211	44	+	1	75	0	2.17	0.34	XLOC_000124	4.10903	1.05281e-11	2.02492e-10	10.9776
CM032830.1	6223924	6223974	45	+	1	50	0	1	0.1	XLOC_000125	4.75195	6.24976e-11	1.11937e-09	10.2041
CM032830.1	6223999	6224099	46	+	1	100	0	1.89	0.11	XLOC_000125	5.51701	1.58265e-11	2.85919e-10	10.8006
CM032830.1	6332237	6332437	47	+	1	200	0	10.47	1.32	XLOC_000126	4.48831	2.85038e-15	6.91666e-14	14.5451
CM032830.1	7160333	7160508	48	+	1	175	0	5.21	0.42	XLOC_000135	5.11415	1.2069e-14	2.86403e-13	13.9183
CM032830.1	7232341	7232516	49	+	1	175	0	5.66	0.83	XLOC_000138	4.20494	1.48171e-11	2.68439e-10	10.8292
CM032830.1	8226470	8226595	50	+	1	125	0	7.33	2.2	XLOC_000148	3.21001	3.92113e-13	8.45725e-12	12.4066
CM032830.1	8754996	8755246	51	+	1	250	0	8.84	0.81	XLOC_000153	5.12208	3.96766e-13	8.18255e-12	12.4015
CM032830.1	8842434	8842709	52	+	1	275	0	53.18	13.99	XLOC_000156	3.39441	1.48554e-13	3.09279e-12	12.8281
CM032830.1	8963562	8963737	53	+	1	175	0	7.98	1.85	XLOC_000159	3.7622	1.1244e-11	2.08278e-10	10.9491
CM032830.1	9073413	9073688	54	+	1	275	0	41.15	5.91	XLOC_000160	4.23413	1.19593e-12	2.29812e-11	11.9223
CM032830.1	9142420	9142495	55	+	1	75	0	3.09	0.7	XLOC_000161	3.60863	7.60236e-12	1.42822e-10	11.1191
CM032830.1	9462399	9462724	56	+	1	325	0	10.48	1.01	XLOC_000169	5.10107	1.08035e-11	1.94914e-10	10.9664
CM032830.1	9868306	9868431	57	+	1	125	0	3	0.28	XLOC_000172	4.9385	7.97299e-12	1.46398e-10	11.0984
CM032830.1	9928016	9928341	58	+	1	325	0	44.37	3.58	XLOC_000173	5.10454	7.58355e-14	1.61205e-12	13.1201
CM032830.1	9990132	9990307	59	+	1	175	0	8.28	1.77	XLOC_000174	3.73512	1.77138e-12	3.5982e-11	11.7517
CM032830.1	10005105	10005255	60	+	1	150	0	4.99	1	XLOC_000175	3.78878	8.54942e-12	1.64158e-10	11.0681
CM032830.1	11452923	11453148	61	+	1	225	0	46.91	9.99	XLOC_000183	3.72887	1.32441e-13	2.79477e-12	12.878
CM032830.1	12061393	12061692	62	+	1	299	0	16.42	1.42	XLOC_000188	5.0339	9.62565e-15	2.20605e-13	14.0166
CM032830.1	12146256	12146281	63	+	1	25	0	0.43	0.02	XLOC_000189	5.4817	8.08987e-11	1.44203e-09	10.0921
CM032830.1	12167106	12167906	64	+	1	800	0	113.52	15.36	XLOC_000189	4.19707	5.84004e-13	1.10986e-11	12.2336
CM032830.1	12187648	12187723	65	+	1	75	0	1.23	0.08	XLOC_000190	5.49003	2.60055e-11	4.65303e-10	10.5849
CM032830.1	12674268	12674593	66	+	1	325	0	115.14	12.12	XLOC_000197	4.54887	6.17084e-13	1.2138e-11	12.2097
CM032830.1	13863775	13864000	67	+	1	225	0	12.28	1.02	XLOC_000200	5.07863	1.26839e-13	2.68673e-12	12.8967
CM032830.1	15253972	15254197	68	+	1	225	0	11.72	0.75	XLOC_000211	5.42823	2.30574e-13	4.76668e-12	12.6372
CM032830.1	16154041	16154116	69	+	1	75	0	7	2.03	XLOC_000215	3.23232	3.02285e-11	5.3569e-10	10.5196
CM032830.1	16181704	16181879	70	+	1	175	0	6.39	0.74	XLOC_000216	4.56763	2.18945e-15	5.48193e-14	14.6597
CM032830.1	16496248	16496523	71	+	1	275	0	42.15	6.62	XLOC_000220	4.13301	1.87674e-13	3.93078e-12	12.7266
CM032830.1	16942080	16942655	72	+	1	575	0	39.02	3.72	XLOC_000224	5.05583	2.45377e-14	5.43872e-13	13.6102
CM032830.1	18033592	18033767	73	+	1	175	0	8.46	1.9	XLOC_000230	3.71479	5.11875e-13	1.06198e-11	12.2908
CM032830.1	18098489	18098789	74	+	1	300	0	33.14	7.41	XLOC_000231	3.71221	3.99842e-12	7.4905e-11	11.3981
CM032830.1	18099189	18099589	75	+	1	400	0	22.51	3.85	XLOC_000231	4.05236	1.06282e-12	2.03189e-11	11.9735
CM032830.1	18118615	18118790	76	+	1	175	0	3.19	0.23	XLOC_000233	5.42675	2.48531e-11	4.53456e-10	10.6046
CM032830.1	18121090	18121440	77	+	1	350	0	12	1.72	XLOC_000233	4.31534	3.66195e-13	7.5797e-12	12.4363
CM032830.1	18550626	18550938	78	+	1	312	0	47.74	11.78	XLOC_000237	3.41508	2.42071e-12	4.4826e-11	11.6161
CM032830.1	21104815	21105090	79	+	1	275	0	16.4	3.86	XLOC_000247	3.91456	5.87481e-12	1.06117e-10	11.231
CM032830.1	25781630	25783780	80	+	1	2150	0	807.63	204.22	XLOC_000255	2.93402	2.30158e-11	4.2141e-10	10.638
CM032830.1	26193329	26193654	81	+	1	325	0	19.02	5.32	XLOC_000256	3.29753	9.92882e-12	1.79917e-10	11.0031
CM032830.1	30406762	30407012	82	+	1	250	0	26.27	3.45	XLOC_000261	4.4109	4.10263e-14	9.00409e-13	13.3869
CM032830.1	30569523	30569573	83	+	1	50	0	0.81	0.07	XLOC_000265	5.09208	7.79426e-11	1.39095e-09	10.1082
CM032830.1	30569598	30569623	84	+	1	25	0	0.38	0.03	XLOC_000265	5.28925	7.24359e-11	1.2963e-09	10.14
CM032830.1	34531484	34531834	85	+	1	350	0	29.57	2.52	XLOC_000266	5.15836	5.49255e-17	1.50365e-15	16.2602
CM032830.1	35377676	35377892	86	+	1	216	0	22.55	2.76	XLOC_000269	4.48213	1.42229e-16	3.81131e-15	15.847
CM032830.1	35479935	35480110	87	+	1	175	0	8.36	1.33	XLOC_000270	4.1713	2.24956e-13	4.80837e-12	12.6479
CM032830.1	35480185	35480235	88	+	1	50	0	0.96	0.09	XLOC_000270	4.84491	5.35461e-11	9.68594e-10	10.2713
CM032830.1	35514020	35514295	89	+	1	275	0	19.72	4.86	XLOC_000271	3.50582	1.29589e-13	2.76463e-12	12.8874
CM032830.1	35822326	35822626	90	+	1	300	0	27.64	3.65	XLOC_000274	4.56385	4.24229e-14	9.23902e-13	13.3724
CM032830.1	37961380	37961505	91	+	1	125	0	2.52	0.28	XLOC_000280	4.61951	3.46893e-11	6.30862e-10	10.4598
CM032830.1	42328562	42328784	92	+	1	222	0	20.45	1.9	XLOC_000282	4.9633	2.89634e-15	7.00403e-14	14.5382
CM032830.1	46691279	46691354	93	+	1	75	0	1.82	0.27	XLOC_000288	4.27278	2.13812e-11	3.99282e-10	10.67
CM032830.1	48550550	48550750	94	+	1	200	0	7.32	0.69	XLOC_000289	4.95117	4.78871e-12	8.8081e-11	11.3198
CM032830.1	51406487	51406887	95	+	1	400	0	18.4	1.94	XLOC_000292	4.75456	3.38203e-12	6.26523e-11	11.4708
CM032830.1	51651178	51651453	96	+	1	275	0	17.25	2.4	XLOC_000294	4.53074	1.39589e-13	2.92404e-12	12.8551
CM032830.1	51736607	51736782	97	+	1	175	0	9.78	2.1	XLOC_000295	3.69957	6.5434e-12	1.20326e-10	11.1842
CM032830.1	61994090	61994265	98	+	1	175	0	11.8	3.19	XLOC_000300	3.38482	5.81464e-13	1.17221e-11	12.2355
CM032830.1	63178808	63178858	99	+	1	50	0	1.34	0.23	XLOC_000301	4.07354	5.06677e-11	9.17077e-10	10.2953
CM032830.1	64175041	64175266	100	+	1	225	0	17.85	4.51	XLOC_000302	3.55079	7.59296e-12	1.36571e-10	11.1196
CM032830.1	68084739	68084903	101	+	1	164	0	14.07	1.63	XLOC_000303	4.62183	9.15587e-24	4.12707e-22	23.0383
CM032830.1	68147184	68147334	102	+	1	150	0	3.8	0.32	XLOC_000304	5.12269	2.2139e-12	4.28667e-11	11.6548
CM032830.1	68631997	68632347	103	+	1	350	0	52.5	1.97	XLOC_000305	6.08758	2.62739e-14	5.82433e-13	13.5805
CM032830.1	68901380	68901680	104	+	1	300	0	37.47	5.97	XLOC_000306	4.19361	3.44497e-15	8.30391e-14	14.4628
CM032830.1	72715711	72716186	105	+	1	475	0	31.06	2.45	XLOC_000308	5.08045	6.29812e-12	1.13415e-10	11.2008
CM032830.1	74317179	74317254	106	+	1	75	0	1.87	0.24	XLOC_000311	4.51373	6.80858e-12	1.33866e-10	11.1669
CM032830.1	75087505	75087854	107	+	1	349	0	58.12	4.09	XLOC_000312	5.22328	1.88496e-18	5.7489e-17	17.7247
CM032830.1	80720724	80721286	108	+	1	562	0	70.51	4.44	XLOC_000317	5.4341	2.08636e-13	4.27177e-12	12.6806
CM032830.1	87032394	87032719	109	+	1	325	0	10.91	1.13	XLOC_000321	4.75853	7.31368e-13	1.44684e-11	12.1359
CM032830.1	87042420	87042445	110	+	1	25	0	0.68	0.11	XLOC_000322	4.04329	2.44575e-11	4.56518e-10	10.6116
CM032830.1	91012335	91012685	111	+	1	350	0	38.94	3.13	XLOC_000325	4.98096	5.02142e-14	1.08272e-12	13.2992
CM032830.1	91583067	91583467	112	+	1	400	0	46.96	7.18	XLOC_000326	4.13199	1.84484e-14	4.17172e-13	13.734
CM032830.1	100988160	100988360	113	+	1	200	0	5	0.4	XLOC_000331	5.11283	3.68181e-12	6.84434e-11	11.4339
CM032830.1	101366470	101366570	114	+	1	100	0	3.56	0.79	XLOC_000333	3.63757	1.7082e-11	3.14578e-10	10.7675
CM032830.1	101436082	101436432	115	+	1	350	0	51.3	4.05	XLOC_000335	5.14547	1.40453e-17	4.02827e-16	16.8525
CM032830.1	103999557	103999882	116	+	1	325	0	14.26	1.32	XLOC_000341	5.0826	5.85497e-12	1.08376e-10	11.2325
CM032830.1	106502750	106503075	117	+	1	325	0	27.4	2.24	XLOC_000347	4.9952	5.78728e-14	1.24379e-12	13.2375
CM032830.1	116738114	116738364	118	+	1	250	0	17.65	4.27	XLOC_000349	3.58635	3.34222e-12	6.39903e-11	11.476
CM032830.1	118958494	118958639	119	+	1	145	0	10.21	1.49	XLOC_000350	4.29056	9.96595e-16	2.54381e-14	15.0015
CM032830.1	123944018	123944068	120	+	1	50	0	1.2	0.19	XLOC_000354	4.10418	8.44034e-11	1.5006e-09	10.0736
CM032830.1	124339947	124340322	121	+	1	375	0	20.71	3.11	XLOC_000355	4.2862	4.39521e-13	8.74774e-12	12.357
CM032830.1	124340922	124341222	122	+	1	300	0	24.48	2.77	XLOC_000355	4.80019	7.18069e-14	1.54232e-12	13.1438
CM032830.1	124409033	124409133	123	+	1	100	0	4.33	1.18	XLOC_000356	3.38243	2.22683e-11	4.16875e-10	10.6523
CM032830.1	124547864	124547889	124	+	1	25	0	0.67	0.13	XLOC_000359	3.8776	6.42898e-11	1.15689e-09	10.1919
CM032830.1	124548314	124548414	125	+	1	100	0	1.62	0.1	XLOC_000359	5.504	4.65904e-11	8.43782e-10	10.3317
CM032830.1	125768246	125768390	126	+	1	144	0	8.46	1.43	XLOC_000362	4.0679	1.21145e-13	2.60521e-12	12.9167
CM032830.1	125893004	125893227	127	+	1	223	0	8.43	0.67	XLOC_000363	5.18409	1.44844e-12	2.8659e-11	11.8391
CM032830.1	126617033	126617208	128	+	1	175	0	12.15	1.41	XLOC_000369	4.74218	1.31375e-16	3.56261e-15	15.8815
CM032830.1	127049005	127049380	129	+	1	375	0	42.76	7.79	XLOC_000373	3.97704	3.66066e-12	6.8425e-11	11.4364
CM032830.1	128367750	128367925	130	+	1	175	0	5.48	0.7	XLOC_000379	4.53124	3.99046e-12	7.72066e-11	11.399
CM032830.1	128527087	128527112	131	+	1	25	0	0.55	0.05	XLOC_000381	4.85717	7.24385e-13	1.5565e-11	12.14
CM032830.1	129976297	129976372	132	+	1	75	0	4.85	2.01	XLOC_000382	2.74207	6.74432e-11	1.21061e-09	10.1711
CM032830.1	131044102	131044302	133	+	1	200	0	49.72	21.89	XLOC_000383	2.96867	3.91987e-12	7.53692e-11	11.4067
CM032830.1	131646345	131646545	134	+	1	200	0	110.35	56.26	XLOC_000388	2.63476	3.6626e-12	6.81137e-11	11.4362
CM032830.1	132249480	132249855	135	+	1	375	0	104.23	14.47	XLOC_000392	4.19823	1.15615e-12	2.19141e-11	11.937
CM032830.1	132277996	132278046	136	+	1	50	0	1.9	0.52	XLOC_000393	3.36238	6.09136e-11	1.09839e-09	10.2153
CM032830.1	132831152	132831202	137	+	1	50	0	2.32	0.66	XLOC_000399	3.29792	5.72575e-11	1.03019e-09	10.2422
CM032830.1	133091145	133091245	138	+	1	100	0	8.29	2.44	XLOC_000402	3.2134	6.74063e-13	1.37459e-11	12.1713
CM032830.1	133593497	133593922	139	+	1	425	0	43.82	6.86	XLOC_000406	4.28704	6.09554e-12	1.0966e-10	11.215
CM032830.1	133727405	133727455	140	+	1	50	0	2.02	0.58	XLOC_000408	3.24577	3.52011e-11	6.45269e-10	10.4534
CM032830.1	134151573	134151798	141	+	1	225	0	18.06	3.17	XLOC_000413	4.05842	4.92928e-14	1.09914e-12	13.3072
CM032830.1	134184551	134184826	142	+	1	275	0	50.85	11.05	XLOC_000415	3.73922	5.50893e-13	1.10645e-11	12.2589
CM032830.1	134297034	134297359	143	+	1	325	0	38.99	6.55	XLOC_000416	3.9624	4.63573e-15	1.09033e-13	14.3339
CM032830.1	134830167	134830442	144	+	1	275	0	29.77	5.4	XLOC_000419	3.89677	3.96019e-12	7.35536e-11	11.4023
CM032830.1	134917458	134917833	145	+	1	375	0	27.92	2.15	XLOC_000421	5.33293	4.99866e-12	8.9375e-11	11.3011
CM032830.1	134939054	134939154	146	+	1	100	0	4	0.96	XLOC_000423	3.53348	1.57739e-11	2.96167e-10	10.8021
CM032830.1	134939179	134939254	147	+	1	75	0	2.87	0.6	XLOC_000423	3.73377	2.82745e-12	5.69254e-11	11.5486
CM032830.1	135053208	135054158	148	+	1	950	0	73.65	8.49	XLOC_000426	4.31394	3.68071e-12	6.64517e-11	11.4341
CM032830.1	135210292	135210717	149	+	1	425	0	44.99	2.8	XLOC_000429	5.45917	3.12833e-13	6.25387e-12	12.5047
CM032830.1	135741100	135741600	150	+	1	500	0	50.5	4.11	XLOC_000433	5.11341	2.64406e-12	4.79396e-11	11.5777
CM032830.1	136386153	136386428	151	+	1	275	0	61.05	25.49	XLOC_000436	2.95462	3.32898e-12	6.17824e-11	11.4777
CM032830.1	136849577	136849727	152	+	1	150	0	4.84	0.74	XLOC_000440	4.2101	1.03248e-11	1.86362e-10	10.9861
CM032830.1	137286435	137286660	153	+	1	225	0	11.29	1.22	XLOC_000444	4.76522	7.44327e-15	1.76391e-13	14.1282
CM032830.1	137774842	137775267	154	+	1	425	0	32.36	2.47	XLOC_000449	5.23199	1.86974e-13	3.79564e-12	12.7282
CM032830.1	137892093	137892243	155	+	1	150	0	3.97	0.48	XLOC_000453	4.51713	9.31344e-13	1.92494e-11	12.0309
CM032830.1	138559683	138559958	156	+	1	275	0	10.6	1.51	XLOC_000462	4.27944	3.884e-12	7.25558e-11	11.4107
CM032830.1	138599476	138599501	157	+	1	25	0	1.07	0.28	XLOC_000463	3.44724	5.76607e-11	1.04179e-09	10.2391
CM032830.1	138698806	138698856	158	+	1	50	0	0.97	0.08	XLOC_000465	5.09167	4.87029e-12	9.7596e-11	11.3124
CM032830.1	138844104	138844254	159	+	1	150	0	3.04	0.18	XLOC_000466	5.57382	8.98605e-12	1.69898e-10	11.0464
CM032830.1	138892749	138893024	160	+	1	275	0	20.64	3.79	XLOC_000467	3.91777	6.49122e-12	1.19572e-10	11.1877
CM032830.1	138908197	138908372	161	+	1	175	0	5.01	0.78	XLOC_000468	4.20118	1.36614e-11	2.54484e-10	10.8645
CM032830.1	139228148	139228173	162	+	1	25	0	2.32	1.29	XLOC_000471	2.29124	9.7643e-11	1.72454e-09	10.0104
CM032830.1	139350692	139351267	163	+	1	575	0	116.48	17.28	XLOC_000473	4.07525	1.4209e-12	2.62485e-11	11.8474
CM032830.1	139354942	139354992	164	+	1	50	0	0.71	0.04	XLOC_000473	5.65621	7.48892e-11	1.33508e-09	10.1256
CM032830.1	139442430	139443830	165	+	1	1400	0	98.85	29.65	XLOC_000476	3.27863	3.11892e-12	6.234e-11	11.506
CM032830.1	139896882	139896932	166	+	1	50	0	4.29	0.92	XLOC_000483	3.68762	8.77364e-20	3.12116e-18	19.0568
CM032830.1	139927078	139928478	167	+	1	1400	0	333.85	58.76	XLOC_000484	3.47405	2.50993e-14	5.86036e-13	13.6003
CM032830.1	140376873	140376998	168	+	1	125	0	5.15	1.14	XLOC_000494	3.64949	7.85307e-13	1.65497e-11	12.105
CM032830.1	140496169	140496369	169	+	1	200	0	10.39	0.62	XLOC_000498	5.64573	3.234e-16	8.48018e-15	15.4903
CM032830.1	140614931	140615125	170	+	1	194	0	19.8	1.91	XLOC_000501	4.84713	1.02182e-11	1.82068e-10	10.9906
CM032830.1	140887996	140889071	171	+	1	1075	0	114.32	5.47	XLOC_000504	6.05497	2.59291e-13	5.17199e-12	12.5862
CM032830.1	141071897	141072072	172	+	1	175	0	14.5	2.36	XLOC_000505	4.0703	3.29286e-14	7.37556e-13	13.4824
CM032830.1	141245671	141249846	173	+	1	4175	0	336.76	88.71	XLOC_000509	3.40727	4.681e-13	8.59181e-12	12.3297
CM032830.1	141340123	141340363	174	+	1	240	0	27.67	2.56	XLOC_000510	4.83937	1.069e-14	2.51917e-13	13.971
CM032830.1	141632469	141632744	175	+	1	275	0	33.14	10.4	XLOC_000516	3.44119	2.88236e-12	5.46998e-11	11.5403
CM032830.1	142192558	142192908	176	+	1	350	0	68.16	9.72	XLOC_000522	4.19708	5.58167e-12	9.96161e-11	11.2532
CM032830.1	142313869	142314134	177	+	1	265	0	28.69	3.61	XLOC_000524	4.5417	1.62136e-13	3.36196e-12	12.7901
CM032830.1	142327375	142327600	178	+	1	225	0	6.9	0.63	XLOC_000525	4.9809	5.67311e-12	1.03366e-10	11.2462
CM032830.1	142380700	142380843	179	+	1	143	0	31.62	9.72	XLOC_000526	3.18627	1.22764e-12	2.42451e-11	11.9109
CM032830.1	142486116	142486390	180	+	1	274	0	16.98	1.35	XLOC_000527	5.16823	1.13645e-14	2.59714e-13	13.9444
CM032830.1	142498060	142498135	181	+	1	75	0	1.82	0.24	XLOC_000528	4.39384	4.87513e-12	9.6205e-11	11.312
CM032830.1	142548436	142548611	182	+	1	175	0	7.52	1.74	XLOC_000529	3.80896	1.16233e-11	2.15292e-10	10.9347
CM032830.1	142555289	142555539	183	+	1	250	0	10.55	0.89	XLOC_000530	5.14494	1.23532e-12	2.38536e-11	11.9082
CM032830.1	142796390	142796590	184	+	1	200	0	7.81	0.88	XLOC_000533	4.58623	1.19667e-11	2.13089e-10	10.922
CM032830.1	143090240	143090390	185	+	1	150	0	8.33	2.32	XLOC_000538	3.32622	2.03812e-11	3.80168e-10	10.6908
CM032830.1	143347373	143347598	186	+	1	225	0	12.9	2.33	XLOC_000539	4.23826	8.71792e-12	1.5563e-10	11.0596
CM032830.1	143456927	143457177	187	+	1	250	0	40.51	5.68	XLOC_000542	4.08021	2.45094e-12	4.57922e-11	11.6107
CM032830.1	143479819	143480094	188	+	1	275	0	135.61	38.33	XLOC_000543	3.35299	2.54255e-12	4.74057e-11	11.5947
CM032830.1	143552650	143553000	189	+	1	350	0	48.77	7.69	XLOC_000544	4.08505	3.28425e-12	6.14002e-11	11.4836
CM032830.1	143671663	143671888	190	+	1	225	0	118.1	54.79	XLOC_000546	2.65655	7.55059e-12	1.36187e-10	11.122
CM032830.1	143762057	143762207	191	+	1	150	0	5.41	0.82	XLOC_000547	4.20576	1.14558e-13	2.52998e-12	12.941
CM032830.1	143844087	143844112	192	+	1	25	0	0.73	0.14	XLOC_000549	3.89155	6.69007e-11	1.20193e-09	10.1746
CM032830.1	143878465	143878690	193	+	1	225	0	16.16	1.19	XLOC_000550	5.17951	1.32559e-15	3.30592e-14	14.8776
CM032830.1	143907632	143908007	194	+	1	375	0	68.01	6.42	XLOC_000551	4.86471	4.17216e-19	1.34478e-17	18.3796
CM032830.1	144500129	144500479	195	+	1	350	0	127.7	37.34	XLOC_000556	3.21227	6.91349e-17	1.88381e-15	16.1603
CM032830.1	144523134	144523359	196	+	1	225	0	12.35	1.37	XLOC_000557	4.72354	2.1336e-13	4.40946e-12	12.6709
CM032830.1	145034399	145034474	197	+	1	75	0	26.49	12.52	XLOC_000561	2.58154	2.66596e-14	6.26559e-13	13.5741
CM032830.1	145055838	145056088	198	+	1	250	0	13.47	2.19	XLOC_000562	4.17991	3.52792e-13	7.34252e-12	12.4525
CM032830.1	145095446	145095596	199	+	1	150	0	5.51	1.42	XLOC_000563	3.45934	2.92292e-11	5.36434e-10	10.5342
CM032830.1	145582504	145582679	200	+	1	175	0	6.87	1.3	XLOC_000567	3.95586	1.30798e-12	2.61208e-11	11.8834
CM032830.1	145718668	145718918	201	+	1	250	0	50.2	4.15	XLOC_000569	5.00046	1.80538e-15	4.41415e-14	14.7434
CM032830.1	145788047	145788247	202	+	1	200	0	11.47	1.23	XLOC_000570	4.8147	3.52214e-12	6.53763e-11	11.4532
CM032830.1	145803626	145803901	203	+	1	275	0	11.8	1.15	XLOC_000571	4.93056	1.01667e-14	2.35178e-13	13.9928
CM032830.1	145952293	145952493	204	+	1	200	0	54.08	16.56	XLOC_000572	3.18173	9.42029e-14	2.02146e-12	13.0259
CM032830.1	146240271	146240621	205	+	1	350	0	60.62	6.4	XLOC_000577	4.61207	1.28775e-13	2.72774e-12	12.8902
CM032830.1	146658920	146659145	206	+	1	225	0	9.42	1.23	XLOC_000579	4.59458	2.07859e-12	3.96076e-11	11.6822
CM032830.1	146714615	146714865	207	+	1	250	0	11.84	1.84	XLOC_000580	4.18015	8.9026e-12	1.58231e-10	11.0505
CM032830.1	146718990	146719115	208	+	1	125	0	3.1	0.31	XLOC_000580	4.82495	1.75156e-12	3.53036e-11	11.7566
CM032830.1	146734901	146735176	209	+	1	275	0	19.96	3.33	XLOC_000581	4.23273	8.08875e-13	1.59198e-11	12.0921
CM032830.1	147347941	147348166	210	+	1	225	0	9.96	1.67	XLOC_000586	4.09125	1.28808e-12	2.50342e-11	11.8901
CM032830.1	147970393	147970743	211	+	1	350	0	27.38	1.85	XLOC_000588	5.3447	1.59486e-12	2.9986e-11	11.7973
CM032830.1	148303826	148304101	212	+	1	275	0	15.58	1.65	XLOC_000591	4.82181	3.70062e-12	6.94215e-11	11.4317
CM032830.1	148730712	148731062	213	+	1	350	0	15.25	2.09	XLOC_000594	4.48272	2.53527e-13	5.368e-12	12.596
CM032830.1	148852840	148853040	214	+	1	200	0	6.78	0.58	XLOC_000597	5.04253	1.29613e-12	2.51996e-11	11.8873
CM032830.1	148914215	148914565	215	+	1	350	0	27.93	3.22	XLOC_000598	4.54881	7.04858e-14	1.49823e-12	13.1519
CM032830.1	148914690	148914965	216	+	1	275	0	8.61	1.16	XLOC_000598	4.41797	8.86054e-12	1.61309e-10	11.0525
CM032830.1	149082414	149082714	217	+	1	300	0	103.59	16.47	XLOC_000601	4.06239	4.83249e-12	8.73118e-11	11.3158
CM032830.1	149210105	149210405	218	+	1	300	0	70.35	9.45	XLOC_000602	4.4225	9.22424e-14	1.95233e-12	13.0351
CM032830.1	149311155	149311280	219	+	1	125	0	4.01	0.71	XLOC_000603	4.06203	1.4912e-11	2.75834e-10	10.8265
CM032830.1	149395067	149395117	220	+	1	50	0	0.99	0.09	XLOC_000604	4.92638	3.58114e-11	6.58969e-10	10.446
CM032830.1	149437930	149438322	221	+	1	392	0	98.44	12.91	XLOC_000606	4.66042	6.37601e-13	1.24172e-11	12.1955
CM032830.1	149501347	149501647	222	+	1	300	0	33.4	5.2	XLOC_000607	4.30939	2.49534e-14	5.54556e-13	13.6029
CM032830.1	149621832	149622007	223	+	1	175	0	6.39	0.91	XLOC_000609	4.41295	2.72139e-13	5.78782e-12	12.5652
CM032830.1	149632753	149633028	224	+	1	275	0	19.34	3.44	XLOC_000610	3.98075	4.74259e-12	8.60862e-11	11.324
CM032830.1	149765708	149766058	225	+	1	350	0	48.32	6.76	XLOC_000614	4.20208	2.00245e-12	3.84438e-11	11.6984
CM032830.1	149897722	149897922	226	+	1	200	0	13.49	2.56	XLOC_000617	3.89797	3.74062e-12	6.92853e-11	11.4271
CM032830.1	150553880	150554155	227	+	1	275	0	63.45	7.53	XLOC_000628	4.37388	2.52534e-12	4.69204e-11	11.5977
CM032830.1	150587905	150588022	228	+	1	117	0	4.81	0.93	XLOC_000630	3.88765	2.4532e-12	4.74622e-11	11.6103
CM032830.1	150624823	150625098	229	+	1	275	0	28.77	3.11	XLOC_000633	4.67174	1.37207e-13	2.92041e-12	12.8626
CM032830.1	150632204	150632454	230	+	1	250	0	21.13	3.9	XLOC_000634	3.94074	4.22467e-12	7.84791e-11	11.3742
CM032830.1	150690727	150690902	231	+	1	175	0	6.34	0.83	XLOC_000638	4.45708	1.68412e-12	3.34276e-11	11.7736
CM032830.1	150842998	150843148	232	+	1	150	0	6.19	0.92	XLOC_000639	4.23544	6.27599e-13	1.26864e-11	12.2023
CM032830.1	150972659	150972959	233	+	1	300	0	10.56	0.71	XLOC_000640	5.52663	8.64141e-12	1.54502e-10	11.0634
CM032830.1	151022173	151022323	234	+	1	150	0	4.47	0.45	XLOC_000641	4.98682	2.67916e-12	5.09588e-11	11.572
CM032830.1	151101240	151101490	235	+	1	250	0	11.9	1.85	XLOC_000643	4.18258	9.03627e-12	1.60235e-10	11.044
CM032830.1	151112233	151112258	236	+	1	25	0	0.55	0.08	XLOC_000644	4.31613	9.80926e-11	1.73198e-09	10.0084
CM032830.1	151763160	151763335	237	+	1	175	0	8.61	2.06	XLOC_000652	3.63732	4.49932e-12	8.55271e-11	11.3469
CM032830.1	151876060	151877385	238	+	1	1325	0	146.98	23.36	XLOC_000654	3.83614	6.41055e-13	1.26784e-11	12.1931
CM032830.1	151998566	151998866	239	+	1	300	0	42.85	5.66	XLOC_000656	4.30791	1.18998e-13	2.55475e-12	12.9245
CM032830.1	152044781	152044981	240	+	1	200	0	59.99	28.63	XLOC_000657	2.5725	1.45057e-12	2.86788e-11	11.8385
CM032830.1	152049181	152049431	241	+	1	250	0	116.76	37.66	XLOC_000657	3.18609	8.38746e-12	1.50655e-10	11.0764
CM032830.1	152631761	152631961	242	+	1	200	0	135.15	76.18	XLOC_000667	2.29024	7.10817e-12	1.29034e-10	11.1482
CM032830.1	152639711	152640086	243	+	1	375	0	143.31	35.57	XLOC_000667	3.39236	2.46651e-12	4.56135e-11	11.6079
CM032830.1	152668800	152669050	244	+	1	250	0	20.25	2.86	XLOC_000668	4.27972	2.52176e-14	5.69488e-13	13.5983
CM032830.1	152752391	152752641	245	+	1	250	0	19.74	1.32	XLOC_000671	5.45731	3.87836e-17	1.0838e-15	16.4114
CM032830.1	152766022	152766197	246	+	1	175	0	11.14	2.52	XLOC_000672	3.70143	2.04118e-12	3.91663e-11	11.6901
CM032830.1	152779490	152779690	247	+	1	200	0	55.9	22.48	XLOC_000674	2.88416	8.18782e-12	1.4723e-10	11.0868
CM032830.1	152824792	152825067	248	+	1	275	0	83.25	13.55	XLOC_000677	3.99287	5.73099e-14	1.23717e-12	13.2418
CM032830.1	152910940	152911190	249	+	1	250	0	6.54	0.59	XLOC_000681	4.97363	6.1832e-12	1.11663e-10	11.2088
CM032830.1	152921131	152921606	250	+	1	475	0	48.99	4.75	XLOC_000682	4.91124	1.88561e-12	3.47166e-11	11.7245
CM032830.1	152921681	152921856	251	+	1	175	0	6.78	0.98	XLOC_000682	4.28203	1.7987e-12	3.46761e-11	11.745
CM032830.1	152954042	152954217	252	+	1	175	0	37.18	12.76	XLOC_000683	3.11437	2.53296e-12	4.82168e-11	11.5964
CM032830.1	153354533	153354708	253	+	1	175	0	11.14	3.03	XLOC_000685	3.49531	1.32123e-11	2.35261e-10	10.879
CM032830.1	153834610	153835010	254	+	1	400	0	42.89	4.49	XLOC_000699	4.79855	8.8479e-12	1.60801e-10	11.0532
CM032830.1	153843942	153844342	255	+	1	400	0	54	7.08	XLOC_000700	4.419	4.13566e-12	7.45751e-11	11.3835
CM032830.1	154039818	154040018	256	+	1	200	0	6.61	1.22	XLOC_000703	3.92351	1.12429e-11	2.052e-10	10.9491
CM032830.1	154080444	154080719	257	+	1	275	0	13.09	0.8	XLOC_000705	5.50218	3.87157e-15	9.33518e-14	14.4121
CM032830.1	154779021	154779171	258	+	1	150	0	6.7	1.08	XLOC_000717	4.09583	5.38503e-14	1.19532e-12	13.2688
CM032830.1	154818577	154818852	259	+	1	275	0	11.88	1.02	XLOC_000719	5.1116	1.58974e-12	3.01247e-11	11.7987
CM032830.1	155122002	155122427	260	+	1	425	0	73.24	9.12	XLOC_000725	4.34916	3.02989e-14	6.59478e-13	13.5186
CM032830.1	155145580	155145780	261	+	1	200	0	12.97	2.19	XLOC_000727	4.19212	7.8449e-12	1.41292e-10	11.1054
CM032830.1	155174598	155174773	262	+	1	175	0	7.89	1.42	XLOC_000728	4.01016	6.75504e-12	1.2307e-10	11.1704
CM032830.1	155198007	155198382	263	+	1	375	0	40.28	4.53	XLOC_000729	4.69723	4.65427e-12	8.36557e-11	11.3321
CM032830.1	155363013	155363188	264	+	1	175	0	13.46	3.8	XLOC_000733	3.46438	7.98644e-14	1.75334e-12	13.0976
CM032830.1	155427832	155428232	265	+	1	400	0	59.54	11.4	XLOC_000736	4.06677	4.35671e-13	8.69822e-12	12.3608
CM032830.1	155521695	155521970	266	+	1	275	0	45.13	4.5	XLOC_000739	4.89867	7.91667e-23	3.25258e-21	22.1015
CM032830.1	155568770	155568795	267	+	1	25	0	1.44	0.57	XLOC_000741	2.80769	8.20431e-11	1.46168e-09	10.086
CM032830.1	155568820	155568870	268	+	1	50	0	3.46	1.45	XLOC_000741	2.70202	4.68172e-11	8.45472e-10	10.3296
CM032830.1	155592116	155592341	269	+	1	225	0	12.22	1.94	XLOC_000744	4.22806	1.903e-12	3.67092e-11	11.7206
CM032830.1	155700828	155701078	270	+	1	250	0	14.77	2.19	XLOC_000746	4.33891	1.14601e-14	2.63e-13	13.9408
CM032830.1	155767217	155767392	271	+	1	175	0	9.38	2.63	XLOC_000748	3.36222	2.48893e-12	4.89316e-11	11.604
CM032830.1	155991885	155991985	272	+	1	100	0	1.36	0.07	XLOC_000753	5.83155	3.84102e-11	6.98312e-10	10.4156
CM032830.1	156668150	156668225	273	+	1	75	0	2.7	0.65	XLOC_000771	3.55528	1.84102e-11	3.45414e-10	10.7349
CM032830.1	156757416	156757691	274	+	1	275	0	13.78	2.64	XLOC_000773	4.06649	8.73423e-14	1.95498e-12	13.0588
CM032830.1	156800442	156800692	275	+	1	250	0	26.95	3.97	XLOC_000775	4.21126	3.02825e-12	5.60821e-11	11.5188
CM032830.1	156819267	156819517	276	+	1	250	0	12.21	2.24	XLOC_000776	4.05209	5.54386e-13	1.11874e-11	12.2562
CM032830.1	156956683	156956833	277	+	1	150	0	6.97	1.94	XLOC_000777	3.35324	3.77203e-12	7.41834e-11	11.4234
CM032830.1	157094078	157094228	278	+	1	150	0	7.07	1.12	XLOC_000782	4.16232	5.39234e-16	1.41194e-14	15.2682
CM032830.1	157104529	157104729	279	+	1	200	0	60.57	24.91	XLOC_000783	2.87137	3.95757e-14	8.78833e-13	13.4026
CM032830.1	157238332	157239532	280	+	1	1200	0	1103.46	289.84	XLOC_000788	3.38808	9.19589e-13	1.7117e-11	12.0364
CM032830.1	157280113	157280588	281	+	1	475	0	115.21	9.97	XLOC_000789	4.79897	2.7709e-12	5.17147e-11	11.5574
CM032830.1	157288916	157289041	282	+	1	125	0	3.18	0.42	XLOC_000790	4.40377	1.28816e-11	2.44161e-10	10.89
CM032830.1	157532898	157532962	283	+	1	64	0	4.49	1.56	XLOC_000793	2.97229	4.73255e-12	9.10358e-11	11.3249
CM032830.1	157547467	157547617	284	+	1	150	0	19.6	2.95	XLOC_000794	4.15835	9.0879e-15	2.14079e-13	14.0415
CM032830.1	157568915	157569190	285	+	1	275	0	18.28	1.88	XLOC_000795	4.86173	3.64673e-15	8.70394e-14	14.4381
CM032830.1	157864018	157864243	286	+	1	225	0	12.52	1.64	XLOC_000801	4.38358	7.61825e-12	1.36819e-10	11.1181
CM032830.1	158023538	158023713	287	+	1	175	0	6.32	1.13	XLOC_000807	3.98233	2.685e-12	5.26064e-11	11.5711
CM032830.1	158081906	158082056	288	+	1	150	0	5.62	0.8	XLOC_000809	4.34287	1.24041e-13	2.75249e-12	12.9064
CM032830.1	158119959	158120209	289	+	1	250	0	18.92	1.69	XLOC_000810	4.93204	9.50391e-13	1.85583e-11	12.0221
CM032830.1	158143520	158143820	290	+	1	300	0	12.33	1.91	XLOC_000811	4.16385	4.01582e-12	7.31596e-11	11.3962
CM032830.1	158154646	158156771	291	+	1	2125	0	251.96	82.51	XLOC_000812	3.23352	3.86956e-15	9.94007e-14	14.4123
CM032830.1	158531071	158531396	292	+	1	325	0	39.37	3.73	XLOC_000823	4.89637	8.54641e-14	1.81989e-12	13.0682
CM032830.1	158757722	158758197	293	+	1	475	0	249.07	65.09	XLOC_000827	3.34629	8.98787e-13	1.7068e-11	12.0463
CM032830.1	158780173	158780423	294	+	1	250	0	30.87	4.04	XLOC_000829	4.41526	1.35303e-16	3.61966e-15	15.8687
CM032830.1	159017363	159017513	295	+	1	150	0	48.14	22.14	XLOC_000835	2.6134	9.48036e-12	1.71371e-10	11.0232
CM032830.1	159191496	159191671	296	+	1	175	0	10.62	2.09	XLOC_000841	3.84567	9.51095e-15	2.2308e-13	14.0218
CM032830.1	159291338	159291513	297	+	1	175	0	19.42	3.17	XLOC_000843	4.1082	2.39341e-20	8.51804e-19	19.621
CM032830.1	159341956	159342181	298	+	1	225	0	14.7	1.84	XLOC_000846	4.45955	7.53376e-12	1.35373e-10	11.123
CM032830.1	159348161	159348236	299	+	1	75	0	2.71	0.59	XLOC_000847	3.6532	1.64444e-11	3.12108e-10	10.784
CM032830.1	159417890	159417915	300	+	1	25	0	2.84	1.54	XLOC_000849	2.38057	7.81256e-11	1.39432e-09	10.1072
CM032830.1	159417940	159418190	301	+	1	250	0	26.02	7.09	XLOC_000849	3.59982	2.17466e-13	4.50926e-12	12.6626
CM032830.1	159534374	159534424	302	+	1	50	0	2.5	0.8	XLOC_000854	3.11845	4.91772e-11	8.8844e-10	10.3082
CM032830.1	159608821	159608996	303	+	1	175	0	10.83	2.88	XLOC_000859	3.39745	5.66401e-13	1.14349e-11	12.2469
CM032830.1	159637734	159638084	304	+	1	350	0	33.98	3.4	XLOC_000861	4.77999	1.14996e-12	2.18662e-11	11.9393
CM032830.1	159646461	159646836	305	+	1	375	0	55.34	7.22	XLOC_000862	4.44778	1.91982e-12	3.57657e-11	11.7167
CM032830.1	159783342	159783659	306	+	1	317	0	30.14	3.33	XLOC_000865	4.73189	1.64775e-12	3.097e-11	11.7831
CM032830.1	159797831	159798106	307	+	1	275	0	89.32	18.26	XLOC_000866	3.97909	1.5601e-13	3.23914e-12	12.8068
CM032830.1	159846507	159846957	308	+	1	450	0	27.31	2.56	XLOC_000870	4.7851	6.21664e-12	1.14327e-10	11.2064
CM032830.1	160093904	160094204	309	+	1	300	0	55.62	7.02	XLOC_000876	4.48993	4.81075e-16	1.22954e-14	15.3178
CM032830.1	160210712	160210887	310	+	1	175	0	5.97	0.97	XLOC_000879	4.13247	2.79158e-12	5.31542e-11	11.5542
CM032830.1	160246214	160246381	311	+	1	167	0	17.33	2.94	XLOC_000880	4.06559	6.99383e-19	2.24102e-17	18.1553
CM032830.1	160364439	160364539	312	+	1	100	0	29	16.8	XLOC_000882	2.30585	3.58307e-11	6.50508e-10	10.4457
CM032830.1	160527564	160527639	313	+	1	75	0	1.83	0.27	XLOC_000883	4.24676	1.62721e-11	3.05415e-10	10.7886
CM032830.1	160620984	160621284	314	+	1	300	0	32.84	3.54	XLOC_000884	4.68014	2.90752e-12	5.38598e-11	11.5365
CM032830.1	160639384	160642920	315	+	1	3536	0	514.39	97.47	XLOC_000887	3.83109	7.37234e-14	1.43289e-12	13.1324
CM032830.1	160732387	160732837	316	+	1	450	0	46.06	5.09	XLOC_000888	4.60767	2.52766e-13	5.11668e-12	12.5973
CM032830.1	160792089	160792664	317	+	1	575	0	71.36	15.31	XLOC_000890	3.74938	5.3051e-12	9.96105e-11	11.2753
CM032830.1	160898194	160898369	318	+	1	175	0	5.2	0.4	XLOC_000893	5.22196	6.47179e-14	1.42272e-12	13.189
CM032830.1	161169477	161169777	319	+	1	300	0	193.61	34.21	XLOC_000896	4.00659	1.96762e-13	4.03174e-12	12.7061
CM032830.1	161175230	161175355	320	+	1	125	0	3.84	0.5	XLOC_000897	4.43194	1.45664e-11	2.70785e-10	10.8366
CM032830.1	161294788	161295063	321	+	1	275	0	32.61	7.71	XLOC_000900	3.89108	1.21606e-12	2.34204e-11	11.915
CM032830.1	161326744	161326869	322	+	1	125	0	11.16	2.08	XLOC_000901	3.93201	1.10151e-13	2.39071e-12	12.958
CM032830.1	161492354	161492443	323	+	1	89	0	5.28	0.84	XLOC_000905	4.12554	3.38057e-15	8.4116e-14	14.471
CM032830.1	161529492	161529617	324	+	1	125	0	2.74	0.28	XLOC_000907	4.79634	4.79428e-12	9.28904e-11	11.3193
CM032830.1	161648522	161648997	325	+	1	475	0	61	9.27	XLOC_000911	4.04438	6.32153e-12	1.15346e-10	11.1992
CM032830.1	161927349	161927624	326	+	1	275	0	18.26	3.74	XLOC_000918	3.90657	1.11731e-12	2.20412e-11	11.9518
CM032830.1	161983496	161983746	327	+	1	250	0	22.28	3.65	XLOC_000919	4.16658	1.05108e-12	2.04577e-11	11.9784
CM032830.1	162144349	162144374	328	+	1	25	0	0.62	0.11	XLOC_000924	4.01273	7.59223e-11	1.35628e-09	10.1196
CM032830.1	162144449	162144649	329	+	1	200	0	9.66	0.89	XLOC_000924	4.94199	3.35671e-13	6.84755e-12	12.4741
CM032830.1	162184234	162184459	330	+	1	225	0	29.64	5.62	XLOC_000925	3.91124	3.36159e-14	7.47586e-13	13.4735
CM032830.1	162259003	162259253	331	+	1	250	0	84	27.87	XLOC_000927	3.04285	1.86713e-12	3.5293e-11	11.7288
CM032830.1	162353703	162354128	332	+	1	425	0	81.97	7.14	XLOC_000928	4.64551	2.25659e-12	4.14405e-11	11.6465
CM032830.1	162362799	162365099	333	+	1	2300	0	271	105.31	XLOC_000929	2.8244	1.84465e-12	3.57264e-11	11.7341
CM032830.1	162367299	162367549	334	+	1	250	0	61.58	18.25	XLOC_000929	3.50764	2.85128e-12	5.31765e-11	11.545
CM032830.1	162388646	162388946	335	+	1	300	0	26.24	2.34	XLOC_000930	4.92789	9.26746e-14	1.96795e-12	13.033
CM032830.1	162405305	162405530	336	+	1	225	0	13.88	1.66	XLOC_000931	4.60263	3.14215e-15	7.74565e-14	14.5028
CM032830.1	162448625	162448825	337	+	1	200	0	131.25	58.63	XLOC_000935	2.89744	3.92527e-12	7.26179e-11	11.4061
CM032830.1	162516000	162516225	338	+	1	225	0	11.78	0.95	XLOC_000937	5.17494	4.32783e-13	8.73384e-12	12.3637
CM032830.1	162556545	162556957	339	+	1	412	0	112.27	15.2	XLOC_000938	4.45762	7.80212e-20	2.60415e-18	19.1078
CM032830.1	162845154	162845221	340	+	1	67	0	4.15	1.01	XLOC_000949	3.508	2.38315e-14	5.5897e-13	13.6228
CM032830.1	162880979	162881154	341	+	1	175	0	12.58	2.99	XLOC_000951	3.6379	2.70244e-13	5.59017e-12	12.5682
CM032830.1	162890660	162890835	342	+	1	175	0	5.82	1.19	XLOC_000952	3.7768	1.0857e-11	2.03495e-10	10.9643
CM032830.1	162920808	162921108	343	+	1	300	0	76.25	18.17	XLOC_000953	3.75226	1.31816e-12	2.51695e-11	11.88
CM032830.1	163056493	163056668	344	+	1	175	0	8.34	1.62	XLOC_000958	4.07967	4.30554e-12	7.99069e-11	11.366
CM032830.1	163061718	163062118	345	+	1	400	0	95.85	36.99	XLOC_000958	3.09189	6.18968e-13	1.21586e-11	12.2083
CM032830.1	163102076	163102726	346	+	1	650	0	120.64	15.11	XLOC_000959	4.39727	5.86403e-13	1.1186e-11	12.2318
CM032830.1	163171235	163171760	347	+	1	525	0	91.52	6.13	XLOC_000960	5.21271	2.07705e-13	4.26662e-12	12.6826
CM032830.1	163206540	163206790	348	+	1	250	0	20.51	1.83	XLOC_000961	5.01226	6.97931e-21	2.57707e-19	20.1562
CM032830.1	163227337	163227712	349	+	1	375	0	31.74	2.91	XLOC_000963	4.87221	5.0502e-12	9.02235e-11	11.2967
CM032830.1	163240411	163240736	350	+	1	325	0	38.4	2.42	XLOC_000964	5.55893	2.92473e-12	5.36909e-11	11.5339
CM032830.1	163241111	163241411	351	+	1	300	0	142.86	26.89	XLOC_000964	4.02174	9.82974e-14	2.07569e-12	13.0075
CM032830.1	163274761	163274906	352	+	1	145	0	13.79	1.77	XLOC_000966	4.32158	3.24297e-15	7.94306e-14	14.4891
CM032830.1	163364394	163366244	353	+	1	1850	0	139.09	17.29	XLOC_000967	4.47207	2.54077e-15	5.73126e-14	14.595
CM032830.1	163720336	163720536	354	+	1	200	0	8.37	1.17	XLOC_000974	4.30163	5.08679e-13	1.03118e-11	12.2936
CM032830.1	163842759	163843034	355	+	1	275	0	11.41	1	XLOC_000977	5.06686	1.04129e-12	2.05296e-11	11.9824
CM032830.1	164005978	164006228	356	+	1	250	0	32.66	6.91	XLOC_000979	3.88065	1.52256e-13	3.26476e-12	12.8174
CM032830.1	164011280	164011505	357	+	1	225	0	29.03	4.12	XLOC_000980	4.42263	6.865e-18	2.03786e-16	17.1634
CM032830.1	164203565	164203864	358	+	1	299	0	63.35	9.88	XLOC_000984	4.17711	1.1663e-20	4.18177e-19	19.9332
CM032830.1	164371286	164371536	359	+	1	250	0	186.74	56.57	XLOC_000987	3.24792	2.45913e-12	4.58952e-11	11.6092
CM032830.1	164607233	164607358	360	+	1	125	0	3.65	0.49	XLOC_000992	4.40977	7.01416e-12	1.35117e-10	11.154
CM032830.1	164690539	164690914	361	+	1	375	0	50.18	4.38	XLOC_000993	4.96694	5.12516e-13	1.01303e-11	12.2903
CM032830.1	164735679	164735979	362	+	1	300	0	59.27	11.23	XLOC_000994	4.14107	6.25932e-18	1.84916e-16	17.2035
CM032830.1	164830272	164830522	363	+	1	250	0	10.05	0.85	XLOC_000995	5.04049	1.56048e-12	3.03813e-11	11.8067
CM032830.1	165151357	165151757	364	+	1	400	0	361.94	39.64	XLOC_001003	4.19794	4.68969e-16	1.1861e-14	15.3289
CM032830.1	165313442	165313742	365	+	1	300	0	10.69	1.54	XLOC_001009	4.34184	3.84395e-12	7.05395e-11	11.4152
CM032830.1	165373138	165373438	366	+	1	300	0	31.38	4.43	XLOC_001011	4.3303	7.57845e-15	1.76492e-13	14.1204
CM032830.1	165445722	165445922	367	+	1	200	0	120.85	58.82	XLOC_001015	2.64502	3.16968e-13	6.54808e-12	12.499
CM032830.1	165647150	165647225	368	+	1	75	0	3.99	1.44	XLOC_001020	2.94041	1.40224e-11	2.67886e-10	10.8532
CM032830.1	165735734	165736002	369	+	1	268	0	15.58	2.56	XLOC_001022	4.03006	5.7665e-12	1.0598e-10	11.2391
CM032830.1	165924551	165924626	370	+	1	75	0	1.32	0.1	XLOC_001025	5.3158	6.01451e-12	1.17435e-10	11.2208
CM032830.1	166041812	166041887	371	+	1	75	0	2.54	0.61	XLOC_001028	3.51455	7.82744e-11	1.39486e-09	10.1064
CM032830.1	166041912	166042237	372	+	1	325	0	27.83	2.92	XLOC_001028	5.03534	5.28816e-13	1.067e-11	12.2767
CM032830.1	166207476	166207651	373	+	1	175	0	7.92	1.32	XLOC_001031	4.07872	2.68614e-12	5.07927e-11	11.5709
CM032830.1	166387033	166387083	374	+	1	50	0	1.15	0.15	XLOC_001041	4.43509	1.05853e-11	2.05549e-10	10.9753
CM032830.1	166641040	166641215	375	+	1	175	0	7.7	1.42	XLOC_001046	3.89021	1.08919e-13	2.37273e-12	12.9629
CM032830.1	166666698	166666873	376	+	1	175	0	7.03	0.8	XLOC_001047	4.65828	1.58943e-13	3.40976e-12	12.7988
CM032830.1	166779877	166780302	377	+	1	425	0	97.49	10.44	XLOC_001050	4.56879	9.45107e-14	1.96796e-12	13.0245
CM032830.1	166788161	166788236	378	+	1	75	0	3.05	0.7	XLOC_001051	3.5892	1.58969e-11	2.9726e-10	10.7987
CM032830.1	166917927	166918252	379	+	1	325	0	56.56	9.51	XLOC_001055	4.02736	1.47363e-12	2.78252e-11	11.8316
CM032830.1	167021888	167022188	380	+	1	300	0	18.26	2.32	XLOC_001057	4.41097	5.36148e-12	9.89521e-11	11.2707
CM032830.1	167142223	167142423	381	+	1	200	0	9.76	1.35	XLOC_001060	4.41998	1.00119e-12	2.01764e-11	11.9995
CM032830.1	167534974	167535324	382	+	1	350	0	80.68	6.9	XLOC_001069	5.13835	6.1128e-15	1.4214e-13	14.2138
CM032830.1	167737528	167737703	383	+	1	175	0	4.06	0.39	XLOC_001077	4.98679	7.44027e-12	1.40758e-10	11.1284
CM032830.1	167768611	167768911	384	+	1	300	0	104.89	20.56	XLOC_001080	3.77409	1.46778e-14	3.3148e-13	13.8333
CM032830.1	167786064	167786314	385	+	1	250	0	28.23	5.9	XLOC_001082	3.7093	9.57476e-12	1.6953e-10	11.0189
CM032830.1	167809832	167811170	386	+	1	1338	0	85.69	11.46	XLOC_001084	4.21807	3.75344e-13	7.07267e-12	12.4256
CM032830.1	167944665	167944890	387	+	1	225	0	12.97	1.59	XLOC_001086	4.54349	8.64979e-15	2.03472e-13	14.063
CM032830.1	167946615	167946640	388	+	1	25	0	0.59	0.07	XLOC_001086	4.45596	5.1979e-12	1.03988e-10	11.2842
CM032830.1	167946665	167946840	389	+	1	175	0	4.16	0.25	XLOC_001086	5.66619	1.16124e-13	2.51181e-12	12.9351
CM032830.1	167989038	167991388	390	+	1	2350	0	354.24	54.44	XLOC_001087	4.73485	3.17318e-13	5.89658e-12	12.4985
CM032830.1	167992888	167993413	391	+	1	525	0	74.01	16.33	XLOC_001087	3.67867	6.4577e-13	1.2567e-11	12.1899
CM032830.1	168050261	168050411	392	+	1	150	0	3.12	0.18	XLOC_001090	5.80836	1.39621e-11	2.48988e-10	10.8551
CM032830.1	168166358	168166458	393	+	1	100	0	3.43	0.53	XLOC_001091	4.19996	1.09372e-12	2.27145e-11	11.9611
CM032830.1	168178211	168178386	394	+	1	175	0	7.05	1.31	XLOC_001092	3.95147	1.10092e-11	1.9733e-10	10.9582
CM032830.1	168493334	168493359	395	+	1	25	0	1	0.23	XLOC_001095	3.58654	1.98832e-11	3.74687e-10	10.7015
CM032830.1	168612286	168612486	396	+	1	200	0	8.6	1.08	XLOC_001100	4.44811	3.48361e-14	7.76679e-13	13.458
CM032830.1	168743938	168744163	397	+	1	225	0	38.25	10.44	XLOC_001102	3.36156	5.11747e-12	9.32641e-11	11.2909
CM032830.1	168747288	168749413	398	+	1	2125	0	141.79	32.17	XLOC_001102	3.62224	1.04659e-13	2.08005e-12	12.9802
CM032830.1	168752263	168752413	399	+	1	150	0	24.48	10.36	XLOC_001102	2.6821	7.41608e-14	1.62382e-12	13.1298
CM032830.1	168928428	168928678	400	+	1	250	0	32.64	3.9	XLOC_001105	4.58462	4.87151e-16	1.27082e-14	15.3123
CM032830.1	169005211	169005586	401	+	1	375	0	38.85	3.25	XLOC_001109	5.06706	6.10284e-13	1.21298e-11	12.2145
CM032830.1	169081362	169081962	402	+	1	600	0	60.83	11.92	XLOC_001111	3.80845	1.07939e-13	2.22723e-12	12.9668
CM032830.1	169114048	169114298	403	+	1	250	0	70.95	13.21	XLOC_001112	3.9754	7.51614e-14	1.61305e-12	13.124
CM032830.1	169132393	169132718	404	+	1	325	0	22	3.11	XLOC_001114	4.23952	2.9908e-12	5.50251e-11	11.5242
CM032830.1	169199673	169199848	405	+	1	175	0	8.56	0.9	XLOC_001117	4.68672	1.65924e-15	4.2043e-14	14.7801
CM032830.1	169560297	169560472	406	+	1	175	0	7.23	1.37	XLOC_001121	3.90595	4.42882e-12	8.35344e-11	11.3537
CM032830.1	169567676	169568151	407	+	1	475	0	46.48	10.72	XLOC_001122	3.62837	2.61476e-12	4.89443e-11	11.5826
CM032830.1	169621081	169621281	408	+	1	200	0	16.42	1.98	XLOC_001124	4.58481	1.40273e-15	3.50343e-14	14.853
CM032830.1	169809453	169809503	409	+	1	50	0	1.45	0.28	XLOC_001127	3.84562	3.96303e-11	7.22874e-10	10.402
CM032830.1	169914991	169915441	410	+	1	450	0	78.71	9.61	XLOC_001130	4.63408	1.66805e-12	3.16697e-11	11.7778
CM032830.1	169980920	169981145	411	+	1	225	0	27.6	4.01	XLOC_001131	4.23924	6.10444e-13	1.21907e-11	12.2144
CM032830.1	169989185	169989385	412	+	1	200	0	70.34	36.81	XLOC_001132	2.56743	1.37074e-11	2.45037e-10	10.863
CM032830.1	169994510	169994535	413	+	1	25	0	1.27	0.44	XLOC_001133	2.98926	9.22375e-11	1.63351e-09	10.0351
CM032830.1	169994560	169994610	414	+	1	50	0	2.13	0.6	XLOC_001133	3.2862	6.23293e-11	1.12019e-09	10.2053
CM032830.1	170001427	170002502	415	+	1	1075	0	224.94	68.32	XLOC_001134	3.62034	1.49563e-13	2.97133e-12	12.8252
CM032830.1	170026070	170026795	416	+	1	725	0	293.48	107.97	XLOC_001135	3.13247	1.08982e-15	2.78218e-14	14.9626
CM032830.1	170139283	170139608	417	+	1	325	0	29.81	4.36	XLOC_001138	4.37029	1.46596e-12	2.76854e-11	11.8339
CM032830.1	170431009	170431450	418	+	1	441	0	27.86	3.46	XLOC_001140	4.48928	1.26265e-12	2.42704e-11	11.8987
CM032830.1	170534794	170534969	419	+	1	175	0	8.65	0.86	XLOC_001141	4.97551	1.26048e-15	3.17293e-14	14.8995
CM032830.1	170570430	170570455	420	+	1	25	0	1.89	0.8	XLOC_001143	2.72416	7.95743e-11	1.41923e-09	10.0992
CM032830.1	170653101	170653226	421	+	1	125	0	3.27	0.47	XLOC_001145	4.34841	2.38536e-11	4.35154e-10	10.6224
CM032830.1	170663296	170663696	422	+	1	400	0	29.84	7.47	XLOC_001146	3.46469	5.12077e-14	1.16203e-12	13.2907
CM032830.1	170735992	170736042	423	+	1	50	0	2.19	0.59	XLOC_001151	3.3659	5.99563e-12	1.16508e-10	11.2222
CM032830.1	170736092	170736464	424	+	1	372	0	70.17	5.08	XLOC_001151	5.15935	5.83589e-16	1.46877e-14	15.2339
CM032830.1	170821322	170821522	425	+	1	200	0	9.77	1.76	XLOC_001152	4.01956	2.34398e-12	4.55483e-11	11.63
CM032830.1	170888742	170889042	426	+	1	300	0	18.31	2.85	XLOC_001154	4.28083	3.80296e-12	7.02302e-11	11.4199
CM032830.1	170896792	170897217	427	+	1	425	0	24.98	2.72	XLOC_001154	4.64127	6.29371e-13	1.22439e-11	12.2011
CM032830.1	171054578	171054928	428	+	1	350	0	27.42	3.32	XLOC_001155	4.60792	8.42716e-13	1.67927e-11	12.0743
CM032830.1	171170788	171171138	429	+	1	350	0	29.55	3.07	XLOC_001158	4.76624	3.86993e-13	7.73212e-12	12.4123
CM032830.1	171249688	171249813	430	+	1	125	0	2.8	0.32	XLOC_001162	4.67838	3.14115e-12	6.36597e-11	11.5029
CM032830.1	171319711	171319911	431	+	1	200	0	17.47	1.62	XLOC_001164	4.84478	4.78027e-12	8.77344e-11	11.3205
CM032830.1	171446594	171446890	432	+	1	296	0	32.3	6.24	XLOC_001166	3.9413	1.02006e-12	2.0221e-11	11.9914
CM032830.1	171723951	171724176	433	+	1	225	0	8.51	1.19	XLOC_001171	4.3386	4.29624e-12	8.0193e-11	11.3669
CM032830.1	68402	68802	434	-	1	400	0	43.08	3.17	XLOC_001172	5.58004	6.11899e-12	1.10221e-10	11.2133
CM032830.1	129004	130829	435	-	1	1825	0	399.41	90.15	XLOC_001175	3.21416	1.05325e-13	2.33876e-12	12.9775
CM032830.1	146139	146439	436	-	1	300	0	53.54	4.71	XLOC_001176	4.76633	1.97589e-12	3.70784e-11	11.7042
CM032830.1	184621	184846	437	-	1	225	0	80.25	16.53	XLOC_001177	3.68655	1.31601e-17	3.83804e-16	16.8807
CM032830.1	245649	246399	438	-	1	750	0	119.68	24.49	XLOC_001178	3.72988	4.83295e-12	9.32401e-11	11.3158
CM032830.1	286693	286968	439	-	1	275	0	8.86	0.81	XLOC_001181	5.11377	5.44368e-12	1.00475e-10	11.2641
CM032830.1	316534	316784	440	-	1	250	0	33.95	3.5	XLOC_001182	4.8102	5.98754e-14	1.29942e-12	13.2228
CM032830.1	379846	380071	441	-	1	225	0	52.94	8.92	XLOC_001185	4.182	1.05839e-17	3.10411e-16	16.9754
CM032830.1	389590	389765	442	-	1	175	0	5.5	0.7	XLOC_001186	4.43585	2.27921e-13	4.98475e-12	12.6422
CM032830.1	423615	424015	443	-	1	400	0	44.59	6.89	XLOC_001188	4.07291	1.5865e-12	2.97821e-11	11.7996
CM032830.1	473321	473596	444	-	1	275	0	21.06	1.78	XLOC_001190	5.11918	1.34432e-12	2.56937e-11	11.8715
CM032830.1	504867	505342	445	-	1	475	0	24.19	2.38	XLOC_001191	4.91175	5.72491e-17	1.58275e-15	16.2422
CM032830.1	719327	719352	446	-	1	25	0	0.5	0.06	XLOC_001204	4.41875	7.50589e-11	1.34151e-09	10.1246
CM032830.1	753994	754219	447	-	1	225	0	14.7	2.64	XLOC_001205	4.16367	4.19523e-14	9.35906e-13	13.3772
CM032830.1	836168	836518	448	-	1	350	0	25.67	2.37	XLOC_001206	4.98763	1.41944e-12	2.696e-11	11.8479
CM032830.1	924461	924661	449	-	1	200	0	8.59	1.04	XLOC_001213	4.60319	4.28093e-15	1.04411e-13	14.3685
CM032830.1	939590	939740	450	-	1	150	0	2.88	0.15	XLOC_001214	5.79332	4.19168e-14	9.81732e-13	13.3776
CM032830.1	961598	962598	451	-	1	1000	0	120.19	30.42	XLOC_001215	3.37031	1.08527e-12	2.14019e-11	11.9645
CM032830.1	1039399	1039749	452	-	1	350	0	32.23	2.92	XLOC_001217	4.97816	8.1749e-13	1.58128e-11	12.0875
CM032830.1	1064061	1064086	453	-	1	25	0	0.49	0.06	XLOC_001218	4.59725	2.54335e-11	4.73846e-10	10.5946
CM032830.1	1063961	1064011	454	-	1	50	0	0.97	0.09	XLOC_001218	4.96185	1.17722e-11	2.25171e-10	10.9291
CM032830.1	1063761	1063911	455	-	1	150	0	3.89	0.43	XLOC_001218	4.65983	2.44788e-12	4.9622e-11	11.6112
CM032830.1	1203660	1203985	456	-	1	325	0	30.3	5.58	XLOC_001222	4.10621	2.11226e-12	3.92432e-11	11.6753
CM032830.1	1228157	1228232	457	-	1	75	0	6.41	2.23	XLOC_001225	3.03347	4.56122e-12	8.98507e-11	11.3409
CM032830.1	1275384	1275584	458	-	1	200	0	9.69	1.12	XLOC_001227	4.68103	6.18091e-13	1.23935e-11	12.2089
CM032830.1	1395024	1395199	459	-	1	175	0	9.37	1.19	XLOC_001233	4.56192	5.56889e-16	1.45737e-14	15.2542
CM032830.1	1515942	1516267	460	-	1	325	0	28.36	5.17	XLOC_001234	4.11948	6.27224e-14	1.34257e-12	13.2026
CM032830.1	1570963	1571163	461	-	1	200	0	8.89	1.37	XLOC_001235	4.2088	3.3293e-12	6.29194e-11	11.4776
CM032830.1	1616625	1616800	462	-	1	175	0	8.24	1.08	XLOC_001236	4.40828	7.83197e-19	2.58099e-17	18.1061
CM032830.1	1713182	1713632	463	-	1	450	0	23.7	2.68	XLOC_001238	4.55056	8.26194e-12	1.5225e-10	11.0829
CM032830.1	1890469	1890769	464	-	1	300	0	12.57	1.8	XLOC_001239	4.28156	4.199e-12	7.69269e-11	11.3769
CM032830.1	1929442	1929742	465	-	1	300	0	12.81	0.86	XLOC_001241	5.35522	1.26642e-12	2.41699e-11	11.8974
CM032830.1	2098914	2099264	466	-	1	350	0	66.24	4.6	XLOC_001244	5.35301	4.76053e-12	8.77511e-11	11.3223
CM032830.1	2152974	2153149	467	-	1	175	0	6.92	0.94	XLOC_001247	4.37668	8.25973e-14	1.79218e-12	13.083
CM032830.1	2161518	2161693	468	-	1	175	0	6.73	0.82	XLOC_001248	4.5842	7.64867e-12	1.38596e-10	11.1164
CM032830.1	2176519	2176969	469	-	1	450	0	32.25	3.47	XLOC_001249	4.842	1.76379e-13	3.59663e-12	12.7536
CM032830.1	2209618	2209793	470	-	1	175	0	26.45	3.13	XLOC_001250	4.5775	1.75821e-16	4.71809e-15	15.7549
CM032830.1	2589351	2589526	471	-	1	175	0	7.05	0.93	XLOC_001259	4.40197	5.33485e-13	1.09226e-11	12.2729
CM032830.1	2596291	2596491	472	-	1	200	0	15.34	1.87	XLOC_001260	4.5532	2.45992e-13	5.07933e-12	12.6091
CM032830.1	2930895	2931020	473	-	1	125	0	38.25	12.63	XLOC_001262	3.14159	4.07085e-16	1.07696e-14	15.3903
CM032830.1	3003054	3003579	474	-	1	525	0	214.63	21.43	XLOC_001264	4.89209	2.62209e-14	5.69377e-13	13.5814
CM032830.1	3025219	3025344	475	-	1	125	0	17.08	8.31	XLOC_001267	2.56102	1.88438e-11	3.53133e-10	10.7248
CM032830.1	3095091	3095291	476	-	1	200	0	10.66	1.44	XLOC_001268	4.41804	1.47905e-14	3.39107e-13	13.83
CM032830.1	3205376	3205626	477	-	1	250	0	77.33	17.33	XLOC_001272	3.68699	3.56518e-12	6.55884e-11	11.4479
CM032830.1	3222518	3222643	478	-	1	125	0	3.65	0.65	XLOC_001273	3.94624	3.23315e-11	5.84557e-10	10.4904
CM032830.1	3230685	3231060	479	-	1	375	0	67.53	6.24	XLOC_001274	4.73459	7.93049e-14	1.67884e-12	13.1007
CM032830.1	3366659	3366959	480	-	1	300	0	29.12	3.86	XLOC_001279	4.47941	2.32133e-12	4.36322e-11	11.6343
CM032830.1	3579431	3579456	481	-	1	25	0	1.19	0.42	XLOC_001280	2.98597	4.4639e-11	8.14304e-10	10.3503
CM032830.1	3579206	3579406	482	-	1	200	0	13.97	2.12	XLOC_001280	4.19078	1.7109e-12	3.28194e-11	11.7668
CM032830.1	3776828	3777103	483	-	1	275	0	20.4	2.73	XLOC_001286	4.36735	2.14512e-12	4.02384e-11	11.6685
CM032830.1	3807199	3807474	484	-	1	275	0	14.97	3.24	XLOC_001287	3.69771	6.11256e-12	1.1125e-10	11.2138
CM032830.1	3845636	3845661	485	-	1	25	0	0.47	0.05	XLOC_001288	4.72054	8.07363e-11	1.43925e-09	10.0929
CM032830.1	3982630	3983005	486	-	1	375	0	21.13	3.36	XLOC_001290	4.12852	1.89049e-12	3.51147e-11	11.7234
CM032830.1	4071366	4071541	487	-	1	175	0	4.64	0.69	XLOC_001293	4.31865	1.50809e-11	2.75088e-10	10.8216
CM032830.1	4112031	4112281	488	-	1	250	0	27.15	1.9	XLOC_001294	5.38624	2.50957e-21	9.41435e-20	20.6004
CM032830.1	4415425	4415475	489	-	1	50	0	16.37	9.5	XLOC_001296	2.29099	3.62087e-11	6.57366e-10	10.4412
CM032830.1	4435855	4436130	490	-	1	275	0	43.98	3.87	XLOC_001297	5.00186	4.82973e-13	9.65676e-12	12.3161
CM032830.1	4469063	4469313	491	-	1	250	0	9.77	1.1	XLOC_001298	4.63972	6.27837e-14	1.39085e-12	13.2022
CM032830.1	4744994	4751694	492	-	1	6700	0	209.59	32.92	XLOC_001302,XLOC_001303	4.10572	8.48186e-12	1.65792e-10	11.0715
CM032830.1	4798978	4799228	493	-	1	250	0	9.36	0.87	XLOC_001304	5.02442	2.58595e-12	4.9661e-11	11.5874
CM032830.1	5063281	5063356	494	-	1	75	0	2.83	0.46	XLOC_001305	4.08268	1.0192e-13	2.31256e-12	12.9917
CM032830.1	5507469	5507769	495	-	1	300	0	22.21	2.23	XLOC_001309	4.978	6.64495e-13	1.30881e-11	12.1775
CM032830.1	5606009	5606159	496	-	1	150	0	7.3	1.83	XLOC_001313	3.48827	9.35324e-13	1.96504e-11	12.029
CM032830.1	6040854	6041079	497	-	1	225	0	17.24	1.64	XLOC_001315	4.94898	5.49364e-13	1.10083e-11	12.2601
CM032830.1	7232355	7232480	498	-	1	125	0	3.5	0.48	XLOC_001328	4.30907	3.56564e-12	7.11714e-11	11.4479
CM032830.1	7349745	7349845	499	-	1	100	0	2.47	0.27	XLOC_001329	4.61554	1.36828e-11	2.50403e-10	10.8638
CM032830.1	7410385	7410760	500	-	1	375	0	51.35	7.33	XLOC_001331	4.37033	3.94682e-13	7.87247e-12	12.4038
CM032830.1	8234450	8234625	501	-	1	175	0	4.36	0.45	XLOC_001336	4.82178	2.32575e-11	4.20663e-10	10.6334
CM032830.1	8241764	8241889	502	-	1	125	0	3.87	0.78	XLOC_001337	3.90185	2.4682e-11	4.48215e-10	10.6076
CM032830.1	8321994	8322019	503	-	1	25	0	0.38	0.02	XLOC_001339	5.4426	2.18256e-11	4.09759e-10	10.661
CM032830.1	8345312	8345837	504	-	1	525	0	62.86	6.64	XLOC_001340	4.75222	1.25621e-16	3.34195e-15	15.9009
CM032830.1	8754960	8755185	505	-	1	225	0	9.33	0.87	XLOC_001345	5.11054	6.08329e-14	1.3257e-12	13.2159
CM032830.1	8844488	8844763	506	-	1	275	0	15.32	2.84	XLOC_001347	3.96019	1.08144e-13	2.35589e-12	12.966
CM032830.1	8854597	8854747	507	-	1	150	0	3.45	0.35	XLOC_001348	4.78128	1.15351e-11	2.17177e-10	10.938
CM032830.1	9213649	9213899	508	-	1	250	0	9.09	0.77	XLOC_001350	5.08934	6.89622e-13	1.39923e-11	12.1614
CM032830.1	9247504	9250104	509	-	1	2600	0	280.04	105.93	XLOC_001352	2.68716	4.01833e-11	7.3323e-10	10.396
CM032830.1	9256993	9257068	510	-	1	75	0	1.69	0.14	XLOC_001353	5.26113	2.86927e-13	6.28633e-12	12.5422
CM032830.1	9256568	9256868	511	-	1	300	0	24.41	2.41	XLOC_001353	4.84978	1.74724e-16	4.61704e-15	15.7576
CM032830.1	9500377	9500527	512	-	1	150	0	3.37	0.38	XLOC_001358	4.60382	2.22422e-11	4.06168e-10	10.6528
CM032830.1	9499302	9499502	513	-	1	200	0	6.78	0.67	XLOC_001358	4.81376	8.76388e-13	1.76013e-11	12.0573
CM032830.1	9514301	9514426	514	-	1	125	0	8.23	0.55	XLOC_001360	5.3527	2.55093e-18	7.94639e-17	17.5933
CM032830.1	11341277	11341427	515	-	1	150	0	5.61	1.3	XLOC_001375	3.61366	6.26319e-12	1.19092e-10	11.2032
CM032830.1	11341052	11341227	516	-	1	175	0	5.53	0.32	XLOC_001375	5.61145	6.63683e-18	2.01863e-16	17.178
CM032830.1	11540839	11541164	517	-	1	325	0	36.85	3.43	XLOC_001377	4.85474	1.98548e-13	4.08792e-12	12.7021
CM032830.1	11796601	11798126	518	-	1	1525	0	97.77	8.68	XLOC_001379	4.97528	4.84412e-16	1.18092e-14	15.3148
CM032830.1	12025224	12025574	519	-	1	350	0	23.94	3.93	XLOC_001380	4.48545	9.28971e-14	1.98226e-12	13.032
CM032830.1	12188208	12188458	520	-	1	250	0	22.14	2.15	XLOC_001381	4.78987	2.63816e-13	5.38392e-12	12.5787
CM032830.1	12418236	12418361	521	-	1	125	0	5.12	1.26	XLOC_001383	3.48448	2.64479e-11	4.83854e-10	10.5776
CM032830.1	13278736	13278836	522	-	1	100	0	1.78	0.12	XLOC_001391	5.41884	1.57486e-11	2.87311e-10	10.8028
CM032830.1	14379315	14379640	523	-	1	325	0	12.3	0.8	XLOC_001397	5.44513	4.50636e-14	9.85846e-13	13.3462
CM032830.1	15043555	15043780	524	-	1	225	0	21.99	1.78	XLOC_001401	5.03839	1.01644e-13	2.16619e-12	12.9929
CM032830.1	16225133	16225433	525	-	1	300	0	56.48	6.77	XLOC_001410	4.44155	3.05644e-12	5.61844e-11	11.5148
CM032830.1	16300147	16300322	526	-	1	175	0	24.41	6.98	XLOC_001414	3.31928	5.81213e-14	1.27597e-12	13.2357
CM032830.1	16304678	16304853	527	-	1	175	0	11.82	3.84	XLOC_001415	3.1635	5.38572e-12	1.00174e-10	11.2688
CM032830.1	16785401	16785451	528	-	1	50	0	1.22	0.2	XLOC_001419	4.07774	6.28543e-11	1.12975e-09	10.2017
CM032830.1	17409136	17409186	529	-	1	50	0	1.08	0.11	XLOC_001423	4.64938	1.60954e-11	3.05603e-10	10.7933
CM032830.1	17597441	17597716	530	-	1	275	0	14.96	0.85	XLOC_001424	5.75531	2.37515e-13	4.84854e-12	12.6243
CM032830.1	17627162	17627312	531	-	1	150	0	3.21	0.21	XLOC_001425	5.42749	9.18058e-14	2.09702e-12	13.0371
CM032830.1	18070687	18071262	532	-	1	575	0	42.45	4.26	XLOC_001427	4.71827	2.48121e-12	4.51117e-11	11.6053
CM032830.1	18099149	18099374	533	-	1	225	0	16.57	2.47	XLOC_001428	4.28596	2.51001e-15	6.13998e-14	14.6003
CM032830.1	18098449	18098724	534	-	1	275	0	30.59	6.51	XLOC_001428	3.79497	3.03682e-13	6.15551e-12	12.5176
CM032830.1	18121092	18121367	535	-	1	275	0	10.04	1.44	XLOC_001429	4.30084	1.92908e-13	4.02088e-12	12.7146
CM032830.1	18319929	18320204	536	-	1	275	0	12.62	2.03	XLOC_001430	4.19994	7.68775e-12	1.41168e-10	11.1142
CM032830.1	18319579	18319729	537	-	1	150	0	4.99	0.62	XLOC_001430	4.51974	2.87683e-14	6.75227e-13	13.5411
CM032830.1	18944526	18944701	538	-	1	175	0	6.25	1	XLOC_001436	4.1588	9.37774e-12	1.72052e-10	11.0279
CM032830.1	20702407	20702432	539	-	1	25	0	0.51	0.04	XLOC_001443	4.98181	1.54396e-11	2.94268e-10	10.8114
CM032830.1	20702307	20702382	540	-	1	75	0	1.66	0.16	XLOC_001443	4.79296	8.65172e-12	1.64944e-10	11.0629
CM032830.1	20697107	20697182	541	-	1	75	0	1.66	0.2	XLOC_001443	4.53458	1.71011e-11	3.22913e-10	10.767
CM032830.1	20830627	20830852	542	-	1	225	0	14.53	1.81	XLOC_001444	4.64178	1.13088e-14	2.60569e-13	13.9466
CM032830.1	20876293	20876543	543	-	1	250	0	11.14	1.33	XLOC_001445	4.59149	6.3711e-13	1.26597e-11	12.1958
CM032830.1	21105862	21106037	544	-	1	175	0	6.46	0.88	XLOC_001447	4.41631	6.86416e-12	1.25357e-10	11.1634
CM032830.1	25784492	25784517	545	-	1	25	0	1.07	0.28	XLOC_001450	3.3779	3.39904e-12	6.88627e-11	11.4686
CM032830.1	25967585	25967760	546	-	1	175	0	11.63	2.14	XLOC_001451	3.99212	8.97056e-13	1.78234e-11	12.0472
CM032830.1	26100849	26100999	547	-	1	150	0	5.15	0.61	XLOC_001452	4.60106	1.3825e-13	2.96765e-12	12.8593
CM032830.1	26893136	26893311	548	-	1	175	0	6.75	0.68	XLOC_001453	4.83864	1.95523e-15	4.93105e-14	14.7088
CM032830.1	28766624	28766999	549	-	1	375	0	32.49	2.82	XLOC_001455	5.06563	3.24709e-17	9.00629e-16	16.4885
CM032830.1	29014393	29014468	550	-	1	75	0	1.59	0.18	XLOC_001456	4.67833	1.69589e-11	3.15198e-10	10.7706
CM032830.1	30306570	30306745	551	-	1	175	0	8.95	0.62	XLOC_001459	5.30012	4.75038e-16	1.23636e-14	15.3233
CM032830.1	30316157	30316382	552	-	1	225	0	13.99	1.49	XLOC_001460	4.74655	3.67564e-12	6.78581e-11	11.4347
CM032830.1	30359136	30359411	553	-	1	275	0	12.67	2.15	XLOC_001461	4.03161	7.42267e-12	1.32444e-10	11.1294
CM032830.1	30406688	30407013	554	-	1	325	0	27.64	3.67	XLOC_001462	4.62434	1.90482e-13	3.99158e-12	12.7201
CM032830.1	30851473	30851498	555	-	1	25	0	0.64	0.11	XLOC_001465	3.94861	7.48661e-11	1.33817e-09	10.1257
CM032830.1	31446297	31446447	556	-	1	150	0	4.69	0.55	XLOC_001466	4.60483	5.38848e-12	9.96011e-11	11.2685
CM032830.1	32133222	32133247	557	-	1	25	0	1.01	0.22	XLOC_001468	3.68335	4.60037e-12	9.23929e-11	11.3372
CM032830.1	33200534	33200684	558	-	1	150	0	8.05	2.17	XLOC_001471	3.42382	6.28257e-12	1.20284e-10	11.2019
CM032830.1	35187544	35187719	559	-	1	175	0	9.68	0.97	XLOC_001475	4.84952	2.47618e-15	6.06003e-14	14.6062
CM032830.1	35487408	35487633	560	-	1	225	0	51.86	7.38	XLOC_001477	4.25398	2.20076e-16	5.82364e-15	15.6574
CM032830.1	36374029	36374229	561	-	1	200	0	11.56	1.35	XLOC_001480	4.72218	5.81832e-14	1.27406e-12	13.2352
CM032830.1	37884063	37884238	562	-	1	175	0	13.56	3.5	XLOC_001487	3.48601	3.86075e-12	7.17817e-11	11.4133
CM032830.1	38251326	38251726	563	-	1	400	0	81.08	8.79	XLOC_001489	4.71409	1.9747e-15	4.74221e-14	14.7045
CM032830.1	38547336	38547886	564	-	1	550	0	122.88	20.26	XLOC_001490	4.08607	1.2254e-12	2.29701e-11	11.9117
CM032830.1	38550746	38551071	565	-	1	325	0	17.48	1.05	XLOC_001491	5.62784	2.26546e-15	5.45347e-14	14.6448
CM032830.1	40079917	40080142	566	-	1	225	0	15.66	2.15	XLOC_001499	4.34085	3.95078e-14	8.72296e-13	13.4033
CM032830.1	41880696	41880746	567	-	1	50	0	2.43	0.63	XLOC_001501	3.42316	3.10977e-12	6.20297e-11	11.5073
CM032830.1	41879521	41880671	568	-	1	1150	0	110.87	12.74	XLOC_001501	4.34047	3.55629e-18	1.09186e-16	17.449
CM032830.1	44616524	44616699	569	-	1	175	0	6.91	1.02	XLOC_001505	4.29231	4.58927e-14	1.03158e-12	13.3383
CM032830.1	45590272	45590497	570	-	1	225	0	12.46	1.33	XLOC_001507	4.81653	1.90271e-14	4.30162e-13	13.7206
CM032830.1	49853080	49853455	571	-	1	375	0	24.72	2.56	XLOC_001513	4.73545	2.36705e-13	4.81589e-12	12.6258
CM032830.1	51737616	51737816	572	-	1	200	0	8.84	0.96	XLOC_001515	4.68644	9.57948e-12	1.71124e-10	11.0187
CM032830.1	58191730	58191780	573	-	1	50	0	2.14	0.67	XLOC_001519	3.16354	7.97519e-11	1.41955e-09	10.0983
CM032830.1	58190980	58191280	574	-	1	300	0	50.16	2.63	XLOC_001519	5.51588	3.16749e-14	7.00399e-13	13.4993
CM032830.1	58246304	58246529	575	-	1	225	0	13.73	1.24	XLOC_001520	5.03049	2.51546e-13	5.18694e-12	12.5994
CM032830.1	61994043	61994218	576	-	1	175	0	9.54	2.62	XLOC_001523	3.37224	7.93544e-12	1.45724e-10	11.1004
CM032830.1	63178720	63178820	577	-	1	100	0	2.95	0.53	XLOC_001524	4.00141	2.90053e-11	5.31062e-10	10.5375
CM032830.1	70153128	70153253	578	-	1	125	0	5.59	1.42	XLOC_001527	3.48477	2.80876e-11	5.1802e-10	10.5515
CM032830.1	71309768	71310068	579	-	1	300	0	22.45	2.26	XLOC_001530	4.84706	2.15645e-13	4.45418e-12	12.6663
CM032830.1	78206629	78206754	580	-	1	125	0	4.5	0.54	XLOC_001532	4.5283	9.04233e-15	2.1943e-13	14.0437
CM032830.1	79269453	79277153	581	-	1	7700	0	234.81	40.3	XLOC_001535	3.9641	3.2955e-11	6.06978e-10	10.4821
CM032830.1	79798932	79798982	582	-	1	50	0	2.45	0.81	XLOC_001537	3.07252	2.1328e-11	3.99258e-10	10.671
CM032830.1	79798607	79798907	583	-	1	300	0	70.95	5.35	XLOC_001537	4.92659	7.41914e-18	2.1803e-16	17.1296
CM032830.1	79967590	79967715	584	-	1	125	0	6.19	1.21	XLOC_001539	3.94648	3.90635e-12	7.36948e-11	11.4082
CM032830.1	81801380	81801555	585	-	1	175	0	10.04	1.58	XLOC_001540	4.20343	4.78457e-17	1.38354e-15	16.3202
CM032830.1	96386699	96387099	586	-	1	400	0	25.74	2.49	XLOC_001545	4.99998	3.23435e-14	7.20487e-13	13.4902
CM032830.1	100933571	100933771	587	-	1	200	0	15.4	1.97	XLOC_001549	4.54741	8.93548e-14	1.9253e-12	13.0489
CM032830.1	101040203	101040353	588	-	1	150	0	9.07	1.58	XLOC_001552	4.04835	2.78348e-15	7.02649e-14	14.5554
CM032830.1	101274090	101274465	589	-	1	375	0	82.49	10.54	XLOC_001554	4.55327	5.93991e-20	2.00815e-18	19.2262
CM032830.1	101669169	101669394	590	-	1	225	0	14.07	1	XLOC_001556	5.30861	2.56425e-15	6.21702e-14	14.591
CM032830.1	102069506	102069631	591	-	1	125	0	2.58	0.23	XLOC_001558	5.08476	1.89188e-11	3.45407e-10	10.7231
CM032830.1	102432270	102432370	592	-	1	100	0	2.71	0.36	XLOC_001560	4.36015	1.80941e-11	3.27395e-10	10.7425
CM032830.1	106505154	106505329	593	-	1	175	0	8.11	1.4	XLOC_001569	4.01203	8.26106e-15	1.97554e-13	14.083
CM032830.1	106766643	106766718	594	-	1	75	0	1.53	0.15	XLOC_001570	4.86157	1.64181e-11	3.10387e-10	10.7847
CM032830.1	106818136	106818311	595	-	1	175	0	9.37	1.41	XLOC_001571	4.2463	3.75009e-14	8.3663e-13	13.426
CM032830.1	109695723	109695998	596	-	1	275	0	30.09	7.41	XLOC_001574	3.60713	1.57287e-13	3.26508e-12	12.8033
CM032830.1	114074995	114075170	597	-	1	175	0	7.12	1.12	XLOC_001575	4.157	2.01982e-13	4.23311e-12	12.6947
CM032830.1	117542211	117542411	598	-	1	200	0	13.35	2.32	XLOC_001576	4.04507	5.65567e-15	1.37143e-13	14.2475
CM032830.1	117858023	117858598	599	-	1	575	0	20.02	1.28	XLOC_001577	5.40911	8.20658e-12	1.51876e-10	11.0858
CM032830.1	123091825	123092025	600	-	1	200	0	24.59	5.7	XLOC_001581	3.53408	5.55581e-12	1.01428e-10	11.2553
CM032830.1	123945779	123945979	601	-	1	200	0	124.19	47.15	XLOC_001583	3.04843	3.58626e-12	6.6538e-11	11.4454
CM032830.1	124321618	124321843	602	-	1	225	0	11.66	1.6	XLOC_001585	4.29546	9.03232e-12	1.60989e-10	11.0442
CM032830.1	124340997	124341147	603	-	1	150	0	17.97	2.27	XLOC_001586	4.50534	5.5311e-18	1.67378e-16	17.2572
CM032830.1	124412131	124412406	604	-	1	275	0	33.24	4.03	XLOC_001587	4.49708	4.58653e-13	9.18533e-12	12.3385
CM032830.1	125590929	125591079	605	-	1	150	0	4.34	0.56	XLOC_001598	4.45277	3.11587e-12	6.08849e-11	11.5064
CM032830.1	125841759	125841884	606	-	1	125	0	74.14	30.63	XLOC_001599	2.76333	6.33146e-14	1.40667e-12	13.1985
CM032830.1	126165868	126166043	607	-	1	175	0	12.93	2.45	XLOC_001603	3.92699	2.09762e-17	6.07988e-16	16.6783
CM032830.1	127237345	127237645	608	-	1	300	0	28.79	5.04	XLOC_001614	4.13547	7.06139e-14	1.50946e-12	13.1511
CM032830.1	127275031	127275356	609	-	1	325	0	68.76	9.18	XLOC_001615	4.14024	1.95146e-12	3.64261e-11	11.7096
CM032830.1	128369460	128369610	610	-	1	150	0	38.57	8.63	XLOC_001620	3.58015	3.52206e-12	6.62093e-11	11.4532
CM032830.1	131917752	131917852	611	-	1	100	0	2.59	0.37	XLOC_001627	4.29223	9.91461e-12	1.87386e-10	11.0037
CM032830.1	131980473	131980898	612	-	1	425	0	85.15	14.6	XLOC_001628	3.97676	1.30598e-12	2.53519e-11	11.8841
CM032830.1	132528681	132528956	613	-	1	275	0	78.35	13.35	XLOC_001630	3.85978	2.41357e-12	4.5199e-11	11.6173
CM032830.1	133287163	133287288	614	-	1	125	0	4.73	0.99	XLOC_001636	3.74811	1.05778e-11	1.94124e-10	10.9756
CM032830.1	133603765	133604040	615	-	1	275	0	23.76	3.88	XLOC_001637	4.23873	2.72759e-14	6.17751e-13	13.5642
CM032830.1	133998816	133999066	616	-	1	250	0	45.57	7.6	XLOC_001639	3.91177	1.25468e-12	2.41737e-11	11.9015
CM032830.1	134068263	134068488	617	-	1	225	0	12.51	0.89	XLOC_001640	5.38174	9.77501e-13	1.91489e-11	12.0099
CM032830.1	134186604	134186754	618	-	1	150	0	11.21	2.93	XLOC_001642	3.40475	5.26063e-14	1.16683e-12	13.279
CM032830.1	134739652	134739852	619	-	1	200	0	12.12	3.94	XLOC_001645	3.23278	1.10325e-11	2.03576e-10	10.9573
CM032830.1	136078383	136078433	620	-	1	50	0	2.25	0.74	XLOC_001653	3.1504	4.8981e-11	8.68975e-10	10.31
CM032830.1	136334649	136334924	621	-	1	275	0	10.96	1.18	XLOC_001655	4.7932	7.99649e-12	1.44845e-10	11.0971
CM032830.1	136657721	136658021	622	-	1	300	0	8.2	0.8	XLOC_001657	4.85552	4.0437e-12	7.46912e-11	11.3932
CM032830.1	137670685	137670785	623	-	1	100	0	3.26	0.64	XLOC_001669	3.7917	1.43078e-11	2.67133e-10	10.8444
CM032830.1	137737172	137737197	624	-	1	25	0	3.67	2.07	XLOC_001670	2.31754	7.41767e-12	1.46445e-10	11.1297
CM032830.1	137782798	137783198	625	-	1	400	0	365.59	94.65	XLOC_001671	3.44713	6.68998e-17	1.88703e-15	16.1746
CM032830.1	137892018	137892193	626	-	1	175	0	4.9	0.62	XLOC_001672	4.4649	4.77201e-12	8.84617e-11	11.3213
CM032830.1	137932987	137933337	627	-	1	350	0	32.52	3.3	XLOC_001673	4.77007	2.86097e-12	5.48274e-11	11.5435
CM032830.1	138080173	138080323	628	-	1	150	0	11.21	3.91	XLOC_001675	3.08689	1.04394e-12	2.09448e-11	11.9813
CM032830.1	138293168	138293243	629	-	1	75	0	5.19	1.05	XLOC_001676	3.73127	1.5317e-13	3.34912e-12	12.8148
CM032830.1	138455844	138456094	630	-	1	250	0	15.64	1.64	XLOC_001678	4.92425	1.00126e-15	2.50883e-14	14.9995
CM032830.1	138518128	138518903	631	-	1	775	0	35.26	5	XLOC_001679	4.29128	2.53751e-12	5.00926e-11	11.5956
CM032830.1	138911210	138911285	632	-	1	75	0	1.76	0.25	XLOC_001681	4.28421	2.70871e-11	5.0224e-10	10.5672
CM032830.1	138929186	138929486	633	-	1	300	0	40.09	4.4	XLOC_001682	4.61949	2.54712e-12	4.72471e-11	11.594
CM032830.1	139087771	139088021	634	-	1	250	0	18.39	2.96	XLOC_001685	4.2564	1.5454e-13	3.28872e-12	12.811
CM032830.1	139376642	139376892	635	-	1	250	0	13.71	2.56	XLOC_001689	3.89273	2.35717e-13	4.95376e-12	12.6276
CM032830.1	139376467	139376567	636	-	1	100	0	3.36	0.77	XLOC_001689	3.62313	4.6382e-11	8.36765e-10	10.3337
CM032830.1	139704373	139704573	637	-	1	200	0	15.17	2.55	XLOC_001692	4.11077	4.35945e-14	9.63978e-13	13.3606
CM032830.1	139904579	139904854	638	-	1	275	0	21.03	2.05	XLOC_001695	4.76247	4.46822e-13	8.95592e-12	12.3499
CM032830.1	139974359	139974609	639	-	1	250	0	19.41	4.05	XLOC_001696	3.88018	5.62356e-12	1.03498e-10	11.25
CM032830.1	140068603	140068803	640	-	1	200	0	24.12	4.47	XLOC_001698	3.96487	2.14335e-19	7.072e-18	18.6689
CM032830.1	140343942	140344217	641	-	1	275	0	16.32	1.9	XLOC_001702	4.92766	4.09078e-13	8.22234e-12	12.3882
CM032830.1	140355517	140355717	642	-	1	200	0	24.72	6.62	XLOC_001703	3.34916	1.11419e-13	2.37667e-12	12.953
CM032830.1	140619335	140619785	643	-	1	450	0	21.37	1.41	XLOC_001705	5.50583	6.23671e-15	1.43431e-13	14.205
CM032830.1	140965218	140965293	644	-	1	75	0	3.05	0.79	XLOC_001710	3.45127	1.66589e-11	3.09583e-10	10.7784
CM032830.1	141039421	141039696	645	-	1	275	0	11.52	1.29	XLOC_001712	4.89612	7.81788e-12	1.39271e-10	11.1069
CM032830.1	141056635	141057060	646	-	1	425	0	46.24	5.65	XLOC_001713	4.70026	1.58012e-13	3.23754e-12	12.8013
CM032830.1	141073571	141073646	647	-	1	75	0	1.24	0.07	XLOC_001714	5.68328	2.31086e-11	4.246e-10	10.6362
CM032830.1	141089633	141089808	648	-	1	175	0	8.74	0.9	XLOC_001715	4.77525	1.42734e-17	4.18135e-16	16.8455
CM032830.1	141245602	141249802	649	-	1	4200	0	175.9	44.13	XLOC_001719	3.48335	1.37716e-11	2.62388e-10	10.861
CM032830.1	141634336	141634661	650	-	1	325	0	84.26	5.35	XLOC_001722	5.36221	4.16747e-12	7.58728e-11	11.3801
CM032830.1	141644419	141644519	651	-	1	100	0	2.84	0.39	XLOC_001723	4.39796	6.78828e-12	1.32986e-10	11.1682
CM032830.1	141874388	141874588	652	-	1	200	0	4.29	0.17	XLOC_001725	6.08253	4.96298e-12	9.115e-11	11.3043
CM032830.1	142029063	142029263	653	-	1	200	0	6.68	0.64	XLOC_001727	4.85756	5.5597e-12	1.01817e-10	11.2549
CM032830.1	142037040	142037265	654	-	1	225	0	12.65	1.17	XLOC_001728	4.97963	1.74391e-14	4.02469e-13	13.7585
CM032830.1	142153379	142153704	655	-	1	325	0	43.49	13.96	XLOC_001730	3.345	9.80629e-13	1.91596e-11	12.0085
CM032830.1	142503956	142504006	656	-	1	50	0	1.3	0.22	XLOC_001732	4.00107	3.42574e-11	6.30899e-10	10.4652
CM032830.1	142574687	142574937	657	-	1	250	0	8.88	0.59	XLOC_001734	5.70185	1.96414e-13	4.16784e-12	12.7068
CM032830.1	143142203	143142378	658	-	1	175	0	10.01	1.95	XLOC_001739	3.98948	7.90214e-13	1.6095e-11	12.1023
CM032830.1	143480938	143481113	659	-	1	175	0	10.33	1.26	XLOC_001743	4.55524	2.42085e-14	5.48042e-13	13.616
CM032830.1	143491332	143491657	660	-	1	325	0	16.61	0.87	XLOC_001744	5.92098	4.59079e-15	1.12122e-13	14.3381
CM032830.1	143574957	143575082	661	-	1	125	0	4.73	0.78	XLOC_001746	4.04728	1.05984e-11	1.92753e-10	10.9748
CM032830.1	143705780	143706230	662	-	1	450	0	73.34	7.1	XLOC_001749	4.77866	9.82298e-13	1.86134e-11	12.0078
CM032830.1	143878449	143878649	663	-	1	200	0	15.36	1.24	XLOC_001752	5.08713	7.46727e-20	2.55722e-18	19.1268
CM032830.1	143952872	143953147	664	-	1	275	0	17.14	2.2	XLOC_001753	4.45713	4.32194e-12	7.94197e-11	11.3643
CM032830.1	144082472	144082647	665	-	1	175	0	11.58	2.58	XLOC_001754	3.75236	8.51873e-14	1.87238e-12	13.0696
CM032830.1	144124315	144124515	666	-	1	200	0	9.35	0.9	XLOC_001755	4.90523	1.61751e-13	3.41514e-12	12.7912
CM032830.1	144467397	144467597	667	-	1	200	0	8.34	1.09	XLOC_001758	4.49266	6.09868e-13	1.22848e-11	12.2148
CM032830.1	145318390	145318490	668	-	1	100	0	1.51	0.08	XLOC_001765	5.65218	2.65796e-11	4.85438e-10	10.5755
CM032830.1	145762356	145762506	669	-	1	150	0	5.98	0.42	XLOC_001771	5.29112	8.89703e-18	2.65383e-16	17.0508
CM032830.1	145998233	145998433	670	-	1	200	0	13.59	2.25	XLOC_001773	4.05763	1.19204e-13	2.53914e-12	12.9237
CM032830.1	146088897	146089122	671	-	1	225	0	11.96	1.07	XLOC_001776	5.01222	8.69395e-14	1.86324e-12	13.0608
CM032830.1	146129218	146129368	672	-	1	150	0	7.92	1.31	XLOC_001777	4.13107	6.68968e-18	2.09864e-16	17.1746
CM032830.1	146562621	146562771	673	-	1	150	0	8.34	2.24	XLOC_001783	3.47105	4.07395e-13	8.54805e-12	12.39
CM032830.1	146618026	146618051	674	-	1	25	0	0.99	0.28	XLOC_001784	3.29123	8.88569e-11	1.57632e-09	10.0513
CM032830.1	146617801	146618001	675	-	1	200	0	23.8	2.34	XLOC_001784	4.7872	1.79032e-12	3.42702e-11	11.7471
CM032830.1	146696710	146696760	676	-	1	50	0	1	0.1	XLOC_001788	4.86175	1.58935e-11	3.02503e-10	10.7988
CM032830.1	146718938	146719088	677	-	1	150	0	3.1	0.26	XLOC_001789	5.13743	1.20762e-11	2.18685e-10	10.9181
CM032830.1	146714513	146714763	678	-	1	250	0	11.84	2.07	XLOC_001789	3.98753	8.79298e-12	1.56875e-10	11.0559
CM032830.1	146734871	146735071	679	-	1	200	0	19.11	2.7	XLOC_001790	4.36481	5.795e-17	1.60987e-15	16.2369
CM032830.1	148120045	148120195	680	-	1	150	0	6.33	1.13	XLOC_001798	4.00871	8.83986e-12	1.60355e-10	11.0536
CM032830.1	148202594	148202919	681	-	1	325	0	19.02	2.8	XLOC_001801	4.25234	3.19218e-15	7.6476e-14	14.4959
CM032830.1	148280566	148280741	682	-	1	175	0	5.33	0.81	XLOC_001802	4.21741	1.02021e-11	1.89409e-10	10.9913
CM032830.1	148442745	148443170	683	-	1	425	0	16.89	1.19	XLOC_001805	5.30307	7.53115e-14	1.59244e-12	13.1231
CM032830.1	148654561	148654836	684	-	1	275	0	106.92	22.69	XLOC_001809	3.51182	8.86305e-13	1.73096e-11	12.0524
CM032830.1	148854757	148855157	685	-	1	400	0	58.98	6.89	XLOC_001810	4.5877	5.66589e-12	1.00467e-10	11.2467
CM032830.1	149317375	149317525	686	-	1	150	0	11.34	4.13	XLOC_001814	2.95093	2.91642e-13	6.24019e-12	12.5351
CM032830.1	149439132	149439532	687	-	1	400	0	42.53	6	XLOC_001816	4.28744	3.72216e-13	7.48627e-12	12.4292
CM032830.1	149556718	149556868	688	-	1	150	0	5.19	0.58	XLOC_001819	4.65985	1.67536e-16	4.6715e-15	15.7759
CM032830.1	149565313	149565438	689	-	1	125	0	7.07	1.35	XLOC_001820	3.82472	5.82929e-14	1.30456e-12	13.2344
CM032830.1	149582460	149582810	690	-	1	350	0	49.15	6.71	XLOC_001821	4.34773	5.72502e-12	1.02092e-10	11.2422
CM032830.1	149632687	149632962	691	-	1	275	0	20.94	3.66	XLOC_001822	4.0294	8.00411e-17	2.23154e-15	16.0967
CM032830.1	149675361	149675586	692	-	1	225	0	38.46	5.04	XLOC_001823	4.37253	1.4008e-13	2.94859e-12	12.8536
CM032830.1	149767058	149767083	693	-	1	25	0	0.77	0.12	XLOC_001824	4.2269	1.86966e-11	3.53372e-10	10.7282
CM032830.1	149766983	149767033	694	-	1	50	0	1.39	0.19	XLOC_001824	4.40618	2.24515e-11	4.19737e-10	10.6488
CM032830.1	149871070	149871345	695	-	1	275	0	39.1	2.69	XLOC_001829	5.22778	3.31267e-13	6.74511e-12	12.4798
CM032830.1	149926077	149926527	696	-	1	450	0	75.94	6.77	XLOC_001831	4.88456	7.00009e-13	1.34798e-11	12.1549
CM032830.1	149998958	149999433	697	-	1	475	0	71.8	5.54	XLOC_001832	5.29531	3.34702e-17	9.3172e-16	16.4753
CM032830.1	150061965	150062240	698	-	1	275	0	12.61	1.8	XLOC_001833	4.41432	3.1725e-12	5.94863e-11	11.4986
CM032830.1	150115085	150115535	699	-	1	450	0	113.6	15.82	XLOC_001834	4.5133	2.31711e-12	4.25306e-11	11.6351
CM032830.1	150349665	150349815	700	-	1	150	0	9.24	2.47	XLOC_001838	3.38976	3.51134e-12	6.82838e-11	11.4545
CM032830.1	150395957	150396207	701	-	1	250	0	61.51	24.49	XLOC_001840	2.90428	3.81374e-12	7.00912e-11	11.4186
CM032830.1	150386532	150386807	702	-	1	275	0	27.06	3.64	XLOC_001840	4.56837	5.96277e-19	1.89017e-17	18.2246
CM032830.1	150843868	150843993	703	-	1	125	0	3.49	0.62	XLOC_001843	3.98974	4.18015e-11	7.52926e-10	10.3788
CM032830.1	150854592	150854767	704	-	1	175	0	28.16	8.69	XLOC_001845	3.20219	2.11907e-19	7.01858e-18	18.6739
CM032830.1	150956207	150956407	705	-	1	200	0	10.84	1.88	XLOC_001848	4.11856	1.03623e-13	2.25528e-12	12.9845
CM032830.1	150977951	150978251	706	-	1	300	0	26.26	4.42	XLOC_001849	3.98767	6.48925e-12	1.16734e-10	11.1878
CM032830.1	151075391	151075816	707	-	1	425	0	79.07	6.92	XLOC_001852	5.01022	3.11217e-12	5.76459e-11	11.5069
CM032830.1	151142200	151142450	708	-	1	250	0	73.35	18.49	XLOC_001853	3.58871	6.61434e-16	1.68177e-14	15.1795
CM032830.1	151388057	151388282	709	-	1	225	0	34.96	4.62	XLOC_001859	4.18083	2.20606e-13	4.56335e-12	12.6564
CM032830.1	151515279	151515379	710	-	1	100	0	2.49	0.19	XLOC_001863	5.20701	4.96828e-12	9.39269e-11	11.3038
CM032830.1	151720022	151720172	711	-	1	150	0	7.22	1.17	XLOC_001869	4.11955	1.9992e-15	5.03069e-14	14.6991
CM032830.1	151768811	151768961	712	-	1	150	0	4.72	0.6	XLOC_001872	4.50672	3.01619e-12	5.74797e-11	11.5205
CM032830.1	151817874	151817924	713	-	1	50	0	0.93	0.07	XLOC_001873	5.19151	2.67081e-11	4.9708e-10	10.5734
CM032830.1	151885432	151885657	714	-	1	225	0	29.67	3.92	XLOC_001874	4.4564	5.89367e-19	1.91086e-17	18.2296
CM032830.1	151998549	151998774	715	-	1	225	0	44.05	5.58	XLOC_001876	4.43547	2.40592e-20	8.47827e-19	19.6187
CM032830.1	152012219	152012494	716	-	1	275	0	17.47	0.77	XLOC_001877	5.93494	3.87711e-13	7.804e-12	12.4115
CM032830.1	152221253	152221353	717	-	1	100	0	2.08	0.18	XLOC_001882	4.98871	1.90713e-12	3.92845e-11	11.7196
CM032830.1	152421163	152421563	718	-	1	400	0	44.99	8.26	XLOC_001887	3.86589	2.31093e-15	5.71984e-14	14.6362
CM032830.1	152795418	152795568	719	-	1	150	0	7.01	1.35	XLOC_001890	3.83163	2.15801e-12	4.15098e-11	11.6659
CM032830.1	152835161	152835311	720	-	1	150	0	5.58	1.02	XLOC_001894	3.98417	1.16376e-12	2.35822e-11	11.9341
CM032830.1	152834961	152835111	721	-	1	150	0	2.91	0.14	XLOC_001894	5.7955	4.16227e-13	8.9141e-12	12.3807
CM032830.1	153183002	153183152	722	-	1	150	0	4.75	0.49	XLOC_001903	4.79898	1.04802e-13	2.26438e-12	12.9796
CM032830.1	153265274	153266924	723	-	1	1650	0	124.35	43.17	XLOC_001904	2.97582	1.0497e-12	1.93725e-11	11.9789
CM032830.1	153264999	153265199	724	-	1	200	0	15.87	0.88	XLOC_001904	5.58479	2.59374e-12	4.87898e-11	11.5861
CM032830.1	153326294	153326519	725	-	1	225	0	13.44	2.41	XLOC_001907	3.96003	6.79344e-13	1.37098e-11	12.1679
CM032830.1	153525481	153525606	726	-	1	125	0	4.45	0.84	XLOC_001908	3.87751	3.02596e-11	5.42855e-10	10.5191
CM032830.1	153539188	153539363	727	-	1	175	0	13.26	3.23	XLOC_001909	3.57138	4.18062e-15	1.01322e-13	14.3788
CM032830.1	153568845	153569045	728	-	1	200	0	16.8	1.55	XLOC_001910	5.01846	1.84513e-18	5.72376e-17	17.734
CM032830.1	153647423	153647773	729	-	1	350	0	61.68	10.58	XLOC_001911	4.11293	6.58159e-14	1.40193e-12	13.1817
CM032830.1	153881821	153882071	730	-	1	250	0	9.86	1.41	XLOC_001915	4.44051	9.1582e-12	1.65713e-10	11.0382
CM032830.1	153951991	153952166	731	-	1	175	0	44.12	3.4	XLOC_001917	5.04537	1.05207e-22	4.3409e-21	21.978
CM032830.1	153987129	153987379	732	-	1	250	0	32.08	5.24	XLOC_001920	4.15908	9.05254e-16	2.27663e-14	15.0432
CM032830.1	154271758	154272033	733	-	1	275	0	26.77	4.9	XLOC_001931	4.00322	9.6843e-12	1.75474e-10	11.0139
CM032830.1	154275718	154275868	734	-	1	150	0	30.9	5.49	XLOC_001932	3.97701	1.04184e-17	3.09164e-16	16.9822
CM032830.1	154633176	154633351	735	-	1	175	0	6.8	0.94	XLOC_001937	4.4143	2.60858e-14	6.06753e-13	13.5836
CM032830.1	154641183	154641358	736	-	1	175	0	12.21	3.04	XLOC_001938	3.56014	1.48839e-14	3.42369e-13	13.8273
CM032830.1	154848083	154848233	737	-	1	150	0	4.73	0.71	XLOC_001941	4.23905	2.47292e-12	4.81724e-11	11.6068
CM032830.1	154862629	154863079	738	-	1	450	0	59.46	6.28	XLOC_001942	4.55361	7.38841e-14	1.58953e-12	13.1314
CM032830.1	154960711	154961586	739	-	1	875	0	310.07	160.1	XLOC_001945	2.36158	1.53594e-11	2.89387e-10	10.8136
CM032830.1	155249382	155249557	740	-	1	175	0	9.15	1.97	XLOC_001949	3.70582	4.37229e-14	1.0041e-12	13.3593
CM032830.1	155410618	155410943	741	-	1	325	0	29.15	3.26	XLOC_001951	4.73369	1.11055e-13	2.33633e-12	12.9545
CM032830.1	155444784	155445059	742	-	1	275	0	87.87	11.26	XLOC_001952	4.53539	5.55273e-12	1.00116e-10	11.2555
CM032830.1	155490363	155490663	743	-	1	300	0	33.43	3.22	XLOC_001953	4.96096	8.08029e-17	2.24132e-15	16.0926
CM032830.1	155526698	155526998	744	-	1	300	0	28.4	6.06	XLOC_001954	3.78878	4.73936e-14	1.03116e-12	13.3243
CM032830.1	155540988	155541263	745	-	1	275	0	15.88	2.25	XLOC_001955	4.40007	8.59096e-14	1.83086e-12	13.066
CM032830.1	155648117	155648342	746	-	1	225	0	15.06	5.53	XLOC_001956	3.03789	1.82913e-11	3.33556e-10	10.7378
CM032830.1	155809439	155810064	747	-	1	625	0	114.86	14.41	XLOC_001962	4.63393	4.79893e-15	1.10317e-13	14.3189
CM032830.1	156135211	156135486	748	-	1	275	0	14.29	1.29	XLOC_001967	5.0307	1.18851e-13	2.49661e-12	12.925
CM032830.1	156143383	156143608	749	-	1	225	0	15.64	3.34	XLOC_001968	3.78588	1.53759e-14	3.58684e-13	13.8132
CM032830.1	156143283	156143358	750	-	1	75	0	1.14	0.07	XLOC_001968	5.57034	1.59528e-11	3.0145e-10	10.7972
CM032830.1	156528517	156528667	751	-	1	150	0	12.99	3.49	XLOC_001976	3.36708	2.56971e-15	6.3259e-14	14.5901
CM032830.1	156633445	156633695	752	-	1	250	0	155.59	17.69	XLOC_001978	4.57255	3.60655e-17	1.01092e-15	16.4429
CM032830.1	156637014	156637314	753	-	1	300	0	13.58	2.2	XLOC_001979	4.14965	3.89015e-12	7.10672e-11	11.41
CM032830.1	156830863	156831013	754	-	1	150	0	4.28	0.61	XLOC_001982	4.37521	2.10389e-11	3.77682e-10	10.677
CM032830.1	156918983	156919383	755	-	1	400	0	32.71	2.76	XLOC_001984	5.27895	6.944e-15	1.62201e-13	14.1584
CM032830.1	156932042	156932217	756	-	1	175	0	7.49	1.08	XLOC_001985	4.27341	7.73205e-15	1.86083e-13	14.1117
CM032830.1	157029236	157029511	757	-	1	275	0	26.43	3.3	XLOC_001988	4.61459	1.31673e-16	3.51757e-15	15.8805
CM032830.1	157098008	157098108	758	-	1	100	0	3.68	0.9	XLOC_001989	3.51189	7.41916e-11	1.32598e-09	10.1296
CM032830.1	157150914	157151164	759	-	1	250	0	17.42	2.12	XLOC_001991	4.65347	1.05839e-14	2.43395e-13	13.9754
CM032830.1	157403483	157404008	760	-	1	525	0	378.19	113	XLOC_001992	3.00874	2.01095e-16	5.34717e-15	15.6966
CM032830.1	157580367	157580642	761	-	1	275	0	18.55	1.18	XLOC_001997	5.4323	2.27032e-12	4.23853e-11	11.6439
CM032830.1	157662437	157662787	762	-	1	350	0	28.45	2.64	XLOC_002000	4.79152	2.72493e-12	5.00302e-11	11.5646
CM032830.1	157940111	157940786	763	-	1	675	0	18.29	2	XLOC_002005	4.67188	2.90509e-11	5.27633e-10	10.5368
CM032830.1	158121073	158121423	764	-	1	350	0	30.86	4.7	XLOC_002008	4.32134	1.75644e-12	3.29831e-11	11.7554
CM032830.1	158120923	158120973	765	-	1	50	0	0.88	0.07	XLOC_002008	5.10664	2.16637e-11	4.00621e-10	10.6643
CM032830.1	158120848	158120898	766	-	1	50	0	0.8	0.06	XLOC_002008	5.10722	7.52447e-11	1.344e-09	10.1235
CM032830.1	158247804	158248004	767	-	1	200	0	20.14	3.3	XLOC_002012	4.1884	6.70637e-16	1.71881e-14	15.1735
CM032830.1	158506031	158506356	768	-	1	325	0	75.61	12.16	XLOC_002019	4.00746	8.76548e-12	1.56775e-10	11.0572
CM032830.1	158924656	158925056	769	-	1	400	0	358.91	49.17	XLOC_002027	4.23256	5.33642e-13	1.04837e-11	12.2728
CM032830.1	159049711	159049861	770	-	1	150	0	6.71	1.43	XLOC_002029	3.73837	5.09074e-13	1.0599e-11	12.2932
CM032830.1	159064276	159064376	771	-	1	100	0	11.48	2.36	XLOC_002030	3.70435	5.2489e-17	1.5025e-15	16.2799
CM032830.1	159137611	159137986	772	-	1	375	0	178.6	25.55	XLOC_002032	4.22421	5.01635e-16	1.26918e-14	15.2996
CM032830.1	159161985	159162060	773	-	1	75	0	2.27	0.34	XLOC_002033	4.26536	1.08192e-11	2.08755e-10	10.9658
CM032830.1	159435325	159435625	774	-	1	300	0	29.72	4.16	XLOC_002038	4.44438	3.53048e-14	7.75542e-13	13.4522
CM032830.1	159485927	159486177	775	-	1	250	0	33.56	2.37	XLOC_002040	5.31034	1.96675e-18	6.0476e-17	17.7063
CM032830.1	159618400	159618600	776	-	1	200	0	9.32	0.93	XLOC_002044	4.83955	1.82403e-16	4.92616e-15	15.739
CM032830.1	159948800	159948925	777	-	1	125	0	7.03	1.4	XLOC_002048	3.80811	2.80769e-13	5.88304e-12	12.5517
CM032830.1	160045083	160045258	778	-	1	175	0	70.44	31.01	XLOC_002051	2.75228	1.82497e-14	4.22182e-13	13.7387
CM032830.1	160107152	160107177	779	-	1	25	0	0.68	0.14	XLOC_002052	3.82673	6.28232e-11	1.13144e-09	10.2019
CM032830.1	160249389	160249589	780	-	1	200	0	92.75	32.28	XLOC_002057	2.99804	5.60595e-13	1.12683e-11	12.2514
CM032830.1	160269594	160269969	781	-	1	375	0	77.88	11.29	XLOC_002060	4.12885	3.88908e-13	7.79699e-12	12.4102
CM032830.1	160292118	160292368	782	-	1	250	0	23.92	4.78	XLOC_002061	3.79585	6.3506e-13	1.26166e-11	12.1972
CM032830.1	160315095	160315270	783	-	1	175	0	6.21	0.72	XLOC_002062	4.64497	1.73667e-12	3.35332e-11	11.7603
CM032830.1	160366784	160370934	784	-	1	4150	0	795.93	179.29	XLOC_002063	3.63196	5.28954e-13	9.39177e-12	12.2766
CM032830.1	160378822	160378847	785	-	1	25	0	0.59	0.08	XLOC_002064	4.30509	3.49617e-11	6.44185e-10	10.4564
CM032830.1	160447058	160447583	786	-	1	525	0	51.89	6.45	XLOC_002066	4.47367	5.27064e-12	9.47007e-11	11.2781
CM032830.1	160531502	160531802	787	-	1	300	0	103.91	33.46	XLOC_002067	3.40998	2.0909e-12	3.90017e-11	11.6797
CM032830.1	160543336	160543536	788	-	1	200	0	12.23	2.04	XLOC_002068	4.13077	9.02475e-12	1.63891e-10	11.0446
CM032830.1	160581921	160582321	789	-	1	400	0	59.42	5.95	XLOC_002069	4.52452	2.3791e-12	4.38246e-11	11.6236
CM032830.1	160801235	160801535	790	-	1	300	0	95.79	14.34	XLOC_002072	3.96856	5.9026e-12	1.05838e-10	11.229
CM032830.1	160864059	160864084	791	-	1	25	0	0.43	0.03	XLOC_002075	5.12837	5.97272e-11	1.07782e-09	10.2238
CM032830.1	160978776	160979326	792	-	1	550	0	51.23	3.74	XLOC_002079	5.23975	3.90527e-12	7.2655e-11	11.4083
CM032830.1	161080014	161080189	793	-	1	175	0	16.01	4.89	XLOC_002082	3.16985	2.68167e-12	5.06934e-11	11.5716
CM032830.1	161296230	161296505	794	-	1	275	0	28.99	3.66	XLOC_002085	4.54394	5.76178e-12	1.03744e-10	11.2394
CM032830.1	161327438	161327538	795	-	1	100	0	3.1	0.64	XLOC_002088	3.78321	2.18823e-11	4.10357e-10	10.6599
CM032830.1	161434748	161434798	796	-	1	50	0	2.29	0.75	XLOC_002089	3.02414	9.0057e-11	1.59657e-09	10.0455
CM032830.1	161433198	161433348	797	-	1	150	0	7.06	1.39	XLOC_002089	3.87206	1.1896e-12	2.39976e-11	11.9246
CM032830.1	161452331	161452981	798	-	1	650	0	48.84	13.88	XLOC_002091	3.22124	5.18586e-14	1.19335e-12	13.2852
CM032830.1	161530905	161531080	799	-	1	175	0	7.22	1.49	XLOC_002093	3.80778	5.86522e-12	1.09895e-10	11.2317
CM032830.1	161530730	161530805	800	-	1	75	0	1.81	0.25	XLOC_002093	4.41264	4.35204e-11	7.94221e-10	10.3613
CM032830.1	161788619	161788894	801	-	1	275	0	16.99	1.8	XLOC_002099	4.74281	6.69842e-15	1.56449e-13	14.174
CM032830.1	162035775	162036125	802	-	1	350	0	55.71	9.84	XLOC_002106	4.09715	3.89854e-13	7.82826e-12	12.4091
CM032830.1	162145601	162145876	803	-	1	275	0	21.11	2.08	XLOC_002109	4.75987	9.19158e-12	1.62803e-10	11.0366
CM032830.1	162167729	162168004	804	-	1	275	0	25.68	3.72	XLOC_002111	4.28528	4.46952e-16	1.16063e-14	15.3497
CM032830.1	162198447	162198672	805	-	1	225	0	85.99	45.5	XLOC_002112	2.61283	1.0715e-11	1.94838e-10	10.97
CM032830.1	162219224	162219274	806	-	1	50	0	31.21	19.12	XLOC_002113	2.20297	9.24925e-12	1.79687e-10	11.0339
CM032830.1	162307405	162309805	807	-	1	2400	0	324.24	132.74	XLOC_002116	2.71208	2.54477e-11	4.69687e-10	10.5944
CM032830.1	162368511	162368686	808	-	1	175	0	6.13	1.13	XLOC_002118	3.93922	1.25684e-11	2.31444e-10	10.9007
CM032830.1	162390022	162390247	809	-	1	225	0	16.86	2.21	XLOC_002119	4.40486	6.59036e-13	1.31368e-11	12.1811
CM032830.1	162388572	162388897	810	-	1	325	0	25.37	2.31	XLOC_002119	4.91076	1.58921e-14	3.57212e-13	13.7988
CM032830.1	162489464	162489689	811	-	1	225	0	30.29	7.28	XLOC_002122	3.72637	1.40411e-14	3.27726e-13	13.8526
CM032830.1	162845100	162845375	812	-	1	275	0	32.82	2.93	XLOC_002129	4.78859	1.24519e-14	2.83652e-13	13.9048
CM032830.1	162847305	162847580	813	-	1	275	0	25.11	2.4	XLOC_002130	4.8192	4.46707e-14	9.92816e-13	13.35
CM032830.1	162892773	162892798	814	-	1	25	0	1.02	0.22	XLOC_002132	3.65212	2.49194e-11	4.64712e-10	10.6035
CM032830.1	162892648	162892723	815	-	1	75	0	3.12	0.79	XLOC_002132	3.47895	4.5907e-11	8.36242e-10	10.3381
CM032830.1	162975473	162975848	816	-	1	375	0	99.33	11.79	XLOC_002134	4.50306	6.64939e-12	1.17477e-10	11.1772
CM032830.1	163104165	163104340	817	-	1	175	0	29.18	10.08	XLOC_002137	3.04602	1.16776e-16	3.18541e-15	15.9326
CM032830.1	163121462	163121637	818	-	1	175	0	53.25	22.49	XLOC_002138	2.8365	6.55329e-13	1.3403e-11	12.1835
CM032830.1	163135111	163135136	819	-	1	25	0	0.39	0.03	XLOC_002140	5.26531	6.02582e-11	1.08709e-09	10.22
CM032830.1	163228216	163228391	820	-	1	175	0	43.13	11.03	XLOC_002141	3.53297	6.02332e-20	2.10545e-18	19.2202
CM032830.1	163241146	163241321	821	-	1	175	0	131.15	24.39	XLOC_002142	3.90078	3.63103e-24	1.65921e-22	23.44
CM032830.1	163288360	163288660	822	-	1	300	0	15.36	1.57	XLOC_002143	4.9527	2.56678e-14	5.77722e-13	13.5906
CM032830.1	163366997	163367197	823	-	1	200	0	12.94	1.73	XLOC_002145	4.37394	2.87945e-12	5.39613e-11	11.5407
CM032830.1	163923716	163923966	824	-	1	250	0	16.79	1.85	XLOC_002155	4.72428	5.1184e-14	1.11453e-12	13.2909
CM032830.1	163932854	163933104	825	-	1	250	0	19.02	1.52	XLOC_002156	5.04299	2.66064e-13	5.42831e-12	12.575
CM032830.1	163949760	163949910	826	-	1	150	0	17.4	2.48	XLOC_002157	4.25486	6.89808e-18	2.07338e-16	17.1613
CM032830.1	163997600	163998075	827	-	1	475	0	224.98	87.94	XLOC_002161	2.87917	3.24055e-12	6.2951e-11	11.4894
CM032830.1	164188396	164188521	828	-	1	125	0	5.9	1.31	XLOC_002165	3.67087	2.41962e-12	4.75265e-11	11.6163
CM032830.1	164234691	164234891	829	-	1	200	0	17.47	1.75	XLOC_002166	4.78857	3.2655e-16	8.56072e-15	15.4861
CM032830.1	164412206	164412306	830	-	1	100	0	11.09	3.93	XLOC_002168	3.14636	5.9592e-14	1.33343e-12	13.2248
CM032830.1	164455271	164455296	831	-	1	25	0	0.46	0.05	XLOC_002169	4.66579	7.30963e-11	1.30759e-09	10.1361
CM032830.1	164559524	164559799	832	-	1	275	0	18.96	1.9	XLOC_002171	5.15256	3.42852e-13	6.95896e-12	12.4649
CM032830.1	164607189	164607339	833	-	1	150	0	5.03	0.71	XLOC_002173	4.37201	1.31654e-12	2.68698e-11	11.8806
CM032830.1	164629276	164629476	834	-	1	200	0	10.67	1.7	XLOC_002174	4.23731	3.47735e-12	6.47056e-11	11.4588
CM032830.1	164737303	164737603	835	-	1	300	0	25.09	2	XLOC_002175	5.07637	5.17104e-13	1.04179e-11	12.2864
CM032830.1	165100514	165100864	836	-	1	350	0	11.72	1.84	XLOC_002178	4.51023	7.02824e-12	1.28046e-10	11.1532
CM032830.1	165110902	165111027	837	-	1	125	0	3.65	0.46	XLOC_002179	4.4582	1.08905e-12	2.21205e-11	11.963
CM032830.1	165151253	165151753	838	-	1	500	0	360.05	41.28	XLOC_002180	4.27762	3.11839e-13	6.19823e-12	12.5061
CM032830.1	165208046	165208196	839	-	1	150	0	18.68	5.92	XLOC_002181	3.19009	1.02523e-11	1.84813e-10	10.9892
CM032830.1	165313352	165313677	840	-	1	325	0	11.1	1.62	XLOC_002182	4.34112	6.30624e-12	1.12861e-10	11.2002
CM032830.1	165413078	165413153	841	-	1	75	0	2.05	0.35	XLOC_002185	4.0296	1.87312e-11	3.52562e-10	10.7274
CM032830.1	165445681	165445881	842	-	1	200	0	102.78	48.72	XLOC_002186	2.66736	5.57994e-13	1.12663e-11	12.2534
CM032830.1	165490169	165490294	843	-	1	125	0	2.76	0.27	XLOC_002187	4.84954	1.0551e-12	2.188e-11	11.9767
CM032830.1	165580833	165580958	844	-	1	125	0	51.04	30.9	XLOC_002188	2.28067	1.38206e-11	2.56292e-10	10.8595
CM032830.1	165836290	165836440	845	-	1	150	0	5.18	0.64	XLOC_002198	4.52363	5.1816e-14	1.15606e-12	13.2855
CM032830.1	166067612	166067837	846	-	1	225	0	53.22	8.67	XLOC_002202	4.09864	1.01254e-25	5.13959e-24	24.9946
CM032830.1	166230213	166231263	847	-	1	1050	0	244.5	110.03	XLOC_002203	2.74189	4.65155e-12	9.15888e-11	11.3324
CM032830.1	166347991	166348141	848	-	1	150	0	10.26	1.43	XLOC_002205	4.41459	5.42013e-23	2.33155e-21	22.266
CM032830.1	166580714	166581064	849	-	1	350	0	72.94	11.66	XLOC_002210	4.22421	5.84332e-13	1.16473e-11	12.2333
CM032830.1	166667630	166667780	850	-	1	150	0	7.58	1.7	XLOC_002213	3.66134	2.82174e-12	5.35365e-11	11.5495
CM032830.1	166806565	166806890	851	-	1	325	0	84.04	15.2	XLOC_002217	3.80771	4.16366e-12	7.63413e-11	11.3805
CM032830.1	166862662	166862962	852	-	1	300	0	30.32	2.94	XLOC_002218	4.72974	9.90665e-13	1.91288e-11	12.0041
CM032830.1	166885930	166886130	853	-	1	200	0	22.35	6.25	XLOC_002219	3.35972	6.23486e-14	1.35966e-12	13.2052
CM032830.1	166950140	166950315	854	-	1	175	0	7.83	1.34	XLOC_002221	4.10265	3.04172e-13	6.33919e-12	12.5169
CM032830.1	167110016	167110241	855	-	1	225	0	12.82	2.66	XLOC_002224	3.79038	1.31712e-12	2.56028e-11	11.8804
CM032830.1	167116434	167116634	856	-	1	200	0	60.46	29.62	XLOC_002225	2.66081	4.52203e-12	8.32244e-11	11.3447
CM032830.1	167143077	167143177	857	-	1	100	0	4.87	1.44	XLOC_002226	3.299	2.59674e-11	4.79692e-10	10.5856
CM032830.1	167230917	167230992	858	-	1	75	0	2.18	0.38	XLOC_002230	3.96787	4.54436e-11	8.28387e-10	10.3425
CM032830.1	167550480	167550705	859	-	1	225	0	171.09	47.46	XLOC_002233	3.15414	7.79103e-12	1.3973e-10	11.1084
CM032830.1	168150774	168150949	860	-	1	175	0	21.43	3.89	XLOC_002245	4.03943	6.51887e-19	2.08757e-17	18.1858
CM032830.1	168166615	168166815	861	-	1	200	0	7.1	0.72	XLOC_002246	5.01973	3.00124e-12	5.61664e-11	11.5227
CM032830.1	168166315	168166390	862	-	1	75	0	2.38	0.38	XLOC_002246	4.15671	2.62765e-12	5.27354e-11	11.5804
CM032830.1	168285359	168285484	863	-	1	125	0	4.84	1.28	XLOC_002249	3.43327	2.48619e-11	4.62256e-10	10.6045
CM032830.1	168310834	168311009	864	-	1	175	0	6.43	1.14	XLOC_002250	4.00524	1.24893e-11	2.21972e-10	10.9035
CM032830.1	168349644	168349844	865	-	1	200	0	12.7	1.19	XLOC_002252	5.0338	4.88664e-15	1.16526e-13	14.311
CM032830.1	168364262	168364287	866	-	1	25	0	0.92	0.23	XLOC_002253	3.52205	2.2606e-11	4.23938e-10	10.6458
CM032830.1	168364062	168364237	867	-	1	175	0	7.05	1.12	XLOC_002253	4.19365	5.87496e-13	1.21455e-11	12.231
CM032830.1	168394064	168394264	868	-	1	200	0	19.75	8.88	XLOC_002254	2.63876	1.94336e-11	3.52853e-10	10.7114
CM032830.1	168431792	168432767	869	-	1	975	0	132.77	24.74	XLOC_002256	3.55789	3.22776e-17	9.60668e-16	16.4911
CM032830.1	168456672	168456847	870	-	1	175	0	43.77	6.81	XLOC_002257	4.02738	1.73694e-14	3.97329e-13	13.7602
CM032830.1	168478789	168479264	871	-	1	475	0	150.33	24.94	XLOC_002259	3.49079	7.62373e-14	1.72041e-12	13.1178
CM032830.1	168498377	168498427	872	-	1	50	0	3.07	1.07	XLOC_002260	2.97857	6.43072e-11	1.14931e-09	10.1917
CM032830.1	168493852	168494152	873	-	1	300	0	13.79	2.86	XLOC_002260	3.9649	4.56748e-12	8.49771e-11	11.3403
CM032830.1	168515575	168515775	874	-	1	200	0	25.33	4.49	XLOC_002261	4.04349	1.56466e-15	3.89964e-14	14.8056
CM032830.1	168556995	168557120	875	-	1	125	0	5.61	1.51	XLOC_002265	3.36609	2.00661e-12	4.12114e-11	11.6975
CM032830.1	168596596	168596771	876	-	1	175	0	6.44	0.73	XLOC_002267	4.66031	7.26753e-15	1.74142e-13	14.1386
CM032830.1	168621875	168622225	877	-	1	350	0	77.6	11.61	XLOC_002268	4.38948	6.86872e-12	1.24631e-10	11.1631
CM032830.1	168637499	168637799	878	-	1	300	0	24.05	2.94	XLOC_002269	4.50335	5.41236e-13	1.09111e-11	12.2666
CM032830.1	168668676	168668951	879	-	1	275	0	12.25	1.2	XLOC_002272	4.88576	9.45536e-12	1.68587e-10	11.0243
CM032830.1	168755105	168755280	880	-	1	175	0	6.54	1.12	XLOC_002273	4.00313	9.18257e-12	1.6925e-10	11.037
CM032830.1	168774300	168774475	881	-	1	175	0	29.38	9.08	XLOC_002275	3.26178	6.65952e-17	1.84969e-15	16.1766
CM032830.1	168834981	168835356	882	-	1	375	0	34.97	3.01	XLOC_002279	5.05286	1.95113e-12	3.67163e-11	11.7097
CM032830.1	168850747	168850847	883	-	1	100	0	6.44	2.37	XLOC_002280	2.91431	3.79022e-11	6.87914e-10	10.4213
CM032830.1	168958490	168958740	884	-	1	250	0	81.36	23.42	XLOC_002283	3.16269	2.15578e-11	3.89681e-10	10.6664
CM032830.1	168962927	168963352	885	-	1	425	0	80.64	15.14	XLOC_002284	4.09165	3.85225e-12	6.93546e-11	11.4143
CM032830.1	169005147	169005447	886	-	1	300	0	36.95	2.75	XLOC_002286	5.38448	4.62214e-16	1.20211e-14	15.3352
CM032830.1	169095493	169096793	887	-	1	1300	0	633.71	376.04	XLOC_002289	2.24828	1.90088e-13	4.13766e-12	12.721
CM032830.1	169097903	169098178	888	-	1	275	0	13.84	1.15	XLOC_002290	5.05667	8.64855e-13	1.73315e-11	12.0631
CM032830.1	169697657	169699007	889	-	1	1350	0	454.87	106.35	XLOC_002304	3.48654	2.86383e-13	5.48448e-12	12.5431
CM032830.1	169704423	169704673	890	-	1	250	0	21.81	4.85	XLOC_002305	3.74353	7.74175e-13	1.52695e-11	12.1112
CM032830.1	169726781	169727056	891	-	1	275	0	15.69	1.31	XLOC_002306	5.15187	2.61377e-12	4.99389e-11	11.5827
CM032830.1	169785364	169785489	892	-	1	125	0	6.67	1.93	XLOC_002308	3.27718	1.17145e-11	2.22563e-10	10.9313
CM032830.1	169809423	169809473	893	-	1	50	0	1.77	0.46	XLOC_002310	3.42723	4.42444e-11	8.07033e-10	10.3541
CM032830.1	169980822	169981122	894	-	1	300	0	28.3	4.62	XLOC_002313	4.09139	5.78526e-12	1.03821e-10	11.2377
CM032830.1	170006487	170007137	895	-	1	650	0	68.76	19.85	XLOC_002315	3.1525	1.46871e-11	2.74392e-10	10.8331
CM032830.1	170029000	170029175	896	-	1	175	0	7.77	1.53	XLOC_002317	3.91546	7.88494e-12	1.43031e-10	11.1032
CM032830.1	170143100	170143350	897	-	1	250	0	20.88	5.51	XLOC_002320	3.46532	1.37158e-12	2.69825e-11	11.8628
CM032830.1	170432672	170432872	898	-	1	200	0	29.18	6.02	XLOC_002326	3.74458	1.03154e-12	2.02651e-11	11.9865
CM032830.1	170580210	170580385	899	-	1	175	0	5.65	0.59	XLOC_002331	4.78634	1.0676e-12	2.15441e-11	11.9716
CM032830.1	170653066	170653191	900	-	1	125	0	4.14	0.71	XLOC_002332	4.07385	2.27595e-11	4.09608e-10	10.6428
CM032830.1	170760309	170760734	901	-	1	425	0	175.18	39.6	XLOC_002335	3.61556	5.10543e-12	9.07239e-11	11.292
CM032830.1	170941225	170941675	902	-	1	450	0	68.41	12.33	XLOC_002338	3.98271	4.89724e-14	1.11125e-12	13.31
CM032830.1	171038838	171041363	903	-	1	2525	0	176.07	42.46	XLOC_002340	3.52775	1.51709e-12	2.85439e-11	11.819
CM032830.1	171083147	171083372	904	-	1	225	0	15.85	1.68	XLOC_002341	4.73555	4.62624e-14	1.01489e-12	13.3348
CM032830.1	171232618	171232743	905	-	1	125	0	9.13	3.5	XLOC_002346	2.88115	3.3415e-11	5.9706e-10	10.4761
CM032830.1	171257706	171257881	906	-	1	175	0	5.65	0.33	XLOC_002347	5.61281	1.17116e-13	2.50614e-12	12.9314
CM032830.1	171335620	171335795	907	-	1	175	0	10.62	1.08	XLOC_002351	4.8254	2.82631e-19	9.32288e-18	18.5488
CM032830.1	171407158	171407558	908	-	1	400	0	60.05	9.86	XLOC_002353	4.04609	2.93273e-12	5.36559e-11	11.5327
CM032830.1	171406508	171406708	909	-	1	200	0	9.89	1.4	XLOC_002353	4.34899	8.12437e-12	1.46132e-10	11.0902
CM032830.1	171450706	171450881	910	-	1	175	0	9.79	1.4	XLOC_002354	4.30092	1.31939e-16	3.57748e-15	15.8796
CM032830.1	171509518	171509693	911	-	1	175	0	7.64	0.71	XLOC_002355	4.92463	2.33182e-13	4.85127e-12	12.6323
CM032830.1	171647080	171647330	912	-	1	250	0	31.4	8.57	XLOC_002357	3.49095	7.40873e-14	1.59269e-12	13.1303
CM032830.1	171743471	171743646	913	-	1	175	0	12.25	1.74	XLOC_002360	4.36038	3.80951e-15	9.20263e-14	14.4191
CM032830.1	171785184	171785384	914	-	1	200	0	27.88	5.17	XLOC_002362	3.94428	2.58739e-14	5.81492e-13	13.5871
CM032830.1	9627978	9628003	915	+	1	25	0	0.46	0.05	XLOC_002415	4.72806	8.75133e-11	1.55401e-09	10.0579
CM032830.1	146537774	146537849	916	+	1	75	0	11.56	7.15	XLOC_002608	2.17879	6.12193e-11	1.10339e-09	10.2131
CM032830.1	149213086	149213111	917	+	1	25	0	0.45	0.04	XLOC_002617	5.02567	6.85905e-11	1.23108e-09	10.1637
CM032830.1	149213136	149213561	918	+	1	425	0	20.32	1.72	XLOC_002617	5.03518	4.60005e-12	8.41058e-11	11.3372
CM032830.1	162769307	162769407	919	+	1	100	0	15.1	7.08	XLOC_002729	2.62865	2.44776e-11	4.4495e-10	10.6112
CM032830.1	166244854	166244879	920	+	1	25	0	2.32	1.01	XLOC_002768	2.6953	2.0199e-13	4.54276e-12	12.6947
CM032831.1	148524	148949	921	+	1	425	0	126.79	38.93	XLOC_002819	3.07405	3.48323e-12	6.69668e-11	11.458
CM032831.1	777572	777947	922	+	1	375	0	203.67	20.1	XLOC_002830	4.53817	3.94006e-12	7.24341e-11	11.4045
CM032831.1	856631	856931	923	+	1	300	0	52.93	6.31	XLOC_002831	4.45721	2.87143e-15	6.92174e-14	14.5419
CM032831.1	1004842	1005267	924	+	1	425	0	88.17	12.93	XLOC_002837	4.2046	4.70122e-12	8.59806e-11	11.3278
CM032831.1	1554590	1555015	925	+	1	425	0	130.8	20.67	XLOC_002839	4.00846	1.03655e-13	2.27176e-12	12.9844
CM032831.1	1614847	1615197	926	+	1	350	0	33.8	4.3	XLOC_002841	4.47418	2.59346e-12	4.77421e-11	11.5861
CM032831.1	1626653	1626978	927	+	1	325	0	15.73	1.59	XLOC_002842	5.03984	1.03594e-12	2.01563e-11	11.9847
CM032831.1	1770466	1770866	928	+	1	400	0	18.65	1.48	XLOC_002847	5.33677	2.0428e-12	3.80963e-11	11.6898
CM032831.1	1971494	1971719	929	+	1	225	0	8.39	0.69	XLOC_002851	5.06963	1.22569e-12	2.38364e-11	11.9116
CM032831.1	2221232	2221532	930	+	1	300	0	28.55	3.11	XLOC_002858	4.73324	6.47618e-15	1.50821e-13	14.1887
CM032831.1	2359691	2360041	931	+	1	350	0	21.7	2.95	XLOC_002862	4.45207	9.77777e-13	1.87698e-11	12.0098
CM032831.1	2945862	2946137	932	+	1	275	0	9.52	1.07	XLOC_002879	4.67059	5.87229e-12	1.07652e-10	11.2312
CM032831.1	3085153	3085378	933	+	1	225	0	23.83	8.61	XLOC_002881	3.08502	1.79786e-12	3.4359e-11	11.7452
CM032831.1	3661011	3661311	934	+	1	300	0	63.38	11.39	XLOC_002888	4.05825	2.6532e-16	6.91429e-15	15.5762
CM032831.1	3783102	3783277	935	+	1	175	0	5.79	1.09	XLOC_002890	3.89979	2.05628e-11	3.7768e-10	10.6869
CM032831.1	3815011	3815186	936	+	1	175	0	7.07	0.84	XLOC_002891	4.58589	2.17151e-14	5.0834e-13	13.6632
CM032831.1	3991095	3991270	937	+	1	175	0	4.69	0.35	XLOC_002892	5.26	9.16257e-13	1.81953e-11	12.038
CM032831.1	4033056	4033256	938	+	1	200	0	16.36	3.33	XLOC_002893	3.75063	1.19771e-12	2.33746e-11	11.9216
CM032831.1	4084682	4084952	939	+	1	270	0	22.21	1.8	XLOC_002895	5.08355	3.81539e-12	6.97896e-11	11.4185
CM032831.1	4086318	4086493	940	+	1	175	0	14.1	4.62	XLOC_002896	3.10472	4.50129e-14	1.02289e-12	13.3467
CM032831.1	4129889	4130039	941	+	1	150	0	4.7	0.72	XLOC_002897	4.23057	8.60588e-12	1.56568e-10	11.0652
CM032831.1	4692997	4693392	942	+	1	395	0	30.49	2.25	XLOC_002899	5.32761	6.04463e-13	1.18786e-11	12.2186
CM032831.1	4811055	4811330	943	+	1	275	0	47.81	7.31	XLOC_002901	4.49399	2.60444e-16	6.90586e-15	15.5843
CM032831.1	4820245	4821345	944	+	1	1100	0	116.73	32.7	XLOC_002902	3.09835	8.20952e-12	1.58277e-10	11.0857
CM032831.1	4918084	4918332	945	+	1	248	0	14.18	1.38	XLOC_002903	4.96867	1.45673e-13	3.04558e-12	12.8366
CM032831.1	4930646	4930921	946	+	1	275	0	10.99	0.9	XLOC_002904	5.13243	6.29685e-15	1.5245e-13	14.2009
CM032831.1	4962349	4962424	947	+	1	75	0	2.3	0.42	XLOC_002905	3.91614	3.85443e-12	7.72661e-11	11.414
CM032831.1	5241484	5241559	948	+	1	75	0	2.08	0.4	XLOC_002907	3.84647	4.81219e-11	8.68799e-10	10.3177
CM032831.1	5330955	5331326	949	+	1	371	0	35.05	2.85	XLOC_002908	5.13054	1.02878e-14	2.39688e-13	13.9877
CM032831.1	5871968	5872468	950	+	1	500	0	67.45	6.07	XLOC_002914	4.89567	8.68896e-14	1.80686e-12	13.061
CM032831.1	6724394	6724794	951	+	1	400	0	86.41	12.31	XLOC_002923	4.657	1.23617e-12	2.33098e-11	11.9079
CM032831.1	6778691	6779066	952	+	1	375	0	77.56	5.73	XLOC_002924	5.30581	8.90495e-19	2.77017e-17	18.0504
CM032831.1	7155340	7155640	953	+	1	300	0	16	0.96	XLOC_002930	5.58757	4.68635e-16	1.21686e-14	15.3292
CM032831.1	7192733	7192858	954	+	1	125	0	4.02	0.63	XLOC_002932	4.18021	1.68362e-12	3.3542e-11	11.7738
CM032831.1	7223616	7223941	955	+	1	325	0	130.41	44.33	XLOC_002935	3.73742	1.44844e-15	3.5442e-14	14.8391
CM032831.1	7292208	7292558	956	+	1	350	0	22.43	3.35	XLOC_002936	4.17295	4.49999e-12	8.16214e-11	11.3468
CM032831.1	7393050	7393300	957	+	1	250	0	20.68	4.59	XLOC_002938	3.70167	6.87739e-13	1.36519e-11	12.1626
CM032831.1	7411278	7411378	958	+	1	100	0	2.41	0.29	XLOC_002939	4.56088	1.64895e-11	3.07211e-10	10.7828
CM032831.1	7432399	7432774	959	+	1	375	0	19.35	2.89	XLOC_002940	4.32206	3.09608e-12	5.82974e-11	11.5092
CM032831.1	7441475	7441800	960	+	1	325	0	32.25	9.81	XLOC_002941	3.26972	9.87951e-13	1.9164e-11	12.0053
CM032831.1	7905672	7905843	961	+	1	171	0	6.5	0.77	XLOC_002942	4.53624	2.75514e-13	5.75676e-12	12.5599
CM032831.1	7915193	7915418	962	+	1	225	0	13.63	1.66	XLOC_002943	4.53852	7.10104e-12	1.27963e-10	11.1487
CM032831.1	7916393	7916493	963	+	1	100	0	3.36	0.67	XLOC_002943	3.81015	3.92321e-11	7.09878e-10	10.4064
CM032831.1	8247067	8247217	964	+	1	150	0	6.34	1.52	XLOC_002946	3.54806	5.52317e-12	1.04491e-10	11.2578
CM032831.1	8303755	8304005	965	+	1	250	0	29.62	3.13	XLOC_002947	4.87436	4.21214e-13	8.48177e-12	12.3755
CM032831.1	8718350	8718762	966	+	1	412	0	39.32	3.52	XLOC_002950	4.92469	5.0597e-15	1.17787e-13	14.2959
CM032831.1	8858903	8859203	967	+	1	300	0	40.85	4.69	XLOC_002952	4.58503	4.80288e-13	9.78998e-12	12.3185
CM032831.1	8952029	8952379	968	+	1	350	0	116.37	27.61	XLOC_002954	3.79565	1.98036e-12	3.67784e-11	11.7033
CM032831.1	8977023	8977198	969	+	1	175	0	5.12	0.54	XLOC_002955	4.74164	3.60901e-13	7.63829e-12	12.4426
CM032831.1	9380767	9381017	970	+	1	250	0	15.93	1.59	XLOC_002958	4.90504	2.94111e-12	5.45113e-11	11.5315
CM032831.1	9397517	9397760	971	+	1	243	0	24.55	4.85	XLOC_002959	3.84692	1.29168e-11	2.32186e-10	10.8888
CM032831.1	9421357	9421632	972	+	1	275	0	17.59	1.61	XLOC_002960	5.0562	4.9293e-12	8.93158e-11	11.3072
CM032831.1	9441826	9442001	973	+	1	175	0	9.31	1.57	XLOC_002961	4.08716	1.79474e-15	4.50822e-14	14.746
CM032831.1	9635338	9635638	974	+	1	300	0	157.42	40.91	XLOC_002964	3.56561	1.30618e-12	2.4959e-11	11.884
CM032831.1	9640928	9641191	975	+	1	263	0	199.47	25.51	XLOC_002965	4.09599	4.74403e-12	8.60733e-11	11.3239
CM032831.1	9648751	9648851	976	+	1	100	0	22.13	5.37	XLOC_002966	3.49384	3.56688e-13	7.46268e-12	12.4477
CM032831.1	9740812	9741162	977	+	1	350	0	48.9	4.09	XLOC_002967	5.19013	3.13529e-12	5.7519e-11	11.5037
CM032831.1	10020340	10020715	978	+	1	375	0	72.09	14.77	XLOC_002971	4.094	3.05799e-14	6.78498e-13	13.5146
CM032831.1	10189242	10189492	979	+	1	250	0	19.35	5.75	XLOC_002974	3.3989	8.21132e-13	1.61684e-11	12.0856
CM032831.1	10779344	10779669	980	+	1	325	0	201.55	25.93	XLOC_002984	4.28603	3.25409e-14	7.13503e-13	13.4876
CM032831.1	11094430	11094755	981	+	1	325	0	39.5	4.22	XLOC_002987	4.85661	5.97805e-13	1.17808e-11	12.2234
CM032831.1	12755268	12755293	982	+	1	25	0	1.28	0.43	XLOC_002994	3.03462	9.92724e-11	1.75191e-09	10.0032
CM032831.1	13494523	13494748	983	+	1	225	0	10.75	1.66	XLOC_002998	4.23916	8.27169e-12	1.47993e-10	11.0824
CM032831.1	13494798	13494848	984	+	1	50	0	1.78	0.38	XLOC_002998	3.68077	1.72324e-11	3.26875e-10	10.7637
CM032831.1	14001386	14001586	985	+	1	200	0	7.7	0.78	XLOC_003005	5.00731	4.703e-12	8.63724e-11	11.3276
CM032831.1	14153790	14154190	986	+	1	400	0	64.39	7.63	XLOC_003006	4.53376	2.31328e-12	4.2502e-11	11.6358
CM032831.1	14769894	14770132	987	+	1	238	0	29.01	4.35	XLOC_003013	4.20169	2.67884e-18	8.16733e-17	17.5721
CM032831.1	15831844	15831969	988	+	1	125	0	44.98	29.23	XLOC_003021	2.10892	1.05976e-11	2.02825e-10	10.9748
CM032831.1	15846089	15846439	989	+	1	350	0	35.5	2.49	XLOC_003022	5.32899	6.12454e-15	1.42075e-13	14.2129
CM032831.1	16668837	16669162	990	+	1	325	0	29.42	3.65	XLOC_003025	4.56705	1.78478e-12	3.38791e-11	11.7484
CM032831.1	16719269	16719419	991	+	1	150	0	4.1	0.38	XLOC_003026	4.96061	4.20438e-14	9.55758e-13	13.3763
CM032831.1	16795404	16795579	992	+	1	175	0	7.85	0.61	XLOC_003027	5.21925	1.62834e-21	6.31871e-20	20.7883
CM032831.1	17570058	17570183	993	+	1	125	0	3.52	0.51	XLOC_003028	4.23911	3.19435e-12	6.19808e-11	11.4956
CM032831.1	17828354	17828629	994	+	1	275	0	47.49	4.06	XLOC_003029	5.04089	2.6467e-12	4.90716e-11	11.5773
CM032831.1	17924783	17925208	995	+	1	425	0	38.56	3.69	XLOC_003032	4.85701	4.70566e-16	1.2041e-14	15.3274
CM032831.1	17925608	17925683	996	+	1	75	0	1.2	0.05	XLOC_003032	5.934	4.24534e-12	8.47974e-11	11.3721
CM032831.1	17976220	17976464	997	+	1	244	0	16.41	2.8	XLOC_003034	4.01411	6.60402e-13	1.3096e-11	12.1802
CM032831.1	18076258	18076608	998	+	1	350	0	60.89	10.47	XLOC_003036	4.2434	2.96104e-13	6.06426e-12	12.5286
CM032831.1	19805947	19806147	999	+	1	200	0	7.72	0.59	XLOC_003039	5.22974	5.00427e-14	1.09968e-12	13.3007
CM032831.1	19858997	19859072	1000	+	1	75	0	1.83	0.26	XLOC_003040	4.34356	4.93044e-11	8.92832e-10	10.3071
CM032831.1	20409098	20409273	1001	+	1	175	0	7.06	1.18	XLOC_003047	4.07002	1.63665e-12	3.16679e-11	11.786
CM032831.1	21046865	21047115	1002	+	1	250	0	35.78	6.92	XLOC_003049	4.13065	6.07235e-12	1.09511e-10	11.2166
CM032831.1	22031226	22031426	1003	+	1	200	0	8.16	1.2	XLOC_003056	4.29414	7.15905e-14	1.59078e-12	13.1451
CM032831.1	24226752	24226952	1004	+	1	200	0	5.72	0.51	XLOC_003061	5.05415	1.15988e-11	2.09781e-10	10.9356
CM032831.1	26394337	26394737	1005	+	1	400	0	45.78	3.64	XLOC_003070	5.23633	4.91032e-14	1.06999e-12	13.3089
CM032831.1	26454820	26454945	1006	+	1	125	0	3.88	0.43	XLOC_003071	4.61635	1.66866e-11	2.97119e-10	10.7776
CM032831.1	26505427	26505477	1007	+	1	50	0	1.45	0.28	XLOC_003072	3.88693	7.13953e-11	1.27859e-09	10.1463
CM032831.1	26640885	26641078	1008	+	1	193	0	42.43	4.38	XLOC_003073	4.63453	5.76499e-13	1.15769e-11	12.2392
CM032831.1	29366056	29366206	1009	+	1	150	0	6.66	0.95	XLOC_003075	4.31298	1.30793e-16	3.57945e-15	15.8834
CM032831.1	34228988	34229088	1010	+	1	100	0	1.88	0.18	XLOC_003078	4.88735	3.15034e-11	5.78511e-10	10.5016
CM032831.1	34657237	34657562	1011	+	1	325	0	215.4	65.94	XLOC_003082	3.16344	3.04621e-12	5.58702e-11	11.5162
CM032831.1	35093848	35094273	1012	+	1	425	0	151.76	13.39	XLOC_003083	4.76591	1.25965e-12	2.3999e-11	11.8997
CM032831.1	36789498	36789773	1013	+	1	275	0	10.85	0.78	XLOC_003086	5.22776	1.34005e-12	2.59828e-11	11.8729
CM032831.1	40703056	40703206	1014	+	1	150	0	2.54	0.16	XLOC_003089	5.5354	2.81976e-12	5.66339e-11	11.5498
CM032831.1	42029005	42029280	1015	+	1	275	0	36.18	2.61	XLOC_003092	5.30697	1.75587e-16	4.65008e-15	15.7555
CM032831.1	44314404	44314529	1016	+	1	125	0	3.32	0.35	XLOC_003095	4.71343	7.63404e-13	1.55434e-11	12.1172
CM032831.1	47460087	47460487	1017	+	1	400	0	50.58	5.35	XLOC_003109	4.8702	1.12754e-13	2.3366e-12	12.9479
CM032831.1	49046527	49046952	1018	+	1	425	0	66.45	6.67	XLOC_003112	4.52672	2.22759e-12	4.10464e-11	11.6522
CM032831.1	49283746	49283971	1019	+	1	225	0	10.01	0.64	XLOC_003114	5.55903	1.00418e-12	1.96466e-11	11.9982
CM032831.1	49446338	49446563	1020	+	1	225	0	9.4	0.81	XLOC_003115	5.04286	2.24892e-13	4.67398e-12	12.648
CM032831.1	50587231	50587356	1021	+	1	125	0	2.38	0.2	XLOC_003118	5.08132	8.56624e-12	1.61097e-10	11.0672
CM032831.1	52116872	52117072	1022	+	1	200	0	7.12	0.69	XLOC_003119	4.87902	5.43633e-13	1.11439e-11	12.2647
CM032831.1	52452222	52452422	1023	+	1	200	0	11.96	0.89	XLOC_003120	5.30439	3.86595e-18	1.17871e-16	17.4127
CM032831.1	52470684	52470784	1024	+	1	100	0	4.74	1.22	XLOC_003121	3.46736	1.05265e-11	1.98069e-10	10.9777
CM032831.1	53050440	53050640	1025	+	1	200	0	14.19	1.75	XLOC_003122	4.58669	7.90443e-15	1.86253e-13	14.1021
CM032831.1	53340387	53340562	1026	+	1	175	0	5.61	0.48	XLOC_003123	4.98637	2.27198e-13	4.74071e-12	12.6436
CM032831.1	53811181	53811456	1027	+	1	275	0	30.36	4.38	XLOC_003124	4.2995	2.98747e-12	5.52446e-11	11.5247
CM032831.1	56733333	56733358	1028	+	1	25	0	0.88	0.2	XLOC_003130	3.59476	2.17951e-11	4.09214e-10	10.6616
CM032831.1	56733408	56733433	1029	+	1	25	0	0.67	0.1	XLOC_003130	4.16009	2.95104e-11	5.46862e-10	10.53
CM032831.1	57426513	57426688	1030	+	1	175	0	4.52	0.39	XLOC_003134	5.01572	1.13546e-11	2.0257e-10	10.9448
CM032831.1	58144734	58144984	1031	+	1	250	0	15.78	1.4	XLOC_003137	4.96775	1.21364e-14	2.77713e-13	13.9159
CM032831.1	59065401	59065626	1032	+	1	225	0	24.11	4.44	XLOC_003140	3.87081	1.48609e-12	2.85585e-11	11.828
CM032831.1	60395787	60396212	1033	+	1	425	0	21.45	1.55	XLOC_003143	5.34685	4.65775e-13	9.38805e-12	12.3318
CM032831.1	62307024	62307060	1034	+	1	36	0	1.5	0.26	XLOC_003145	3.98873	8.92434e-12	1.74219e-10	11.0494
CM032831.1	69079237	69079387	1035	+	1	150	0	2.35	0.13	XLOC_003147	5.68519	1.10841e-11	2.09147e-10	10.9553
CM032831.1	69079562	69079587	1036	+	1	25	0	0.37	0.03	XLOC_003147	5.33218	9.61196e-11	1.69908e-09	10.0172
CM032831.1	70371668	70371718	1037	+	1	50	0	0.88	0.08	XLOC_003148	4.84339	4.81213e-11	8.75615e-10	10.3177
CM032831.1	81964978	81965128	1038	+	1	150	0	12.27	3.96	XLOC_003153	3.22006	1.52698e-12	3.17243e-11	11.8162
CM032831.1	84527813	84528213	1039	+	1	400	0	35.44	4.3	XLOC_003156	4.49943	3.37198e-15	8.00782e-14	14.4721
CM032831.1	84841558	84841733	1041	+	1	175	0	5.1	0.59	XLOC_003157	4.56725	2.0409e-13	4.37872e-12	12.6902
CM032831.1	84856158	84856308	1042	+	1	150	0	3.24	0.1	XLOC_003157	6.55575	3.70193e-13	7.61491e-12	12.4316
CM032831.1	85015892	85016117	1043	+	1	225	0	15	1.7	XLOC_003158	4.73034	2.31826e-14	5.23574e-13	13.6348
CM032831.1	85292985	85293185	1044	+	1	200	0	9.21	1.06	XLOC_003159	4.69773	5.71143e-13	1.14758e-11	12.2433
CM032831.1	85549863	85550413	1045	+	1	550	0	58.87	4.08	XLOC_003161	5.25668	1.45768e-12	2.74208e-11	11.8363
CM032831.1	86629374	86629821	1046	+	1	447	0	125.7	36.4	XLOC_003163	3.48558	1.46395e-12	2.85219e-11	11.8345
CM032831.1	86794823	86794973	1047	+	1	150	0	4.44	0.34	XLOC_003164	5.21709	3.22004e-14	7.32662e-13	13.4921
CM032831.1	88020327	88020502	1048	+	1	175	0	5.3	0.64	XLOC_003165	4.51774	3.81091e-13	7.85676e-12	12.419
CM032831.1	93209301	93209426	1049	+	1	125	0	2.21	0.14	XLOC_003168	5.51109	4.13618e-12	8.12853e-11	11.3834
CM032831.1	93230123	93230298	1050	+	1	175	0	4.43	0.3	XLOC_003169	5.39395	1.57964e-13	3.44621e-12	12.8014
CM032831.1	93787439	93787614	1051	+	1	175	0	5.57	0.81	XLOC_003172	4.43978	8.40707e-12	1.52898e-10	11.0754
CM032831.1	93910591	93910841	1052	+	1	250	0	18.26	2.42	XLOC_003175	4.53627	1.84767e-13	3.82384e-12	12.7334
CM032831.1	95244662	95244837	1053	+	1	175	0	4.29	0.3	XLOC_003182	5.41891	2.19119e-12	4.20686e-11	11.6593
CM032831.1	95266110	95266435	1054	+	1	325	0	28.04	1.98	XLOC_003184	5.30613	3.15606e-12	5.7782e-11	11.5009
CM032831.1	95699250	95699400	1055	+	1	150	0	12.3	4.36	XLOC_003186	3.08327	1.53203e-12	3.05709e-11	11.8147
CM032831.1	96132596	96132746	1056	+	1	150	0	6.56	1.6	XLOC_003190	3.54793	2.67605e-12	5.34248e-11	11.5725
CM032831.1	96208343	96208568	1057	+	1	225	0	6.87	0.66	XLOC_003191	4.83923	2.09008e-12	3.98824e-11	11.6798
CM032831.1	96293088	96293463	1058	+	1	375	0	34.45	3.2	XLOC_003192	4.92251	1.88069e-12	3.4908e-11	11.7257
CM032831.1	97603833	97603983	1059	+	1	150	0	2.86	0.25	XLOC_003195	4.99614	1.24405e-11	2.36204e-10	10.9052
CM032831.1	99294628	99294753	1060	+	1	125	0	2.18	0.1	XLOC_003198	5.99174	1.82124e-12	3.61917e-11	11.7396
CM032831.1	99414307	99414757	1061	+	1	450	0	53.79	3.72	XLOC_003199	5.42762	2.99919e-12	5.43318e-11	11.523
CM032831.1	102518595	102518870	1062	+	1	275	0	15.78	1.97	XLOC_003201	4.55947	3.82052e-16	1.0057e-14	15.4179
CM032831.1	102857562	102857812	1063	+	1	250	0	25.08	3.11	XLOC_003202	4.55924	3.93299e-16	1.03687e-14	15.4053
CM032831.1	107002148	107002398	1064	+	1	250	0	27.59	4.58	XLOC_003203	4.21744	1.58957e-16	4.2377e-15	15.7987
CM032831.1	107077569	107077844	1065	+	1	275	0	16.92	1.69	XLOC_003205	4.75343	1.81711e-13	3.84532e-12	12.7406
CM032831.1	107110873	107111048	1066	+	1	175	0	5.01	0.55	XLOC_003206	4.76163	4.60678e-13	9.63093e-12	12.3366
CM032831.1	107581939	107582214	1067	+	1	275	0	58.75	4.9	XLOC_003209	5.07404	4.58385e-12	8.53331e-11	11.3388
CM032831.1	108298843	108299243	1068	+	1	400	0	40.04	2.89	XLOC_003213	5.24388	3.89505e-12	7.19856e-11	11.4095
CM032831.1	108644846	108645321	1069	+	1	475	0	26.78	4.71	XLOC_003217	4.15708	5.76511e-12	1.07036e-10	11.2392
CM032831.1	108904046	108904221	1070	+	1	175	0	17.9	7.77	XLOC_003220	2.63941	6.44725e-12	1.20377e-10	11.1906
CM032831.1	108961347	108961497	1071	+	1	150	0	3.33	0.34	XLOC_003221	4.81592	1.62225e-11	3.01254e-10	10.7899
CM032831.1	110653020	110653220	1072	+	1	200	0	20.85	1.64	XLOC_003226	5.12763	8.28264e-15	1.94053e-13	14.0818
CM032831.1	112001751	112002101	1073	+	1	350	0	16.58	2.85	XLOC_003231	4.15204	8.21283e-12	1.47274e-10	11.0855
CM032831.1	113089873	113090240	1074	+	1	367	0	20.45	2.48	XLOC_003236	4.54456	1.98488e-12	3.70207e-11	11.7023
CM032831.1	113149429	113149579	1075	+	1	150	0	62.44	40.13	XLOC_003237	2.13974	9.34012e-11	1.65291e-09	10.0296
CM032831.1	113149729	113149754	1076	+	1	25	0	10.4	6.69	XLOC_003237	2.13762	9.65217e-11	1.70594e-09	10.0154
CM032831.1	113149779	113150404	1077	+	1	625	0	272.03	124.55	XLOC_003237	2.88263	4.58045e-11	8.12865e-10	10.3391
CM032831.1	113205198	113205346	1078	+	1	148	0	6.6	1.19	XLOC_003240	3.97892	1.56283e-13	3.40904e-12	12.8061
CM032831.1	113277330	113277580	1079	+	1	250	0	10.41	0.61	XLOC_003241	5.53024	1.75612e-12	3.41032e-11	11.7554
CM032831.1	113400761	113400886	1080	+	1	125	0	2.42	0.17	XLOC_003244	5.324	1.84028e-11	3.35008e-10	10.7351
CM032831.1	113874047	113874222	1081	+	1	175	0	11.41	1.54	XLOC_003246	4.348	3.08181e-17	8.81371e-16	16.5112
CM032831.1	114421140	114421665	1082	+	1	525	0	118.99	12.68	XLOC_003247	4.48628	6.45929e-13	1.28214e-11	12.1898
CM032831.1	114673935	114674130	1083	+	1	195	0	15.53	2.92	XLOC_003252	3.99647	2.23114e-12	4.22429e-11	11.6515
CM032831.1	114987213	114987413	1084	+	1	200	0	11.37	0.87	XLOC_003253	5.26091	7.8664e-17	2.1719e-15	16.1042
CM032831.1	115029921	115034496	1085	+	1	4575	0	239.39	40.42	XLOC_003254	4.00443	7.37649e-14	1.43154e-12	13.1322
CM032831.1	115069193	115069284	1086	+	1	91	0	4.91	1.13	XLOC_003255	3.62155	8.0144e-12	1.48929e-10	11.0961
CM032831.1	115081829	115082115	1087	+	1	286	0	69.95	12.53	XLOC_003256	3.83251	2.14697e-16	5.63547e-15	15.6682
CM032831.1	115150234	115150409	1088	+	1	175	0	4.98	0.58	XLOC_003258	4.53292	6.25056e-12	1.17227e-10	11.2041
CM032831.1	115155009	115155109	1089	+	1	100	0	3.4	0.71	XLOC_003258	3.70522	2.72598e-11	5.0679e-10	10.5645
CM032831.1	115684512	115684662	1090	+	1	150	0	3.36	0.21	XLOC_003259	5.50985	8.67314e-12	1.57389e-10	11.0618
CM032831.1	115754006	115754131	1091	+	1	125	0	3.55	0.51	XLOC_003261	4.2928	5.65405e-12	1.05396e-10	11.2476
CM032831.1	115988127	115988302	1092	+	1	175	0	12.69	2.67	XLOC_003263	3.87125	1.40039e-12	2.72974e-11	11.8537
CM032831.1	116168002	116168777	1093	+	1	775	0	429.89	154.92	XLOC_003267	3.12769	1.36201e-11	2.52927e-10	10.8658
CM032831.1	116198326	116198626	1094	+	1	300	0	21.35	2.91	XLOC_003268	4.51684	6.34862e-13	1.26886e-11	12.1973
CM032831.1	116818016	116818191	1095	+	1	175	0	28.06	12.13	XLOC_003277	2.71414	3.20484e-15	7.79455e-14	14.4942
CM032831.1	117120440	117120690	1096	+	1	250	0	85.16	38.51	XLOC_003278	2.78288	5.64826e-13	1.12933e-11	12.2481
CM032831.1	117404333	117404583	1097	+	1	250	0	29.91	3.17	XLOC_003282	4.83944	6.93051e-16	1.75923e-14	15.1592
CM032831.1	117664594	117664844	1098	+	1	250	0	17.21	4.19	XLOC_003286	3.51224	1.5192e-12	2.99346e-11	11.8184
CM032831.1	119007562	119007786	1099	+	1	224	0	24.18	3.11	XLOC_003289	4.542	9.40113e-13	1.84474e-11	12.0268
CM032831.1	119782119	119782469	1100	+	1	350	0	34.83	2.65	XLOC_003297	5.30121	3.07566e-14	6.73927e-13	13.5121
CM032831.1	119890954	119891204	1101	+	1	250	0	17.23	1.93	XLOC_003300	4.66705	1.07978e-12	2.09953e-11	11.9667
CM032831.1	120712183	120712458	1102	+	1	275	0	68.91	8.21	XLOC_003303	4.59206	4.77929e-13	9.5705e-12	12.3206
CM032831.1	120728877	120729118	1103	+	1	241	0	41.73	7.45	XLOC_003304	3.90438	2.43422e-13	4.98056e-12	12.6136
CM032831.1	120881741	120881916	1104	+	1	175	0	20.89	2.55	XLOC_003307	4.6191	1.87314e-23	8.20406e-22	22.7274
CM032831.1	121210411	121210786	1105	+	1	375	0	67.92	4.38	XLOC_003309	5.39513	4.43497e-12	7.97055e-11	11.3531
CM032831.1	121574080	121574355	1106	+	1	275	0	11.11	1.2	XLOC_003311	4.71937	4.96727e-14	1.08436e-12	13.3039
CM032831.1	121807042	121807142	1107	+	1	100	0	2.99	0.47	XLOC_003313	4.1836	8.46426e-12	1.64425e-10	11.0724
CM032831.1	122010886	122011098	1108	+	1	212	0	20.59	3.08	XLOC_003316	4.27516	1.65555e-14	3.76565e-13	13.7811
CM032831.1	122321191	122321441	1109	+	1	250	0	34.53	2.99	XLOC_003318	4.90428	2.21786e-16	5.85489e-15	15.6541
CM032831.1	122570611	122571686	1110	+	1	1075	0	52.25	5.19	XLOC_003323	4.59321	1.56059e-12	2.91813e-11	11.8067
CM032831.1	122578902	122579127	1111	+	1	225	0	11.74	2.02	XLOC_003324	4.05919	4.40705e-12	8.10592e-11	11.3559
CM032831.1	122632236	122632461	1112	+	1	225	0	20.11	2	XLOC_003325	4.90602	9.8479e-13	1.92841e-11	12.0067
CM032831.1	122674296	122674421	1113	+	1	125	0	3.97	0.64	XLOC_003326	4.08237	1.61086e-11	2.89057e-10	10.7929
CM032831.1	122842568	122842868	1114	+	1	300	0	32.24	2.08	XLOC_003328	5.3308	1.76253e-12	3.42912e-11	11.7539
CM032831.1	123322703	123323528	1115	+	1	825	0	89.82	18.19	XLOC_003331	3.67568	3.05347e-13	5.95264e-12	12.5152
CM032831.1	123553369	123553744	1116	+	1	375	0	74.68	12.39	XLOC_003335	4.00908	9.30175e-13	1.78274e-11	12.0314
CM032831.1	123983872	123984072	1117	+	1	200	0	5.16	0.4	XLOC_003337	5.19507	7.78658e-12	1.40639e-10	11.1087
CM032831.1	124221391	124221616	1118	+	1	225	0	20.69	7.13	XLOC_003338	3.06645	1.90387e-11	3.46219e-10	10.7204
CM032831.1	124737889	124738239	1119	+	1	350	0	36.24	5.08	XLOC_003342	4.51667	4.72201e-12	8.60031e-11	11.3259
CM032831.1	124749789	124750214	1120	+	1	425	0	187.59	13.21	XLOC_003342	5.2838	3.08499e-13	6.17137e-12	12.5107
CM032831.1	124810753	124811053	1121	+	1	300	0	15.66	2.24	XLOC_003344	4.38866	1.33303e-12	2.54571e-11	11.8752
CM032831.1	124880640	124880690	1122	+	1	50	0	2.74	0.84	XLOC_003345	3.17717	2.13689e-12	4.39676e-11	11.6702
CM032831.1	124995475	124995900	1123	+	1	425	0	43.88	4.62	XLOC_003348	4.89684	5.45493e-12	9.7827e-11	11.2632
CM032831.1	125356806	125356981	1124	+	1	175	0	5.42	0.58	XLOC_003356	4.72823	3.34231e-14	7.72671e-13	13.476
CM032831.1	125627278	125627528	1125	+	1	250	0	14.26	1.44	XLOC_003360	5.04454	1.28869e-14	2.94237e-13	13.8899
CM032831.1	125636713	125636863	1126	+	1	150	0	10.28	3.66	XLOC_003361	2.98897	1.645e-11	3.1029e-10	10.7838
CM032831.1	125917816	125918141	1127	+	1	325	0	38.88	2.88	XLOC_003364	5.12455	6.09367e-12	1.08932e-10	11.2151
CM032831.1	126309996	126310546	1128	+	1	550	0	31.04	1.91	XLOC_003367	5.55501	5.74085e-13	1.11697e-11	12.241
CM032831.1	126475887	126476112	1129	+	1	225	0	14.57	2.63	XLOC_003370	4.12441	2.0958e-13	4.48038e-12	12.6786
CM032831.1	126672541	126672766	1130	+	1	225	0	11.36	0.72	XLOC_003372	5.46023	4.81163e-12	8.83787e-11	11.3177
CM032831.1	127081510	127081785	1131	+	1	275	0	12.56	2.45	XLOC_003377	3.94668	1.35889e-12	2.59897e-11	11.8668
CM032831.1	127264067	127264242	1132	+	1	175	0	35.9	12	XLOC_003380	3.14723	1.4158e-12	2.90552e-11	11.849
CM032831.1	127852447	127852572	1133	+	1	125	0	3.92	0.72	XLOC_003389	3.96823	1.26642e-11	2.32082e-10	10.8974
CM032831.1	127900333	127900658	1134	+	1	325	0	12.93	1.41	XLOC_003390	4.70102	1.60207e-11	2.86578e-10	10.7953
CM032831.1	128222330	128222355	1135	+	1	25	0	0.4	0.01	XLOC_003395	6.49025	1.03034e-13	2.37091e-12	12.987
CM032831.1	128256401	128256651	1136	+	1	250	0	8.86	0.87	XLOC_003397	4.89301	3.71033e-13	7.55058e-12	12.4306
CM032831.1	128344633	128344983	1137	+	1	350	0	32.95	5.38	XLOC_003398	4.39628	6.03838e-13	1.18512e-11	12.2191
CM032831.1	128427937	128428162	1138	+	1	225	0	10.59	1.46	XLOC_003402	4.49587	2.35659e-13	4.91311e-12	12.6277
CM032831.1	128540645	128540945	1139	+	1	300	0	13.79	1.51	XLOC_003404	4.72405	3.09919e-12	5.85898e-11	11.5088
CM032831.1	128958089	128958239	1140	+	1	150	0	5.53	0.68	XLOC_003406	4.55422	7.39751e-14	1.61955e-12	13.1309
CM032831.1	129415348	129415373	1141	+	1	25	0	2.01	0.34	XLOC_003415	4.02053	2.19703e-24	1.07566e-22	23.6582
CM032831.1	129502197	129502422	1142	+	1	225	0	18.25	3.68	XLOC_003417	4.02518	8.17648e-13	1.62188e-11	12.0874
CM032831.1	129672754	129673329	1143	+	1	575	0	72.32	7.43	XLOC_003419	4.52452	3.17263e-12	5.93889e-11	11.4986
CM032831.1	129741448	129741623	1144	+	1	175	0	15.5	2.76	XLOC_003420	3.99471	5.92758e-19	1.92463e-17	18.2271
CM032831.1	129915182	129916282	1145	+	1	1100	0	109.1	15.38	XLOC_003422	4.29588	7.59423e-13	1.40154e-11	12.1195
CM032831.1	129955118	129955268	1146	+	1	150	0	6.69	1.67	XLOC_003423	3.50721	9.46715e-12	1.77281e-10	11.0238
CM032831.1	130509335	130509460	1147	+	1	125	0	2.89	0.28	XLOC_003428	4.87877	2.38399e-12	4.7513e-11	11.6227
CM032831.1	130517970	130518320	1148	+	1	350	0	103.38	10.43	XLOC_003429	4.75215	2.93852e-15	7.0398e-14	14.5319
CM032831.1	130554687	130554887	1149	+	1	200	0	31.43	5.05	XLOC_003430	4.00623	6.49898e-15	1.53305e-13	14.1872
CM032831.1	130595993	130596168	1150	+	1	175	0	12.68	3.59	XLOC_003432	3.32655	5.57476e-13	1.13758e-11	12.2538
CM032831.1	130664366	130664616	1151	+	1	250	0	32.11	6.7	XLOC_003433	3.84639	1.38973e-13	2.98892e-12	12.8571
CM032831.1	130794949	130794986	1152	+	1	37	0	2.37	0.7	XLOC_003435	3.25399	1.7954e-11	3.3973e-10	10.7458
CM032831.1	130814355	130814655	1153	+	1	300	0	15.11	1.36	XLOC_003436	4.93362	8.95716e-12	1.60352e-10	11.0478
CM032831.1	130826294	130826444	1154	+	1	150	0	13.8	1.85	XLOC_003437	4.29711	2.53861e-12	4.84401e-11	11.5954
CM032831.1	131423135	131423303	1155	+	1	168	0	12.62	3.45	XLOC_003446	3.47603	1.35199e-11	2.39141e-10	10.869
CM032831.1	131575728	131575968	1156	+	1	240	0	55.4	10.89	XLOC_003448	3.68693	8.28897e-13	1.62816e-11	12.0815
CM032831.1	131674307	131674832	1157	+	1	525	0	334.71	138.78	XLOC_003449	2.73683	1.44837e-12	2.74313e-11	11.8391
CM032831.1	131674857	131676182	1158	+	1	1325	0	986.21	428.71	XLOC_003449	2.6198	1.44031e-12	2.65179e-11	11.8415
CM032831.1	131848090	131848240	1159	+	1	150	0	8.95	3.09	XLOC_003452	3.13538	1.00642e-11	1.89683e-10	10.9972
CM032831.1	132828509	132828776	1160	+	1	267	0	14.65	1.49	XLOC_003456	4.86715	1.51449e-12	2.90192e-11	11.8197
CM032831.1	132874333	132874594	1161	+	1	261	0	43.38	3.56	XLOC_003458	5.20244	2.04865e-22	8.21197e-21	21.6885
CM032831.1	133306500	133306700	1162	+	1	200	0	6.07	0.77	XLOC_003467	4.44313	1.0961e-11	1.96628e-10	10.9601
CM032831.1	133317499	133317724	1163	+	1	225	0	17.95	3.42	XLOC_003468	3.91635	1.12317e-12	2.18835e-11	11.9496
CM032831.1	133524181	133524256	1164	+	1	75	0	3.74	1.31	XLOC_003475	3.0058	2.43553e-11	4.54534e-10	10.6134
CM032831.1	133590115	133590215	1165	+	1	100	0	2.8	0.45	XLOC_003477	4.10048	6.60113e-12	1.26798e-10	11.1804
CM032831.1	133985523	133986223	1166	+	1	700	0	166.42	29.7	XLOC_003483	3.60581	4.61674e-13	9.06238e-12	12.3357
CM032831.1	133997977	133998202	1167	+	1	225	0	8.94	0.47	XLOC_003484	5.70584	1.06682e-13	2.28396e-12	12.9719
CM032831.1	134343377	134343502	1168	+	1	125	0	2.51	0.25	XLOC_003488	4.92618	2.66866e-11	4.88259e-10	10.5737
CM032831.1	134435929	134436179	1169	+	1	250	0	12.89	1.06	XLOC_003489	5.1484	8.61417e-14	1.84072e-12	13.0648
CM032831.1	134464907	134465232	1170	+	1	325	0	95.97	14.28	XLOC_003491	4.35336	6.48502e-13	1.2727e-11	12.1881
CM032831.1	134610498	134610748	1171	+	1	250	0	13.05	1.47	XLOC_003493	4.62967	3.81368e-14	8.61654e-13	13.4187
CM032831.1	134676657	134676682	1172	+	1	25	0	0.47	0.04	XLOC_003495	4.91247	3.61435e-11	6.64632e-10	10.442
CM032831.1	134881233	134881583	1173	+	1	350	0	15.17	1.42	XLOC_003499	4.90363	7.34988e-13	1.45297e-11	12.1337
CM032831.1	135281229	135281604	1174	+	1	375	0	44.95	3.74	XLOC_003504	5.06603	6.24035e-14	1.33763e-12	13.2048
CM032831.1	135355772	135356096	1175	+	1	324	0	32.6	4.37	XLOC_003505	4.44188	7.34814e-18	2.15549e-16	17.1338
CM032831.1	135642994	135643394	1176	+	1	400	0	48.23	17.51	XLOC_003511	2.90043	1.18523e-12	2.25266e-11	11.9262
CM032831.1	135673491	135673766	1177	+	1	275	0	40.23	5.4	XLOC_003512	4.35219	9.86918e-14	2.12714e-12	13.0057
CM032831.1	135754937	135755112	1178	+	1	175	0	7.44	1.37	XLOC_003513	3.94444	8.14114e-13	1.63829e-11	12.0893
CM032831.1	136054300	136054350	1179	+	1	50	0	2.05	0.6	XLOC_003515	3.23205	5.32561e-11	9.64519e-10	10.2736
CM032831.1	136094927	136095072	1180	+	1	145	0	15.1	1.72	XLOC_003517	4.45433	5.24065e-13	1.06443e-11	12.2806
CM032831.1	136432587	136432762	1181	+	1	175	0	8.61	1.95	XLOC_003520	3.62338	3.76368e-13	7.98777e-12	12.4244
CM032831.1	136445011	136445436	1182	+	1	425	0	280.53	49.67	XLOC_003522	3.64945	9.02488e-12	1.65415e-10	11.0446
CM032831.1	137373164	137373339	1183	+	1	175	0	16.69	7.34	XLOC_003537	2.67968	9.4486e-12	1.70931e-10	11.0246
CM032831.1	137419366	137419441	1184	+	1	75	0	2.01	0.3	XLOC_003538	4.2496	3.64853e-11	6.69925e-10	10.4379
CM032831.1	137604167	137604442	1185	+	1	275	0	53.27	10.11	XLOC_003540	3.92752	3.69643e-12	6.77124e-11	11.4322
CM032831.1	137605592	137605717	1186	+	1	125	0	4.01	0.57	XLOC_003540	4.37329	2.69103e-12	5.20723e-11	11.5701
CM032831.1	137800493	137800568	1187	+	1	75	0	1.94	0.31	XLOC_003545	4.1046	7.5569e-11	1.3494e-09	10.1217
CM032831.1	137800618	137800643	1188	+	1	25	0	0.37	0.02	XLOC_003545	5.47696	2.6328e-11	4.89839e-10	10.5796
CM032831.1	138321009	138321234	1189	+	1	225	0	8.65	0.63	XLOC_003555	5.24552	3.43418e-13	7.11997e-12	12.4642
CM032831.1	138729186	138729386	1190	+	1	200	0	46.56	16.38	XLOC_003558	3.00467	2.0341e-14	4.60671e-13	13.6916
CM032831.1	138752416	138752716	1191	+	1	300	0	23.56	2.95	XLOC_003559	4.85281	6.63193e-13	1.31877e-11	12.1784
CM032831.1	138841157	138841457	1192	+	1	300	0	96.92	15.28	XLOC_003562	3.93232	1.27994e-13	2.67102e-12	12.8928
CM032831.1	138879504	138879854	1193	+	1	350	0	18.01	1.82	XLOC_003563	4.91372	6.79667e-13	1.34648e-11	12.1677
CM032831.1	138888704	138888904	1194	+	1	200	0	8.21	1	XLOC_003564	4.51485	8.5747e-12	1.54294e-10	11.0668
CM032831.1	139070090	139070565	1195	+	1	475	0	26.19	2.42	XLOC_003565	5.15393	1.63161e-12	3.0191e-11	11.7874
CM032831.1	139532843	139532918	1196	+	1	75	0	1.93	0.25	XLOC_003570	4.46894	6.19818e-11	1.10919e-09	10.2077
CM032831.1	139894383	139894658	1197	+	1	275	0	29.1	5.08	XLOC_003575	4.18299	3.35244e-15	8.1763e-14	14.4746
CM032831.1	140310731	140310906	1198	+	1	175	0	6.46	0.58	XLOC_003579	4.97514	6.98855e-14	1.52451e-12	13.1556
CM032831.1	140351238	140351563	1199	+	1	325	0	40.05	4.4	XLOC_003580	4.68886	2.38277e-15	5.72584e-14	14.6229
CM032831.1	140373106	140373181	1200	+	1	75	0	4.72	1.43	XLOC_003581	3.20304	2.21699e-13	4.84961e-12	12.6542
CM032831.1	140443995	140444095	1201	+	1	100	0	6.04	1.5	XLOC_003583	3.59036	1.58043e-14	3.77693e-13	13.8012
CM032831.1	140613161	140613361	1202	+	1	200	0	9.62	1.64	XLOC_003586	4.03592	4.00432e-12	7.61595e-11	11.3975
CM032831.1	140638479	140638879	1203	+	1	400	0	66.81	7.04	XLOC_003587	4.73862	2.83088e-13	5.69175e-12	12.5481
CM032831.1	140791069	140791094	1204	+	1	25	0	0.56	0.08	XLOC_003590	4.21002	7.02522e-11	1.2599e-09	10.1533
CM032831.1	140800404	140800679	1205	+	1	275	0	24.23	3.76	XLOC_003591	4.16688	1.11744e-16	3.03398e-15	15.9518
CM032831.1	140814314	140814514	1206	+	1	200	0	8.84	1.37	XLOC_003592	4.18262	1.03028e-11	1.83756e-10	10.987
CM032831.1	140901652	140901927	1207	+	1	275	0	16.03	1.88	XLOC_003593	4.77153	2.80399e-15	6.75898e-14	14.5522
CM032831.1	140949513	140949738	1208	+	1	225	0	12.6	0.85	XLOC_003594	5.41905	2.32725e-14	5.24284e-13	13.6332
CM032831.1	141005233	141005283	1209	+	1	50	0	1.92	0.53	XLOC_003595	3.33415	5.6579e-11	1.01802e-09	10.2473
CM032831.1	141022111	141022361	1210	+	1	250	0	13.72	1.7	XLOC_003596	4.50414	2.25284e-13	4.62572e-12	12.6473
CM032831.1	141538355	141538580	1211	+	1	225	0	16.06	4.73	XLOC_003601	3.22818	2.86543e-12	5.36334e-11	11.5428
CM032831.1	141538655	141539055	1212	+	1	400	0	31.9	4.91	XLOC_003601	4.36972	7.08181e-14	1.51885e-12	13.1499
CM032831.1	141721452	141721777	1213	+	1	325	0	57.02	16.84	XLOC_003604	3.34405	2.42139e-12	4.47767e-11	11.6159
CM032831.1	141845101	141845126	1214	+	1	25	0	0.74	0.15	XLOC_003607	3.77282	9.73247e-11	1.71919e-09	10.0118
CM032831.1	141845151	141845201	1215	+	1	50	0	1.51	0.27	XLOC_003607	3.9921	1.00928e-11	1.95937e-10	10.996
CM032831.1	141845226	141845626	1216	+	1	400	0	14.46	2.01	XLOC_003607	4.40646	7.15532e-12	1.33379e-10	11.1454
CM032831.1	141952620	141952795	1217	+	1	175	0	3.7	0.19	XLOC_003608	5.74808	1.20742e-12	2.37468e-11	11.9181
CM032831.1	142187413	142187713	1218	+	1	300	0	8.07	0.79	XLOC_003612	4.97688	2.74009e-11	4.89292e-10	10.5622
CM032831.1	142213104	142213197	1219	+	1	93	0	12.47	5.27	XLOC_003613	2.71246	1.15655e-13	2.53038e-12	12.9368
CM032831.1	142792113	142792263	1220	+	1	150	0	2.6	0.16	XLOC_003627	5.67083	4.34841e-12	8.31781e-11	11.3617
CM032831.1	143040073	143040423	1221	+	1	350	0	15.64	1.49	XLOC_003629	4.90541	1.2761e-12	2.41662e-11	11.8941
CM032831.1	143083931	143084081	1222	+	1	150	0	6.19	1.03	XLOC_003630	4.11876	1.59769e-13	3.44721e-12	12.7965
CM032831.1	143627961	143628211	1223	+	1	250	0	12.87	0.93	XLOC_003640	5.3803	3.53809e-14	7.87781e-13	13.4512
CM032831.1	143659345	143659595	1224	+	1	250	0	19.76	3.05	XLOC_003642	4.24177	1.44303e-14	3.28105e-13	13.8407
CM032831.1	143810486	143810736	1225	+	1	250	0	26.77	2.56	XLOC_003644	4.91376	3.90845e-16	1.01581e-14	15.408
CM032831.1	144040174	144040346	1226	+	1	172	0	35.72	4.5	XLOC_003646	4.26093	1.11796e-14	2.61131e-13	13.9516
CM032831.1	144059695	144059920	1227	+	1	225	0	17.18	2.2	XLOC_003647	4.42521	1.95674e-12	3.72036e-11	11.7085
CM032831.1	144060870	144061245	1228	+	1	375	0	40.8	3.95	XLOC_003647	5.00667	2.95012e-14	6.46204e-13	13.5302
CM032831.1	144283644	144283869	1229	+	1	225	0	22.07	2.06	XLOC_003649	4.83378	1.70136e-15	4.19065e-14	14.7692
CM032831.1	144322701	144322751	1230	+	1	50	0	98.92	26.72	XLOC_003650	3.41433	1.18361e-21	4.79444e-20	20.9268
CM032831.1	144322776	144323651	1231	+	1	875	0	54563.7	4943.47	XLOC_003650	5.23617	4.96826e-13	9.86875e-12	12.3038
CM032831.1	144431789	144431839	1232	+	1	50	0	1.39	0.28	XLOC_003651	3.78358	5.26938e-11	9.55486e-10	10.2782
CM032831.1	144795094	144795394	1233	+	1	300	0	16.19	1.92	XLOC_003657	4.60318	6.08606e-13	1.23105e-11	12.2157
CM032831.1	145030704	145031079	1234	+	1	375	0	81.65	11.48	XLOC_003658	4.22578	5.91356e-19	1.86019e-17	18.2282
CM032831.1	145197606	145198656	1235	+	1	1050	0	215.26	24.9	XLOC_003664	4.27698	1.50426e-12	2.70951e-11	11.8227
CM032831.1	145337559	145337734	1236	+	1	175	0	30.78	3.17	XLOC_003667	4.68167	6.50269e-21	2.39641e-19	20.1869
CM032831.1	145348322	145348647	1237	+	1	325	0	59.01	5.52	XLOC_003668	4.85843	2.14409e-15	5.17289e-14	14.6688
CM032831.1	145567450	145567750	1238	+	1	300	0	54.27	8.18	XLOC_003671	4.1194	1.24747e-13	2.60546e-12	12.904
CM032831.1	145634647	145634822	1239	+	1	175	0	9.32	0.96	XLOC_003673	4.76584	3.71449e-13	7.58394e-12	12.4301
CM032831.1	145708991	145709116	1240	+	1	125	0	5.73	1.49	XLOC_003675	3.40585	2.56012e-12	5.08981e-11	11.5917
CM032831.1	145709216	145709591	1241	+	1	375	0	12.45	1.36	XLOC_003675	4.76566	1.0189e-12	2.02573e-11	11.9919
CM032831.1	146634296	146634446	1242	+	1	150	0	5.18	0.58	XLOC_003686	4.64165	3.66594e-16	1.02169e-14	15.4358
CM032831.1	146686217	146686242	1243	+	1	25	0	1.83	0.81	XLOC_003688	2.65495	4.28468e-11	7.83075e-10	10.3681
CM032831.1	146686267	146686509	1244	+	1	242	0	55.04	5.36	XLOC_003688	4.68609	1.57398e-13	3.2801e-12	12.803
CM032831.1	146735309	146735509	1245	+	1	200	0	11.3	1.57	XLOC_003689	4.36897	5.24296e-14	1.17061e-12	13.2804
CM032831.1	146832917	146832992	1246	+	1	75	0	2.76	0.54	XLOC_003691	3.87777	3.55327e-11	6.46319e-10	10.4494
CM032831.1	146948333	146948483	1247	+	1	150	0	3.94	0.48	XLOC_003694	4.53155	8.35545e-12	1.54022e-10	11.078
CM032831.1	147208826	147208926	1248	+	1	100	0	4.02	1.07	XLOC_003697	3.4036	1.73631e-11	3.24278e-10	10.7604
CM032831.1	147865820	147866045	1249	+	1	225	0	9.39	0.94	XLOC_003710	4.74569	1.75404e-12	3.41884e-11	11.756
CM032831.1	148081181	148081406	1250	+	1	225	0	21.36	1.22	XLOC_003715	5.70642	6.72059e-12	1.23272e-10	11.1726
CM032831.1	148092184	148092209	1251	+	1	25	0	0.51	0.06	XLOC_003716	4.50963	3.31545e-11	6.12038e-10	10.4795
CM032831.1	148101685	148102035	1252	+	1	350	0	163.61	19.09	XLOC_003717	4.4258	1.87333e-17	5.39341e-16	16.7274
CM032831.1	148353683	148354158	1253	+	1	475	0	62.14	7.24	XLOC_003723	4.89583	4.52968e-14	9.67254e-13	13.3439
CM032831.1	148883027	148883052	1254	+	1	25	0	0.66	0.12	XLOC_003735	3.8776	7.14837e-11	1.281e-09	10.1458
CM032831.1	148883152	148883352	1255	+	1	200	0	6.39	0.67	XLOC_003735	4.82611	1.17616e-12	2.3346e-11	11.9295
CM032831.1	148985827	148986177	1256	+	1	350	0	30.48	2.79	XLOC_003736	5.07575	2.3463e-14	5.198e-13	13.6296
CM032831.1	149222255	149222705	1257	+	1	450	0	83.73	11.6	XLOC_003744	4.61396	1.95424e-13	3.98839e-12	12.709
CM032831.1	149263379	149263629	1258	+	1	250	0	9.06	1.38	XLOC_003746	4.44709	1.26136e-11	2.27692e-10	10.8992
CM032831.1	149263804	149264079	1259	+	1	275	0	19.47	2.59	XLOC_003746	4.68309	9.11475e-13	1.78869e-11	12.0403
CM032831.1	149311896	149312146	1260	+	1	250	0	35.04	9.1	XLOC_003748	3.54461	2.03954e-14	4.61154e-13	13.6905
CM032831.1	149411131	149411356	1261	+	1	225	0	9.93	1.22	XLOC_003749	4.87021	2.6341e-14	5.93793e-13	13.5794
CM032831.1	149483521	149483721	1262	+	1	200	0	16.02	4.42	XLOC_003751	3.50881	1.06151e-12	2.13693e-11	11.9741
CM032831.1	149761765	149761940	1263	+	1	175	0	3.98	0.32	XLOC_003756	5.20726	1.38996e-11	2.45636e-10	10.857
CM032831.1	149860876	149861001	1264	+	1	125	0	8.4	2.74	XLOC_003757	3.08407	1.08731e-12	2.19201e-11	11.9636
CM032831.1	149977429	149977729	1265	+	1	300	0	105.03	42.61	XLOC_003758	2.97739	1.19195e-13	2.49383e-12	12.9237
CM032831.1	150043726	150043926	1266	+	1	200	0	11.22	1.48	XLOC_003760	4.44101	1.93577e-12	3.70808e-11	11.7131
CM032831.1	150293426	150293576	1267	+	1	150	0	7.09	1.43	XLOC_003764	3.84591	1.03116e-11	1.86457e-10	10.9867
CM032831.1	150307155	150307380	1268	+	1	225	0	16.07	1.69	XLOC_003766	4.71206	7.7696e-12	1.39385e-10	11.1096
CM032831.1	150326478	150327078	1269	+	1	600	0	188.78	23.05	XLOC_003767	4.31492	3.47022e-12	6.18278e-11	11.4596
CM032831.1	150342682	150342932	1270	+	1	250	0	14.17	3.51	XLOC_003768	3.53647	2.74275e-12	5.25296e-11	11.5618
CM032831.1	150348413	150348488	1271	+	1	75	0	3.06	0.68	XLOC_003769	3.68405	2.08278e-11	3.85e-10	10.6814
CM032831.1	150676501	150676901	1272	+	1	400	0	57.45	5.62	XLOC_003771	4.65607	8.66398e-12	1.55174e-10	11.0623
CM032831.1	150814537	150814762	1273	+	1	225	0	15.89	3.21	XLOC_003776	3.89982	8.93031e-15	2.11964e-13	14.0491
CM032831.1	150829456	150829781	1274	+	1	325	0	17.15	2.21	XLOC_003777	4.46801	2.95363e-12	5.56943e-11	11.5296
CM032831.1	150859086	150859286	1275	+	1	200	0	14.74	2.62	XLOC_003779	4.02044	1.62194e-14	3.7098e-13	13.79
CM032831.1	151065970	151066318	1276	+	1	348	0	38.57	3.66	XLOC_003786	5.0127	8.32561e-14	1.76037e-12	13.0796
CM032831.1	151189974	151190324	1277	+	1	350	0	40.6	5.7	XLOC_003787	4.33004	7.91192e-13	1.53402e-11	12.1017
CM032831.1	151200649	151200917	1278	+	1	268	0	46.17	5.57	XLOC_003787	4.49067	4.31955e-17	1.19909e-15	16.3646
CM032831.1	151276816	151277091	1279	+	1	275	0	13.81	2.51	XLOC_003791	4.2744	5.53901e-13	1.12569e-11	12.2566
CM032831.1	151694981	151695006	1280	+	1	25	0	0.62	0.09	XLOC_003801	4.20784	1.26171e-11	2.42951e-10	10.899
CM032831.1	151808506	151808756	1281	+	1	250	0	11.47	2.07	XLOC_003804	4.27224	3.58439e-12	6.59466e-11	11.4456
CM032831.1	152019233	152020208	1282	+	1	975	0	225.85	94.57	XLOC_003808	2.84806	4.43659e-14	1.02721e-12	13.353
CM032831.1	152044643	152045118	1283	+	1	475	0	62.8	10.35	XLOC_003809	4.11935	1.5734e-12	2.91663e-11	11.8032
CM032831.1	152152863	152153113	1284	+	1	250	0	31.4	3.1	XLOC_003810	4.7934	6.68346e-16	1.72617e-14	15.175
CM032831.1	152363573	152363598	1285	+	1	25	0	2.1	0.97	XLOC_003816	2.602	8.00576e-11	1.42754e-09	10.0966
CM032831.1	152400382	152400557	1286	+	1	175	0	5.16	0.46	XLOC_003819	4.95047	1.09837e-13	2.42227e-12	12.9592
CM032831.1	152570689	152570932	1287	+	1	243	0	20.64	2.09	XLOC_003821	5.38399	1.0056e-12	2.00595e-11	11.9976
CM032831.1	152603219	152603494	1288	+	1	275	0	15.63	2.1	XLOC_003825	4.55269	8.12174e-13	1.62993e-11	12.0904
CM032831.1	152715075	152715300	1289	+	1	225	0	24.89	9.82	XLOC_003829	2.84155	9.35645e-13	1.916e-11	12.0289
CM032831.1	152720275	152720373	1290	+	1	98	0	5.38	1.12	XLOC_003829	3.74341	6.1583e-15	1.50471e-13	14.2105
CM032831.1	152855266	152855491	1291	+	1	225	0	11.44	1.63	XLOC_003833	4.42285	5.383e-13	1.08932e-11	12.269
CM032831.1	153204566	153204741	1292	+	1	175	0	8.44	1.26	XLOC_003837	4.22893	2.25389e-13	4.69667e-12	12.6471
CM032831.1	153336803	153337078	1293	+	1	275	0	9.51	0.91	XLOC_003840	5.04078	1.19746e-11	2.15206e-10	10.9217
CM032831.1	153371895	153372259	1294	+	1	364	0	34.18	2.83	XLOC_003842	4.97976	2.04164e-13	4.23602e-12	12.69
CM032831.1	187613	187713	1295	-	1	100	0	8.41	1.92	XLOC_003848	3.59966	7.98895e-13	1.6209e-11	12.0975
CM032831.1	238077	238502	1296	-	1	425	0	202.57	34.1	XLOC_003849	3.47015	1.982e-12	3.76198e-11	11.7029
CM032831.1	353671	353871	1297	-	1	200	0	17.78	1.4	XLOC_003852	5.07791	1.55109e-12	2.98886e-11	11.8094
CM032831.1	785285	785510	1298	-	1	225	0	42.28	7.78	XLOC_003860	3.91663	2.3258e-15	5.65758e-14	14.6334
CM032831.1	790845	790970	1299	-	1	125	0	2.83	0.29	XLOC_003861	4.78261	2.23936e-11	4.04335e-10	10.6499
CM032831.1	798492	798942	1300	-	1	450	0	60.89	10.69	XLOC_003862	4.11252	8.86888e-16	2.2227e-14	15.0521
CM032831.1	809817	810142	1301	-	1	325	0	18.55	1.24	XLOC_003863	5.53031	6.52603e-13	1.28132e-11	12.1854
CM032831.1	909709	910009	1302	-	1	300	0	11.77	0.78	XLOC_003866	5.52887	6.6154e-12	1.18649e-10	11.1794
CM032831.1	919119	919494	1303	-	1	375	0	43.02	4.37	XLOC_003867	4.65778	6.72306e-12	1.18859e-10	11.1724
CM032831.1	926058	926233	1304	-	1	175	0	5.9	0.63	XLOC_003868	4.70683	4.96363e-16	1.32203e-14	15.3042
CM032831.1	978319	978644	1305	-	1	325	0	18.62	2.32	XLOC_003871	4.71104	8.72363e-16	2.22208e-14	15.0593
CM032831.1	1025389	1025639	1306	-	1	250	0	6	0.56	XLOC_003872	4.90425	2.95487e-11	5.3422e-10	10.5295
CM032831.1	1566076	1566201	1307	-	1	125	0	3.28	0.38	XLOC_003875	4.75883	5.00433e-13	1.03946e-11	12.3007
CM032831.1	1573420	1573520	1308	-	1	100	0	8.75	2.95	XLOC_003876	3.04409	1.96778e-13	4.2227e-12	12.706
CM032831.1	1628528	1628728	1309	-	1	200	0	72.35	23.03	XLOC_003877	3.19886	9.97765e-16	2.51926e-14	15.001
CM032831.1	1647802	1648127	1310	-	1	325	0	31.64	3.85	XLOC_003878	4.61268	6.60833e-13	1.34318e-11	12.1799
CM032831.1	1745293	1745318	1311	-	1	25	0	1.06	0.34	XLOC_003881	3.10568	7.47628e-11	1.3364e-09	10.1263
CM032831.1	1745093	1745268	1312	-	1	175	0	8.22	1.53	XLOC_003881	3.91109	1.58032e-13	3.34974e-12	12.8013
CM032831.1	2019571	2019846	1313	-	1	275	0	8.35	0.66	XLOC_003886	5.16602	6.50639e-12	1.16674e-10	11.1867
CM032831.1	2184149	2184724	1314	-	1	575	0	93.14	7.46	XLOC_003890	5.07928	1.7318e-12	3.19368e-11	11.7615
CM032831.1	2338262	2338437	1315	-	1	175	0	4.57	0.27	XLOC_003894	5.61905	2.08729e-12	3.9926e-11	11.6804
CM032831.1	2663093	2663443	1316	-	1	350	0	35.26	5.16	XLOC_003900	4.25873	1.67901e-13	3.52206e-12	12.7749
CM032831.1	2729736	2730011	1317	-	1	275	0	24.04	5.3	XLOC_003903	3.71651	1.51184e-14	3.44869e-13	13.8205
CM032831.1	2945837	2946012	1318	-	1	175	0	8.31	0.82	XLOC_003906	4.81769	1.69051e-17	4.93018e-16	16.772
CM032831.1	3438041	3438166	1319	-	1	125	0	24.16	9.2	XLOC_003913	2.82528	9.76808e-13	1.95829e-11	12.0102
CM032831.1	3585471	3585696	1320	-	1	225	0	7.41	0.44	XLOC_003915	5.54673	6.16432e-13	1.23373e-11	12.2101
CM032831.1	3633509	3633784	1321	-	1	275	0	9.58	0.79	XLOC_003917	5.39614	1.93462e-13	4.0026e-12	12.7134
CM032831.1	4006324	4006799	1322	-	1	475	0	58.91	6.78	XLOC_003922	4.6164	9.5979e-13	1.81595e-11	12.0178
CM032831.1	4033815	4034065	1323	-	1	250	0	14.35	1.17	XLOC_003923	5.15474	1.11119e-12	2.15896e-11	11.9542
CM032831.1	4086252	4086427	1324	-	1	175	0	14.87	4.98	XLOC_003924	3.05237	4.11241e-12	7.63036e-11	11.3859
CM032831.1	4371080	4371255	1325	-	1	175	0	6.43	1.05	XLOC_003925	4.10758	7.18513e-12	1.33311e-10	11.1436
CM032831.1	4370405	4370605	1326	-	1	200	0	5.73	0.62	XLOC_003925	4.85186	1.51792e-11	2.73146e-10	10.8188
CM032831.1	4620735	4621135	1327	-	1	400	0	65.52	9.37	XLOC_003928	3.93006	3.2745e-12	6.45977e-11	11.4849
CM032831.1	4628755	4628930	1328	-	1	175	0	6.39	0.86	XLOC_003929	4.38943	7.29135e-14	1.59895e-12	13.1372
CM032831.1	4699753	4699853	1329	-	1	100	0	2.85	0.51	XLOC_003930	3.9742	2.48515e-11	4.6339e-10	10.6046
CM032831.1	4850055	4850205	1330	-	1	150	0	6.14	0.77	XLOC_003934	4.46325	2.22384e-16	5.99773e-15	15.6529
CM032831.1	5006067	5006367	1331	-	1	300	0	14.52	1.33	XLOC_003936	5.27151	4.35464e-12	7.91218e-11	11.361
CM032831.1	5044769	5045669	1332	-	1	900	0	98.55	22.35	XLOC_003937	3.38956	7.04349e-13	1.48728e-11	12.1522
CM032831.1	5281969	5282169	1333	-	1	200	0	5.29	0.44	XLOC_003945	5.10211	1.5933e-11	2.85048e-10	10.7977
CM032831.1	5373763	5373938	1334	-	1	175	0	3.4	0.16	XLOC_003946	5.9662	9.24443e-12	1.69527e-10	11.0341
CM032831.1	5486752	5486952	1335	-	1	200	0	7.51	0.46	XLOC_003947	5.53404	4.71391e-16	1.23227e-14	15.3266
CM032831.1	5641946	5642171	1336	-	1	225	0	6.51	0.36	XLOC_003948	5.79415	7.37507e-15	1.78183e-13	14.1322
CM032831.1	6395727	6395852	1337	-	1	125	0	3.74	0.63	XLOC_003953	4.10794	2.57973e-11	4.74598e-10	10.5884
CM032831.1	6528272	6528522	1338	-	1	250	0	63.32	5.39	XLOC_003956	4.82944	4.41029e-18	1.32427e-16	17.3555
CM032831.1	7056265	7056540	1339	-	1	275	0	19.44	2.68	XLOC_003964	4.31853	2.02053e-14	4.61189e-13	13.6945
CM032831.1	7071092	7071267	1340	-	1	175	0	5.69	0.83	XLOC_003965	4.31421	5.6576e-12	1.07969e-10	11.2474
CM032831.1	7133065	7133215	1341	-	1	150	0	8.29	2.36	XLOC_003966	3.29946	6.11759e-12	1.13821e-10	11.2134
CM032831.1	7316033	7316058	1342	-	1	25	0	0.44	0.04	XLOC_003968	4.82748	9.5371e-11	1.68643e-09	10.0206
CM032831.1	7315983	7316008	1343	-	1	25	0	0.45	0.04	XLOC_003968	4.99329	5.64103e-11	1.02014e-09	10.2486
CM032831.1	7332796	7332896	1344	-	1	100	0	7.62	2.81	XLOC_003969	2.87436	2.59792e-11	4.76157e-10	10.5854
CM032831.1	7323221	7324146	1345	-	1	925	0	204.56	30.5	XLOC_003969	4.21175	1.37138e-15	3.23778e-14	14.8628
CM032831.1	7916309	7916459	1346	-	1	150	0	5.33	0.96	XLOC_003971	3.93401	6.00535e-12	1.1591e-10	11.2215
CM032831.1	7915134	7915384	1347	-	1	250	0	13.15	1.56	XLOC_003971	4.64694	3.40129e-13	7.06524e-12	12.4684
CM032831.1	7924807	7925007	1348	-	1	200	0	8.9	0.76	XLOC_003972	5.06103	8.76786e-18	2.65438e-16	17.0571
CM032831.1	8266790	8267290	1349	-	1	500	0	49.06	10.49	XLOC_003974	3.76984	2.84799e-13	5.8225e-12	12.5455
CM032831.1	8413509	8413759	1350	-	1	250	0	17.99	1.27	XLOC_003979	5.20647	2.37754e-14	5.32122e-13	13.6239
CM032831.1	8451234	8451584	1351	-	1	350	0	50.41	11.22	XLOC_003981	3.65895	4.46743e-12	8.05847e-11	11.3499
CM032831.1	8465785	8466185	1352	-	1	400	0	47.1	5.72	XLOC_003982	4.58354	2.92695e-12	5.33061e-11	11.5336
CM032831.1	8813937	8814162	1353	-	1	225	0	8.07	0.75	XLOC_003986	4.93557	5.16894e-13	1.05924e-11	12.2866
CM032831.1	9063517	9063692	1354	-	1	175	0	23.02	3.35	XLOC_003992	4.3118	3.47742e-18	1.06258e-16	17.4587
CM032831.1	9176408	9177008	1355	-	1	600	0	48.2	3.43	XLOC_003994	5.43695	2.0958e-15	4.94971e-14	14.6786
CM032831.1	9423004	9423104	1356	-	1	100	0	3.02	0.56	XLOC_003996	3.96791	2.73631e-11	4.91742e-10	10.5628
CM032831.1	9973314	9973464	1357	-	1	150	0	3.33	0.33	XLOC_004005	4.88798	1.89662e-11	3.42835e-10	10.722
CM032831.1	9999628	9999903	1358	-	1	275	0	81.44	30.35	XLOC_004006	2.89692	7.96784e-12	1.41481e-10	11.0987
CM032831.1	10020266	10020666	1359	-	1	400	0	72.52	14.83	XLOC_004007	4.08017	1.18561e-14	2.67474e-13	13.9261
CM032831.1	10329850	10329950	1360	-	1	100	0	1.9	0.2	XLOC_004012	4.75202	2.73017e-11	5.05936e-10	10.5638
CM032831.1	10520699	10520899	1361	-	1	200	0	38.07	10.61	XLOC_004014	3.39411	4.30167e-13	8.71209e-12	12.3664
CM032831.1	10516699	10516774	1362	-	1	75	0	1.32	0.1	XLOC_004014	5.3208	2.91955e-11	5.34861e-10	10.5347
CM032831.1	13374178	13374453	1363	-	1	275	0	34.86	3.75	XLOC_004038	4.63993	1.72723e-13	3.61413e-12	12.7626
CM032831.1	13391984	13392234	1364	-	1	250	0	16.85	2.58	XLOC_004039	4.23299	1.50012e-13	3.13315e-12	12.8239
CM032831.1	13421437	13421712	1365	-	1	275	0	73.01	15.11	XLOC_004040	3.56089	3.31465e-12	6.11607e-11	11.4796
CM032831.1	13951441	13951641	1366	-	1	200	0	29.09	6.54	XLOC_004045	3.6905	6.44359e-15	1.52058e-13	14.1909
CM032831.1	14085441	14085666	1367	-	1	225	0	16.85	2.4	XLOC_004046	4.2815	3.54448e-13	7.19765e-12	12.4504
CM032831.1	14690180	14690705	1368	-	1	525	0	53.74	6.19	XLOC_004049	4.54461	3.72399e-13	7.33843e-12	12.429
CM032831.1	15261210	15261735	1369	-	1	525	0	163.71	22.84	XLOC_004050	4.29865	3.3103e-12	5.93895e-11	11.4801
CM032831.1	15957790	15958015	1370	-	1	225	0	30.94	5.71	XLOC_004055	4.00637	5.02862e-14	1.10001e-12	13.2986
CM032831.1	16829860	16830010	1371	-	1	150	0	2.93	0.2	XLOC_004060	5.3901	5.91534e-12	1.10097e-10	11.228
CM032831.1	17502007	17502407	1372	-	1	400	0	80.31	21.04	XLOC_004062	3.55889	2.1273e-15	5.09473e-14	14.6722
CM032831.1	17501332	17501407	1373	-	1	75	0	2.96	0.84	XLOC_004062	3.28365	3.01229e-11	5.55301e-10	10.5211
CM032831.1	17865052	17865252	1374	-	1	200	0	33.55	16.32	XLOC_004064	2.54393	1.74453e-11	3.22385e-10	10.7583
CM032831.1	17937265	17937465	1375	-	1	200	0	13.36	2.06	XLOC_004065	4.28528	1.56867e-15	3.90792e-14	14.8045
CM032831.1	17978733	17978933	1376	-	1	200	0	7.11	0.76	XLOC_004066	4.72001	3.87927e-12	7.18081e-11	11.4113
CM032831.1	18017051	18017376	1377	-	1	325	0	48.53	4.24	XLOC_004067	5.27631	4.53925e-14	9.82975e-13	13.343
CM032831.1	20896415	20896840	1378	-	1	425	0	51.22	5.13	XLOC_004076	4.64125	5.73363e-15	1.34596e-13	14.2416
CM032831.1	20966777	20966952	1379	-	1	175	0	8.36	1.28	XLOC_004078	4.18539	2.08556e-13	4.3781e-12	12.6808
CM032831.1	20966352	20966652	1380	-	1	300	0	9.56	0.73	XLOC_004078	5.29537	8.84022e-13	1.80035e-11	12.0535
CM032831.1	20984149	20984224	1381	-	1	75	0	1.63	0.17	XLOC_004079	4.72911	2.61316e-12	5.25397e-11	11.5828
CM032831.1	22525991	22526166	1382	-	1	175	0	4.78	0.43	XLOC_004087	4.96087	7.86662e-13	1.57389e-11	12.1042
CM032831.1	23490440	23490665	1383	-	1	225	0	4.83	0.32	XLOC_004090	5.4642	7.58888e-12	1.43684e-10	11.1198
CM032831.1	24228658	24229033	1384	-	1	375	0	39.64	4.75	XLOC_004091	4.65208	7.03314e-22	2.72174e-20	21.1529
CM032831.1	24244206	24244481	1385	-	1	275	0	72.59	7.52	XLOC_004092	4.60057	1.39336e-12	2.6565e-11	11.8559
CM032831.1	24474175	24474325	1386	-	1	150	0	15.85	3.73	XLOC_004094	3.55238	3.55154e-12	6.70542e-11	11.4496
CM032831.1	26175983	26176183	1387	-	1	200	0	6.01	0.53	XLOC_004103	5.03325	3.53842e-13	7.39153e-12	12.4512
CM032831.1	26603657	26603932	1388	-	1	275	0	31.5	5.03	XLOC_004104	4.11067	2.25602e-12	4.22246e-11	11.6467
CM032831.1	34253496	34253546	1389	-	1	50	0	1.03	0.12	XLOC_004114	4.61153	4.85325e-11	8.74612e-10	10.314
CM032831.1	34253396	34253446	1390	-	1	50	0	0.74	0.06	XLOC_004114	5.22804	9.49702e-11	1.67951e-09	10.0224
CM032831.1	34547929	34548179	1391	-	1	250	0	40.34	8.39	XLOC_004116	3.81506	8.73294e-13	1.71112e-11	12.0588
CM032831.1	35014911	35015286	1392	-	1	375	0	43.12	6.5	XLOC_004117	4.23571	6.03441e-16	1.51786e-14	15.2194
CM032831.1	38936381	38936731	1393	-	1	350	0	75.05	10.72	XLOC_004121	4.16792	1.81054e-12	3.37995e-11	11.7422
CM032831.1	41959005	41959305	1394	-	1	300	0	9.98	0.98	XLOC_004125	4.90246	4.1503e-12	7.85384e-11	11.3819
CM032831.1	42296309	42296709	1395	-	1	400	0	33.45	2.91	XLOC_004126	5.02947	1.7483e-12	3.29527e-11	11.7574
CM032831.1	44509180	44509605	1396	-	1	425	0	17.26	1.18	XLOC_004128	5.28786	8.04103e-12	1.44124e-10	11.0947
CM032831.1	47438603	47438853	1397	-	1	250	0	8.83	1.11	XLOC_004133	4.77891	1.33432e-11	2.41106e-10	10.8747
CM032831.1	47742400	47742600	1398	-	1	200	0	5.6	0.61	XLOC_004134	4.72842	9.0453e-12	1.66011e-10	11.0436
CM032831.1	47760033	47760183	1399	-	1	150	0	5.34	0.45	XLOC_004135	5.05732	5.69006e-17	1.59914e-15	16.2449
CM032831.1	49285288	49286013	1400	-	1	725	0	97.33	10.02	XLOC_004137	4.78545	1.57152e-12	2.90969e-11	11.8037
CM032831.1	49504162	49504337	1401	-	1	175	0	6.93	0.64	XLOC_004138	4.96596	2.50241e-15	6.20578e-14	14.6016
CM032831.1	49640523	49640798	1402	-	1	275	0	194	40.23	XLOC_004139	3.71345	2.23695e-12	4.19688e-11	11.6503
CM032831.1	51768261	51768461	1403	-	1	200	0	121.52	15.99	XLOC_004141	4.0501	1.01278e-15	2.55726e-14	14.9945
CM032831.1	52396502	52397802	1404	-	1	1300	0	84.13	7.25	XLOC_004142	5.12403	7.18645e-13	1.44923e-11	12.1435
CM032831.1	52775556	52775781	1405	-	1	225	0	46.95	6.94	XLOC_004143	4.11797	1.02823e-14	2.37807e-13	13.9879
CM032831.1	52992115	52992265	1406	-	1	150	0	4.6	0.69	XLOC_004144	4.20771	8.74397e-12	1.59654e-10	11.0583
CM032831.1	53820534	53820784	1407	-	1	250	0	24.07	3.96	XLOC_004146	4.07763	2.65082e-12	4.93079e-11	11.5766
CM032831.1	58200555	58200705	1408	-	1	150	0	124.29	42.71	XLOC_004154	2.9457	9.76114e-14	2.11441e-12	13.0105
CM032831.1	58773599	58773799	1409	-	1	200	0	11.97	1.54	XLOC_004155	4.48046	1.55426e-12	2.99465e-11	11.8085
CM032831.1	62172825	62173000	1410	-	1	175	0	5.17	0.51	XLOC_004159	4.92991	3.34447e-12	6.26422e-11	11.4757
CM032831.1	66527183	66527608	1411	-	1	425	0	26.31	1.99	XLOC_004160	5.21777	6.89447e-13	1.34805e-11	12.1615
CM032831.1	68080712	68080887	1412	-	1	175	0	5.31	0.57	XLOC_004161	4.7357	5.35629e-13	1.09409e-11	12.2711
CM032831.1	69331568	69331718	1413	-	1	150	0	3.69	0.3	XLOC_004162	5.09793	1.59087e-12	3.12185e-11	11.7984
CM032831.1	69365655	69365830	1414	-	1	175	0	5.07	0.44	XLOC_004163	5.01269	8.29525e-13	1.66173e-11	12.0812
CM032831.1	74450434	74450509	1415	-	1	75	0	2.62	0.47	XLOC_004166	3.99049	3.65123e-12	7.09801e-11	11.4376
CM032831.1	85617900	85618075	1416	-	1	175	0	14.56	5.29	XLOC_004170	2.94883	5.54855e-12	1.02036e-10	11.2558
CM032831.1	86689133	86689358	1417	-	1	225	0	14.3	1.26	XLOC_004173	4.96176	3.71336e-12	6.90412e-11	11.4302
CM032831.1	86814306	86814481	1418	-	1	175	0	4.96	0.53	XLOC_004174	4.70682	2.40574e-13	5.18324e-12	12.6188
CM032831.1	87498028	87498428	1419	-	1	400	0	34.1	3.03	XLOC_004175	4.7209	5.63513e-12	1.05012e-10	11.2491
CM032831.1	88033488	88033663	1420	-	1	175	0	13.54	3.71	XLOC_004178	3.35122	5.32289e-13	1.07586e-11	12.2739
CM032831.1	93862820	93863020	1421	-	1	200	0	18.25	3.24	XLOC_004185	4.04567	5.64476e-14	1.2349e-12	13.2484
CM032831.1	94772199	94772399	1422	-	1	200	0	19.18	2.45	XLOC_004188	4.37153	5.03196e-14	1.10509e-12	13.2983
CM032831.1	94986304	94986554	1423	-	1	250	0	12.62	1.61	XLOC_004190	4.42661	4.78286e-14	1.04996e-12	13.3203
CM032831.1	96136219	96136519	1424	-	1	300	0	11.8	1.47	XLOC_004197	4.50621	4.40665e-13	8.90203e-12	12.3559
CM032831.1	96167309	96167484	1425	-	1	175	0	6.17	1.03	XLOC_004198	4.17225	5.95675e-12	1.11483e-10	11.225
CM032831.1	96270631	96270731	1426	-	1	100	0	13.18	2.49	XLOC_004199	3.94525	3.82085e-20	1.36329e-18	19.4178
CM032831.1	96331905	96331980	1427	-	1	75	0	1.83	0.26	XLOC_004201	4.30049	5.17339e-11	9.28729e-10	10.2862
CM032831.1	96349828	96349978	1428	-	1	150	0	4.68	0.61	XLOC_004202	4.44016	1.13425e-12	2.33726e-11	11.9453
CM032831.1	96697146	96697371	1429	-	1	225	0	16.88	3.62	XLOC_004205	3.75508	1.12689e-13	2.45431e-12	12.9481
CM032831.1	96742872	96743022	1430	-	1	150	0	7.09	1.67	XLOC_004206	3.60071	1.53753e-12	3.11556e-11	11.8132
CM032831.1	98618842	98618942	1431	-	1	100	0	2.52	0.36	XLOC_004216	4.26099	3.55864e-12	7.1834e-11	11.4487
CM032831.1	102529992	102530317	1432	-	1	325	0	50.37	5.28	XLOC_004218	4.52281	5.72064e-12	1.04428e-10	11.2426
CM032831.1	102881377	102881452	1433	-	1	75	0	3.73	1.11	XLOC_004221	3.24042	3.95247e-11	7.24195e-10	10.4031
CM032831.1	102894243	102894543	1434	-	1	300	0	21.44	3.57	XLOC_004222	5.81736	7.45215e-12	1.34142e-10	11.1277
CM032831.1	102893793	102894218	1435	-	1	425	0	44.13	8.29	XLOC_004222	5.21689	2.75853e-12	5.16062e-11	11.5593
CM032831.1	102892918	102893268	1436	-	1	350	0	31.7	5.63	XLOC_004222	4.13755	6.05539e-12	1.10896e-10	11.2179
CM032831.1	106853941	106855391	1437	-	1	1450	0	429.29	89.25	XLOC_004223	3.43498	2.50439e-13	4.79095e-12	12.6013
CM032831.1	107077503	107077803	1438	-	1	300	0	16.39	1.72	XLOC_004225	4.74282	8.72777e-13	1.71322e-11	12.0591
CM032831.1	107714394	107714619	1439	-	1	225	0	11.54	1.09	XLOC_004229	4.97736	3.46541e-13	7.03645e-12	12.4602
CM032831.1	108422982	108423332	1440	-	1	350	0	31.77	3.15	XLOC_004230	4.77237	8.4786e-14	1.81196e-12	13.0717
CM032831.1	108893742	108893917	1441	-	1	175	0	6.29	0.93	XLOC_004232	4.20973	3.22148e-12	6.16564e-11	11.4919
CM032831.1	109085064	109085339	1442	-	1	275	0	43.67	5.66	XLOC_004233	4.357	4.24151e-12	7.72652e-11	11.3725
CM032831.1	109169674	109170249	1443	-	1	575	0	66.59	7.39	XLOC_004236	4.65574	3.02787e-13	6.01941e-12	12.5189
CM032831.1	109185699	109185824	1444	-	1	125	0	4.29	0.63	XLOC_004237	4.27086	6.28063e-14	1.44244e-12	13.202
CM032831.1	109204650	109205075	1445	-	1	425	0	50.02	4.7	XLOC_004238	5.11187	1.1354e-13	2.35452e-12	12.9448
CM032831.1	111884544	111884794	1446	-	1	250	0	16.06	1.63	XLOC_004244	4.80842	1.9378e-13	4.0557e-12	12.7127
CM032831.1	112001733	112002033	1447	-	1	300	0	16.23	2.81	XLOC_004245	4.08461	5.28012e-12	9.50713e-11	11.2774
CM032831.1	112089710	112089885	1448	-	1	175	0	8.18	1.46	XLOC_004247	4.03616	1.37788e-13	2.94588e-12	12.8608
CM032831.1	112386931	112387156	1449	-	1	225	0	16.45	2.44	XLOC_004249	4.26515	4.54396e-14	9.97521e-13	13.3426
CM032831.1	112592858	112593258	1450	-	1	400	0	80.4	11.7	XLOC_004253	4.08508	1.27418e-12	2.4021e-11	11.8948
CM032831.1	113091090	113091215	1451	-	1	125	0	4.08	0.86	XLOC_004260	3.73286	3.20971e-11	5.81188e-10	10.4935
CM032831.1	113823042	113823217	1452	-	1	175	0	8.59	0.82	XLOC_004263	4.88254	4.53102e-14	1.00482e-12	13.3438
CM032831.1	113875256	113875331	1453	-	1	75	0	2.22	0.4	XLOC_004264	4.0061	1.93884e-11	3.63063e-10	10.7125
CM032831.1	114424665	114424815	1454	-	1	150	0	4.45	0.58	XLOC_004266	4.4378	7.15249e-13	1.45867e-11	12.1455
CM032831.1	114568509	114568684	1455	-	1	175	0	5.87	0.71	XLOC_004267	4.55228	1.13357e-12	2.23674e-11	11.9456
CM032831.1	114596368	114596668	1456	-	1	300	0	21.11	2.57	XLOC_004268	4.59207	6.58753e-12	1.20384e-10	11.1813
CM032831.1	114676239	114676289	1457	-	1	50	0	3.19	1.28	XLOC_004269	2.78508	1.20742e-11	2.32771e-10	10.9181
CM032831.1	115046072	115046247	1458	-	1	175	0	5.23	0.57	XLOC_004271	4.78175	3.94876e-13	8.0613e-12	12.4035
CM032831.1	115178521	115178771	1459	-	1	250	0	30.82	3.91	XLOC_004272	4.52948	2.77052e-13	5.66876e-12	12.5574
CM032831.1	115537638	115537963	1460	-	1	325	0	12.62	1.31	XLOC_004273	5.11796	1.99224e-14	4.49814e-13	13.7007
CM032831.1	115623402	115623627	1461	-	1	225	0	10.41	1.7	XLOC_004275	4.11542	4.30878e-12	8.10997e-11	11.3656
CM032831.1	115633087	115633437	1462	-	1	350	0	25.24	4.29	XLOC_004276	4.20048	4.49904e-12	8.14782e-11	11.3469
CM032831.1	115712994	115713369	1463	-	1	375	0	27.77	3.06	XLOC_004277	4.84907	8.08573e-12	1.45188e-10	11.0923
CM032831.1	115864679	115864954	1464	-	1	275	0	24.8	2.09	XLOC_004280	5.10109	2.08204e-12	3.90277e-11	11.6815
CM032831.1	116120145	116120445	1465	-	1	300	0	19.49	3.62	XLOC_004281	3.91962	5.54894e-16	1.43283e-14	15.2558
CM032831.1	116354480	116354530	1466	-	1	50	0	1.2	0.17	XLOC_004284	4.31038	3.26642e-11	6.02863e-10	10.4859
CM032831.1	116563639	116563739	1467	-	1	100	0	11.15	3.55	XLOC_004286	3.18961	2.23702e-11	4.03039e-10	10.6503
CM032831.1	116596393	116596468	1468	-	1	75	0	1.6	0.16	XLOC_004287	4.81811	9.39536e-12	1.81758e-10	11.0271
CM032831.1	116633217	116633617	1469	-	1	400	0	101.71	11.33	XLOC_004288	4.64762	2.73191e-12	4.98981e-11	11.5635
CM032831.1	116735198	116735323	1470	-	1	125	0	10.37	1.52	XLOC_004289	4.25364	5.5967e-21	2.09183e-19	20.2521
CM032831.1	117120414	117120639	1471	-	1	225	0	91.3	43.65	XLOC_004294	2.64313	5.59155e-12	1.02819e-10	11.2525
CM032831.1	117266469	117266744	1472	-	1	275	0	34.37	3.53	XLOC_004295	4.77191	6.00069e-12	1.08166e-10	11.2218
CM032831.1	117534528	117534678	1473	-	1	150	0	4.92	0.8	XLOC_004297	4.1664	2.28017e-12	4.65906e-11	11.642
CM032831.1	117630290	117634740	1474	-	1	4450	0	996.99	259.57	XLOC_004298	3.41437	3.37167e-14	6.71594e-13	13.4722
CM032831.1	120048435	120048810	1475	-	1	375	0	61.83	4.67	XLOC_004314	5.1805	1.0224e-14	2.33988e-13	13.9904
CM032831.1	120560234	120560934	1476	-	1	700	0	285.46	160.88	XLOC_004319	2.40367	4.86109e-12	9.5693e-11	11.3133
CM032831.1	120772045	120772220	1477	-	1	175	0	5.18	0.49	XLOC_004320	4.90102	5.80094e-12	1.08761e-10	11.2365
CM032831.1	121059686	121059786	1478	-	1	100	0	2.73	0.5	XLOC_004324	3.93334	2.59841e-11	4.81905e-10	10.5853
CM032831.1	121285228	121285528	1479	-	1	300	0	26.53	3.65	XLOC_004325	4.57409	5.47407e-12	9.85428e-11	11.2617
CM032831.1	121777892	121778167	1480	-	1	275	0	13.75	0.99	XLOC_004329	5.38939	2.9666e-12	5.47926e-11	11.5277
CM032831.1	121899777	121899927	1481	-	1	150	0	6.88	0.91	XLOC_004331	4.4186	1.49502e-16	4.23974e-15	15.8254
CM032831.1	122034329	122034529	1482	-	1	200	0	12.23	1.62	XLOC_004333	4.45833	1.0983e-13	2.34329e-12	12.9593
CM032831.1	122049788	122050063	1483	-	1	275	0	12	0.88	XLOC_004334	5.4301	6.09094e-12	1.09424e-10	11.2153
CM032831.1	122086298	122086573	1484	-	1	275	0	12.51	1.14	XLOC_004336	5.15696	5.33678e-15	1.2593e-13	14.2727
CM032831.1	122442079	122442229	1485	-	1	150	0	7.87	1.38	XLOC_004337	4.0745	1.57619e-13	3.52332e-12	12.8024
CM032831.1	122519575	122519775	1486	-	1	200	0	16.15	2.43	XLOC_004339	4.20067	2.04156e-12	3.87928e-11	11.69
CM032831.1	122527398	122527598	1487	-	1	200	0	10.47	1.14	XLOC_004340	4.6849	4.33664e-15	1.04618e-13	14.3628
CM032831.1	122586146	122586321	1488	-	1	175	0	11.08	1.58	XLOC_004342	4.3257	3.62179e-16	9.51776e-15	15.4411
CM032831.1	122596823	122596973	1489	-	1	150	0	20.86	2.32	XLOC_004343	4.58857	1.5793e-24	7.40079e-23	23.8015
CM032831.1	122634003	122634078	1490	-	1	75	0	5.52	1.43	XLOC_004344	3.42616	1.48298e-12	2.98153e-11	11.8289
CM032831.1	122653259	122653634	1491	-	1	375	0	32.39	2.17	XLOC_004346	5.47249	6.57631e-17	1.77762e-15	16.182
CM032831.1	122677919	122677944	1492	-	1	25	0	1.3	0.44	XLOC_004347	3.00904	1.9206e-11	3.62603e-10	10.7166
CM032831.1	122677044	122677894	1493	-	1	850	0	76.04	10.31	XLOC_004347	4.03189	1.84658e-12	3.74801e-11	11.7336
CM032831.1	122676644	122676894	1494	-	1	250	0	5.67	0.56	XLOC_004347	4.90931	1.43763e-11	2.63884e-10	10.8424
CM032831.1	122846758	122847033	1495	-	1	275	0	16.73	1.65	XLOC_004348	4.74756	8.20432e-14	1.76357e-12	13.086
CM032831.1	122931504	122931529	1496	-	1	25	0	0.48	0.06	XLOC_004349	4.63576	5.67284e-11	1.02563e-09	10.2462
CM032831.1	122931254	122931479	1497	-	1	225	0	9.04	0.69	XLOC_004349	5.21887	6.33485e-13	1.2634e-11	12.1983
CM032831.1	123125379	123125529	1498	-	1	150	0	3.35	0.19	XLOC_004351	5.52518	7.24813e-13	1.47553e-11	12.1398
CM032831.1	123247100	123247225	1499	-	1	125	0	7.26	1.61	XLOC_004352	3.67554	9.0235e-13	1.85444e-11	12.0446
CM032831.1	123254579	123254729	1500	-	1	150	0	5.12	0.83	XLOC_004353	4.0895	1.68878e-12	3.32089e-11	11.7724
CM032831.1	123398320	123398345	1501	-	1	25	0	1.06	0.29	XLOC_004358	3.28791	4.40476e-11	8.03985e-10	10.3561
CM032831.1	123390370	123390420	1502	-	1	50	0	2.03	0.41	XLOC_004358	3.80093	4.6031e-12	9.15201e-11	11.3369
CM032831.1	123390245	123390320	1503	-	1	75	0	1.94	0.26	XLOC_004358	4.39396	4.28079e-11	7.72526e-10	10.3685
CM032831.1	123636326	123636576	1504	-	1	250	0	15.34	1.84	XLOC_004359	4.90058	4.36964e-18	1.32162e-16	17.3596
CM032831.1	123794173	123794398	1505	-	1	225	0	10.66	0.88	XLOC_004361	5.24226	1.47318e-15	3.74209e-14	14.8317
CM032831.1	123840213	123840363	1506	-	1	150	0	4.06	0.46	XLOC_004362	4.69549	2.65409e-12	5.1361e-11	11.5761
CM032831.1	124260357	124261182	1507	-	1	825	0	79.76	5.62	XLOC_004365	5.35042	3.0257e-15	7.1692e-14	14.5192
CM032831.1	124685430	124685755	1508	-	1	325	0	23.55	2.36	XLOC_004370	4.92477	1.0334e-19	3.44452e-18	18.9857
CM032831.1	124935387	124935612	1509	-	1	225	0	22.4	3.14	XLOC_004374	4.25317	8.7198e-13	1.73131e-11	12.0595
CM032831.1	125376855	125377030	1510	-	1	175	0	13.96	2.23	XLOC_004377	4.22588	3.45542e-16	9.0865e-15	15.4615
CM032831.1	125477999	125478099	1511	-	1	100	0	4.02	0.93	XLOC_004379	3.5983	1.21121e-11	2.22982e-10	10.9168
CM032831.1	125969909	125970159	1512	-	1	250	0	73.78	14.12	XLOC_004381	4.05031	5.77276e-21	2.11606e-19	20.2386
CM032831.1	126111234	126111509	1513	-	1	275	0	10.03	0.53	XLOC_004382	5.95229	3.6992e-12	6.78991e-11	11.4319
CM032831.1	126322554	126322729	1514	-	1	175	0	9.67	1.53	XLOC_004384	4.07905	8.38764e-14	1.82234e-12	13.0764
CM032831.1	126406801	126406976	1515	-	1	175	0	3.76	0.22	XLOC_004385	5.61268	2.55495e-14	5.99826e-13	13.5926
CM032831.1	126676393	126676643	1516	-	1	250	0	17.95	1.6	XLOC_004389	5.10663	8.27999e-12	1.47451e-10	11.082
CM032831.1	127264031	127264206	1517	-	1	175	0	27.61	8.65	XLOC_004396	3.26999	2.95209e-12	5.76751e-11	11.5299
CM032831.1	127453045	127453320	1518	-	1	275	0	28.46	4.1	XLOC_004397	4.40332	2.61201e-15	6.29968e-14	14.583
CM032831.1	127630584	127630884	1519	-	1	300	0	70.03	7.43	XLOC_004399	4.90746	9.33633e-14	1.9778e-12	13.0298
CM032831.1	127642776	127642976	1520	-	1	200	0	8.79	0.81	XLOC_004400	4.88725	1.7418e-14	4.0135e-13	13.759
CM032831.1	127669188	127669513	1521	-	1	325	0	209.96	45.32	XLOC_004402	3.72675	3.21075e-14	7.07807e-13	13.4934
CM032831.1	127690346	127690571	1522	-	1	225	0	10.07	0.86	XLOC_004403	5.13928	2.84738e-13	5.92349e-12	12.5456
CM032831.1	127739690	127740040	1523	-	1	350	0	12.15	0.82	XLOC_004405	5.36322	3.12853e-12	5.73596e-11	11.5047
CM032831.1	127751451	127751726	1524	-	1	275	0	15.42	0.79	XLOC_004406	5.80815	2.92482e-13	5.93372e-12	12.5339
CM032831.1	127801045	127801295	1525	-	1	250	0	11.81	1.22	XLOC_004408	4.89037	5.83755e-15	1.40133e-13	14.2338
CM032831.1	128364898	128365298	1526	-	1	400	0	74.48	7.97	XLOC_004417	4.64443	6.11305e-13	1.19175e-11	12.2137
CM032831.1	128490544	128490594	1527	-	1	50	0	0.84	0.07	XLOC_004418	5.17518	3.03039e-11	5.60955e-10	10.5185
CM032831.1	128541206	128541306	1528	-	1	100	0	2.41	0.33	XLOC_004419	4.33469	3.25582e-11	5.90324e-10	10.4873
CM032831.1	128540581	128540881	1529	-	1	300	0	12.96	1.45	XLOC_004419	4.71589	3.43865e-12	6.38025e-11	11.4636
CM032831.1	129296897	129297297	1530	-	1	400	0	62.56	6.43	XLOC_004425	4.50153	8.31369e-13	1.62086e-11	12.0802
CM032831.1	129317743	129318043	1531	-	1	300	0	113.48	48.29	XLOC_004426	3.01851	9.02313e-15	2.11012e-13	14.0446
CM032831.1	129558586	129558661	1532	-	1	75	0	1.9	0.31	XLOC_004428	4.05315	4.95332e-11	8.94766e-10	10.3051
CM032831.1	129682815	129683165	1533	-	1	350	0	51.61	10.51	XLOC_004432	3.93196	2.30284e-12	4.29173e-11	11.6377
CM032831.1	129829075	129829450	1534	-	1	375	0	41.02	3.55	XLOC_004434	4.93904	2.7438e-16	7.1868e-15	15.5616
CM032831.1	129915057	129916232	1535	-	1	1175	0	142.69	17.85	XLOC_004435	4.51249	2.82772e-14	6.06749e-13	13.5486
CM032831.1	129955175	129955200	1536	-	1	25	0	1.41	0.35	XLOC_004436	3.48569	1.04866e-13	2.41076e-12	12.9794
CM032831.1	130437831	130438006	1537	-	1	175	0	3.15	0.14	XLOC_004441	6.02936	8.17385e-12	1.48964e-10	11.0876
CM032831.1	130464994	130465094	1538	-	1	100	0	3.08	0.54	XLOC_004443	4.02196	2.1358e-11	3.87496e-10	10.6704
CM032831.1	130604051	130605026	1539	-	1	975	0	66.03	10.2	XLOC_004447	4.12083	1.36115e-11	2.55914e-10	10.8661
CM032831.1	130668727	130668927	1540	-	1	200	0	8.58	0.75	XLOC_004448	4.93821	1.14843e-11	2.03422e-10	10.9399
CM032831.1	130753248	130753498	1541	-	1	250	0	23.46	4.9	XLOC_004452	3.70458	3.00436e-12	5.56704e-11	11.5222
CM032831.1	130989355	130989505	1542	-	1	150	0	2.01	0.07	XLOC_004454	6.35738	1.52221e-11	2.79775e-10	10.8175
CM032831.1	131425829	131426204	1543	-	1	375	0	32	3.15	XLOC_004458	4.75148	2.94878e-12	5.52565e-11	11.5304
CM032831.1	131532185	131532310	1544	-	1	125	0	5.71	1.47	XLOC_004460	3.51472	1.37088e-11	2.52899e-10	10.863
CM032831.1	131574507	131576107	1545	-	1	1600	0	184.39	51.68	XLOC_004461	3.05441	4.75444e-12	9.28681e-11	11.3229
CM032831.1	131674257	131676082	1546	-	1	1825	0	1314.34	556.61	XLOC_004462	2.70034	1.40105e-12	2.56098e-11	11.8535
CM032831.1	131760755	131760930	1547	-	1	175	0	6.71	1.33	XLOC_004463	3.81299	1.24245e-11	2.22857e-10	10.9057
CM032831.1	131857296	131857496	1548	-	1	200	0	13.69	1.15	XLOC_004464	5.08187	9.45866e-16	2.39113e-14	15.0242
CM032831.1	132409729	132409879	1549	-	1	150	0	2.7	0.15	XLOC_004468	5.74984	4.67736e-13	9.99151e-12	12.33
CM032831.1	132838014	132838189	1550	-	1	175	0	10.06	1.64	XLOC_004474	4.09774	9.83277e-14	2.11637e-12	13.0073
CM032831.1	132834989	132837964	1551	-	1	2975	0	191.29	48.18	XLOC_004474	3.48636	4.44892e-15	1.01797e-13	14.3517
CM032831.1	132829939	132830289	1552	-	1	350	0	49.41	6.98	XLOC_004474	4.38531	8.29611e-18	2.45003e-16	17.0811
CM032831.1	133183521	133184371	1553	-	1	850	0	33.91	9.59	XLOC_004477	3.26291	3.84493e-11	7.0139e-10	10.4151
CM032831.1	133176396	133176721	1554	-	1	325	0	12.55	2.15	XLOC_004477	4.03101	3.8228e-12	7.09846e-11	11.4176
CM032831.1	133452488	133452588	1555	-	1	100	0	3.07	0.42	XLOC_004480	4.35392	9.67624e-14	2.21139e-12	13.0143
CM032831.1	133591287	133591512	1556	-	1	225	0	16.48	3.23	XLOC_004483	3.85595	8.69451e-12	1.57939e-10	11.0608
CM032831.1	133932759	133933059	1557	-	1	300	0	29.19	3.74	XLOC_004487	4.25976	1.79921e-13	3.85678e-12	12.7449
CM032831.1	134293936	134294061	1558	-	1	125	0	9.19	2.06	XLOC_004491	3.56784	1.70736e-11	3.03513e-10	10.7677
CM032831.1	134344409	134344609	1559	-	1	200	0	8.08	1.26	XLOC_004492	4.20928	3.77961e-12	7.07517e-11	11.4226
CM032831.1	134476146	134476421	1560	-	1	275	0	9.53	0.81	XLOC_004493	5.1369	6.87885e-12	1.23828e-10	11.1625
CM032831.1	134560620	134560820	1561	-	1	200	0	32.82	5.88	XLOC_004495	4.01388	1.48293e-13	3.12997e-12	12.8289
CM032831.1	134627430	134627705	1562	-	1	275	0	35.83	5.66	XLOC_004496	4.01645	4.43773e-12	8.24693e-11	11.3528
CM032831.1	134700687	134700937	1563	-	1	250	0	139.25	27.8	XLOC_004501	3.58761	1.38256e-18	4.35883e-17	17.8593
CM032831.1	134710870	134711545	1564	-	1	675	0	36.19	5.97	XLOC_004502	4.01488	2.50028e-12	4.51972e-11	11.602
CM032831.1	134748794	134749119	1565	-	1	325	0	48.51	4.46	XLOC_004504	4.6742	5.54905e-13	1.11782e-11	12.2558
CM032831.1	134932415	134932515	1566	-	1	100	0	2.55	0.3	XLOC_004509	4.51244	5.29365e-11	9.51791e-10	10.2762
CM032831.1	134942251	134942276	1567	-	1	25	0	1.07	0.28	XLOC_004510	3.41586	4.39986e-11	8.03144e-10	10.3566
CM032831.1	134942076	134942226	1568	-	1	150	0	9.55	1.13	XLOC_004510	4.56285	2.06667e-13	4.35682e-12	12.6847
CM032831.1	134986757	134987007	1569	-	1	250	0	21.85	1.32	XLOC_004511	5.57052	3.1312e-24	1.42344e-22	23.5043
CM032831.1	135027565	135027865	1570	-	1	300	0	32.97	2.46	XLOC_004512	5.26486	8.76996e-13	1.70385e-11	12.057
CM032831.1	135027365	135027540	1571	-	1	175	0	4.92	0.32	XLOC_004512	5.54944	8.38181e-15	1.9714e-13	14.0767
CM032831.1	135644618	135644818	1572	-	1	200	0	11.31	1.07	XLOC_004522	4.90236	2.90741e-15	7.04869e-14	14.5365
CM032831.1	135689978	135690128	1573	-	1	150	0	5.26	0.78	XLOC_004525	4.22893	3.70562e-12	7.3179e-11	11.4311
CM032831.1	135737445	135737545	1574	-	1	100	0	1.94	0.17	XLOC_004527	4.99056	2.88953e-11	5.3087e-10	10.5392
CM032831.1	135737395	135737420	1575	-	1	25	0	0.42	0.03	XLOC_004527	5.16943	9.90503e-11	1.74832e-09	10.0041
CM032831.1	136097236	136097361	1576	-	1	125	0	3.79	0.43	XLOC_004532	4.52117	2.55135e-13	5.55999e-12	12.5932
CM032831.1	136174237	136174462	1577	-	1	225	0	11.08	0.81	XLOC_004534	5.35683	1.20221e-13	2.54636e-12	12.92
CM032831.1	136397212	136397437	1578	-	1	225	0	19.88	1.97	XLOC_004538	4.94577	6.78983e-12	1.22418e-10	11.1681
CM032831.1	136482493	136482668	1579	-	1	175	0	4.49	0.6	XLOC_004539	4.46699	1.60369e-11	2.96324e-10	10.7949
CM032831.1	136978683	136978958	1580	-	1	275	0	79.8	7.68	XLOC_004542	4.838	1.30303e-13	2.72564e-12	12.885
CM032831.1	137679128	137679353	1581	-	1	225	0	14.23	2.55	XLOC_004547	4.01958	2.05145e-12	3.93865e-11	11.6879
CM032831.1	137955607	137955832	1582	-	1	225	0	22.81	8.33	XLOC_004550	3.10898	2.10789e-14	4.97886e-13	13.6762
CM032831.1	137974194	137974244	1583	-	1	50	0	2.09	0.54	XLOC_004551	3.45503	6.51646e-12	1.29271e-10	11.186
CM032831.1	138132017	138132242	1584	-	1	225	0	13.15	3.86	XLOC_004553	3.34871	6.66261e-12	1.22332e-10	11.1764
CM032831.1	138880277	138880477	1585	-	1	200	0	16.51	2.22	XLOC_004560	4.33896	1.9568e-12	3.72631e-11	11.7085
CM032831.1	138964906	138965206	1586	-	1	300	0	14.34	1.32	XLOC_004562	4.89174	1.35006e-12	2.56698e-11	11.8696
CM032831.1	138996352	138996502	1587	-	1	150	0	4.15	0.49	XLOC_004563	4.62688	6.80372e-13	1.41974e-11	12.1673
CM032831.1	139032146	139032221	1588	-	1	75	0	1.35	0.11	XLOC_004565	5.1723	6.30535e-11	1.13541e-09	10.2003
CM032831.1	139127616	139127866	1589	-	1	250	0	11.68	2.36	XLOC_004567	3.87081	5.07373e-13	1.04924e-11	12.2947
CM032831.1	139141491	139141791	1590	-	1	300	0	16.64	1.19	XLOC_004568	5.3375	1.22426e-13	2.57733e-12	12.9121
CM032831.1	139213116	139213466	1591	-	1	350	0	25.15	2.98	XLOC_004571	4.788	2.5169e-12	4.6355e-11	11.5991
CM032831.1	139481362	139481687	1592	-	1	325	0	26.35	3.47	XLOC_004578	4.54763	3.67951e-12	6.70466e-11	11.4342
CM032831.1	139674114	139674389	1593	-	1	275	0	23.91	1.49	XLOC_004582	5.36245	3.101e-12	5.78712e-11	11.5085
CM032831.1	139860942	139862242	1594	-	1	1300	0	234.05	59.21	XLOC_004585	3.35708	1.81024e-15	4.62479e-14	14.7423
CM032831.1	139879485	139879535	1595	-	1	50	0	1.69	0.37	XLOC_004586	3.69172	5.53227e-11	9.97604e-10	10.2571
CM032831.1	139913879	139914104	1596	-	1	225	0	17.53	2.58	XLOC_004587	4.31989	1.08331e-12	2.11222e-11	11.9652
CM032831.1	140378364	140378639	1597	-	1	275	0	34.58	2.76	XLOC_004589	5.17641	8.67164e-16	2.19756e-14	15.0619
CM032831.1	140489799	140490099	1598	-	1	300	0	56.29	5.28	XLOC_004591	4.90029	6.16669e-22	2.39771e-20	21.2099
CM032831.1	140614338	140614488	1599	-	1	150	0	5.79	1.09	XLOC_004594	3.85083	1.20426e-12	2.42605e-11	11.9193
CM032831.1	140638580	140638830	1600	-	1	250	0	46.1	5.99	XLOC_004595	4.10712	1.07601e-11	1.95229e-10	10.9682
CM032831.1	140704233	140704608	1601	-	1	375	0	39.41	8	XLOC_004598	3.7529	6.64468e-12	1.18817e-10	11.1775
CM032831.1	140800327	140800627	1602	-	1	300	0	24.33	3.88	XLOC_004600	4.16155	2.68358e-13	5.45481e-12	12.5713
CM032831.1	140901587	140901912	1603	-	1	325	0	15.19	1.76	XLOC_004603	4.87299	5.93605e-12	1.08921e-10	11.2265
CM032831.1	140955610	140955835	1604	-	1	225	0	12.63	1.51	XLOC_004606	4.58706	1.46068e-12	2.80704e-11	11.8354
CM032831.1	141035089	141036139	1605	-	1	1050	0	192.15	27.82	XLOC_004609	3.94939	1.5975e-12	2.95127e-11	11.7966
CM032831.1	141108778	141108928	1606	-	1	150	0	8.5	2.2	XLOC_004616	3.44829	9.14133e-14	1.99082e-12	13.039
CM032831.1	141188817	141189067	1607	-	1	250	0	12.2	1.07	XLOC_004617	4.99515	2.42743e-12	4.53552e-11	11.6149
CM032831.1	141178667	141178942	1608	-	1	275	0	12.42	1.11	XLOC_004617	5.00542	2.37262e-12	4.48469e-11	11.6248
CM032831.1	141482519	141482644	1609	-	1	125	0	7.2	2.35	XLOC_004621	3.32616	2.21768e-11	4.01124e-10	10.6541
CM032831.1	141551396	141551571	1610	-	1	175	0	8.27	0.97	XLOC_004623	4.54006	6.60857e-18	1.98278e-16	17.1799
CM032831.1	141626691	141627066	1611	-	1	375	0	88.29	8.07	XLOC_004625	4.83808	1.49728e-14	3.35595e-13	13.8247
CM032831.1	141762441	141762616	1612	-	1	175	0	10.58	3.49	XLOC_004626	3.13016	4.97699e-12	9.48641e-11	11.303
CM032831.1	141807659	141808034	1613	-	1	375	0	44.57	9.43	XLOC_004627	3.91288	3.20393e-13	6.42609e-12	12.4943
CM032831.1	142227719	142227969	1614	-	1	250	0	22.61	2.63	XLOC_004630	4.64507	4.42413e-12	8.07343e-11	11.3542
CM032831.1	142329566	142329866	1615	-	1	300	0	22.37	3.61	XLOC_004631	4.16721	1.83108e-14	4.10933e-13	13.7373
CM032831.1	143019497	143019672	1616	-	1	175	0	7.48	0.96	XLOC_004639	4.59397	2.28517e-12	4.3457e-11	11.6411
CM032831.1	143041280	143041430	1617	-	1	150	0	14.95	6.46	XLOC_004640	2.70809	1.78528e-13	3.92982e-12	12.7483
CM032831.1	143202538	143202813	1618	-	1	275	0	16.39	3.22	XLOC_004643	4.05045	1.11368e-14	2.61984e-13	13.9532
CM032831.1	143359527	143359552	1619	-	1	25	0	0.64	0.1	XLOC_004646	4.14238	8.82407e-11	1.56579e-09	10.0543
CM032831.1	143413497	143413797	1620	-	1	300	0	29.48	2.35	XLOC_004647	5.19042	1.71287e-19	5.61362e-18	18.7663
CM032831.1	143845463	143845888	1621	-	1	425	0	29.46	5.09	XLOC_004655	3.98752	1.84629e-13	3.95032e-12	12.7337
CM032831.1	143875662	143875812	1622	-	1	150	0	3.25	0.28	XLOC_004656	5.06294	2.32351e-12	4.50277e-11	11.6339
CM032831.1	144070504	144070629	1623	-	1	125	0	3.84	0.66	XLOC_004663	4.06188	2.80825e-11	5.01536e-10	10.5516
CM032831.1	144111596	144112246	1624	-	1	650	0	273.62	47.17	XLOC_004664	3.30649	2.35837e-12	4.71731e-11	11.6274
CM032831.1	144294229	144294379	1625	-	1	150	0	33.08	17.03	XLOC_004669	2.49887	8.84858e-12	1.61112e-10	11.0531
CM032831.1	144416755	144416830	1626	-	1	75	0	2.27	0.41	XLOC_004671	3.97661	2.29671e-11	4.20428e-10	10.6389
CM032831.1	144662816	144663166	1627	-	1	350	0	42.37	3.9	XLOC_004679	4.85159	7.26355e-12	1.28918e-10	11.1389
CM032831.1	144982457	144982582	1628	-	1	125	0	6.14	1.14	XLOC_004682	3.87341	2.57825e-12	4.96189e-11	11.5887
CM032831.1	145041673	145041823	1629	-	1	150	0	30.61	14.42	XLOC_004684	2.52029	5.42486e-16	1.48077e-14	15.2656
CM032831.1	145293068	145293218	1630	-	1	150	0	3.7	0.4	XLOC_004687	4.69808	8.04014e-12	1.49909e-10	11.0947
CM032831.1	145348206	145348606	1631	-	1	400	0	62.19	6.51	XLOC_004688	4.64869	1.71558e-12	3.18906e-11	11.7656
CM032831.1	145412182	145412457	1632	-	1	275	0	10.71	1.16	XLOC_004690	4.70876	6.99786e-13	1.38917e-11	12.155
CM032831.1	145488998	145489273	1633	-	1	275	0	17.35	2.65	XLOC_004692	4.36032	7.58807e-12	1.37389e-10	11.1199
CM032831.1	145576546	145576771	1634	-	1	225	0	9.02	1.85	XLOC_004695	3.76867	5.96911e-12	1.09419e-10	11.2241
CM032831.1	145600030	145600305	1635	-	1	275	0	10.82	1.55	XLOC_004696	4.291	7.00269e-12	1.27955e-10	11.1547
CM032831.1	145778829	145778954	1636	-	1	125	0	2.5	0.22	XLOC_004697	4.97589	1.58902e-11	2.96649e-10	10.7989
CM032831.1	145861926	145862426	1637	-	1	500	0	46.2	3.92	XLOC_004701	5.07589	4.89242e-12	8.64083e-11	11.3105
CM032831.1	146030966	146031116	1638	-	1	150	0	4.81	0.72	XLOC_004702	4.21004	3.22092e-13	6.90467e-12	12.492
CM032831.1	146039041	146039216	1639	-	1	175	0	3.81	0.22	XLOC_004703	5.53404	9.86798e-13	1.99784e-11	12.0058
CM032831.1	146080901	146081226	1640	-	1	325	0	23.46	1.96	XLOC_004706	5.13255	8.98312e-13	1.73617e-11	12.0466
CM032831.1	146110242	146111992	1641	-	1	1750	0	288.37	97.73	XLOC_004707	2.80698	6.27145e-13	1.34756e-11	12.2026
CM032831.1	146124073	146124223	1642	-	1	150	0	27.7	8.85	XLOC_004708	3.06835	4.97739e-13	1.01189e-11	12.303
CM032831.1	146332557	146333032	1643	-	1	475	0	39.95	5.95	XLOC_004712	4.28052	4.58972e-13	9.22804e-12	12.3382
CM032831.1	146386118	146386393	1644	-	1	275	0	22.95	3.11	XLOC_004713	4.42211	1.77666e-14	4.00051e-13	13.7504
CM032831.1	146545780	146545930	1645	-	1	150	0	4.04	0.55	XLOC_004715	4.31649	2.63334e-11	4.74662e-10	10.5795
CM032831.1	146906175	146906500	1646	-	1	325	0	33	4.63	XLOC_004719	4.48679	5.68959e-14	1.22175e-12	13.2449
CM032831.1	147105897	147106147	1647	-	1	250	0	19.9	4.25	XLOC_004725	3.73312	8.34155e-13	1.64176e-11	12.0788
CM032831.1	147714863	147715038	1648	-	1	175	0	8.83	1.04	XLOC_004731	4.61892	1.62955e-18	5.15444e-17	17.7879
CM032831.1	147731584	147731734	1649	-	1	150	0	11.74	4.02	XLOC_004733	3.04879	2.47888e-13	5.19922e-12	12.6057
CM032831.1	147973519	147973669	1650	-	1	150	0	7.24	1.97	XLOC_004736	3.46242	4.51674e-12	8.57077e-11	11.3452
CM032831.1	148042718	148042893	1651	-	1	175	0	16.61	4.2	XLOC_004739	3.69245	3.08591e-14	6.92688e-13	13.5106
CM032831.1	148057940	148058115	1652	-	1	175	0	12.38	1.64	XLOC_004740	4.35348	2.88361e-22	1.16752e-20	21.5401
CM032831.1	148208972	148209597	1653	-	1	625	0	35.8	4.44	XLOC_004745	4.60494	5.36024e-12	9.82776e-11	11.2708
CM032831.1	148240384	148240534	1654	-	1	150	0	6.76	0.85	XLOC_004747	4.4597	5.96551e-15	1.42756e-13	14.2244
CM032831.1	148327542	148327917	1655	-	1	375	0	42.84	3.12	XLOC_004752	5.13146	7.78886e-12	1.39518e-10	11.1085
CM032831.1	148354856	148354906	1656	-	1	50	0	1.46	0.29	XLOC_004753	3.80896	3.23501e-11	5.96948e-10	10.4901
CM032831.1	148354806	148354831	1657	-	1	25	0	0.59	0.1	XLOC_004753	4.03639	9.54323e-11	1.68746e-09	10.0203
CM032831.1	148397045	148397245	1658	-	1	200	0	16.41	3.45	XLOC_004755	3.78153	1.38351e-14	3.23644e-13	13.859
CM032831.1	148470077	148470377	1659	-	1	300	0	25.13	4.03	XLOC_004756	4.07932	1.59605e-14	3.59634e-13	13.797
CM032831.1	148871641	148871891	1660	-	1	250	0	9.67	1.71	XLOC_004762	4.07366	1.01079e-11	1.85326e-10	10.9953
CM032831.1	148884316	148884516	1661	-	1	200	0	9.6	1.3	XLOC_004763	4.4386	6.93169e-12	1.2547e-10	11.1592
CM032831.1	148891179	148891304	1662	-	1	125	0	4.47	0.9	XLOC_004764	3.83811	8.60644e-12	1.61012e-10	11.0652
CM032831.1	148907278	148907403	1663	-	1	125	0	3.63	0.48	XLOC_004765	4.3887	1.08104e-12	2.26078e-11	11.9662
CM032831.1	149001489	149001964	1664	-	1	475	0	53.96	5.19	XLOC_004767	4.86481	9.29476e-14	1.92779e-12	13.0318
CM032831.1	149026213	149026363	1665	-	1	150	0	4.84	0.73	XLOC_004768	4.20357	2.5331e-13	5.51134e-12	12.5963
CM032831.1	149231617	149231992	1666	-	1	375	0	122.22	21.15	XLOC_004775	3.87292	1.89872e-12	3.53103e-11	11.7215
CM032831.1	149263814	149263989	1667	-	1	175	0	18.67	2.34	XLOC_004776	4.56693	2.2348e-22	9.05266e-21	21.6508
CM032831.1	149423944	149424119	1668	-	1	175	0	37.97	5.05	XLOC_004778	4.31649	3.26307e-20	1.14811e-18	19.4864
CM032831.1	149571326	149571551	1669	-	1	225	0	10.16	1.55	XLOC_004782	4.28826	7.22477e-13	1.44538e-11	12.1412
CM032831.1	149600656	149600956	1670	-	1	300	0	23.48	4.55	XLOC_004786	3.81412	4.92814e-14	1.06796e-12	13.3073
CM032831.1	149660191	149660341	1671	-	1	150	0	34.81	17.59	XLOC_004789	2.54921	4.19456e-15	1.02131e-13	14.3773
CM032831.1	150108746	150108896	1672	-	1	150	0	7.2	1.46	XLOC_004797	3.83979	1.59118e-13	3.54043e-12	12.7983
CM032831.1	150141568	150141743	1673	-	1	175	0	34.78	7.55	XLOC_004798	3.67139	1.02391e-12	2.03242e-11	11.9897
CM032831.1	150262929	150262954	1674	-	1	25	0	0.93	0.24	XLOC_004800	3.43893	7.74851e-11	1.38326e-09	10.1108
CM032831.1	150349049	150349349	1675	-	1	300	0	17.06	1.77	XLOC_004802	4.95749	9.3009e-13	1.80172e-11	12.0315
CM032831.1	150723651	150723701	1676	-	1	50	0	1.71	0.42	XLOC_004804	3.49106	2.82826e-11	5.25138e-10	10.5485
CM032831.1	150732610	150732735	1677	-	1	125	0	4.54	0.66	XLOC_004805	4.38333	4.88175e-12	9.1243e-11	11.3114
CM032831.1	150743675	150743800	1678	-	1	125	0	4.25	0.79	XLOC_004806	3.89298	9.1589e-12	1.7267e-10	11.0382
CM032831.1	150766667	150766892	1679	-	1	225	0	10.15	1.03	XLOC_004808	4.94213	4.18944e-13	8.63257e-12	12.3778
CM032831.1	150814472	150814722	1680	-	1	250	0	15.75	3.24	XLOC_004810	3.96484	2.57424e-13	5.31137e-12	12.5894
CM032831.1	150830371	150830546	1681	-	1	175	0	9.32	2.44	XLOC_004811	3.40762	6.79318e-12	1.24206e-10	11.1679
CM032831.1	150885625	150885800	1682	-	1	175	0	18.66	7.09	XLOC_004812	2.91207	3.0126e-13	6.23019e-12	12.5211
CM032831.1	150891120	150891270	1683	-	1	150	0	9.09	2.41	XLOC_004813	3.4241	7.96428e-13	1.65237e-11	12.0989
CM032831.1	151039785	151039935	1684	-	1	150	0	38.92	21.62	XLOC_004814	2.36615	1.14097e-12	2.37612e-11	11.9427
CM032831.1	151251179	151251604	1685	-	1	425	0	77.62	10.92	XLOC_004818	4.17391	2.47061e-12	4.68999e-11	11.6072
CM032831.1	151276761	151277036	1686	-	1	275	0	13.87	2.62	XLOC_004819	4.29449	9.5908e-12	1.75395e-10	11.0181
CM032831.1	151344833	151345783	1687	-	1	950	0	202.56	63.15	XLOC_004822	3.22314	1.32239e-14	2.88213e-13	13.8786
CM032831.1	151428828	151429078	1688	-	1	250	0	11.42	1.02	XLOC_004823	5.14152	3.87955e-12	7.13077e-11	11.4112
CM032831.1	151573261	151573436	1689	-	1	175	0	11.17	1.66	XLOC_004826	4.23285	6.71568e-13	1.34789e-11	12.1729
CM032831.1	151644428	151644578	1690	-	1	150	0	3.46	0.27	XLOC_004827	5.17939	2.58574e-13	5.41003e-12	12.5874
CM032831.1	151743845	151744670	1691	-	1	825	0	40.27	8.45	XLOC_004830	3.71035	2.81849e-11	5.1425e-10	10.55
CM032831.1	152044938	152045038	1692	-	1	100	0	17.44	2.74	XLOC_004837	4.17591	3.15023e-28	1.94008e-26	27.5017
CM032831.1	152123292	152123392	1693	-	1	100	0	2.07	0.26	XLOC_004840	4.47679	5.24401e-11	9.4937e-10	10.2803
CM032831.1	152134111	152134461	1694	-	1	350	0	30.25	2.76	XLOC_004841	4.89958	1.52055e-13	3.12938e-12	12.818
CM032831.1	152153654	152153679	1695	-	1	25	0	0.62	0.1	XLOC_004842	4.0593	8.61631e-11	1.531e-09	10.0647
CM032831.1	152168251	152168501	1696	-	1	250	0	17.01	3.66	XLOC_004843	3.86388	6.68778e-13	1.32771e-11	12.1747
CM032831.1	152187688	152187913	1697	-	1	225	0	8.03	1.68	XLOC_004844	3.89759	1.97996e-11	3.63821e-10	10.7033
CM032831.1	152231240	152231615	1698	-	1	375	0	42.52	3.93	XLOC_004845	4.99802	2.03535e-12	3.78432e-11	11.6914
CM032831.1	152246885	152247085	1699	-	1	200	0	7.84	1.02	XLOC_004847	4.44033	8.15726e-13	1.6209e-11	12.0885
CM032831.1	152334544	152334719	1700	-	1	175	0	5.39	0.3	XLOC_004850	5.58791	1.08062e-13	2.31885e-12	12.9663
CM032831.1	152406193	152406343	1701	-	1	150	0	3.5	0.3	XLOC_004851	5.01516	2.3181e-12	4.59284e-11	11.6349
CM032831.1	152604300	152604475	1702	-	1	175	0	12.66	2.46	XLOC_004857	3.76592	3.55012e-12	6.78384e-11	11.4498
CM032831.1	152665174	152665474	1703	-	1	300	0	21.93	2.84	XLOC_004858	4.56623	1.66688e-13	3.56265e-12	12.7781
CM032831.1	152683576	152683851	1704	-	1	275	0	42.68	9.92	XLOC_004860	3.59533	7.28388e-13	1.4443e-11	12.1376
CM032831.1	152729108	152729258	1705	-	1	150	0	6.81	1.42	XLOC_004861	3.75004	7.70486e-14	1.72612e-12	13.1132
CM032831.1	152773084	152773334	1706	-	1	250	0	18.71	2.78	XLOC_004863	4.27629	9.29895e-12	1.64606e-10	11.0316
CM032831.1	152824923	152825073	1707	-	1	150	0	4.49	0.56	XLOC_004866	4.51478	3.39972e-14	7.98929e-13	13.4686
CM032831.1	152879183	152879458	1708	-	1	275	0	24.25	4.32	XLOC_004868	4.14344	6.78229e-13	1.35946e-11	12.1686
CM032831.1	152892595	152892720	1709	-	1	125	0	7.1	2.56	XLOC_004869	2.97637	5.83693e-12	1.14564e-10	11.2338
CM032831.1	152885770	152885970	1710	-	1	200	0	8.38	1.14	XLOC_004869	4.34023	2.768e-12	5.20971e-11	11.5578
CM032831.1	152993146	152993421	1711	-	1	275	0	63.91	5.91	XLOC_004870	5.00491	6.90398e-13	1.36172e-11	12.1609
CM032831.1	153087658	153087808	1712	-	1	150	0	11.77	3.82	XLOC_004874	3.14194	1.18914e-11	2.13174e-10	10.9248
CM032831.1	153079683	153079808	1713	-	1	125	0	31.63	10.33	XLOC_004874	3.11804	1.29037e-16	3.54802e-15	15.8893
CM032831.1	153091292	153091467	1714	-	1	175	0	7.51	0.81	XLOC_004875	4.80019	4.53861e-16	1.18375e-14	15.3431
CM032831.1	153373653	153373903	1715	-	1	250	0	7.12	0.55	XLOC_004877	5.21525	9.36684e-14	2.0309e-12	13.0284
CM032831.1	153403629	153403779	1716	-	1	150	0	6.83	1.37	XLOC_004878	3.90046	9.51409e-14	2.10007e-12	13.0216
CM032831.1	153512925	153513075	1717	-	1	150	0	4.5	0.58	XLOC_004880	4.52103	1.3288e-11	2.40349e-10	10.8765
CM032831.1	21761991	21762291	1718	+	1	300	0	9.34	0.66	XLOC_004989	5.39162	2.82639e-13	5.90326e-12	12.5488
CM032831.1	67912859	67912934	1719	+	1	75	0	8.53	4.9	XLOC_005049	2.24814	4.67266e-12	9.19978e-11	11.3304
[truncated: 7,583 more rows]
