# Supplementary material for: Changes in m6A RNA methylation are associated with male sterility in wolfberry
Source: BMC Plant Biol. 2023 Sep 29;23:456. doi: 10.1186/s12870-023-04458-7 (PMC10540408; doi:10.1186/s12870-023-04458-7)
Supplement: Supplementary file 8 — Additional file 8: Table S7. Differential methylation analysis of LB1 and LB5 at S stage. [file 12870_2023_4458_MOESM8_ESM.xls]

## Sheet: Table S7
Table S7. Differential methylation analysis of LB1 and LB5 at S stage.
Gene ID	log2(foldchange)	p-value	Type
XLOC_000011	-0.875469	0.0047869	Notsig
XLOC_000013	-3.46574	1.40566e-07	Down
XLOC_000026	-1.03609	5.06817e-07	Down
XLOC_000032	-0.73258	6.58396e-08	Notsig
XLOC_000034	-2.82006	1.06513e-19	Down
XLOC_000039	-1.84583	0.00549051	Down
XLOC_000041	1.11436	4.44281e-08	Up
XLOC_000049	-0.734724	0.00835696	Notsig
XLOC_000056	1.47908	0.00132451	Up
XLOC_000064	-1.82894	4.79179e-13	Down
XLOC_000065	-0.500961	0.00208312	Notsig
XLOC_000068	0.736072	0.00123235	Notsig
XLOC_000069	0.886051	0.0013599	Notsig
XLOC_000072	1.17007	0.00279668	Up
XLOC_000074	0.525424	0.00677178	Notsig
XLOC_000078	-2.96183	5.13162e-10	Down
XLOC_000080	-2.73622	6.28569e-09	Down
XLOC_000087	0.983732	0.00037835	Notsig
XLOC_000088	1.29277	0.00497616	Up
XLOC_000096	0.623467	3.33734e-05	Notsig
XLOC_000097	-0.687383	1.15607e-05	Notsig
XLOC_000099	-0.872488	0.00226687	Notsig
XLOC_000106	-0.707746	5.46755e-05	Notsig
XLOC_000138	-2.64921	4.85721e-07	Down
XLOC_000144	1.46634	3.59496e-05	Up
XLOC_000148	1.17865	2.23624e-07	Up
XLOC_000160	-1.45991	8.89131e-12	Down
XLOC_000175	-0.896088	3.20371e-05	Notsig
XLOC_000180	0.785521	0.0041361	Notsig
XLOC_000231	-1.1314	0.000532744	Down
XLOC_000256	-1.07756	0.00703726	Down
XLOC_000354	0.725937	0.00164107	Notsig
XLOC_000360	-3.66356	0.00817521	Down
XLOC_000373	-0.65678	0.00188783	Notsig
XLOC_000383	0.502593	0.000197993	Notsig
XLOC_000399	-1.62861	5.09797e-06	Down
XLOC_000401	-0.85105	0.00472711	Notsig
XLOC_000406	-0.942043	0.00108327	Notsig
XLOC_000412	0.729961	0.00241551	Notsig
XLOC_000425	-1.36688	0.00637335	Down
XLOC_000444	-1.04455	0.000822308	Down
XLOC_000458	-1.29928	0.000873017	Down
XLOC_000463	0.840305	0.00433806	Notsig
XLOC_000493	-1.0116	0.00385421	Down
XLOC_000498	-1.97408	0.00179705	Down
XLOC_000509	1.96611	0.000410541	Up
XLOC_000522	1.65606	4.04473e-23	Up
XLOC_000526	1.81455	9.52634e-19	Up
XLOC_000528	0.969401	0.00126172	Notsig
XLOC_000543	-3.69718	2.95684e-27	Down
XLOC_000544	0.701942	0.00152548	Notsig
XLOC_000546	-0.694535	7.77556e-14	Notsig
XLOC_000550	-2.8363	8.80717e-17	Down
XLOC_000557	-0.676887	0.00620613	Notsig
XLOC_000579	-0.631778	0.004959	Notsig
XLOC_000598	-0.77909	1.25429e-06	Notsig
XLOC_000612	-3.21888	0.00138985	Down
XLOC_000615	1.79176	0.00664808	Up
XLOC_000617	0.677232	0.000514914	Notsig
XLOC_000631	2.59525	1.47548e-06	Up
XLOC_000639	0.882389	7.8548e-05	Notsig
XLOC_000641	1.09861	0.000470659	Up
XLOC_000644	0.838329	0.000644897	Notsig
XLOC_000654	0.786324	8.85304e-16	Notsig
XLOC_000657	3.18635	0.002873	Up
XLOC_000667	-0.658391	1.15427e-17	Notsig
XLOC_000668	-1.74297	0.000471493	Down
XLOC_000671	-1.0033	0.00209919	Down
XLOC_000672	2.07944	0.00604674	Up
XLOC_000685	-1.09427	1.066e-07	Down
XLOC_000700	-1.0878	0.00382321	Down
XLOC_000727	-0.861482	0.00316565	Notsig
XLOC_000776	-0.787638	0.000894711	Notsig
XLOC_000777	0.776262	0.00127541	Notsig
XLOC_000781	0.641854	0.00773722	Notsig
XLOC_000835	0.61026	2.37896e-09	Notsig
XLOC_000839	1.09861	0.000359161	Up
XLOC_000850	0.820147	0.00207103	Notsig
XLOC_000854	-0.939548	0.00180751	Notsig
XLOC_000856	-1.81529	0.000181814	Down
XLOC_000862	-0.67551	0.00177693	Notsig
XLOC_000864	-0.667829	1.29377e-06	Notsig
XLOC_000880	-0.828142	0.00016697	Notsig
XLOC_000883	-0.875469	0.00271455	Notsig
XLOC_000886	-0.782095	5.53835e-05	Notsig
XLOC_000931	-0.585106	5.91622e-08	Notsig
XLOC_000932	0.852212	0.00196271	Notsig
XLOC_000960	1.08091	0.00594602	Up
XLOC_000964	-0.728738	0.000168661	Notsig
XLOC_000967	1.02962	0.000265783	Up
XLOC_001023	-0.944462	0.000171221	Notsig
XLOC_001028	-2.30628	3.19775e-10	Down
XLOC_001046	-0.804373	0.00227894	Notsig
XLOC_001055	0.546654	7.15225e-05	Notsig
XLOC_001060	-3.8712	2.70709e-10	Down
XLOC_001065	-0.951382	8.95449e-07	Notsig
XLOC_001079	0.780159	0.00608474	Notsig
XLOC_001084	0.784955	0.0045756	Notsig
XLOC_001087	-0.790521	3.91334e-05	Notsig
XLOC_001091	0.730888	0.00769212	Notsig
XLOC_001102	0.760877	0.000233488	Notsig
XLOC_001107	-0.765468	0.00107591	Notsig
XLOC_001109	0.989128	0.00237004	Notsig
XLOC_001118	0.710242	0.0043077	Notsig
XLOC_001130	1.36828	0.00049705	Up
XLOC_001132	-3.30322	2.62457e-12	Down
XLOC_001134	-2.0626	1.29046e-23	Down
XLOC_001135	1.94591	7.44722e-12	Up
XLOC_001152	-2.15847	2.3808e-22	Down
XLOC_001154	0.85349	0.00135625	Notsig
XLOC_001174	-0.855666	0.00428851	Notsig
XLOC_001188	-1.08571	2.88221e-09	Down
XLOC_001190	-1.02962	0.000447723	Down
XLOC_001194	-3.78419	0.000120609	Down
XLOC_001196	-1.76099	0.00166814	Down
XLOC_001204	-0.770108	0.000914621	Notsig
XLOC_001213	-1.32708	1.46804e-14	Down
XLOC_001214	-2.07944	1.16031e-12	Down
XLOC_001218	-2.09186	5.55568e-16	Down
XLOC_001219	-2.83321	1.45724e-13	Down
XLOC_001222	-1.85772	5.11674e-17	Down
XLOC_001223	-2.04022	3.79877e-05	Down
XLOC_001225	1.60944	0.00663243	Up
XLOC_001226	1.45343	0.000219341	Up
XLOC_001236	1.35239	0.000246487	Up
XLOC_001249	-1.78415	4.93561e-15	Down
XLOC_001251	-1.68984	6.51506e-06	Down
XLOC_001259	-0.906487	0.000624872	Notsig
XLOC_001273	-0.780159	0.00405704	Notsig
XLOC_001275	-1.45029	5.10549e-10	Down
XLOC_001288	-2.83321	1.57559e-13	Down
XLOC_001290	-0.793231	0.00014483	Notsig
XLOC_001297	0.837397	7.13335e-07	Notsig
XLOC_001307	2.14007	1.02639e-08	Up
XLOC_001309	-0.58016	0.000129057	Notsig
XLOC_001310	-0.907557	0.00180927	Notsig
XLOC_001329	-1.70475	1.36338e-06	Down
XLOC_001336	0.860201	0.00249745	Notsig
XLOC_001337	3.48124	6.79614e-19	Up
XLOC_001352	0.592406	0.00100462	Notsig
XLOC_001353	-0.972986	0.000632459	Notsig
XLOC_001357	-1.32377	0.0022398	Down
XLOC_001358	2.2192	0.000179034	Up
XLOC_001360	-1.2164	0.00120824	Down
XLOC_001389	1.90211	0.000370117	Up
XLOC_001396	-0.671168	0.00152085	Notsig
XLOC_001410	0.723179	0.000501756	Notsig
XLOC_001423	-4.77912	4.27711e-12	Down
XLOC_001424	-0.693147	9.52418e-06	Notsig
XLOC_001439	2.16905	1.17359e-05	Up
XLOC_001453	0	105	Notsig
XLOC_001489	-1.4744	0.000193607	Down
XLOC_001505	-0.683668	6.73075e-05	Notsig
XLOC_001519	-1.60607	3.37744e-09	Down
XLOC_001540	-0.619039	0.0030193	Notsig
XLOC_001569	-0.745333	0.00407053	Notsig
XLOC_001574	-0.837302	2.11805e-11	Notsig
XLOC_001584	-1.11696	0.00300285	Down
XLOC_001636	0.921682	0.00034427	Notsig
XLOC_001665	4.72147	0	Up
XLOC_001686	-0.763765	3.46768e-05	Notsig
XLOC_001691	-0.838958	0.00490682	Notsig
XLOC_001701	-0.847298	0.00225973	Notsig
XLOC_001712	0.646985	1.25385e-05	Notsig
XLOC_001713	-1.60944	2.77415e-11	Down
XLOC_001715	1.44692	6.45259e-06	Up
XLOC_001723	0.693147	9.25061e-06	Notsig
XLOC_001725	2.92674	1.78081e-11	Up
XLOC_001727	0.900233	6.64003e-08	Notsig
XLOC_001734	0.883768	0.00455093	Notsig
XLOC_001739	-0.800778	0.00111799	Notsig
XLOC_001749	0.98802	1.34297e-22	Notsig
XLOC_001752	1.90299	1.58536e-07	Up
XLOC_001771	-2.45893	5.13567e-35	Down
XLOC_001783	-1.21109	0.000202946	Down
XLOC_001801	0.800778	0.00708744	Notsig
XLOC_001813	-0.543615	0.00446714	Notsig
XLOC_001829	0.949081	2.12065e-12	Notsig
XLOC_001833	-0.640377	0.0012273	Notsig
XLOC_001840	-0.624679	0.00048068	Notsig
XLOC_001843	2.00653	3.09126e-08	Up
XLOC_001846	0.81093	3.83255e-05	Notsig
XLOC_001852	0.829723	5.5874e-08	Notsig
XLOC_001853	0.719064	2.90295e-05	Notsig
XLOC_001869	-1.08519	7.69881e-07	Down
XLOC_001871	-1.59987	6.68466e-10	Down
XLOC_001878	0.781943	0.000500757	Notsig
XLOC_001887	0.543615	2.92408e-06	Notsig
XLOC_001894	-2.63906	1.2532e-08	Down
XLOC_001904	-2.84297	3.39637e-16	Down
XLOC_001943	-2.13351	1.83726e-07	Down
XLOC_001959	1.67964	0.000481075	Up
XLOC_001968	0.780159	0.00730676	Notsig
XLOC_001986	-0.969401	0.00340274	Notsig
XLOC_002001	-2.3979	0.008087	Down
XLOC_002009	0.955511	0.00317772	Notsig
XLOC_002016	0.875469	0.00104684	Notsig
XLOC_002023	0.657071	0.00824432	Notsig
XLOC_002032	0.657301	0.00124836	Notsig
XLOC_002033	0.842183	0.00273092	Notsig
XLOC_002063	-0.821528	3.97119e-06	Notsig
XLOC_002112	-1.05444	1.8127e-15	Down
XLOC_002116	-0.72667	1.2531e-06	Notsig
XLOC_002126	-1.65361	5.69938e-05	Down
XLOC_002143	0.7652	2.49573e-05	Notsig
XLOC_002164	-1.11135	0.00213712	Down
XLOC_002178	-2.07944	4.40351e-09	Down
XLOC_002198	0.966441	1.15068e-05	Notsig
XLOC_002200	-0.755668	6.54251e-06	Notsig
XLOC_002214	0.836854	0.000338873	Notsig
XLOC_002217	0.567481	0.00170817	Notsig
XLOC_002218	0.638339	0.00205663	Notsig
XLOC_002221	-1.07992	0.000760077	Down
XLOC_002254	0.745107	1.20938e-05	Notsig
XLOC_002260	-2.62163	2.59863e-23	Down
XLOC_002261	0.657936	0.00434665	Notsig
XLOC_002266	0.871222	0.000761073	Notsig
XLOC_002275	-0.607787	0.00397177	Notsig
XLOC_002276	15	0	Up
XLOC_002296	0.698567	0.000309433	Notsig
XLOC_002297	1.11514	0.000650693	Up
XLOC_002315	-0.916291	1.72257e-05	Notsig
XLOC_002317	-0.56722	0.000535598	Notsig
XLOC_002320	-2.75338	4.63693e-05	Down
XLOC_002348	0.824175	0.0066125	Notsig
XLOC_002423	-0.768371	0.00493949	Notsig
XLOC_002622	2.00373	4.35656e-08	Up
XLOC_002829	-2.50553	0.00180715	Down
XLOC_002831	-0.571874	2.66838e-07	Notsig
XLOC_002843	-1.55645	0.000138154	Down
XLOC_002844	1.7218	0.000811207	Up
XLOC_002862	0.52702	0.000740027	Notsig
XLOC_002865	0.735707	5.48024e-05	Notsig
XLOC_002869	-2.18263	5.14635e-14	Down
XLOC_002882	-2.00148	0.00422322	Down
XLOC_002888	-1.98523	1.89109e-14	Down
XLOC_002891	-1.61696	1.70376e-14	Down
XLOC_002893	0.629198	0.00163509	Notsig
XLOC_002895	-1.08261	0.000677682	Down
XLOC_002899	-1.17988	8.47807e-17	Down
XLOC_002903	0.978904	0.000260255	Notsig
XLOC_002905	0.910212	0.00106805	Notsig
XLOC_002908	-1.40877	0.00784177	Down
XLOC_002910	-0.798508	0.00239433	Notsig
XLOC_002925	0.782275	0.00102464	Notsig
XLOC_002935	-0.657453	2.14288e-07	Notsig
XLOC_002941	1.31219	0.000307843	Up
XLOC_002942	-1.5294	0.00101664	Down
XLOC_002946	-1.62924	3.35137e-06	Down
XLOC_002956	-1.23474	3.55069e-09	Down
XLOC_002957	-1.02323	0.000122006	Down
XLOC_002959	-1.45916	1.22242e-22	Down
XLOC_002963	-1.0438	1.06727e-08	Down
XLOC_002969	-1.25708	0.000459009	Down
XLOC_003031	-0.864997	0.0027278	Notsig
XLOC_003040	1.66966	4.13994e-05	Up
XLOC_003048	1.07919	0.00225927	Up
XLOC_003061	1.00552	2.9358e-05	Up
XLOC_003065	1.32914	0.0037738	Up
XLOC_003071	0.732368	0.00540659	Notsig
XLOC_003075	-0.606136	0.00737369	Notsig
XLOC_003082	-1.24725	1.35155e-08	Down
XLOC_003083	0.749528	0.000105567	Notsig
XLOC_003099	3.21888	6.47268e-12	Up
XLOC_003115	-3.767	2.41519e-05	Down
XLOC_003119	-0.709954	0.000104239	Notsig
XLOC_003130	0.89276	0.00167077	Notsig
XLOC_003133	1.03524	9.17077e-06	Up
XLOC_003147	-0.883501	0.00171336	Notsig
XLOC_003156	0.775064	0.00201837	Notsig
XLOC_003158	0.940983	0.00275357	Notsig
XLOC_003163	-1.03179	1.93137e-17	Down
XLOC_003168	-0.908856	0.00183878	Notsig
XLOC_003186	0.993252	2.67077e-06	Notsig
XLOC_003189	0.944462	0.000603129	Notsig
XLOC_003190	0.795562	9.26112e-06	Notsig
XLOC_003198	2.14007	0.000201757	Up
XLOC_003203	1.36636	6.29041e-12	Up
XLOC_003213	0.851371	3.40134e-05	Notsig
XLOC_003217	-0.965081	9.25347e-06	Notsig
XLOC_003220	-0.819441	0.00175376	Notsig
XLOC_003221	1.60944	3.39484e-05	Up
XLOC_003226	1.3622	9.35822e-10	Up
XLOC_003231	0.85745	0.00452844	Notsig
XLOC_003237	-0.6136	0.000210099	Notsig
XLOC_003261	0.747214	0.00361676	Notsig
XLOC_003267	1.25042	1.05913e-18	Up
XLOC_003270	-0.856777	0.000373898	Notsig
XLOC_003289	-0.592696	0.000153215	Notsig
XLOC_003316	-0.923671	6.86935e-16	Notsig
XLOC_003337	-1.1337	3.0508e-07	Down
XLOC_003361	0.800393	0.000539808	Notsig
XLOC_003380	0.904376	0.00975044	Notsig
XLOC_003386	2.09186	2.02726e-05	Up
XLOC_003392	-1.56219	0.00171478	Down
XLOC_003419	-1.37487	0.000979247	Down
XLOC_003435	1.113	0.00338462	Up
XLOC_003436	-1.59505	1.15691e-06	Down
XLOC_003449	-0.918737	0.000222867	Notsig
XLOC_003457	-0.687698	0.00293575	Notsig
XLOC_003466	-1.90424	5.19619e-05	Down
XLOC_003482	0.822681	0.00167085	Notsig
XLOC_003483	1.00644	0.000444311	Up
XLOC_003495	1.93284	0.0023304	Up
XLOC_003501	-0.801906	0.00044429	Notsig
XLOC_003512	-1.24171	2.38774e-08	Down
XLOC_003515	-0.97601	0.00341991	Notsig
XLOC_003518	-0.616514	0.00770155	Notsig
XLOC_003548	-0.724238	0.000402032	Notsig
XLOC_003558	0.816597	4.59147e-09	Notsig
XLOC_003565	-1.335	0.000695836	Down
XLOC_003569	1.20127	1.5993e-05	Up
XLOC_003573	4.94876	0	Up
XLOC_003575	-0.732368	0.0013725	Notsig
XLOC_003576	-1.35679	1.96647e-19	Down
XLOC_003584	1.1827	0.000771591	Up
XLOC_003590	-0.820981	0.00149118	Notsig
XLOC_003594	-0.930621	0.000423412	Notsig
XLOC_003612	1.09264	5.15964e-06	Up
XLOC_003644	-0.653142	0.00230258	Notsig
XLOC_003647	-1.00017	0.00820763	Down
XLOC_003650	6.37811	0	Up
XLOC_003672	-2.30259	1.10436e-07	Down
XLOC_003678	-0.613104	0.00494835	Notsig
XLOC_003689	-1.04797	1.88892e-08	Down
XLOC_003710	0.615186	0.00214283	Notsig
XLOC_003715	-1.68053	4.64842e-06	Down
XLOC_003721	-0.66416	0.00669784	Notsig
XLOC_003723	0.819355	0.000286151	Notsig
XLOC_003735	1.19214	0.000351207	Up
XLOC_003743	-0.877451	0.00273267	Notsig
XLOC_003757	3.04214	6.01126e-05	Up
XLOC_003760	-0.966301	1.07861e-05	Notsig
XLOC_003762	-2.46385	2.18257e-09	Down
XLOC_003767	-0.837629	5.25961e-05	Notsig
XLOC_003775	-2.11021	4.4514e-06	Down
XLOC_003778	1.22595	2.69858e-06	Up
XLOC_003804	-0.792608	2.30135e-09	Notsig
XLOC_003809	-0.947677	0.00031547	Notsig
XLOC_003810	-0.9699	1.26938e-09	Notsig
XLOC_003819	1.2646	0.0025281	Up
XLOC_003825	-0.860201	0.000527793	Notsig
XLOC_003840	0.789877	6.06912e-07	Notsig
XLOC_003844	-1.23837	7.13105e-08	Down
XLOC_003859	-2.70805	0.000643743	Down
XLOC_003861	-1.97408	1.11081e-05	Down
XLOC_003866	-0.804104	0.000159351	Notsig
XLOC_003867	1.55269	0.000376013	Up
XLOC_003868	3.14988	1.03251e-14	Up
XLOC_003871	1.00624	1.27334e-06	Up
XLOC_003880	-0.797287	0.000508537	Notsig
XLOC_003881	0.808217	0.00741151	Notsig
XLOC_003893	0.960462	0.000665672	Notsig
XLOC_003900	0.842183	0.00239529	Notsig
XLOC_003906	2.45101	0.000758897	Up
XLOC_003922	-0.617749	0.000114807	Notsig
XLOC_003924	-0.55619	0.000903943	Notsig
XLOC_003929	-1.00458	2.53552e-09	Down
XLOC_003945	0.780159	6.92606e-06	Notsig
XLOC_003948	1.25276	0.000224282	Up
XLOC_003969	0	432	Notsig
XLOC_003971	-1.113	0.00177242	Down
XLOC_003974	-0.875469	0.00560089	Notsig
XLOC_003980	-1.60944	1.30465e-06	Down
XLOC_003981	0.677643	0.000133259	Notsig
XLOC_003996	-0.736319	0.00635311	Notsig
XLOC_004014	-2.59525	3.24027e-14	Down
XLOC_004039	1.93152	5.88442e-05	Up
XLOC_004042	-1.16643	0.000474903	Down
XLOC_004062	-1.20781	2.99614e-05	Down
XLOC_004078	-1.40534	0.000610782	Down
XLOC_004091	1.97812	6.35629e-09	Up
XLOC_004094	-0.633249	0.00498108	Notsig
XLOC_004126	0.973449	0.00770215	Notsig
XLOC_004128	-1.3622	5.21097e-08	Down
XLOC_004134	-1.09861	0.00231263	Down
XLOC_004137	-0.967584	0.000261847	Notsig
XLOC_004138	0.67047	0.00253977	Notsig
XLOC_004142	0.79069	0.00541214	Notsig
XLOC_004143	0.736718	4.11331e-09	Notsig
XLOC_004156	0.730888	5.36096e-05	Notsig
XLOC_004173	-0.904456	0.000475814	Notsig
XLOC_004174	-0.693147	8.56104e-07	Notsig
XLOC_004175	-0.778803	1.80311e-06	Notsig
XLOC_004178	1.57455	1.31237e-07	Up
XLOC_004188	-0.956837	0.000288317	Notsig
XLOC_004201	-1.43508	0.00200348	Down
XLOC_004202	-1.38629	0.000640423	Down
XLOC_004222	-1.64866	1.58961e-05	Down
XLOC_004229	1.06555	2.75961e-10	Up
XLOC_004236	-0.61972	0.000566422	Notsig
XLOC_004238	-0.70233	1.84722e-17	Notsig
XLOC_004241	0.801361	0.000137898	Notsig
XLOC_004242	0.93827	0.00730704	Notsig
XLOC_004245	-0.870828	0.00338217	Notsig
XLOC_004293	-1.88707	0.000929707	Down
XLOC_004332	0.922333	2.75242e-07	Notsig
XLOC_004336	0.663877	6.87184e-05	Notsig
XLOC_004337	-1.49478	0.000118925	Down
XLOC_004339	1.24079	0.00107905	Up
XLOC_004342	0.907557	0.00164012	Notsig
XLOC_004349	0.682452	0.00145073	Notsig
XLOC_004358	-1.08463	0.00103171	Down
XLOC_004372	-2.2736	0.000256504	Down
XLOC_004397	0.883191	0.00281224	Notsig
XLOC_004406	-1.09861	0.00139789	Down
XLOC_004435	1.55463	0.00689489	Up
XLOC_004462	0.755668	5.25136e-05	Notsig
XLOC_004463	-0.632767	0.00308622	Notsig
XLOC_004468	1.03302	7.8647e-05	Up
XLOC_004472	-1.05252	9.87092e-05	Down
XLOC_004477	0.822359	8.32169e-07	Notsig
XLOC_004509	1.00722	1.16686e-08	Up
XLOC_004511	-0.57098	0.00230146	Notsig
XLOC_004512	1.69773	1.28301e-06	Up
XLOC_004525	-0.894268	3.39141e-09	Notsig
XLOC_004538	0	122	Notsig
XLOC_004561	0.777705	0.0013641	Notsig
XLOC_004562	-1.52243	1.99824e-08	Down
XLOC_004599	-0.790521	0.00165817	Notsig
XLOC_004604	0.704076	0.000613743	Notsig
XLOC_004606	-0.720546	0.000789435	Notsig
XLOC_004609	0.699456	0.00574641	Notsig
XLOC_004621	-0.675258	0.000449987	Notsig
XLOC_004623	-0.927341	0.00806348	Notsig
XLOC_004656	0.760806	0.00047303	Notsig
XLOC_004664	0.693147	0.00332971	Notsig
XLOC_004674	3.7013	0	Up
XLOC_004679	-0.660357	0.000275838	Notsig
XLOC_004692	0.867501	0.00350829	Notsig
XLOC_004694	1.22995	0.00165986	Up
XLOC_004702	0.81575	1.25083e-05	Notsig
XLOC_004730	-1.08261	4.92455e-05	Down
XLOC_004734	-1.43075	0.00204084	Down
XLOC_004740	-1.13943	0.000565398	Down
XLOC_004768	0.955511	0.00355061	Notsig
XLOC_004800	-0.960742	0.000368205	Notsig
XLOC_004806	1.1314	0.000304907	Up
XLOC_004807	-0.659811	0.00677945	Notsig
XLOC_004818	-0.949339	6.77198e-09	Notsig
XLOC_004819	-0.633359	0.00128449	Notsig
XLOC_004822	0.690999	8.3181e-07	Notsig
XLOC_004828	0.640503	0.00723591	Notsig
XLOC_004830	1.38232	2.94102e-07	Up
XLOC_004840	0.670367	2.62431e-05	Notsig
XLOC_004841	1.31824	0.00259217	Up
XLOC_004844	-0.95885	0.00139315	Notsig
XLOC_004851	1.03889	0.00482607	Up
XLOC_004863	-1.05605	8.07597e-06	Down
XLOC_004864	-2.5177	0.00161519	Down
XLOC_004871	-2.50779	1.25683e-05	Down
XLOC_004874	-0.94833	7.05083e-12	Notsig
XLOC_004877	-1.0245	0.0044742	Down
XLOC_004880	-0.980829	4.0238e-08	Notsig
XLOC_005348	0.714653	0.00156486	Notsig
XLOC_005358	-2.66259	4.02335e-17	Down
XLOC_005368	0	5988	Notsig
XLOC_005373	1.08944	2.70395e-19	Up
XLOC_005387	-1.14991	0.000666136	Down
XLOC_005392	-0.838329	0.00347396	Notsig
XLOC_005401	-1.84152	2.50931e-06	Down
XLOC_005417	0.669852	0.000574722	Notsig
XLOC_005421	0.629778	0.00190583	Notsig
XLOC_005465	0.551243	0.000771752	Notsig
XLOC_005467	-0.988611	5.38887e-08	Notsig
XLOC_005470	0.704197	8.64953e-05	Notsig
XLOC_005476	0.911629	0.0039968	Notsig
XLOC_005481	-1.57819	0.000138483	Down
XLOC_005500	0.961411	1.41779e-07	Notsig
XLOC_005503	-0.817851	0.00225337	Notsig
XLOC_005509	-0.885038	0.00162208	Notsig
XLOC_005525	1.16315	0.000672203	Up
XLOC_005540	1.2771	0.000349792	Up
XLOC_005618	0.930215	9.97198e-06	Notsig
XLOC_005623	0.557709	0.00677858	Notsig
XLOC_005652	-2.12026	1.43386e-06	Down
XLOC_005659	-1.07451	0.000334323	Down
XLOC_005666	0.907557	0.00324559	Notsig
XLOC_005667	-0.893818	0.00139276	Notsig
XLOC_005679	91	0	Up
XLOC_005715	-0.721318	0.00299434	Notsig
XLOC_005717	0.826679	0.00131459	Notsig
XLOC_005724	-0.891998	1.08735e-05	Notsig
XLOC_005737	-0.938648	6.20065e-08	Notsig
XLOC_005741	1.18717	0.000378909	Up
XLOC_005753	0.583377	0.00550855	Notsig
XLOC_005763	-0.614676	0.00316929	Notsig
XLOC_005791	1.09861	0.000998047	Up
XLOC_005802	1.25276	0.00380572	Up
XLOC_005809	-0.889857	0.000398816	Notsig
XLOC_005821	-4.09664	1.2832e-24	Down
XLOC_005822	-0.572735	0.00134984	Notsig
XLOC_005829	-2.94444	1.06406e-06	Down
XLOC_005867	-0.85745	0.0044122	Notsig
XLOC_005869	-1.14387	2.41473e-06	Down
XLOC_005871	-1.442	9.9245e-22	Down
XLOC_005905	0.859132	0.000611966	Notsig
XLOC_005908	1.90424	0.000122475	Up
XLOC_005911	1.03609	7.57411e-06	Up
XLOC_005917	-1.18113	0.00615277	Down
XLOC_005920	-0.98706	0.00405233	Notsig
XLOC_005922	-1.61587	1.84301e-11	Down
XLOC_005943	-1.4816	0.000135568	Down
XLOC_005955	-1.60944	4.80767e-08	Down
XLOC_005961	-0.731137	5.80076e-07	Notsig
XLOC_005963	1.30833	0.00735417	Up
XLOC_005972	-0.756326	0.00181242	Notsig
XLOC_005973	-1.16017	0.000557331	Down
XLOC_005981	1.25276	1.78159e-10	Up
XLOC_005985	-1.30291	1.52483e-07	Down
XLOC_005993	-0.836248	9.89085e-06	Notsig
XLOC_005995	-1.00215	0.00052425	Down
XLOC_006003	-0.93282	2.22288e-07	Notsig
XLOC_006005	0.635989	0.000237431	Notsig
XLOC_006028	0.572996	2.52007e-09	Notsig
XLOC_006032	-1.68858	1.00585e-07	Down
XLOC_006038	-0.788457	0.00788739	Notsig
XLOC_006048	-1.77114	2.46738e-15	Down
XLOC_006067	-0.76665	3.1555e-05	Notsig
XLOC_006072	-1.39937	4.62996e-06	Down
XLOC_006122	0.594987	0.00119138	Notsig
XLOC_006130	-1.07102	3.02877e-06	Down
XLOC_006133	-1.07687	0.000183715	Down
XLOC_006149	0.928938	6.62994e-09	Notsig
XLOC_006165	-0.790627	2.03181e-09	Notsig
XLOC_006166	-1.07287	4.06582e-12	Down
XLOC_006187	-1.76001	4.41975e-05	Down
XLOC_006189	-0.654162	0.000384822	Notsig
XLOC_006199	1.79176	4.3699e-05	Up
XLOC_006202	1.276	9.60548e-07	Up
XLOC_006203	-0.955511	0.00612057	Notsig
XLOC_006233	-0.651036	0.000582712	Notsig
XLOC_006274	-1.28998	1.42105e-12	Down
XLOC_006275	0.805943	2.46072e-05	Notsig
XLOC_006277	0.911278	6.11513e-07	Notsig
XLOC_006278	-0.77319	0.00200335	Notsig
XLOC_006314	1.57787	2.44221e-10	Up
XLOC_006316	-1.35812	1.08396e-06	Down
XLOC_006320	0.769133	0.00194447	Notsig
XLOC_006361	0.751416	3.981e-05	Notsig
XLOC_006363	-1.06211	1.02724e-08	Down
XLOC_006370	1.58204	1.2489e-09	Up
XLOC_006382	-0.81093	0.00400654	Notsig
XLOC_006420	0.671168	0.00191691	Notsig
XLOC_006444	-0.646248	3.60861e-08	Notsig
XLOC_006458	0.980829	0.00697244	Notsig
XLOC_006469	-0.677399	0.00473989	Notsig
XLOC_006470	-0.933682	1.69907e-09	Notsig
XLOC_006473	-1.07614	2.73289e-05	Down
XLOC_006479	0.993252	6.03153e-08	Notsig
XLOC_006489	-1.11135	0.000223891	Down
XLOC_006507	1.8718	2.94639e-08	Up
XLOC_006508	-0.934309	0.000887381	Notsig
XLOC_006515	0.711496	0.0055368	Notsig
XLOC_006517	0.750306	2.96776e-06	Notsig
XLOC_006532	-0.588943	1.02924e-05	Notsig
XLOC_006554	-0.985817	0.000844995	Notsig
XLOC_006557	-1.39488	6.08491e-05	Down
XLOC_006558	-0.95803	0.000227306	Notsig
XLOC_006571	0.798508	0.00722874	Notsig
XLOC_006591	-1.04145	0.000610747	Down
XLOC_006595	1.47485	5.06982e-08	Up
XLOC_006610	-0.693147	0.000236556	Notsig
XLOC_006618	-0.778914	0.000254948	Notsig
XLOC_006621	0.750306	0.000318976	Notsig
XLOC_006628	-0.847298	0.00281846	Notsig
XLOC_006653	0.737599	0.00769415	Notsig
XLOC_006664	0.789424	0.0029909	Notsig
XLOC_006665	1.69332	0.00296635	Up
XLOC_006666	1.14991	1.97417e-08	Up
XLOC_006686	0.775839	1.15498e-06	Notsig
XLOC_006731	0	99	Notsig
XLOC_006737	-0.745333	0.00278509	Notsig
XLOC_006754	0.944462	0.00395199	Notsig
XLOC_006763	0.755451	0.000373506	Notsig
XLOC_006775	-0.735707	8.18525e-06	Notsig
XLOC_006798	-1.16341	6.21769e-30	Down
XLOC_006820	-0.944462	0.00150399	Notsig
XLOC_006838	-0.849151	0.000122344	Notsig
XLOC_006874	0.835568	0.00172952	Notsig
XLOC_006897	0.724563	0.00356994	Notsig
XLOC_006907	1.30833	0.0029086	Up
XLOC_006910	-1.116	1.90222e-05	Down
XLOC_006919	-0.749237	0.00522236	Notsig
XLOC_006934	-0.647162	0.0023402	Notsig
XLOC_006989	0.889262	0.00102641	Notsig
XLOC_006999	0.624154	0.00203325	Notsig
XLOC_007012	0.76214	0.000547242	Notsig
XLOC_007013	-0.911073	2.6428e-08	Notsig
XLOC_007039	-0.893818	0.00728686	Notsig
XLOC_007056	0.693147	0.000429004	Notsig
XLOC_007064	-1.57554	0.000548293	Down
XLOC_007079	-2.32239	3.02604e-07	Down
XLOC_007084	0.678963	0.00453218	Notsig
XLOC_007095	-1.43281	4.3516e-07	Down
XLOC_007099	-0.928713	0.00205557	Notsig
XLOC_007101	-1.1987	3.91039e-11	Down
XLOC_007103	-0.580669	0.0038001	Notsig
XLOC_007109	-0.585727	0.0010268	Notsig
XLOC_007110	-0.883191	1.77647e-05	Notsig
XLOC_007118	-0.743578	4.28312e-05	Notsig
XLOC_007121	-0.980829	0.00255532	Notsig
XLOC_007132	-1.24432	0.00651709	Down
XLOC_007137	-1.49009	2.03331e-08	Down
XLOC_007157	1.1216	0.00477136	Up
XLOC_007220	-1.08181	2.89207e-12	Down
XLOC_007222	0.967584	0.00264093	Notsig
XLOC_007229	-0.587787	0.00496208	Notsig
XLOC_007241	0.635989	7.4729e-08	Notsig
XLOC_007244	0.738404	0.00725273	Notsig
XLOC_007283	0.93827	3.89059e-07	Notsig
XLOC_007297	0.893818	0.000334378	Notsig
XLOC_007306	0.873895	4.61744e-06	Notsig
XLOC_007316	0.8169	5.82869e-05	Notsig
XLOC_007331	-1.33005	5.9395e-05	Down
XLOC_007350	-0.730888	0.00542578	Notsig
XLOC_007358	-0.863368	0.00107644	Notsig
XLOC_007363	1.0068	0.00126157	Up
XLOC_007384	0.710847	0.00286342	Notsig
XLOC_007404	0.901902	0.00466085	Notsig
XLOC_007421	-0.646398	5.59589e-07	Notsig
XLOC_007430	0	1043	Notsig
XLOC_007432	-0.812812	0.000441117	Notsig
XLOC_007441	-1.46634	1.52738e-09	Down
XLOC_007461	0.98278	5.04909e-15	Notsig
XLOC_007469	3.3499	5.88218e-12	Up
XLOC_007479	0.870828	0.00565349	Notsig
XLOC_007483	-0.94177	0.00580599	Notsig
XLOC_007490	1.54664	1.73648e-07	Up
XLOC_007492	0.670573	0.000415907	Notsig
XLOC_007493	-2.21102	3.37308e-10	Down
XLOC_007509	-1.38629	8.89752e-06	Down
XLOC_007534	-0.770108	0.00707756	Notsig
XLOC_007544	-0.633724	0.00563928	Notsig
XLOC_007611	-1.44692	9.66314e-06	Down
XLOC_007618	0.581922	2.88511e-05	Notsig
XLOC_007628	-0.68608	0.00100186	Notsig
XLOC_007632	4.08662	8.80929e-15	Up
XLOC_007651	-1.3633	0.000505864	Down
XLOC_007656	-2.24878	3.69905e-11	Down
XLOC_007667	0.81779	5.08852e-06	Notsig
XLOC_007689	-1.46634	0.00347388	Down
XLOC_007695	-1.59686	7.18184e-07	Down
XLOC_007696	-0.727633	0.00170473	Notsig
XLOC_007713	-0.895384	0.00145732	Notsig
XLOC_007715	-2.0149	7.1259e-05	Down
XLOC_007792	1.10809	0.00694751	Up
XLOC_007851	-1.41707	0.0073236	Down
XLOC_008007	0.795231	0.00554493	Notsig
XLOC_008110	-0.90624	0.000500992	Notsig
XLOC_008284	-0.564766	0.00538403	Notsig
XLOC_008291	-1.21194	2.23234e-05	Down
XLOC_008293	-0.92459	0.00210211	Notsig
XLOC_008296	-0.625094	0.00132139	Notsig
XLOC_008301	-2.06142	0.000286264	Down
XLOC_008310	-0.796331	0.000230382	Notsig
XLOC_008335	-1.11365	0.00509331	Down
XLOC_008348	-1.07881	0.00204588	Down
XLOC_008355	0	7438	Notsig
XLOC_008370	0	1572	Notsig
XLOC_008374	-0.777705	1.09893e-09	Notsig
XLOC_008384	-0.880131	1.03937e-08	Notsig
XLOC_008395	-1.70199	4.97156e-15	Down
XLOC_008402	0.938982	0.000383187	Notsig
XLOC_008412	0.543249	0.00340067	Notsig
XLOC_008432	1.08091	0.00209039	Up
XLOC_008436	-0.679902	0.000707132	Notsig
XLOC_008449	-0.709148	0.00451514	Notsig
XLOC_008450	0.682307	1.14473e-06	Notsig
XLOC_008453	0.728795	0.00066107	Notsig
XLOC_008456	1.11542	2.5477e-06	Up
XLOC_008457	-1.7346	0.00208422	Down
XLOC_008468	-1.17865	1.76622e-06	Down
XLOC_008473	-1.29392	0.00495268	Down
XLOC_008482	-0.805152	0.000125877	Notsig
XLOC_008488	-2.59738	6.52814e-16	Down
XLOC_008497	-2.11021	0.000302349	Down
XLOC_008505	2.09714	7.72921e-06	Up
XLOC_008523	0.916291	0.00139216	Notsig
XLOC_008548	0.611152	1.34709e-05	Notsig
XLOC_008554	-3.157	0.00107366	Down
XLOC_008557	1.45529	1.4039e-05	Up
XLOC_008561	1.73897	4.07084e-11	Up
XLOC_008573	0.915107	4.94667e-05	Notsig
XLOC_008596	-0.58224	0.000331825	Notsig
XLOC_008598	0.583448	0.00145583	Notsig
XLOC_008605	0.707332	0.00509909	Notsig
XLOC_008626	-0.90624	0.000461737	Notsig
XLOC_008629	1.1414	6.69567e-07	Up
XLOC_008630	-1.04597	0.000701926	Down
XLOC_008643	-1.37305	0.000663492	Down
XLOC_008647	-0.900787	0.00299238	Notsig
XLOC_008651	0.990399	0.00200466	Notsig
XLOC_008652	-1.46152	1.25666e-05	Down
XLOC_008657	-0.802767	0.00693545	Notsig
XLOC_008660	-0.766478	0.00624547	Notsig
XLOC_008675	-0.771399	9.32028e-05	Notsig
XLOC_008691	-0.894517	0.000201534	Notsig
XLOC_008694	0.801136	0.00251134	Notsig
XLOC_008721	-1.99243	0.000112907	Down
XLOC_008726	-1.64516	3.05652e-05	Down
XLOC_008728	0.802846	1.41144e-05	Notsig
XLOC_008729	3.19185	2.9976e-15	Up
XLOC_008737	-0.801078	5.77245e-13	Notsig
XLOC_008747	0.788457	0.00116504	Notsig
XLOC_008758	-1.00215	0.00397174	Down
XLOC_008762	-3.26903	0.00177514	Down
XLOC_008817	1.0116	0.00602653	Up
XLOC_008825	-1.26799	0.000997358	Down
XLOC_008846	-0.713033	2.47213e-05	Notsig
XLOC_008858	-1.77649	7.66161e-09	Down
XLOC_008867	2.05839	9.55659e-07	Up
XLOC_008891	-0.653926	0.00131397	Notsig
XLOC_008933	-1.41369	0.00211408	Down
XLOC_008966	1.03302	4.2516e-07	Up
XLOC_008987	1.38629	1.53836e-06	Up
XLOC_008996	-0.800119	0.00664594	Notsig
XLOC_009003	-0.71503	0.000468267	Notsig
XLOC_009007	0.787079	4.29573e-07	Notsig
XLOC_009008	0.89276	0.00425533	Notsig
XLOC_009014	0.545554	4.34065e-05	Notsig
XLOC_009015	-0.886338	0.000281501	Notsig
XLOC_009016	0.879733	0.00157596	Notsig
XLOC_009033	-1.63413	5.69563e-05	Down
XLOC_009044	-1.11923	0.000178756	Down
XLOC_009086	-1.43508	0.000324609	Down
XLOC_009087	-0.704447	0.00235039	Notsig
XLOC_009093	1.04436	0.000111705	Up
XLOC_009110	-2.01712	9.65271e-22	Down
XLOC_009126	0	615	Notsig
XLOC_009127	-1.02165	0.0008133	Down
XLOC_009129	0.775839	0.00227796	Notsig
XLOC_009168	-0.838602	2.23869e-15	Notsig
XLOC_009170	-1.1815	5.88646e-05	Down
XLOC_009173	-1.22378	0.00197803	Down
XLOC_009179	0.937493	0.000587584	Notsig
XLOC_009180	-2.7481	1.07858e-13	Down
XLOC_009182	-1.65726	1.00811e-20	Down
XLOC_009193	0.849308	0.00326994	Notsig
XLOC_009205	1.06635	0.000857691	Up
XLOC_009209	-1.176	0.000467511	Down
XLOC_009212	-0.87807	0.00550565	Notsig
XLOC_009219	-1.06087	0.00148638	Down
XLOC_009222	0.924801	2.99398e-10	Notsig
XLOC_009226	0.848034	9.02666e-12	Notsig
XLOC_009240	-0.752014	1.38301e-12	Notsig
XLOC_009284	-1.96876	1.20473e-16	Down
XLOC_009290	-0.867501	0.00429527	Notsig
XLOC_009296	0.886213	0.000684165	Notsig
XLOC_009302	-0.741736	7.38382e-19	Notsig
XLOC_009311	-0.765468	0.00180024	Notsig
XLOC_009316	-0.825319	0.00134721	Notsig
XLOC_009332	-2.52573	0.000159978	Down
XLOC_009333	-0.701805	0.000233727	Notsig
XLOC_009335	-0.883666	3.56575e-07	Notsig
XLOC_009338	0.747214	7.67917e-05	Notsig
XLOC_009346	-0.751416	0.000513802	Notsig
XLOC_009355	-0.739297	0.000102689	Notsig
XLOC_009357	1.77649	0.00016725	Up
XLOC_009359	-1.72277	1.31135e-05	Down
XLOC_009362	-0.840472	0.000350505	Notsig
XLOC_009374	-0.980829	0.00210797	Notsig
XLOC_009375	-1.34373	0.000906383	Down
XLOC_009377	2.94444	1.66263e-06	Up
XLOC_009392	-0.730535	0.00425401	Notsig
XLOC_009394	1.88273	0.000509246	Up
XLOC_009397	-1.21767	9.22965e-07	Down
XLOC_009401	0.670674	0.00513253	Notsig
XLOC_009404	-0.550046	0.00298294	Notsig
XLOC_009410	0.8141	0.00660674	Notsig
XLOC_009426	-0.879398	0.00181878	Notsig
XLOC_009446	0.742909	4.9535e-05	Notsig
XLOC_009450	-0.753772	0.00364144	Notsig
XLOC_009460	1.52243	0.00163699	Up
XLOC_009463	-1.81022	4.65812e-40	Down
XLOC_009472	-1.0692	2.66196e-07	Down
XLOC_009473	-0.87163	0.000445664	Notsig
XLOC_009478	-0.858397	7.30089e-06	Notsig
XLOC_009485	-0.731466	0.0014465	Notsig
XLOC_009486	3.37029	2.46933e-47	Up
XLOC_009495	-0.930475	0.000108414	Notsig
XLOC_009496	0.81575	0.000689245	Notsig
XLOC_009497	-1.34373	0.000200429	Down
XLOC_009516	-3.47816	6.41608e-09	Down
XLOC_009528	-0.819188	0.000194551	Notsig
XLOC_009529	1.04304	0.000163438	Up
XLOC_009531	-0.818724	0.00334367	Notsig
XLOC_009541	-2.4681	3.3905e-06	Down
XLOC_009551	-1.18784	0.00522773	Down
XLOC_009552	-0.718465	0.00195028	Notsig
XLOC_009553	1.38629	2.93882e-05	Up
XLOC_009558	-2.65541	1.53905e-07	Down
XLOC_009559	2.24071	0.0029893	Up
XLOC_009566	-0.649087	7.30087e-09	Notsig
XLOC_009577	-1.99243	4.55454e-06	Down
XLOC_009590	-0.841567	0.00347626	Notsig
XLOC_009612	-1.46968	0.000533785	Down
XLOC_009638	0.855117	0.010509	Notsig
XLOC_009639	1.29392	0.000541056	Up
XLOC_009681	-0.577148	0.00299081	Notsig
XLOC_009682	-0.720333	0.00227554	Notsig
XLOC_009683	-0.823331	1.92239e-14	Notsig
XLOC_009686	-2.19722	5.72389e-05	Down
XLOC_009710	0.949081	0.00663264	Notsig
XLOC_009725	1.20397	4.14228e-05	Up
XLOC_009740	-0.693147	0.00778063	Notsig
XLOC_009741	-0.822139	0.000707082	Notsig
XLOC_009752	-0.668455	0.00387647	Notsig
XLOC_009775	-0.735111	1.96907e-05	Notsig
XLOC_009779	0.966843	0.00146699	Notsig
XLOC_009781	-0.625094	0.00119594	Notsig
XLOC_009804	-2.82064	1.27601e-26	Down
XLOC_009814	1.46359	3.65631e-08	Up
XLOC_009834	-1.613	0.00172234	Down
XLOC_009836	0.725937	0.00511993	Notsig
XLOC_009846	-0.606969	0.000610365	Notsig
XLOC_009859	-1.13498	0.000918256	Down
XLOC_009871	1.03609	0.00569105	Up
XLOC_009882	0.765786	0.00612868	Notsig
XLOC_009885	1.20397	1.66503e-06	Up
XLOC_009907	-0.730888	0.00151328	Notsig
XLOC_009909	-0.823917	0.000256892	Notsig
XLOC_009913	-0.604316	0.00632263	Notsig
XLOC_009977	0.843087	3.30881e-09	Notsig
XLOC_009985	0.769133	0.00366369	Notsig
XLOC_009991	-1.82735	2.99395e-07	Down
XLOC_009996	1.29928	2.65491e-06	Up
XLOC_010033	-0.912201	0.000479912	Notsig
XLOC_010049	1.39488	0.00142067	Up
XLOC_010055	-1.83828	1.46974e-07	Down
XLOC_010063	2.26176	1.20482e-06	Up
XLOC_010073	-0.908569	0.00302797	Notsig
XLOC_010075	1.30495	0.000645593	Up
XLOC_010084	-3.3499	1.75713e-07	Down
XLOC_010104	-0.586445	0.000132787	Notsig
XLOC_010117	-0.920725	0.0010589	Notsig
XLOC_010125	0.870247	1.61732e-18	Notsig
XLOC_010135	-1.23214	0.000474134	Down
XLOC_010137	-0.603343	0.00129185	Notsig
XLOC_010138	-1.38629	0.00034658	Down
XLOC_010151	-0.648027	0.00383771	Notsig
XLOC_010155	0.684779	0.00681545	Notsig
XLOC_010185	-1.6514	0.00359871	Down
XLOC_010202	-1.50408	1.82415e-05	Down
XLOC_010207	1.77307	0.00915389	Up
XLOC_010231	-2.30259	0.00283623	Down
XLOC_010237	-2.52573	0.0028197	Down
XLOC_010238	-0.893818	0.00527497	Notsig
XLOC_010271	0.85167	8.45342e-24	Notsig
XLOC_010275	0.592504	0.00399235	Notsig
XLOC_010277	-0.788457	0.00342689	Notsig
XLOC_010372	-2.48491	0.000143165	Down
XLOC_010761	0.540719	0.00600615	Notsig
XLOC_010767	-0.96021	1.78805e-14	Notsig
XLOC_010798	0.668455	0.00931777	Notsig
XLOC_010813	0.828693	0.0039452	Notsig
XLOC_010827	0.763157	2.14209e-05	Notsig
XLOC_010833	0.693147	2.5113e-06	Notsig
XLOC_010836	-0.766172	4.18129e-05	Notsig
XLOC_010874	-1.05315	0.00275337	Down
XLOC_010888	0.926409	7.28205e-05	Notsig
XLOC_010911	-0.801136	0.000627793	Notsig
XLOC_010934	0.85392	0.0026256	Notsig
XLOC_010960	-0.958711	9.63088e-05	Notsig
XLOC_010965	0.980829	3.82545e-05	Notsig
XLOC_011003	0.535628	0.00429765	Notsig
XLOC_011023	1.49009	5.50877e-09	Up
XLOC_011026	1.19484	1.5119e-05	Up
XLOC_011030	0.935461	0.00414697	Notsig
XLOC_011045	-1.45425	0.000340086	Down
XLOC_011060	0.708556	1.36953e-07	Notsig
XLOC_011063	0.735111	0.000418627	Notsig
XLOC_011096	-0.693147	0.00415473	Notsig
XLOC_011118	1.25708	0.00055738	Up
XLOC_011123	-2.89037	0.000312175	Down
XLOC_011156	-0.834977	0.0040105	Notsig
XLOC_011182	-0.793952	0.00171892	Notsig
XLOC_011218	-1.84958	0.000699193	Down
XLOC_011234	-1.67398	0.000622352	Down
XLOC_011249	1.13943	0.00115928	Up
XLOC_011273	0.840783	0.00343513	Notsig
XLOC_011319	1.11388	1.16579e-08	Up
XLOC_011335	-0.626702	0.000259875	Notsig
XLOC_011340	3.48124	1.93838e-29	Up
XLOC_011401	-1.69219	1.47533e-13	Down
XLOC_011404	-1.36609	8.07467e-13	Down
XLOC_011462	2.06002	0.000274174	Up
XLOC_011465	0.808563	0.00195912	Notsig
XLOC_011469	-0.955511	1.95188e-07	Notsig
XLOC_011481	1.09861	0.00214598	Up
XLOC_011486	0.960895	0.000177713	Notsig
XLOC_011517	1.26292	0.000129103	Up
XLOC_011518	-1.56564	0.000261114	Down
XLOC_011594	1.21194	0.0012751	Up
XLOC_011604	0.934309	0.0036384	Notsig
XLOC_011605	-1.41878	0.000109712	Down
XLOC_011611	-1.0245	0.00720959	Down
XLOC_011612	1.17865	0.0021668	Up
XLOC_011620	-2.15948	0.000159171	Down
XLOC_011627	-0.629521	0.00629641	Notsig
XLOC_011630	-0.802346	0.0076111	Notsig
XLOC_011635	-0.66683	1.68905e-05	Notsig
XLOC_011643	1.54592	0.000409164	Up
XLOC_011661	-1.30495	0.00149609	Down
XLOC_011678	1.08235	3.78707e-09	Up
XLOC_011681	0.541562	7.01048e-08	Notsig
XLOC_011700	0.722561	0.00106457	Notsig
XLOC_011702	-0.634684	0.000372305	Notsig
XLOC_011708	1.35812	4.38588e-05	Up
XLOC_011719	0.548213	0.00572453	Notsig
XLOC_011743	0.792421	2.16439e-12	Notsig
XLOC_011746	0.589157	0.00131152	Notsig
XLOC_011747	-0.875469	0.00393836	Notsig
XLOC_011765	0.820981	4.48336e-14	Notsig
XLOC_011782	-0.83155	0.0047595	Notsig
XLOC_011798	0	119	Notsig
XLOC_011827	-0.760286	0.0026942	Notsig
XLOC_011838	1.22378	0.00175944	Up
XLOC_011863	-1.53533	0.00029594	Down
XLOC_011882	-0.802073	0.000462119	Notsig
XLOC_011905	-0.633509	0.00202896	Notsig
XLOC_011946	0.693147	0.0033758	Notsig
XLOC_011991	2.22819	0.000466164	Up
XLOC_012024	0.774825	0.0024406	Notsig
XLOC_012108	-0.650588	0.000336407	Notsig
XLOC_012125	0.755948	0.00507	Notsig
XLOC_012149	1.40191	3.94272e-05	Up
XLOC_012150	0.923164	0.00151827	Notsig
XLOC_012169	-1.14387	4.82499e-05	Down
XLOC_012194	0.952658	0.00506967	Notsig
XLOC_012198	0.802346	0.00507731	Notsig
XLOC_012201	0.944462	0.000267094	Notsig
XLOC_012206	-1.89712	0.00252231	Down
XLOC_012210	1.0116	0.00550049	Up
XLOC_012216	-0.614676	0.0055914	Notsig
XLOC_012255	0.84372	0.000582219	Notsig
XLOC_012271	1.41431	7.96586e-12	Up
XLOC_012282	-1.71743	1.86839e-46	Down
XLOC_012297	-1.38332	2.44254e-14	Down
XLOC_012339	0.606136	0.00223601	Notsig
XLOC_012340	0.958255	0.000845481	Notsig
XLOC_012345	-0.738268	0.000188525	Notsig
XLOC_012383	-0.682891	0.0020441	Notsig
XLOC_012386	0.990399	0.00317251	Notsig
XLOC_012394	-0.873273	0.000332941	Notsig
XLOC_012402	0.905709	0.00761899	Notsig
XLOC_012408	-0.788457	3.22628e-06	Notsig
XLOC_012411	-1.10866	0.00019295	Down
XLOC_012443	-0.575364	0.00648195	Notsig
XLOC_012450	0.893818	0.00379064	Notsig
XLOC_012463	1.03347	0.00111682	Up
XLOC_012476	-0.587787	0.00561831	Notsig
XLOC_012501	-0.77319	0.00221714	Notsig
XLOC_012526	-0.893818	0.0048737	Notsig
XLOC_012761	-1.50033	1.64416e-05	Down
XLOC_012908	1.12601	0.00146863	Up
XLOC_012910	0.678332	0.00458061	Notsig
XLOC_012911	0.577463	0.00366126	Notsig
XLOC_012917	1.07264	7.31095e-05	Up
XLOC_012919	1.05779	2.49123e-11	Up
XLOC_012928	0.70432	0.00175579	Notsig
XLOC_012932	-0.573003	0.00553266	Notsig
XLOC_012934	-1.44036	6.47588e-07	Down
XLOC_012936	1.38629	3.38395e-11	Up
XLOC_012942	-1.85745	3.89374e-20	Down
XLOC_012943	-2.83321	1.85314e-17	Down
XLOC_012949	-0.58245	0.00337669	Notsig
XLOC_012962	-1.04335	1.57299e-05	Down
XLOC_012966	-1.31219	0.00568029	Down
XLOC_012973	-0.984202	0.00191713	Notsig
XLOC_012988	-0.645519	0.0063457	Notsig
XLOC_012991	1.34602	8.73922e-06	Up
XLOC_012999	0.753772	0.00181588	Notsig
XLOC_013000	-1.5294	2.53162e-08	Down
XLOC_013008	1.43648	6.51735e-06	Up
XLOC_013014	-1.11803	0.000342543	Down
XLOC_013034	-1.16643	8.37821e-05	Down
XLOC_013046	-1.20103	8.63521e-11	Down
XLOC_013064	2.42037	4.0074e-08	Up
XLOC_013083	-0.693147	0.000923845	Notsig
XLOC_013084	1.64585	4.56508e-16	Up
XLOC_013088	-1.08744	0.00127057	Down
XLOC_013094	-0.701586	4.37586e-05	Notsig
XLOC_013101	-0.822995	9.52116e-05	Notsig
XLOC_013131	2.00373	5.16902e-05	Up
XLOC_013174	-0.868351	0.00787583	Notsig
XLOC_013176	2.84781	8.73813e-15	Up
XLOC_013196	-0.766478	0.00142716	Notsig
XLOC_013252	-2.26718	2.01153e-12	Down
XLOC_013263	-1.39518	0.00608847	Down
XLOC_013315	-0.571257	0.00748046	Notsig
XLOC_013320	-0.943198	0.000267386	Notsig
XLOC_013326	0.573346	0.000154968	Notsig
XLOC_013336	-2.28366	3.16294e-11	Down
XLOC_013339	-0.884202	2.83316e-08	Notsig
XLOC_013349	-1.34807	0.00110175	Down
XLOC_013353	-1.22595	0.000227038	Down
XLOC_013357	-0.723453	4.29309e-06	Notsig
XLOC_013358	-0.870354	0.00135686	Notsig
XLOC_013369	2.28677	0.00148867	Up
XLOC_013372	-0.557893	0.00493945	Notsig
XLOC_013402	0.790646	4.51335e-05	Notsig
XLOC_013427	-0.559616	0.00389128	Notsig
XLOC_013435	-0.824724	7.96346e-08	Notsig
XLOC_013436	-3.29584	2.37059e-11	Down
XLOC_013440	-2.34033	1.96921e-09	Down
XLOC_013459	-0.674798	0.0039569	Notsig
XLOC_013461	1.59601	0.00357358	Up
XLOC_013470	-1.21537	8.00413e-16	Down
XLOC_013472	-1.27536	3.02855e-05	Down
XLOC_013475	-1.113	0.00601029	Down
XLOC_013488	-0.904905	0.000421448	Notsig
XLOC_013495	-1.66842	1.81421e-05	Down
XLOC_013498	-1.82863	1.00628e-14	Down
XLOC_013533	-2.56495	4.44752e-06	Down
XLOC_013542	-1.38629	0.00198759	Down
XLOC_013553	-0.998529	0.00552763	Notsig
XLOC_013565	-1.04455	0.00349185	Down
XLOC_013595	-1.09101	5.17253e-06	Down
XLOC_013608	-1.14862	0.00189954	Down
XLOC_013614	-0.744972	0.00369329	Notsig
XLOC_013624	0.693147	0.00689632	Notsig
XLOC_013632	-1.55253	0.00137469	Down
XLOC_013642	-0.997143	4.06228e-06	Notsig
XLOC_013647	-2.62467	7.8994e-14	Down
XLOC_013666	-0.963793	2.60238e-08	Notsig
XLOC_013716	-1.26369	5.55478e-08	Down
XLOC_013722	-1.38629	3.30513e-05	Down
XLOC_013737	-1.06471	0.00117049	Down
XLOC_013740	-0.727994	0.000368013	Notsig
XLOC_013742	1.43508	0.000964611	Up
XLOC_013752	0.611802	0.000777662	Notsig
XLOC_013763	-0.74228	9.34141e-05	Notsig
XLOC_013789	-1.99243	8.37181e-06	Down
XLOC_013795	1.34194	1.39321e-07	Up
XLOC_013815	-0.813106	0.00528566	Notsig
XLOC_013816	-0.937125	0.001562	Notsig
XLOC_013818	-1.04079	0.000714287	Down
XLOC_013819	1.36949	0.0057249	Up
XLOC_013843	0.621688	5.69252e-05	Notsig
XLOC_013856	-2.06329	2.23316e-32	Down
XLOC_013857	-0.712195	0.00712551	Notsig
XLOC_013875	0.76943	4.15818e-08	Notsig
XLOC_013897	0.516556	0.000589987	Notsig
XLOC_013901	-0.66989	0.00120627	Notsig
XLOC_013902	0.983949	0.000877736	Notsig
XLOC_013919	-1.27297	0.00137239	Down
XLOC_013920	-1.49219	4.2819e-15	Down
XLOC_013928	-0.617435	0.00418851	Notsig
XLOC_013929	1.90954	2.15282e-10	Up
XLOC_013948	0.892637	0.000140302	Notsig
XLOC_013962	-0.569095	0.00295056	Notsig
XLOC_013968	-0.916291	0.00175855	Notsig
XLOC_013991	1.26428	3.27109e-06	Up
XLOC_013992	-1.18717	0.00294419	Down
XLOC_013995	0.564972	0.000309038	Notsig
XLOC_014009	-0.564893	0.00110494	Notsig
XLOC_014010	-1.20861	2.18845e-10	Down
XLOC_014027	-0.734994	0.000400618	Notsig
XLOC_014035	-4.86194	6.074e-28	Down
XLOC_014040	-2.164	5.85068e-05	Down
XLOC_014051	0.674338	0.000177941	Notsig
XLOC_014055	1.05315	0.000402635	Up
XLOC_014057	1.04455	5.51877e-07	Up
XLOC_014059	3.80666	3.41544e-27	Up
XLOC_014066	0.970779	5.24191e-06	Notsig
XLOC_014073	-0.729705	0.000615118	Notsig
XLOC_014089	-1.38629	0.000713973	Down
XLOC_014090	-0.870828	7.10898e-05	Notsig
XLOC_014091	-1.35239	8.49218e-17	Down
XLOC_014095	0.844547	0.000225788	Notsig
XLOC_014098	-1.38629	1.95313e-07	Down
XLOC_014102	-1.18562	0.00131798	Down
XLOC_014104	0.958506	1.32157e-08	Notsig
XLOC_014109	-0.93031	6.55415e-06	Notsig
XLOC_014126	-0.760588	0.00132626	Notsig
XLOC_014128	-0.784119	0.00303391	Notsig
XLOC_014144	-0.701731	0.00059474	Notsig
XLOC_014150	-1.0486	0.0103205	Down
XLOC_014181	-0.750967	2.77246e-05	Notsig
XLOC_014189	0.693147	0.00197094	Notsig
XLOC_014192	1.13635	1.01715e-06	Up
XLOC_014194	3.28341	0	Up
XLOC_014202	0.679902	0.00541587	Notsig
XLOC_014211	2.10413	0.00236992	Up
XLOC_014218	-1.51146	0.000198616	Down
XLOC_014221	2.70805	3.99374e-11	Up
XLOC_014226	0.76214	0.00324855	Notsig
XLOC_014230	1.47908	0.00483639	Up
XLOC_014231	0.64156	0.000321858	Notsig
XLOC_014236	-2.12389	0.00124371	Down
XLOC_014237	0.672944	0.00268931	Notsig
XLOC_014246	-0.668146	0.00451281	Notsig
XLOC_014248	0.542445	0.000685365	Notsig
XLOC_014252	0.859194	3.34051e-06	Notsig
XLOC_014262	-1.34768	1.98482e-07	Down
XLOC_014271	0.661964	0.000451499	Notsig
XLOC_014275	0.581922	0.00301233	Notsig
XLOC_014287	-1.02664	1.8537e-05	Down
XLOC_014293	-2.44235	4.34916e-10	Down
XLOC_014295	0.852479	3.10397e-06	Notsig
XLOC_014300	-0.730888	0.0010757	Notsig
XLOC_014328	-3.10608	2.88322e-06	Down
XLOC_014330	-1.20896	0.000532608	Down
XLOC_014332	-1.22995	0.000213497	Down
XLOC_014333	1.31219	0.000153895	Up
XLOC_014342	-0.77958	1.85188e-08	Notsig
XLOC_014346	0.587787	0.00544356	Notsig
XLOC_014349	-1.53623	0.00314172	Down
XLOC_014352	-1.23214	5.61367e-06	Down
XLOC_014356	-0.7011	6.10543e-10	Notsig
XLOC_014368	0.702809	4.01257e-05	Notsig
XLOC_014373	-6.16331	1.44609e-17	Down
XLOC_014377	-2.77259	0.00312334	Down
XLOC_014387	-0.571257	0.00275828	Notsig
XLOC_014411	-1.09861	3.84333e-05	Down
XLOC_014418	1.07614	0.00474378	Up
XLOC_014421	-2.26176	0.00202336	Down
XLOC_014424	-1.34104	2.11182e-14	Down
XLOC_014442	0.71335	0.00280306	Notsig
XLOC_014476	0.789478	0.00757214	Notsig
XLOC_014482	-2.64381	2.67184e-06	Down
XLOC_014518	0.681974	0.00695334	Notsig
XLOC_014536	-0.813291	0.00932956	Notsig
XLOC_014557	-1.56219	0.0031338	Down
XLOC_014604	-2.87639	1.16323e-13	Down
XLOC_014605	0.854789	0.00831985	Notsig
XLOC_014607	-0.570142	0.0010254	Notsig
XLOC_014626	1.15577	0.000442467	Up
XLOC_014628	0.764606	0.00553907	Notsig
XLOC_014636	-0.71211	4.45232e-15	Notsig
XLOC_014637	1.0116	0.00329848	Up
XLOC_014638	-1.83258	2.67184e-13	Down
XLOC_014644	-1.51413	0.000336834	Down
XLOC_014669	-1.02962	0.00140808	Down
XLOC_014682	-0.716404	1.66916e-05	Notsig
XLOC_014718	1.01693	0.000256047	Up
XLOC_014722	-2.72692	1.01904e-06	Down
XLOC_014747	1.64053	1.06246e-07	Up
XLOC_014775	-2.17475	0.000106357	Down
XLOC_014776	1.25804	2.17883e-05	Up
XLOC_014781	1.43155	1.34565e-06	Up
XLOC_014785	-0.960462	0.000901499	Notsig
XLOC_014788	-2.00432	1.4095e-07	Down
XLOC_014793	0	202	Notsig
XLOC_014801	-1.17093	0.000385229	Down
XLOC_014821	0.901548	0.00177221	Notsig
XLOC_014823	-0.892148	0.00382084	Notsig
XLOC_014837	-2.22035	8.03743e-14	Down
XLOC_014842	-1.83757	6.44538e-05	Down
XLOC_014845	-1.44238	0.00757682	Down
XLOC_014854	2.79029	3.64917e-07	Up
XLOC_014888	-1.16693	5.72872e-06	Down
XLOC_014898	-1.55335	0.00442257	Down
XLOC_014902	-2.54945	0.0009978	Down
XLOC_014922	-1.02585	0.00513298	Down
XLOC_014925	-2.25358	6.50303e-25	Down
XLOC_014980	2.83321	5.3727e-07	Up
XLOC_015003	0.952658	0.0020497	Notsig
XLOC_015015	1.06289	0.00153489	Up
XLOC_015017	-1.09861	0.00260833	Down
XLOC_015034	-1.024	2.20797e-05	Down
XLOC_015039	1.13498	0.00165346	Up
XLOC_015060	0.851752	0.00735475	Notsig
XLOC_015091	-1.67398	2.54866e-05	Down
XLOC_015117	-1.44489	2.0821e-09	Down
XLOC_015134	-1.19392	2.24797e-06	Down
XLOC_015141	-0.848413	1.54535e-07	Notsig
XLOC_015149	-1.8563	2.33485e-17	Down
XLOC_015157	0.816761	0.00466719	Notsig
XLOC_015175	-0.653447	0.000643451	Notsig
XLOC_015176	-0.722475	0.000996072	Notsig
XLOC_015186	1.8718	2.9929e-05	Up
XLOC_015188	0.937125	0.00076925	Notsig
XLOC_015190	-0.618027	1.05173e-08	Notsig
XLOC_015200	-0.865333	0.00197314	Notsig
XLOC_015210	-0.902304	5.18143e-17	Notsig
XLOC_015211	-1.39786	1.85037e-07	Down
XLOC_015218	0.799757	0.000245505	Notsig
XLOC_015232	-1.43825	0.000301302	Down
XLOC_015235	-0.899942	0.000942757	Notsig
XLOC_015267	-0.759839	1.99024e-06	Notsig
XLOC_015269	1.33829	3.80459e-05	Up
XLOC_015277	1.17272	0.00244598	Up
XLOC_015278	-1.34571	1.06453e-06	Down
XLOC_015298	-0.76214	5.09612e-06	Notsig
XLOC_015306	1.52606	0.000823657	Up
XLOC_015343	-1.05861	0.00424292	Down
XLOC_015349	-1.09861	0.00188124	Down
XLOC_015352	-1.14938	4.44339e-05	Down
XLOC_015357	0.760806	0.000997368	Notsig
XLOC_015359	-1.5976	7.04306e-07	Down
XLOC_015371	-1.24559	3.52034e-12	Down
XLOC_015374	2.97041	2.24919e-09	Up
XLOC_015380	1.79176	0.000133321	Up
XLOC_015381	0.883887	0.000919105	Notsig
XLOC_015388	0.950976	0.00716428	Notsig
XLOC_015410	-1.01345	0.00496843	Down
XLOC_015419	-0.603199	1.29243e-05	Notsig
XLOC_015420	0.800119	0.00384647	Notsig
XLOC_015421	-1.12847	3.92235e-06	Down
XLOC_015441	-0.870828	4.6178e-05	Notsig
XLOC_015445	-3.60005	5.85202e-17	Down
XLOC_015458	0.68983	0.00146173	Notsig
XLOC_015481	0.780159	0.00183662	Notsig
XLOC_015489	-0.600624	1.6929e-09	Notsig
XLOC_016010	-0.578111	8.55395e-07	Notsig
XLOC_016030	-2.26554	1.7342e-20	Down
XLOC_016036	-2.05707	0.00663859	Down
XLOC_016044	-0.94585	1.71124e-10	Notsig
XLOC_016058	0	403	Notsig
XLOC_016060	-1.18562	3.18543e-07	Down
XLOC_016104	0.716137	0.00439612	Notsig
XLOC_016125	-0.624255	1.46241e-06	Notsig
XLOC_016133	-3.80851	6.95756e-48	Down
XLOC_016134	1.99081	6.10076e-11	Up
XLOC_016170	0.688084	0.00111733	Notsig
XLOC_016220	-1.98592	3.50797e-06	Down
XLOC_016224	1.00764	0.00108959	Up
XLOC_016242	-1.74524	0.00375425	Down
XLOC_016256	-0.97456	2.58681e-06	Notsig
XLOC_016261	-0.840783	0.00214821	Notsig
XLOC_016280	0.891998	0.00278463	Notsig
XLOC_016345	-0.903712	0.00014446	Notsig
XLOC_016411	-3.7612	0.00755727	Down
XLOC_016412	-1.30625	0.00514683	Down
XLOC_016415	0.845163	0.00276106	Notsig
XLOC_016430	-0.687105	0.00684291	Notsig
XLOC_016454	0.8141	0.00539104	Notsig
XLOC_016506	-0.927987	0.00429463	Notsig
XLOC_016510	-0.833599	0.0011309	Notsig
XLOC_016520	-1.17272	0.00189666	Down
XLOC_016529	1.92425	1.01124e-14	Up
XLOC_016569	-1.60107	0.000396137	Down
XLOC_016578	-1.14306	0.00152811	Down
XLOC_016584	-3.05243	5.06531e-28	Down
XLOC_016589	1.29928	0.000864661	Up
XLOC_016591	1.03445	7.68577e-07	Up
XLOC_016599	0.625706	0.00487048	Notsig
XLOC_016600	1.20164	3.63956e-09	Up
XLOC_016620	0.516216	0.00353339	Notsig
XLOC_016623	-1.1421	0.000181099	Down
XLOC_016624	-2.44957	7.36594e-08	Down
XLOC_016627	-1.36098	2.26226e-07	Down
XLOC_016631	-1.04455	0.00114786	Down
XLOC_016654	-0.842443	0.000397884	Notsig
XLOC_016664	0.820981	5.0608e-05	Notsig
XLOC_016671	0.760286	0.000106598	Notsig
XLOC_016694	0.976915	2.19863e-05	Notsig
XLOC_016704	0.644058	5.93857e-08	Notsig
XLOC_016722	1.13862	3.79064e-06	Up
XLOC_016723	0.637405	0.00138411	Notsig
XLOC_016727	0.612178	0.000689948	Notsig
XLOC_016750	-0.916291	0.000961285	Notsig
XLOC_016765	1.32914	0.000364292	Up
XLOC_016766	-2.97041	0.00212528	Down
XLOC_016776	0.934309	0.00163299	Notsig
XLOC_016780	-0.623835	1.64674e-05	Notsig
XLOC_016781	1.72551	0.000508923	Up
XLOC_016790	0.712756	0.000233151	Notsig
XLOC_016793	0.760286	0.00176907	Notsig
XLOC_016794	0.684015	0.00140138	Notsig
XLOC_016817	0.624154	0.00442102	Notsig
XLOC_016831	-1.31758	3.56106e-09	Down
XLOC_016832	-1.18085	7.56064e-09	Down
XLOC_016841	-0.872349	3.99653e-06	Notsig
XLOC_016851	1.13822	0.0017941	Up
XLOC_016866	-0.895384	3.81368e-05	Notsig
XLOC_016877	0.753772	0.0023336	Notsig
XLOC_016885	-1.86915	9.11541e-05	Down
XLOC_016887	-1.01792	0.000124461	Down
XLOC_016894	0.714054	0.000703437	Notsig
XLOC_016920	-1.94591	1.09878e-05	Down
XLOC_016967	-2.43482	2.2767e-14	Down
XLOC_016992	-1.44345	2.7158e-07	Down
XLOC_017018	-1.80098	3.22367e-08	Down
XLOC_017024	-0.651989	0.000947984	Notsig
XLOC_017028	-0.559616	0.00769987	Notsig
XLOC_017052	-1.12059	0.00749204	Down
XLOC_017062	1.43508	0.00627578	Up
XLOC_017079	2.16905	0.00577933	Up
XLOC_017081	1.20831	0.000388543	Up
XLOC_017097	0.619765	0.000100605	Notsig
XLOC_017100	-3.98898	0.00580236	Down
XLOC_017101	-1.06784	0.00391249	Down
XLOC_017104	-0.672528	0.00678626	Notsig
XLOC_017110	-0.730888	0.000766339	Notsig
XLOC_017136	-0.853233	3.6669e-06	Notsig
XLOC_017145	0.724896	0.00468104	Notsig
XLOC_017191	-0.753772	0.00381386	Notsig
XLOC_017272	2.11453	0.00143021	Up
XLOC_017288	2.0149	0.000653991	Up
XLOC_017343	-0.559616	0.0014689	Notsig
XLOC_017344	-0.730265	0.00524389	Notsig
XLOC_017353	-2.44235	0.000831683	Down
XLOC_017359	-1.19116	2.10909e-05	Down
XLOC_017360	1.99536	1.46649e-28	Up
XLOC_017362	-1.60944	6.27916e-05	Down
XLOC_017389	-1.11923	0.000958618	Down
XLOC_017403	-1.1977	0.00278765	Down
XLOC_017429	-2.27213	3.17868e-13	Down
XLOC_017432	0.626702	0.00156981	Notsig
XLOC_017457	-1.3689	0.0027633	Down
XLOC_017458	-0.781516	0.000378131	Notsig
XLOC_017465	-1.49549	0.000240284	Down
XLOC_017466	-0.593358	1.52081e-05	Notsig
XLOC_017470	-0.568505	0.00355572	Notsig
XLOC_017477	-1.16074	0.000451726	Down
XLOC_017481	-1.2164	0.0020441	Down
XLOC_017487	0.800393	0.00307128	Notsig
XLOC_017488	-1.38629	0.000747987	Down
XLOC_017493	0.751831	7.44775e-05	Notsig
XLOC_017519	-0.980829	0.00047416	Notsig
XLOC_017521	0.768048	0.00013722	Notsig
XLOC_017522	1.51146	0.000118476	Up
XLOC_017524	-1.03889	0.000489682	Down
XLOC_017535	-0.638224	0.0026702	Notsig
XLOC_017551	-0.504353	0.0025429	Notsig
XLOC_017583	1.58412	3.28877e-05	Up
XLOC_017585	-1.42009	6.3728e-15	Down
XLOC_017590	1.0116	2.97725e-05	Up
XLOC_017591	-1.37869	3.28595e-09	Down
XLOC_017593	0.87707	2.22134e-09	Notsig
XLOC_017594	0.608406	0.00205166	Notsig
XLOC_017602	1.41528	0.00152707	Up
XLOC_017607	-0.907922	1.23882e-09	Notsig
XLOC_017612	-0.577315	0.0025412	Notsig
XLOC_017618	-0.916291	0.00114804	Notsig
XLOC_017619	0.967584	0.00437858	Notsig
XLOC_017621	-0.637885	5.6774e-05	Notsig
XLOC_017906	-1.26948	0.00320133	Down
XLOC_017966	1.01592	1.27264e-05	Up
XLOC_017978	-1.22378	0.00775636	Down
XLOC_017995	-2.04372	7.14678e-09	Down
XLOC_017996	-1.0042	1.21777e-06	Down
XLOC_017998	-0.871966	4.2021e-18	Notsig
XLOC_018002	-1.0042	0.00121409	Down
XLOC_018003	-2.2192	5.08491e-09	Down
XLOC_018008	0.737998	0.000294936	Notsig
XLOC_018015	0.925769	0.00217616	Notsig
XLOC_018021	-0.767255	0.00742189	Notsig
XLOC_018039	-1.32356	2.21526e-05	Down
XLOC_018044	0.837728	0.00177176	Notsig
XLOC_018055	0.561335	0.000960876	Notsig
XLOC_018087	0.665748	0.00430053	Notsig
XLOC_018102	-0.891423	4.40618e-06	Notsig
XLOC_018103	-1.05563	8.44573e-13	Down
XLOC_018104	1.19908	1.78414e-12	Up
XLOC_018123	-2.68882	2.81039e-05	Down
XLOC_018127	-0.590413	0.00101723	Notsig
XLOC_018135	-1.59109	0.000140356	Down
XLOC_018137	1.17657	0.00268095	Up
XLOC_018156	0.873529	0.00150312	Notsig
XLOC_018160	2.61496	5.80115e-05	Up
XLOC_018163	0.638718	8.98245e-05	Notsig
XLOC_018219	-1.04145	0.000637174	Down
XLOC_018311	-0.936093	0.00781017	Notsig
XLOC_018318	-2.4375	2.43757e-11	Down
XLOC_018327	1.9701	0.000348605	Up
XLOC_018361	-1.20397	0.000198375	Down
XLOC_018368	-1.24111	6.62911e-08	Down
XLOC_018370	0.676887	0.00595413	Notsig
XLOC_018392	-1.65823	0.00457636	Down
XLOC_018404	-0.831298	0.00471133	Notsig
XLOC_018411	-1.51983	1.01685e-08	Down
XLOC_018441	0.66905	0.000901854	Notsig
XLOC_018460	-0.998529	0.000421519	Notsig
XLOC_018464	1.34053	3.43294e-17	Up
XLOC_018472	-1.16017	0.000912859	Down
XLOC_018480	-0.679902	0.00254007	Notsig
XLOC_018507	0.766172	0.00293402	Notsig
XLOC_018538	-1.11365	3.37906e-10	Down
XLOC_018539	-0.721056	0.00134303	Notsig
XLOC_018546	1.30341	2.83645e-08	Up
XLOC_018552	1.97524	2.3008e-05	Up
XLOC_018577	-1.49995	9.02132e-13	Down
XLOC_018601	-1.17557	3.1596e-05	Down
XLOC_018607	-2.31501	3.57629e-15	Down
XLOC_018635	0.920931	1.44106e-06	Notsig
XLOC_018636	0.662688	0.00370608	Notsig
XLOC_018637	-1.20127	5.22361e-08	Down
XLOC_018650	-1.95881	7.72463e-05	Down
XLOC_018651	0	96	Notsig
XLOC_018663	0.960742	0.000653803	Notsig
XLOC_018665	1.11365	0.00238132	Up
XLOC_018674	-2.06546	3.85762e-06	Down
XLOC_018687	-1.13943	0.00080312	Down
XLOC_018701	-2.62467	5.34809e-07	Down
XLOC_018702	-0.543207	0.000129738	Notsig
XLOC_018704	1.01792	0.000156258	Up
XLOC_018710	-0.584513	0.00266701	Notsig
XLOC_018772	-1.46283	8.66231e-05	Down
XLOC_018775	0.81831	0.00275887	Notsig
XLOC_018779	-0.875469	0.000715235	Notsig
XLOC_018783	-1.9131	8.70602e-33	Down
XLOC_018788	-0.647237	0.00030618	Notsig
XLOC_018796	0.671407	0.00633792	Notsig
XLOC_018807	-0.723453	0.0010574	Notsig
XLOC_018811	-1.75786	1.21679e-18	Down
XLOC_018812	2.19722	9.08073e-08	Up
XLOC_018820	2.06546	7.85871e-09	Up
XLOC_018840	-1.40089	6.34132e-09	Down
XLOC_018868	0.954718	0.000116064	Notsig
XLOC_018872	1.2771	0.00010803	Up
XLOC_018879	-1.03889	0.000205866	Down
XLOC_018889	1.81916	1.52136e-05	Up
XLOC_018923	-0.807091	0.000103131	Notsig
XLOC_018927	1.20397	9.10726e-07	Up
XLOC_018931	0.620576	0.00743497	Notsig
XLOC_018940	-2.19238	2.6796e-23	Down
XLOC_018948	-0.91946	1.00162e-19	Notsig
XLOC_018952	1.5976	9.15352e-06	Up
XLOC_018960	-0.944462	5.00338e-10	Notsig
XLOC_018965	-1.34562	5.59791e-20	Down
XLOC_018975	0.835568	0.000683757	Notsig
XLOC_018979	-0.82198	0.00363657	Notsig
XLOC_018994	2.74084	1.82954e-05	Up
XLOC_019053	-1.09861	0.00363009	Down
XLOC_019086	1.07614	0.00138072	Up
XLOC_019146	-0.92459	0.000862782	Notsig
XLOC_019159	0.693147	0.00595773	Notsig
XLOC_019229	-0.790311	6.30342e-08	Notsig
XLOC_019239	-1.2066	2.24839e-11	Down
XLOC_019262	-0.85392	4.50772e-09	Notsig
XLOC_019263	-0.625554	0.000622681	Notsig
XLOC_019266	1.72277	0.0043967	Up
XLOC_019312	0.676259	0.0025364	Notsig
XLOC_019315	1.14991	0.0092943	Up
XLOC_019319	0.705779	0.000976711	Notsig
XLOC_019327	0.672344	0.000167869	Notsig
XLOC_019346	-0.720546	0.00312932	Notsig
XLOC_019363	-0.839751	8.34952e-06	Notsig
XLOC_019369	-1.04034	0.0103371	Down
XLOC_019384	0.878984	0.0081478	Notsig
XLOC_019395	0.617161	0.00164921	Notsig
XLOC_019399	-2.59027	0.00133526	Down
XLOC_019401	-0.980829	3.27085e-05	Notsig
XLOC_019415	1.87514	0.00138162	Up
XLOC_019416	-0.869038	0.000108183	Notsig
XLOC_019436	-2.1873	5.70248e-19	Down
XLOC_019459	0.747214	0.00638229	Notsig
XLOC_019478	0.826155	6.17406e-08	Notsig
XLOC_019483	-0.974998	6.39667e-07	Notsig
XLOC_019485	0.640266	1.00365e-07	Notsig
XLOC_019491	0.887303	0.00333122	Notsig
XLOC_019498	0.850615	1.70121e-05	Notsig
XLOC_019500	-1.11241	0.0014384	Down
XLOC_019501	-2.0149	3.65867e-13	Down
XLOC_019503	1.01243	2.92804e-29	Up
XLOC_019507	1.29392	2.62962e-07	Up
XLOC_019531	-2.16781	8.85e-05	Down
XLOC_019577	0.798508	0.000173289	Notsig
XLOC_019581	1.54592	0.00033291	Up
XLOC_019601	-0.84397	3.03764e-05	Notsig
XLOC_019610	-2.07944	2.26362e-06	Down
XLOC_019611	-0.729961	5.11944e-12	Notsig
XLOC_019612	-0.890315	0.000775613	Notsig
XLOC_019617	-0.737599	2.92899e-09	Notsig
XLOC_019650	0	888	Notsig
XLOC_019916	2.85263	2.80304e-21	Up
XLOC_020014	-0.744972	0.00198777	Notsig
XLOC_020022	-1.17557	0.000939808	Down
XLOC_020051	0.646627	3.91614e-05	Notsig
XLOC_020070	-2.50844	0.000139774	Down
XLOC_020074	-0.727049	0.00552742	Notsig
XLOC_020082	-0.542995	0.0045235	Notsig
XLOC_020093	-0.637267	1.59802e-06	Notsig
XLOC_020146	-0.546712	7.97171e-05	Notsig
XLOC_020172	0.529775	0.000229887	Notsig
XLOC_020175	-0.772216	0.000859216	Notsig
XLOC_020193	-0.935461	2.26225e-05	Notsig
XLOC_020194	-1.45001	6.44652e-08	Down
XLOC_020199	-0.790139	0.00189335	Notsig
XLOC_020236	-0.895671	0.000416728	Notsig
XLOC_020256	-2.02815	0.000752754	Down
XLOC_020281	1.116	0.000867264	Up
XLOC_020284	-1.41254	1.2596e-10	Down
XLOC_020285	-2.22011	5.85197e-16	Down
XLOC_020291	2.30259	0.000126083	Up
XLOC_020292	0.905709	0.000351243	Notsig
XLOC_020294	0.977776	0.000233773	Notsig
XLOC_020296	-0.752236	3.8097e-06	Notsig
XLOC_020298	-2.25129	0.000100501	Down
XLOC_020300	-1.79176	5.37299e-10	Down
XLOC_020310	-2.55793	0.00033264	Down
XLOC_020311	36	0	Up
XLOC_020318	0.893072	0.00150832	Notsig
XLOC_020329	-1.03609	0.0018925	Down
XLOC_020333	0.87693	0.00302809	Notsig
XLOC_020345	0.756863	0.000754871	Notsig
XLOC_020350	-0.581922	0.00459854	Notsig
XLOC_020363	-1.13565	2.326e-12	Down
XLOC_020397	-1.18474	7.95063e-07	Down
XLOC_020398	0	119	Notsig
XLOC_020428	-1.01592	0.00378947	Down
XLOC_020458	1.42947	0.000368621	Up
XLOC_020470	-0.750306	0.000971247	Notsig
XLOC_020478	-0.677399	0.00500394	Notsig
XLOC_020505	-2.52	1.85636e-07	Down
XLOC_020519	-2.56495	4.45415e-13	Down
XLOC_020544	1.19625	0.00239531	Up
XLOC_020547	0.76214	1.99591e-05	Notsig
XLOC_020548	-0.563768	0.00212022	Notsig
XLOC_020551	0.713766	0.00640784	Notsig
XLOC_020555	-0.82198	0.00269299	Notsig
XLOC_020560	-0.832909	2.44106e-08	Notsig
XLOC_020563	-1.01693	0.00222908	Down
XLOC_020566	-1.0033	0.00564928	Down
XLOC_020577	1.50408	7.11859e-07	Up
XLOC_020619	0.8232	0.00368934	Notsig
XLOC_020631	-0.96825	0.00045494	Notsig
XLOC_020639	1.00493	0.000340028	Up
XLOC_020656	-1.63269	3.39513e-09	Down
XLOC_020668	-3.31419	5.37423e-06	Down
XLOC_020670	-0.840305	0.00208084	Notsig
XLOC_020683	-0.800393	8.14655e-07	Notsig
XLOC_020687	0.808832	0.000666074	Notsig
XLOC_020710	-2.18432	8.93486e-18	Down
XLOC_020719	-1.09253	0.000225544	Down
XLOC_020741	0.70657	0.00761352	Notsig
XLOC_020743	-0.661398	0.000131561	Notsig
XLOC_020746	-0.685731	0.000119459	Notsig
XLOC_020774	-1.23837	0.00585519	Down
XLOC_020775	-1.41707	1.34985e-07	Down
XLOC_020778	-2.48491	8.73333e-08	Down
XLOC_020787	-1.06191	6.47283e-13	Down
XLOC_020792	1.68176	0.000267167	Up
XLOC_020806	-0.736523	8.73856e-09	Notsig
XLOC_020809	-3.21888	0.000131778	Down
XLOC_020811	-1.58591	6.82476e-20	Down
XLOC_020831	-1.55463	9.65048e-07	Down
XLOC_020841	-0.776144	4.7662e-06	Notsig
XLOC_020842	0.837598	0.00316306	Notsig
XLOC_020856	-0.95784	5.21233e-13	Notsig
XLOC_020860	-0.771216	1.75415e-05	Notsig
XLOC_020874	-1.16315	0.000318997	Down
XLOC_020877	1.69714	1.10936e-05	Up
XLOC_020954	0.566395	0.00828192	Notsig
XLOC_020963	-0.671407	0.000810424	Notsig
XLOC_021021	-0.974713	9.54779e-09	Notsig
XLOC_021037	-1.0033	0.00100652	Down
XLOC_021050	1.78191	7.6788e-05	Up
XLOC_021067	1.50408	1.36905e-12	Up
XLOC_021074	-1.004	3.34561e-08	Down
XLOC_021076	1.16017	0.00630198	Up
XLOC_021092	-0.693147	0.00551705	Notsig
XLOC_021120	-2.48491	9.97761e-13	Down
XLOC_021129	-0.99164	0.00102392	Notsig
XLOC_021131	-0.637717	0.000458615	Notsig
XLOC_021132	1.67006	0.000100254	Up
XLOC_021151	0.942266	5.56112e-07	Notsig
XLOC_021159	0.993252	0.00194618	Notsig
XLOC_021172	-0.822359	0.0022529	Notsig
XLOC_021178	0.745594	0.00013019	Notsig
XLOC_021191	-0.767255	0.00434554	Notsig
XLOC_021215	-0.629521	0.00593247	Notsig
XLOC_021234	-1.04597	0.00147117	Down
XLOC_021260	1.64866	0.00726636	Up
XLOC_021267	-1.4321	0.00560283	Down
XLOC_021299	-2.32239	0.000568898	Down
XLOC_021304	-0.577315	0.00247036	Notsig
XLOC_021307	1.39518	0.00011437	Up
XLOC_021341	-0.637405	0.00151939	Notsig
XLOC_021353	-0.920979	2.40147e-33	Notsig
XLOC_021354	-0.81093	0.00419196	Notsig
XLOC_021376	0.880714	6.37132e-13	Notsig
XLOC_021378	-2.18659	7.15783e-13	Down
XLOC_021384	-0.598239	0.000147233	Notsig
XLOC_021387	1.12134	6.69632e-07	Up
XLOC_021405	-1.24889	7.17828e-06	Down
XLOC_021438	-1.86322	4.78629e-06	Down
XLOC_021440	0.887303	0.00649532	Notsig
XLOC_021448	3.66356	2.84725e-08	Up
XLOC_021454	0.770925	0.00137387	Notsig
XLOC_021460	0.728239	0.00776685	Notsig
XLOC_021485	-1.32687	9.68238e-05	Down
XLOC_021487	-1.50408	1.40364e-08	Down
XLOC_021500	1.23214	0.00155562	Up
XLOC_021519	-0.771265	0.00230409	Notsig
XLOC_021543	-1.24432	0.000397429	Down
XLOC_021546	-0.742744	0.000240791	Notsig
XLOC_021556	-3.73767	0.000581388	Down
XLOC_021563	-0.927654	0.000360604	Notsig
XLOC_021571	0.900787	0.00139382	Notsig
XLOC_021575	1.44972	1.47754e-08	Up
XLOC_021577	-0.580669	0.00546646	Notsig
XLOC_021585	-0.554176	0.00542395	Notsig
XLOC_021595	-1.97524	1.69469e-20	Down
XLOC_021604	1.13635	0.00314217	Up
XLOC_021615	0.70557	0.00225615	Notsig
XLOC_021628	1.02962	0.00625708	Up
XLOC_021642	-2.24374	0.00158171	Down
XLOC_021661	-1.21413	5.54828e-07	Down
XLOC_021664	-1.36045	1.12137e-10	Down
XLOC_021673	-0.788457	0.000357412	Notsig
XLOC_021674	-0.829723	0.00176777	Notsig
XLOC_021677	1.8894	2.73068e-08	Up
XLOC_021681	-1.58412	1.11132e-19	Down
XLOC_021687	-1.35239	0.00289037	Down
XLOC_021692	-2.63109	9.99376e-24	Down
XLOC_021693	0.688281	0.000884345	Notsig
XLOC_021700	-0.729961	0.00263005	Notsig
XLOC_021712	-0.653741	3.36759e-05	Notsig
XLOC_021713	0.684636	0.00142018	Notsig
XLOC_021719	-0.562034	0.00757699	Notsig
XLOC_021726	0.76214	0.00767161	Notsig
XLOC_021731	-1.4604	0.00112401	Down
XLOC_021744	-0.613104	1.27703e-08	Notsig
XLOC_021746	-2.10191	2.01511e-26	Down
XLOC_021747	0.757686	0.00584551	Notsig
XLOC_021751	-1.14007	5.34236e-08	Down
XLOC_021755	-0.809622	8.55022e-06	Notsig
XLOC_021764	0.67788	0.00745367	Notsig
XLOC_021769	-0.777029	0.0027501	Notsig
XLOC_021781	-1.04982	0.00111107	Down
XLOC_022179	0.7652	0.00121773	Notsig
XLOC_022184	-3.04452	6.2668e-06	Down
XLOC_022196	-1.41369	1.96913e-06	Down
XLOC_022198	-1.60944	0.000605157	Down
XLOC_022203	1.26369	0.00710491	Up
XLOC_022208	-0.633031	4.49564e-06	Notsig
XLOC_022221	-1.35079	1.72374e-05	Down
XLOC_022227	-3.96081	3.97777e-09	Down
XLOC_022250	-1.07264	0.00381103	Down
XLOC_022252	-2.8679	2.67801e-14	Down
XLOC_022255	-0.614757	0.000158722	Notsig
XLOC_022271	-0.867501	0.00311473	Notsig
XLOC_022275	-0.645047	1.02247e-05	Notsig
XLOC_022281	0	3187	Notsig
XLOC_022297	0.641516	0.00561251	Notsig
XLOC_022306	-1.09861	0.000542399	Down
XLOC_022313	0.929536	0.00306595	Notsig
XLOC_022314	-1.1421	1.84952e-24	Down
XLOC_022319	2.30259	0.00133953	Up
XLOC_022320	-1.62924	0.00224272	Down
XLOC_022322	0.890973	0.007815	Notsig
XLOC_022324	-0.889857	0.00271277	Notsig
XLOC_022364	-0.837598	0.00082149	Notsig
XLOC_022387	-0.677147	2.37342e-10	Notsig
XLOC_022402	0.684337	0.00292911	Notsig
XLOC_022411	1.36098	0.00470597	Up
XLOC_022432	3.38099	2.02278e-07	Up
XLOC_022440	0.841567	0.00481887	Notsig
XLOC_022458	-0.778669	0.00746614	Notsig
XLOC_022493	0.750055	5.16357e-06	Notsig
XLOC_022502	-1.90096	1.63191e-23	Down
XLOC_022508	-1.1928	0.00359513	Down
XLOC_022548	-0.838329	0.0045808	Notsig
XLOC_022551	-0.808458	0.000853732	Notsig
XLOC_022563	1.6864	0.000630432	Up
XLOC_022564	4.21951	5.10703e-15	Up
XLOC_022574	0.709148	0.00322333	Notsig
XLOC_022580	-0.84999	0.00403432	Notsig
XLOC_022597	-1.13902	1.20966e-20	Down
XLOC_022613	-0.97538	1.01908e-06	Notsig
XLOC_022615	0.708651	0.00369872	Notsig
XLOC_022630	-0.823987	1.16088e-09	Notsig
XLOC_022645	0.706219	0.00532029	Notsig
XLOC_022697	0.930215	1.25237e-09	Notsig
XLOC_022698	1.16899	6.72571e-09	Up
XLOC_022710	1.04982	0.00594153	Up
XLOC_022713	-0.637717	0.00126496	Notsig
XLOC_022716	-0.953279	0.000941506	Notsig
XLOC_022737	-0.875469	0.00190834	Notsig
XLOC_022738	0.877394	0.000154672	Notsig
XLOC_022742	-0.60121	0.00210232	Notsig
XLOC_022747	-0.961411	0.00239378	Notsig
XLOC_022783	-0.600774	4.82593e-05	Notsig
XLOC_022811	3.27714	5.72964e-12	Up
XLOC_022814	1.4321	3.68172e-05	Up
XLOC_022818	1.79176	0.00015583	Up
XLOC_022839	0.770925	9.05238e-12	Notsig
XLOC_022842	-3.14988	4.39831e-05	Down
XLOC_022843	1.23676	2.75981e-05	Up
XLOC_022845	-1.90707	1.35014e-05	Down
XLOC_022850	0.926762	0.0012259	Notsig
XLOC_022853	0.922722	1.78866e-06	Notsig
XLOC_022860	-0.803813	0.00405169	Notsig
XLOC_022870	-0.756863	8.57379e-05	Notsig
XLOC_022874	1.05779	0.0075086	Up
XLOC_022875	-0.70557	4.94121e-07	Notsig
XLOC_022887	-0.667829	0.00164408	Notsig
XLOC_022892	0.893242	4.41338e-08	Notsig
XLOC_022894	-0.826679	0.000176387	Notsig
XLOC_022904	0.705269	0.000980845	Notsig
XLOC_022908	-1.05481	1.23386e-08	Down
XLOC_022912	-3.06027	6.46224e-15	Down
XLOC_022916	-1.12214	0.00347437	Down
XLOC_022917	-1.66501	1.3441e-09	Down
XLOC_022925	-1.19005	4.01943e-08	Down
XLOC_022935	2.36383	2.14477e-08	Up
XLOC_022937	1.86075	0.00109272	Up
XLOC_022941	-0.936093	0.00445209	Notsig
XLOC_022953	-0.715126	0.00294496	Notsig
XLOC_022955	-0.626027	3.86609e-08	Notsig
XLOC_022957	0.626456	3.31623e-06	Notsig
XLOC_022958	-0.697305	3.61268e-07	Notsig
XLOC_022960	0.693147	0.00976605	Notsig
XLOC_022962	-4.06044	1.27518e-15	Down
XLOC_022963	0.626702	0.00128371	Notsig
XLOC_022966	1.25276	0.00786848	Up
XLOC_022977	-1.11989	0.000512262	Down
XLOC_022983	-1.81374	9.01662e-09	Down
XLOC_022986	2.35815	5.3086e-08	Up
XLOC_022993	1.67964	4.77485e-05	Up
XLOC_022996	-0.592882	0.00108125	Notsig
XLOC_023002	1.17865	0.00257938	Up
XLOC_023028	0.907804	3.01521e-07	Notsig
XLOC_023038	0.595983	2.77973e-05	Notsig
XLOC_023043	-0.574629	0.00353486	Notsig
XLOC_023044	-0.815037	0.00401983	Notsig
XLOC_023065	-1.01857	0.00251388	Down
XLOC_023074	1.08664	1.62381e-23	Up
XLOC_023131	1.1827	3.2083e-06	Up
XLOC_023164	-1.79919	1.57668e-17	Down
XLOC_023167	-2.15176	3.41844e-06	Down
XLOC_023178	-0.708185	3.56209e-05	Notsig
XLOC_023181	1.23676	1.16382e-06	Up
XLOC_023184	-0.736738	0.00162732	Notsig
XLOC_023188	0.839751	0.0054445	Notsig
XLOC_023190	1.34707	0.00197624	Up
XLOC_023192	1.11748	7.19404e-06	Up
XLOC_023206	0.597133	0.00240508	Notsig
XLOC_023212	-1.02165	0.00162363	Down
XLOC_023225	-1.25276	0.00240133	Down
XLOC_023244	0.847298	0.00150816	Notsig
XLOC_023315	-1.74047	0.000279223	Down
XLOC_023317	0.77319	0.00059236	Notsig
XLOC_023346	-1.07392	6.46643e-08	Down
XLOC_023373	-1.03942	0.00569069	Down
XLOC_023387	-0.985817	0.000925865	Notsig
XLOC_023403	-1.4781	0.00679404	Down
XLOC_023418	-1.23969	1.01743e-05	Down
XLOC_023423	-0.727049	0.00711463	Notsig
XLOC_023430	-0.650588	0.00325954	Notsig
XLOC_023454	1.27575	0.00028856	Up
XLOC_023458	-0.663294	0.00450611	Notsig
XLOC_023462	0.627126	9.35664e-08	Notsig
XLOC_023482	0.847298	0.00278759	Notsig
XLOC_023487	-0.70657	0.00208492	Notsig
XLOC_023521	-0.610626	0.000126208	Notsig
XLOC_023557	1.26567	0.000255473	Up
XLOC_023574	-1.09861	0.000352692	Down
XLOC_023575	1.36828	0.00471977	Up
XLOC_023578	-1.09861	9.27735e-05	Down
XLOC_023586	0.63908	0.00191515	Notsig
XLOC_023596	-2.7983	3.54148e-12	Down
XLOC_023597	0.910871	0.000679393	Notsig
XLOC_023612	-0.707332	0.00509493	Notsig
XLOC_023613	-0.940983	0.000679237	Notsig
XLOC_023629	-3.78419	7.81893e-13	Down
XLOC_023637	0.65764	0.00447267	Notsig
XLOC_023639	0.901902	0.00216313	Notsig
XLOC_023643	1.81011	5.99284e-06	Up
XLOC_023650	0.693147	2.68785e-05	Notsig
XLOC_023671	-0.583775	0.000825926	Notsig
XLOC_023674	-1.15497	0.00096672	Down
XLOC_023683	-1.11766	9.98928e-08	Down
XLOC_023687	0.921157	0.000504826	Notsig
XLOC_023712	1.14117	8.75744e-05	Up
XLOC_023725	-0.95885	0.00388882	Notsig
XLOC_023746	0.611469	3.48895e-06	Notsig
XLOC_023750	-0.629243	0.00013455	Notsig
XLOC_023752	0.77319	0.00118497	Notsig
XLOC_023759	-1.27629	4.33399e-08	Down
XLOC_023765	0.97651	0.000650863	Notsig
XLOC_023776	-0.836248	0.00049046	Notsig
XLOC_023777	-0.696566	2.55384e-05	Notsig
XLOC_023781	-1.53687	1.56998e-06	Down
XLOC_023791	1.80555	7.51641e-07	Up
XLOC_023798	1.15357	2.01073e-05	Up
XLOC_023799	1.26224	0.000547842	Up
XLOC_023800	-2.11021	1.33412e-06	Down
XLOC_023807	2.92998	0.00514485	Up
XLOC_023808	-2.02815	6.93737e-06	Down
XLOC_023811	2.44854	2.00534e-07	Up
XLOC_023812	-1.45691	1.8637e-05	Down
XLOC_023813	-1.70475	0.000170702	Down
XLOC_023818	1.04455	0.0042917	Up
XLOC_023820	0.889262	0.000925388	Notsig
XLOC_023821	1.09861	0.00101607	Up
XLOC_023822	1.38629	0.000253371	Up
XLOC_023825	-1.92075	2.14669e-08	Down
XLOC_023826	0.81093	0.00676914	Notsig
XLOC_023837	-3.51155	4.51476e-22	Down
XLOC_023841	-0.640961	0.000475963	Notsig
XLOC_023842	-1.80829	1.60579e-05	Down
XLOC_023853	2.65324	0.000414164	Up
XLOC_023863	2.05127	0.000542897	Up
XLOC_023865	1.13498	0.000292237	Up
XLOC_023870	-1.10809	0.000453589	Down
XLOC_023875	-1.16643	0.00072843	Down
XLOC_023877	0.959776	0.0023716	Notsig
XLOC_023878	-0.72412	2.41449e-06	Notsig
XLOC_023903	-1.76929	0.000584372	Down
XLOC_023905	-0.627315	3.04877e-06	Notsig
XLOC_024330	1.41447	2.11386e-11	Up
XLOC_024339	-0.723762	3.16059e-07	Notsig
XLOC_024357	0.653926	0.00174028	Notsig
XLOC_024371	1.38629	2.02144e-07	Up
XLOC_024394	1.38629	0.0027219	Up
XLOC_024395	-0.754705	0.0005756	Notsig
XLOC_024401	-0.800506	0.000227876	Notsig
XLOC_024413	-0.756863	0.0068783	Notsig
XLOC_024415	0.711329	0.00024732	Notsig
XLOC_024416	-0.700068	0.000850912	Notsig
XLOC_024418	-0.701881	0.00205533	Notsig
XLOC_024419	-1.51146	0.000466452	Down
XLOC_024461	-1.34602	0.000909197	Down
XLOC_024475	-0.793231	0.00284955	Notsig
XLOC_024487	-0.66416	0.00368194	Notsig
XLOC_024508	0	119	Notsig
XLOC_024531	-0.693147	0.00630965	Notsig
XLOC_024543	0.856936	0.00144442	Notsig
XLOC_024546	-0.837397	0.00325891	Notsig
XLOC_024562	0.806088	0.000140933	Notsig
XLOC_024591	-0.838921	2.48137e-10	Notsig
XLOC_024594	1.94591	0.000776339	Up
XLOC_024602	-0.646337	6.51599e-05	Notsig
XLOC_024612	-0.641412	0.00671935	Notsig
XLOC_024616	-1.10856	7.9953e-13	Down
XLOC_024627	1.07121	0.000707904	Up
XLOC_024634	1.01064	4.71931e-09	Up
XLOC_024669	0.837397	0.00152179	Notsig
XLOC_024680	-0.738919	1.02349e-09	Notsig
XLOC_024693	1.60944	0.0048379	Up
XLOC_024761	-0.796944	3.28357e-05	Notsig
XLOC_024767	-0.940983	6.42355e-05	Notsig
XLOC_024768	-2.48852	1.59834e-06	Down
XLOC_024798	1.07451	0.00216737	Up
XLOC_024812	0.897942	0.00193264	Notsig
XLOC_024818	-0.571257	0.00576291	Notsig
XLOC_024825	-0.719123	0.00287392	Notsig
XLOC_024830	-0.63782	2.11226e-05	Notsig
XLOC_024833	-1.06514	1.76806e-05	Down
XLOC_024851	-0.81093	0.000562492	Notsig
XLOC_024864	-2.31206	1.70514e-08	Down
XLOC_024872	-0.768371	0.0051725	Notsig
XLOC_024895	-1.04145	0.00172773	Down
XLOC_024903	-1.18717	0.000334673	Down
XLOC_024905	-1.43075	0.00128301	Down
XLOC_024962	1.05465	0.00663336	Up
XLOC_025006	-0.775385	1.89028e-08	Notsig
XLOC_025050	-0.766478	0.0016737	Notsig
XLOC_025065	-1.02629	6.555e-10	Down
XLOC_025069	-0.761802	3.5026e-08	Notsig
XLOC_025094	-1.79176	1.10669e-06	Down
XLOC_025095	-1.63413	2.12521e-06	Down
XLOC_025125	0.841567	0.00221839	Notsig
XLOC_025148	-1.62471	1.59785e-06	Down
XLOC_025152	-0.815037	0.00212475	Notsig
XLOC_025186	0.682676	0.00642035	Notsig
XLOC_025199	1.84583	8.54552e-06	Up
XLOC_025202	-1.30833	1.01064e-27	Down
XLOC_025208	-1.24008	2.10421e-06	Down
XLOC_025210	0.701586	2.24895e-10	Notsig
XLOC_025213	4.67283	0	Up
XLOC_025215	-0.582396	0.00297643	Notsig
XLOC_025216	0.620692	0.000685969	Notsig
XLOC_025218	-0.792847	0.000487168	Notsig
XLOC_025220	1.34317	4.04487e-12	Up
XLOC_025232	-1.59987	0.000850743	Down
XLOC_025240	0	105	Notsig
XLOC_025251	0.753772	0.000282207	Notsig
XLOC_025271	0.8172	0.000645812	Notsig
XLOC_025293	1.50408	0.000143535	Up
XLOC_025301	-1.06087	0.00549912	Down
XLOC_025322	0.907922	0.00106537	Notsig
XLOC_025332	-0.791339	0.000565555	Notsig
XLOC_025353	-0.889427	0.000287914	Notsig
XLOC_025363	-1.16315	0.00445766	Down
XLOC_025390	0.590493	0.007497	Notsig
XLOC_025391	0.711871	0.000226208	Notsig
XLOC_025453	0.875469	0.00400198	Notsig
XLOC_025464	0.601899	0.000731812	Notsig
XLOC_025479	-0.635328	0.00296422	Notsig
XLOC_025481	0.676708	0.000106669	Notsig
XLOC_025527	-0.757367	3.30645e-07	Notsig
XLOC_025537	-0.921989	0.00143603	Notsig
XLOC_025550	-1.14938	1.89303e-07	Down
XLOC_025633	-0.85294	1.30508e-05	Notsig
XLOC_025635	-0.969401	0.0019192	Notsig
XLOC_025643	-0.718148	1.90833e-05	Notsig
XLOC_025685	1.04787	3.37862e-09	Up
XLOC_025741	-0.666945	0.00749674	Notsig
XLOC_025756	-0.988611	8.30562e-08	Notsig
XLOC_025766	0.896088	0.00233398	Notsig
XLOC_025769	0.615589	0.00301733	Notsig
XLOC_025820	0.947381	0.00167788	Notsig
XLOC_025862	-0.549359	5.6877e-05	Notsig
XLOC_025906	-0.994252	2.50192e-05	Notsig
XLOC_025908	-0.797507	0.00354648	Notsig
XLOC_025927	-0.709676	0.00194842	Notsig
XLOC_025931	1.12393	0.00788761	Up
XLOC_025934	-0.867501	9.72109e-05	Notsig
XLOC_025960	0.899683	1.615e-05	Notsig
XLOC_025994	-0.528241	0.0025963	Notsig
XLOC_026014	-1.16017	0.00269252	Down
XLOC_026015	1.78415	3.91374e-08	Up
XLOC_026027	0.892943	6.03212e-06	Notsig
XLOC_026076	2.90417	5.77715e-07	Up
XLOC_026084	-3.68888	2.76329e-06	Down
XLOC_026106	-0.861482	0.00237667	Notsig
XLOC_026112	1.31219	0.000770555	Up
XLOC_026119	-2.74084	0.000122056	Down
XLOC_026129	0.747214	0.00490349	Notsig
XLOC_026138	0.955511	0.0029554	Notsig
XLOC_026139	-1.84413	2.85832e-05	Down
XLOC_026596	0.97456	0.00153778	Notsig
XLOC_026597	-1.57351	0.000782296	Down
XLOC_026620	1.2205	0.00769079	Up
XLOC_026624	-1.72317	1.01123e-17	Down
XLOC_026638	0.63908	0.00766221	Notsig
XLOC_026646	-1.43508	0.000540416	Down
XLOC_026656	2.11021	1.05602e-10	Up
XLOC_026662	-1.07687	0.00110814	Down
XLOC_026669	-1.0116	0.00121739	Down
XLOC_026683	-2.48491	2.11312e-14	Down
XLOC_026694	-0.690819	3.46553e-07	Notsig
XLOC_026696	1.15607	6.24159e-08	Up
XLOC_026700	0.603676	1.88022e-06	Notsig
XLOC_026704	-0.875469	2.674e-09	Notsig
XLOC_026717	0.679724	0.00262709	Notsig
XLOC_026734	2.65676	6.34888e-10	Up
XLOC_026737	0.963438	3.1478e-05	Notsig
XLOC_026749	4.76217	0	Up
XLOC_026753	-1.1876	6.79444e-10	Down
XLOC_026799	-0.780159	3.50363e-06	Notsig
XLOC_026802	1.06171	5.83989e-08	Up
XLOC_026803	0	161	Notsig
XLOC_026812	-1.67398	0.00525194	Down
XLOC_026849	-1.49469	7.94423e-10	Down
XLOC_026852	0.678332	0.0051444	Notsig
XLOC_026854	2.2882	7.92781e-05	Up
XLOC_026861	-0.806002	0.000770668	Notsig
XLOC_026880	1.93874	3.48091e-25	Up
XLOC_026883	-1.04145	5.11952e-05	Down
XLOC_026903	-0.934309	3.54341e-05	Notsig
XLOC_026911	0.932926	0.00580391	Notsig
XLOC_026916	0.735506	9.44468e-05	Notsig
XLOC_026920	-0.699881	0.00462418	Notsig
XLOC_026921	-0.794769	5.21455e-05	Notsig
XLOC_026930	-0.60859	4.13588e-05	Notsig
XLOC_026939	0.861482	0.000931476	Notsig
XLOC_026941	-1.05252	4.1843e-10	Down
XLOC_026949	-0.864997	0.00100165	Notsig
XLOC_026975	0.722706	0.000110659	Notsig
XLOC_026978	-0.664437	0.0063523	Notsig
XLOC_026981	-1.77234	9.54358e-09	Down
XLOC_026991	-0.955511	0.00430811	Notsig
XLOC_026994	-1.36524	0.00158832	Down
XLOC_026997	-0.923537	4.75319e-07	Notsig
XLOC_027019	1.84055	1.87161e-07	Up
XLOC_027066	-0.982876	5.64693e-08	Notsig
XLOC_027142	-0.838329	1.79814e-05	Notsig
XLOC_027161	0.556125	0.00172071	Notsig
XLOC_027162	-0.693147	0.0024833	Notsig
XLOC_027169	0.693147	1.035e-08	Notsig
XLOC_027180	-0.708415	0.00627711	Notsig
XLOC_027221	0	227	Notsig
XLOC_027224	-1.22782	1.14367e-06	Down
XLOC_027230	0.916291	3.817e-05	Notsig
XLOC_027249	0.581201	3.48185e-06	Notsig
XLOC_027251	0.620576	0.00691281	Notsig
XLOC_027278	1.51983	4.38317e-21	Up
XLOC_027295	0.944462	0.000307778	Notsig
XLOC_027313	0.635989	0.00358545	Notsig
XLOC_027335	0.722561	0.00511926	Notsig
XLOC_027342	1.11696	0.000948082	Up
XLOC_027377	-0.725408	0.00328099	Notsig
XLOC_027387	1.19099	5.28303e-18	Up
XLOC_027412	-0.628609	0.00169216	Notsig
XLOC_027422	-0.693147	0.00605428	Notsig
XLOC_027423	0.693147	0.000103889	Notsig
XLOC_027436	1.09861	0.00287776	Up
XLOC_027459	1.10783	3.88658e-05	Up
XLOC_027462	1.41099	0.0064299	Up
XLOC_027463	0.944462	0.00245043	Notsig
XLOC_027469	-4.21361	0.00217691	Down
XLOC_027486	0.836854	0.00571753	Notsig
XLOC_027519	-1.03136	0.000405074	Down
XLOC_027524	-0.658462	0.00631566	Notsig
XLOC_027525	-0.677147	0.00306936	Notsig
XLOC_027542	-0.736661	4.02644e-10	Notsig
XLOC_027553	0.936093	0.00149682	Notsig
XLOC_027556	1.05041	2.02564e-07	Up
XLOC_027557	-0.769794	3.67431e-18	Notsig
XLOC_027560	-4.1795	5.33557e-05	Down
XLOC_027567	1.1987	0.00122909	Up
XLOC_027571	-0.887303	0.00370662	Notsig
XLOC_027591	-1.02381	0.00568265	Down
XLOC_027617	1.15793	2.14215e-11	Up
XLOC_027618	0.7404	0.00351946	Notsig
XLOC_027623	-0.74936	0.000219164	Notsig
XLOC_027632	-0.949577	0.00582355	Notsig
XLOC_027640	0.847298	0.00636753	Notsig
XLOC_027719	1.74297	0.00454267	Up
XLOC_027721	0.898999	4.99377e-05	Notsig
[truncated: 74 more rows]
