# Supplementary material for: Changes in m6A RNA methylation are associated with male sterility in wolfberry
Source: BMC Plant Biol. 2023 Sep 29;23:456. doi: 10.1186/s12870-023-04458-7 (PMC10540408; doi:10.1186/s12870-023-04458-7)
Supplement: Supplementary file 9 — Additional file 9: Table S8. GO enrichment results of hypermethylated genes. [file 12870_2023_4458_MOESM9_ESM.xls]

## Sheet: LB1 specific methylation
Table S8. GO enrichment results of hypermethylated genes.
ONTOLOGY	ID	Description	GeneRatio	BgRatio	pvalue	p.adjust	qvalue	geneID	Count
BP	GO:0009314	response to radiation	45/461	802/10768	0.0363897	0.0363897	0.843619	XLOC_000917/XLOC_001073/XLOC_001525/XLOC_001644/XLOC_003270/XLOC_003844/XLOC_004641/XLOC_005476/XLOC_005903/XLOC_005922/XLOC_007184/XLOC_008596/XLOC_008869/XLOC_010231/XLOC_010246/XLOC_011083/XLOC_013765/XLOC_014177/XLOC_014216/XLOC_014526/XLOC_015064/XLOC_016507/XLOC_017255/XLOC_017357/XLOC_017359/XLOC_018160/XLOC_018926/XLOC_018940/XLOC_020580/XLOC_021727/XLOC_022225/XLOC_022227/XLOC_022458/XLO…	45
BP	GO:0006629	lipid metabolic process	44/461	757/10768	0.0229064	0.0229064	0.843619	XLOC_001196/XLOC_001374/XLOC_001546/XLOC_001836/XLOC_002359/XLOC_002916/XLOC_003466/XLOC_003619/XLOC_003798/XLOC_004191/XLOC_004489/XLOC_004494/XLOC_004599/XLOC_006785/XLOC_007598/XLOC_009954/XLOC_010833/XLOC_010834/XLOC_011173/XLOC_011683/XLOC_014357/XLOC_014358/XLOC_015066/XLOC_015235/XLOC_015352/XLOC_015385/XLOC_016722/XLOC_018539/XLOC_018584/XLOC_018926/XLOC_020580/XLOC_020827/XLOC_021735/XLO…	44
BP	GO:0044255	cellular lipid metabolic process	39/461	681/10768	0.0379049	0.0379049	0.843619	XLOC_001196/XLOC_001374/XLOC_001546/XLOC_001836/XLOC_002359/XLOC_002916/XLOC_003619/XLOC_003798/XLOC_004191/XLOC_004489/XLOC_004494/XLOC_004599/XLOC_006785/XLOC_009954/XLOC_010833/XLOC_010834/XLOC_011173/XLOC_011683/XLOC_014357/XLOC_014358/XLOC_015066/XLOC_015235/XLOC_015352/XLOC_015385/XLOC_016722/XLOC_018584/XLOC_018926/XLOC_020827/XLOC_021735/XLOC_021763/XLOC_022196/XLOC_022738/XLOC_022993/XLO…	39
BP	GO:0005975	carbohydrate metabolic process	30/461	476/10768	0.0216464	0.0216464	0.843619	XLOC_001896/XLOC_001980/XLOC_002288/XLOC_002829/XLOC_003275/XLOC_003775/XLOC_004191/XLOC_004494/XLOC_005398/XLOC_008274/XLOC_008290/XLOC_009306/XLOC_009307/XLOC_011457/XLOC_011683/XLOC_013000/XLOC_014445/XLOC_015418/XLOC_018717/XLOC_019372/XLOC_021152/XLOC_022196/XLOC_022713/XLOC_022720/XLOC_023308/XLOC_026712/XLOC_026958/XLOC_028072/XLOC_028146/XLOC_028342	30
BP	GO:0008610	lipid biosynthetic process	29/461	480/10768	0.0382856	0.0382856	0.843619	XLOC_001196/XLOC_001374/XLOC_001546/XLOC_001836/XLOC_002359/XLOC_003619/XLOC_004489/XLOC_004599/XLOC_006785/XLOC_009954/XLOC_011173/XLOC_011683/XLOC_014357/XLOC_014358/XLOC_015352/XLOC_016722/XLOC_018539/XLOC_018584/XLOC_018926/XLOC_020580/XLOC_020827/XLOC_021735/XLOC_022196/XLOC_022738/XLOC_022993/XLOC_023287/XLOC_023683/XLOC_027288/XLOC_028375	29
BP	GO:0006644	phospholipid metabolic process	18/461	187/10768	0.00109554	0.00109554	0.843619	XLOC_001196/XLOC_001374/XLOC_001546/XLOC_001836/XLOC_002359/XLOC_003798/XLOC_004494/XLOC_004599/XLOC_009954/XLOC_011683/XLOC_020827/XLOC_021735/XLOC_022196/XLOC_022993/XLOC_023287/XLOC_023683/XLOC_026918/XLOC_028018	18
BP	GO:0009639	response to red or far red light	17/461	209/10768	0.00836857	0.00836857	0.843619	XLOC_001525/XLOC_005476/XLOC_005903/XLOC_008869/XLOC_010246/XLOC_011083/XLOC_013765/XLOC_014216/XLOC_014526/XLOC_015064/XLOC_016507/XLOC_022225/XLOC_022227/XLOC_022458/XLOC_023259/XLOC_023317/XLOC_028029	17
BP	GO:0071214	cellular response to abiotic stimulus	17/461	214/10768	0.0104644	0.0104644	0.843619	XLOC_001525/XLOC_005476/XLOC_005903/XLOC_007184/XLOC_008869/XLOC_011083/XLOC_014177/XLOC_014216/XLOC_017255/XLOC_018926/XLOC_018940/XLOC_020345/XLOC_024441/XLOC_026771/XLOC_026876/XLOC_026879/XLOC_028029	17
BP	GO:0104004	cellular response to environmental stimulus	17/461	214/10768	0.0104644	0.0104644	0.843619	XLOC_001525/XLOC_005476/XLOC_005903/XLOC_007184/XLOC_008869/XLOC_011083/XLOC_014177/XLOC_014216/XLOC_017255/XLOC_018926/XLOC_018940/XLOC_020345/XLOC_024441/XLOC_026771/XLOC_026876/XLOC_026879/XLOC_028029	17
BP	GO:0016051	carbohydrate biosynthetic process	17/461	252/10768	0.0428437	0.0428437	0.843619	XLOC_001896/XLOC_001980/XLOC_002288/XLOC_002829/XLOC_003275/XLOC_008274/XLOC_009306/XLOC_009307/XLOC_011457/XLOC_011683/XLOC_015418/XLOC_019372/XLOC_022196/XLOC_023308/XLOC_026712/XLOC_028072/XLOC_028146	17
BP	GO:0071478	cellular response to radiation	15/461	141/10768	0.00102115	0.00102115	0.843619	XLOC_001525/XLOC_005476/XLOC_005903/XLOC_007184/XLOC_008869/XLOC_011083/XLOC_014177/XLOC_014216/XLOC_017255/XLOC_018926/XLOC_018940/XLOC_026771/XLOC_026876/XLOC_026879/XLOC_028029	15
BP	GO:0046486	glycerolipid metabolic process	14/461	144/10768	0.00345707	0.00345707	0.843619	XLOC_001374/XLOC_001836/XLOC_003798/XLOC_004494/XLOC_004599/XLOC_015235/XLOC_015352/XLOC_022993/XLOC_023287/XLOC_023683/XLOC_026712/XLOC_026918/XLOC_027288/XLOC_028018	14
BP	GO:0008654	phospholipid biosynthetic process	12/461	118/10768	0.00457795	0.00457795	0.843619	XLOC_001196/XLOC_001374/XLOC_001836/XLOC_002359/XLOC_004599/XLOC_009954/XLOC_011683/XLOC_021735/XLOC_022196/XLOC_022993/XLOC_023287/XLOC_023683	12
BP	GO:0071482	cellular response to light stimulus	12/461	125/10768	0.00723203	0.00723203	0.843619	XLOC_001525/XLOC_005476/XLOC_005903/XLOC_007184/XLOC_008869/XLOC_011083/XLOC_014177/XLOC_014216/XLOC_017255/XLOC_018940/XLOC_026771/XLOC_028029	12
BP	GO:0007623	circadian rhythm	12/461	146/10768	0.0227322	0.0227322	0.843619	XLOC_002910/XLOC_003709/XLOC_004599/XLOC_005476/XLOC_008869/XLOC_014216/XLOC_017357/XLOC_017359/XLOC_022458/XLOC_028029/XLOC_028228/XLOC_028342	12
BP	GO:0048511	rhythmic process	12/461	146/10768	0.0227322	0.0227322	0.843619	XLOC_002910/XLOC_003709/XLOC_004599/XLOC_005476/XLOC_008869/XLOC_014216/XLOC_017357/XLOC_017359/XLOC_022458/XLOC_028029/XLOC_028228/XLOC_028342	12
BP	GO:0006855	xenobiotic transmembrane transport	11/461	104/10768	0.00483892	0.00483892	0.843619	XLOC_000385/XLOC_000805/XLOC_001068/XLOC_001256/XLOC_007597/XLOC_008782/XLOC_009735/XLOC_011302/XLOC_012335/XLOC_015066/XLOC_021156	11
BP	GO:0042908	xenobiotic transport	11/461	104/10768	0.00483892	0.00483892	0.843619	XLOC_000385/XLOC_000805/XLOC_001068/XLOC_001256/XLOC_007597/XLOC_008782/XLOC_009735/XLOC_011302/XLOC_012335/XLOC_015066/XLOC_021156	11
BP	GO:0002684	positive regulation of immune system process	10/461	113/10768	0.0228511	0.0228511	0.843619	XLOC_003270/XLOC_007258/XLOC_019609/XLOC_022225/XLOC_022227/XLOC_023259/XLOC_023317/XLOC_025476/XLOC_026967/XLOC_027559	10
BP	GO:0002252	immune effector process	10/461	121/10768	0.0345617	0.0345617	0.843619	XLOC_000625/XLOC_000917/XLOC_003270/XLOC_007258/XLOC_018940/XLOC_022225/XLOC_022227/XLOC_023179/XLOC_023259/XLOC_023317	10
BP	GO:0007005	mitochondrion organization	10/461	123/10768	0.0380443	0.0380443	0.843619	XLOC_000805/XLOC_004179/XLOC_008507/XLOC_018772/XLOC_022713/XLOC_023808/XLOC_023811/XLOC_025476/XLOC_026712/XLOC_028018	10
BP	GO:0140013	meiotic nuclear division	10/461	126/10768	0.0437112	0.0437112	0.843619	XLOC_000625/XLOC_007258/XLOC_008966/XLOC_010128/XLOC_010144/XLOC_012109/XLOC_020884/XLOC_021727/XLOC_026876/XLOC_026879	10
BP	GO:0010114	response to red light	9/461	74/10768	0.00416856	0.00416856	0.843619	XLOC_001525/XLOC_005903/XLOC_008869/XLOC_010246/XLOC_016507/XLOC_022225/XLOC_022227/XLOC_023259/XLOC_023317	9
BP	GO:0006650	glycerophospholipid metabolic process	9/461	97/10768	0.0228699	0.0228699	0.843619	XLOC_001374/XLOC_001836/XLOC_003798/XLOC_004494/XLOC_022993/XLOC_023287/XLOC_023683/XLOC_026918/XLOC_028018	9
BP	GO:0009308	amine metabolic process	9/461	100/10768	0.0272439	0.0272439	0.843619	XLOC_000868/XLOC_007329/XLOC_014138/XLOC_014293/XLOC_017155/XLOC_018783/XLOC_021320/XLOC_024945/XLOC_026712	9
BP	GO:0050778	positive regulation of immune response	9/461	109/10768	0.043832	0.043832	0.843619	XLOC_003270/XLOC_007258/XLOC_019609/XLOC_022225/XLOC_022227/XLOC_023259/XLOC_023317/XLOC_026967/XLOC_027559	9
BP	GO:0031122	cytoplasmic microtubule organization	8/461	53/10768	0.0017254	0.0017254	0.843619	XLOC_002200/XLOC_005387/XLOC_009362/XLOC_014363/XLOC_018537/XLOC_019415/XLOC_023308/XLOC_027354	8
BP	GO:0006352	DNA-templated transcription, initiation	8/461	68/10768	0.00824363	0.00824363	0.843619	XLOC_000039/XLOC_001525/XLOC_003270/XLOC_005903/XLOC_007184/XLOC_012424/XLOC_018123/XLOC_025291	8
BP	GO:0019827	stem cell population maintenance	8/461	74/10768	0.0134708	0.0134708	0.843619	XLOC_004195/XLOC_007321/XLOC_010154/XLOC_011755/XLOC_014232/XLOC_014526/XLOC_018926/XLOC_025515	8
BP	GO:0098727	maintenance of cell number	8/461	74/10768	0.0134708	0.0134708	0.843619	XLOC_004195/XLOC_007321/XLOC_010154/XLOC_011755/XLOC_014232/XLOC_014526/XLOC_018926/XLOC_025515	8
BP	GO:0051607	defense response to virus	8/461	84/10768	0.0270014	0.0270014	0.843619	XLOC_000625/XLOC_000917/XLOC_018940/XLOC_022225/XLOC_022227/XLOC_023179/XLOC_023259/XLOC_023317	8
BP	GO:0140546	defense response to symbiont	8/461	84/10768	0.0270014	0.0270014	0.843619	XLOC_000625/XLOC_000917/XLOC_018940/XLOC_022225/XLOC_022227/XLOC_023179/XLOC_023259/XLOC_023317	8
BP	GO:0045017	glycerolipid biosynthetic process	8/461	92/10768	0.0430764	0.0430764	0.843619	XLOC_001374/XLOC_001836/XLOC_004599/XLOC_015352/XLOC_022993/XLOC_023287/XLOC_023683/XLOC_027288	8
BP	GO:0010074	maintenance of meristem identity	7/461	55/10768	0.0086369	0.0086369	0.843619	XLOC_004195/XLOC_007321/XLOC_011755/XLOC_014232/XLOC_014526/XLOC_018926/XLOC_025515	7
BP	GO:0044106	cellular amine metabolic process	7/461	58/10768	0.0114728	0.0114728	0.843619	XLOC_000868/XLOC_007329/XLOC_014138/XLOC_017155/XLOC_021320/XLOC_024945/XLOC_026712	7
BP	GO:0016125	sterol metabolic process	7/461	76/10768	0.0435658	0.0435658	0.843619	XLOC_001546/XLOC_003466/XLOC_003619/XLOC_018539/XLOC_020580/XLOC_020827/XLOC_028375	7
BP	GO:0043543	protein acylation	7/461	77/10768	0.0462381	0.0462381	0.843619	XLOC_003270/XLOC_006482/XLOC_011794/XLOC_013765/XLOC_018926/XLOC_020372/XLOC_025291	7
BP	GO:0007127	meiosis I	7/461	78/10768	0.0490131	0.0490131	0.843619	XLOC_000625/XLOC_010128/XLOC_012109/XLOC_020884/XLOC_021727/XLOC_026876/XLOC_026879	7
BP	GO:0080050	regulation of seed development	6/461	49/10768	0.0175276	0.0175276	0.843619	XLOC_004195/XLOC_011457/XLOC_011755/XLOC_014420/XLOC_014526/XLOC_022819	6
BP	GO:0010212	response to ionizing radiation	6/461	54/10768	0.0271089	0.0271089	0.843619	XLOC_003270/XLOC_010231/XLOC_018926/XLOC_023338/XLOC_026876/XLOC_026879	6
BP	GO:0000723	telomere maintenance	6/461	56/10768	0.0317531	0.0317531	0.843619	XLOC_007684/XLOC_013222/XLOC_022782/XLOC_026876/XLOC_026879/XLOC_028219	6
BP	GO:0032200	telomere organization	6/461	57/10768	0.034258	0.034258	0.843619	XLOC_007684/XLOC_013222/XLOC_022782/XLOC_026876/XLOC_026879/XLOC_028219	6
BP	GO:0046488	phosphatidylinositol metabolic process	6/461	57/10768	0.034258	0.034258	0.843619	XLOC_001836/XLOC_004494/XLOC_022993/XLOC_023287/XLOC_023683/XLOC_026918	6
BP	GO:0042752	regulation of circadian rhythm	6/461	58/10768	0.036887	0.036887	0.843619	XLOC_002910/XLOC_004599/XLOC_008869/XLOC_017357/XLOC_017359/XLOC_028029	6
BP	GO:0006694	steroid biosynthetic process	6/461	59/10768	0.0396419	0.0396419	0.843619	XLOC_001546/XLOC_003619/XLOC_018539/XLOC_020580/XLOC_020827/XLOC_028375	6
BP	GO:2000142	regulation of DNA-templated transcription, initiation	5/461	30/10768	0.00826538	0.00826538	0.843619	XLOC_000039/XLOC_001525/XLOC_003270/XLOC_005903/XLOC_007184	5
BP	GO:0009247	glycolipid biosynthetic process	5/461	35/10768	0.0158153	0.0158153	0.843619	XLOC_006785/XLOC_011683/XLOC_018584/XLOC_022196/XLOC_023683	5
BP	GO:0006664	glycolipid metabolic process	5/461	43/10768	0.0355594	0.0355594	0.843619	XLOC_006785/XLOC_011683/XLOC_018584/XLOC_022196/XLOC_023683	5
BP	GO:1903509	liposaccharide metabolic process	5/461	43/10768	0.0355594	0.0355594	0.843619	XLOC_006785/XLOC_011683/XLOC_018584/XLOC_022196/XLOC_023683	5
BP	GO:0043622	cortical microtubule organization	5/461	44/10768	0.0387624	0.0387624	0.843619	XLOC_002200/XLOC_009362/XLOC_018537/XLOC_019415/XLOC_023308	5
BP	GO:0006638	neutral lipid metabolic process	5/461	46/10768	0.0456812	0.0456812	0.843619	XLOC_004599/XLOC_015235/XLOC_015352/XLOC_026712/XLOC_027288	5
BP	GO:0006639	acylglycerol metabolic process	5/461	46/10768	0.0456812	0.0456812	0.843619	XLOC_004599/XLOC_015235/XLOC_015352/XLOC_026712/XLOC_027288	5
BP	GO:0006367	transcription initiation from RNA polymerase II promoter	5/461	47/10768	0.0493989	0.0493989	0.843619	XLOC_000039/XLOC_003270/XLOC_012424/XLOC_018123/XLOC_025291	5
BP	GO:0060249	anatomical structure homeostasis	5/461	47/10768	0.0493989	0.0493989	0.843619	XLOC_007684/XLOC_013222/XLOC_026876/XLOC_026879/XLOC_028219	5
BP	GO:0019321	pentose metabolic process	4/461	16/10768	0.00400186	0.00400186	0.843619	XLOC_003275/XLOC_014445/XLOC_021152/XLOC_028072	4
BP	GO:0015866	ADP transport	4/461	17/10768	0.00505855	0.00505855	0.843619	XLOC_000805/XLOC_007597/XLOC_008782/XLOC_015066	4
BP	GO:0046824	positive regulation of nucleocytoplasmic transport	4/461	18/10768	0.00628714	0.00628714	0.843619	XLOC_003853/XLOC_004008/XLOC_019350/XLOC_019352	4
BP	GO:0045338	farnesyl diphosphate metabolic process	4/461	19/10768	0.00769876	0.00769876	0.843619	XLOC_001196/XLOC_001546/XLOC_009954/XLOC_020827	4
BP	GO:0097502	mannosylation	4/461	20/10768	0.0093038	0.0093038	0.843619	XLOC_001896/XLOC_006785/XLOC_008555/XLOC_018584	4
BP	GO:0015865	purine nucleotide transport	4/461	22/10768	0.0131314	0.0131314	0.843619	XLOC_000805/XLOC_007597/XLOC_008782/XLOC_015066	4
BP	GO:0015868	purine ribonucleotide transport	4/461	22/10768	0.0131314	0.0131314	0.843619	XLOC_000805/XLOC_007597/XLOC_008782/XLOC_015066	4
BP	GO:0051503	adenine nucleotide transport	4/461	22/10768	0.0131314	0.0131314	0.843619	XLOC_000805/XLOC_007597/XLOC_008782/XLOC_015066	4
BP	GO:0010082	regulation of root meristem growth	4/461	23/10768	0.0153705	0.0153705	0.843619	XLOC_004195/XLOC_011755/XLOC_014526/XLOC_022819	4
BP	GO:1901679	nucleotide transmembrane transport	4/461	24/10768	0.0178359	0.0178359	0.843619	XLOC_000805/XLOC_007597/XLOC_008782/XLOC_015066	4
BP	GO:0006862	nucleotide transport	4/461	27/10768	0.0266458	0.0266458	0.843619	XLOC_000805/XLOC_007597/XLOC_008782/XLOC_015066	4
BP	GO:0009226	nucleotide-sugar biosynthetic process	4/461	27/10768	0.0266458	0.0266458	0.843619	XLOC_001275/XLOC_002172/XLOC_012987/XLOC_021152	4
BP	GO:0016126	sterol biosynthetic process	4/461	27/10768	0.0266458	0.0266458	0.843619	XLOC_001546/XLOC_003619/XLOC_018539/XLOC_020827	4
BP	GO:0046822	regulation of nucleocytoplasmic transport	4/461	27/10768	0.0266458	0.0266458	0.843619	XLOC_003853/XLOC_004008/XLOC_019350/XLOC_019352	4
BP	GO:0072359	circulatory system development	4/461	29/10768	0.0337373	0.0337373	0.843619	XLOC_017538/XLOC_021193/XLOC_024590/XLOC_028018	4
BP	GO:0006641	triglyceride metabolic process	4/461	30/10768	0.037656	0.037656	0.843619	XLOC_004599/XLOC_015235/XLOC_015352/XLOC_026712	4
BP	GO:0009073	aromatic amino acid family biosynthetic process	4/461	30/10768	0.037656	0.037656	0.843619	XLOC_000868/XLOC_007329/XLOC_022898/XLOC_029260	4
BP	GO:0009309	amine biosynthetic process	4/461	30/10768	0.037656	0.037656	0.843619	XLOC_000868/XLOC_007329/XLOC_014138/XLOC_017155	4
BP	GO:0010492	maintenance of shoot apical meristem identity	4/461	30/10768	0.037656	0.037656	0.843619	XLOC_004195/XLOC_011755/XLOC_018926/XLOC_025515	4
BP	GO:0042401	cellular biogenic amine biosynthetic process	4/461	30/10768	0.037656	0.037656	0.843619	XLOC_000868/XLOC_007329/XLOC_014138/XLOC_017155	4
BP	GO:0010207	photosystem II assembly	3/461	12/10768	0.0128461	0.0128461	0.843619	XLOC_003844/XLOC_005903/XLOC_008340	3
BP	GO:0007006	mitochondrial membrane organization	3/461	14/10768	0.019947	0.019947	0.843619	XLOC_000805/XLOC_022713/XLOC_028018	3
BP	GO:0015867	ATP transport	3/461	14/10768	0.019947	0.019947	0.843619	XLOC_000805/XLOC_007597/XLOC_015066	3
BP	GO:0032481	positive regulation of type I interferon production	3/461	14/10768	0.019947	0.019947	0.843619	XLOC_019609/XLOC_022782/XLOC_027559	3
BP	GO:0001819	positive regulation of cytokine production	3/461	15/10768	0.0241575	0.0241575	0.843619	XLOC_019609/XLOC_022782/XLOC_027559	3
BP	GO:0033683	nucleotide-excision repair, DNA incision	3/461	15/10768	0.0241575	0.0241575	0.843619	XLOC_020981/XLOC_022843/XLOC_026771	3
BP	GO:0032479	regulation of type I interferon production	3/461	16/10768	0.0288088	0.0288088	0.843619	XLOC_019609/XLOC_022782/XLOC_027559	3
BP	GO:0032606	type I interferon production	3/461	16/10768	0.0288088	0.0288088	0.843619	XLOC_019609/XLOC_022782/XLOC_027559	3
BP	GO:0071479	cellular response to ionizing radiation	3/461	16/10768	0.0288088	0.0288088	0.843619	XLOC_018926/XLOC_026876/XLOC_026879	3
BP	GO:0015908	fatty acid transport	3/461	17/10768	0.0338981	0.0338981	0.843619	XLOC_000833/XLOC_006048/XLOC_006132	3
BP	GO:0080113	regulation of seed growth	3/461	17/10768	0.0338981	0.0338981	0.843619	XLOC_004195/XLOC_011755/XLOC_022819	3
BP	GO:0046352	disaccharide catabolic process	3/461	18/10768	0.0394203	0.0394203	0.843619	XLOC_008290/XLOC_013000/XLOC_022720	3
BP	GO:0080112	seed growth	3/461	18/10768	0.0394203	0.0394203	0.843619	XLOC_004195/XLOC_011755/XLOC_022819	3
BP	GO:0009313	oligosaccharide catabolic process	3/461	19/10768	0.0453681	0.0453681	0.843619	XLOC_008290/XLOC_013000/XLOC_022720	3

## Sheet: LB1 higher methylation
Table S8. GO enrichment results of hypermethylated genes.
ONTOLOGY	ID	Description	GeneRatio	BgRatio	pvalue	p.adjust	qvalue	geneID	Count
BP	GO:0006996	organelle organization	46/166	1642/10768	2.43313e-05	2.43313e-05	0.0329112	XLOC_000526/XLOC_001843/XLOC_003061/XLOC_003267/XLOC_003435/XLOC_004512/XLOC_006199/XLOC_008505/XLOC_008629/XLOC_008966/XLOC_011481/XLOC_012908/XLOC_013084/XLOC_014059/XLOC_014418/XLOC_014854/XLOC_018160/XLOC_019415/XLOC_019507/XLOC_020544/XLOC_020639/XLOC_021260/XLOC_022203/XLOC_022319/XLOC_022563/XLOC_022710/XLOC_023074/XLOC_023181/XLOC_023190/XLOC_023192/XLOC_023454/XLOC_023791/XLOC_023798/XLO…	46
BP	GO:0044085	cellular component biogenesis	28/166	1261/10768	0.0293713	0.0293713	0.446388	XLOC_001135/XLOC_002941/XLOC_003061/XLOC_003221/XLOC_003573/XLOC_003612/XLOC_004039/XLOC_004512/XLOC_005911/XLOC_005981/XLOC_008557/XLOC_009486/XLOC_013008/XLOC_013369/XLOC_014192/XLOC_014637/XLOC_018160/XLOC_019507/XLOC_021260/XLOC_022319/XLOC_022563/XLOC_022710/XLOC_023807/XLOC_023865/XLOC_024627/XLOC_027719/XLOC_027997/XLOC_028072	28
BP	GO:0051641	cellular localization	27/166	854/10768	0.000256319	0.000256319	0.0380642	XLOC_001130/XLOC_001439/XLOC_004851/XLOC_007157/XLOC_008505/XLOC_009725/XLOC_012908/XLOC_012917/XLOC_014637/XLOC_016781/XLOC_017602/XLOC_018160/XLOC_020281/XLOC_022710/XLOC_023074/XLOC_023575/XLOC_023811/XLOC_023865/XLOC_024371/XLOC_024394/XLOC_024627/XLOC_025220/XLOC_025293/XLOC_025931/XLOC_027617/XLOC_027997/XLOC_028377	27
BP	GO:0051649	establishment of localization in cell	25/166	701/10768	6.86087e-05	6.86087e-05	0.0367787	XLOC_001130/XLOC_001439/XLOC_004851/XLOC_008505/XLOC_009725/XLOC_012908/XLOC_012917/XLOC_016781/XLOC_017602/XLOC_018160/XLOC_020281/XLOC_022710/XLOC_023074/XLOC_023575/XLOC_023811/XLOC_023865/XLOC_024371/XLOC_024394/XLOC_024627/XLOC_025220/XLOC_025293/XLOC_025931/XLOC_027617/XLOC_027997/XLOC_028377	25
BP	GO:0046907	intracellular transport	23/166	636/10768	0.000112213	0.000112213	0.0367787	XLOC_001130/XLOC_001439/XLOC_004851/XLOC_008505/XLOC_009725/XLOC_012908/XLOC_012917/XLOC_016781/XLOC_017602/XLOC_018160/XLOC_020281/XLOC_022710/XLOC_023074/XLOC_023811/XLOC_023865/XLOC_024371/XLOC_024627/XLOC_025220/XLOC_025293/XLOC_025931/XLOC_027617/XLOC_027997/XLOC_028377	23
BP	GO:0033036	macromolecule localization	21/166	728/10768	0.00397265	0.00397265	0.154964	XLOC_001439/XLOC_001665/XLOC_004851/XLOC_007469/XLOC_008505/XLOC_012908/XLOC_012917/XLOC_013819/XLOC_014192/XLOC_014637/XLOC_016781/XLOC_017602/XLOC_018160/XLOC_022710/XLOC_023811/XLOC_024371/XLOC_024627/XLOC_025220/XLOC_025931/XLOC_027617/XLOC_027997	21
BP	GO:0071702	organic substance transport	21/166	848/10768	0.0205064	0.0205064	0.383057	XLOC_001439/XLOC_001665/XLOC_004851/XLOC_007469/XLOC_008505/XLOC_012908/XLOC_012917/XLOC_013819/XLOC_016781/XLOC_017602/XLOC_018160/XLOC_020281/XLOC_022710/XLOC_023811/XLOC_024371/XLOC_024627/XLOC_025220/XLOC_025931/XLOC_027617/XLOC_027997/XLOC_028377	21
BP	GO:0006396	RNA processing	19/166	676/10768	0.00799946	0.00799946	0.261074	XLOC_000631/XLOC_000967/XLOC_002941/XLOC_003612/XLOC_004512/XLOC_005911/XLOC_005981/XLOC_006314/XLOC_009486/XLOC_013008/XLOC_013084/XLOC_015269/XLOC_017062/XLOC_019086/XLOC_022319/XLOC_023575/XLOC_023791/XLOC_026620/XLOC_027719	19
BP	GO:0006259	DNA metabolic process	18/166	549/10768	0.00198797	0.00198797	0.122227	XLOC_003061/XLOC_003226/XLOC_006199/XLOC_008505/XLOC_008557/XLOC_008629/XLOC_008966/XLOC_011481/XLOC_012991/XLOC_014637/XLOC_017602/XLOC_020544/XLOC_022563/XLOC_022843/XLOC_023192/XLOC_023575/XLOC_026880/XLOC_028254	18
BP	GO:0008104	protein localization	18/166	569/10768	0.00292762	0.00292762	0.140978	XLOC_001439/XLOC_001665/XLOC_007469/XLOC_008505/XLOC_012908/XLOC_012917/XLOC_014637/XLOC_016781/XLOC_017602/XLOC_018160/XLOC_022710/XLOC_023811/XLOC_024371/XLOC_024627/XLOC_025220/XLOC_025931/XLOC_027617/XLOC_027997	18
BP	GO:0071705	nitrogen compound transport	18/166	662/10768	0.0134175	0.0134175	0.304013	XLOC_001439/XLOC_001665/XLOC_007469/XLOC_008505/XLOC_012908/XLOC_012917/XLOC_016781/XLOC_017602/XLOC_020281/XLOC_022710/XLOC_023811/XLOC_024371/XLOC_024627/XLOC_025220/XLOC_025931/XLOC_027617/XLOC_027997/XLOC_028377	18
BP	GO:0006974	cellular response to DNA damage stimulus	16/166	365/10768	0.000160329	0.000160329	0.0367787	XLOC_002297/XLOC_003061/XLOC_003226/XLOC_006199/XLOC_008557/XLOC_008629/XLOC_008966/XLOC_011481/XLOC_012991/XLOC_014637/XLOC_017602/XLOC_020544/XLOC_022843/XLOC_023192/XLOC_023575/XLOC_026880	16
BP	GO:0015031	protein transport	16/166	455/10768	0.00175509	0.00175509	0.122227	XLOC_001439/XLOC_001665/XLOC_007469/XLOC_008505/XLOC_012908/XLOC_012917/XLOC_016781/XLOC_017602/XLOC_022710/XLOC_023811/XLOC_024371/XLOC_024627/XLOC_025220/XLOC_025931/XLOC_027617/XLOC_027997	16
BP	GO:0045184	establishment of protein localization	16/166	466/10768	0.00223552	0.00223552	0.130933	XLOC_001439/XLOC_001665/XLOC_007469/XLOC_008505/XLOC_012908/XLOC_012917/XLOC_016781/XLOC_017602/XLOC_022710/XLOC_023811/XLOC_024371/XLOC_024627/XLOC_025220/XLOC_025931/XLOC_027617/XLOC_027997	16
BP	GO:0015833	peptide transport	16/166	473/10768	0.00259512	0.00259512	0.135009	XLOC_001439/XLOC_001665/XLOC_007469/XLOC_008505/XLOC_012908/XLOC_012917/XLOC_016781/XLOC_017602/XLOC_022710/XLOC_023811/XLOC_024371/XLOC_024627/XLOC_025220/XLOC_025931/XLOC_027617/XLOC_027997	16
BP	GO:0042886	amide transport	16/166	486/10768	0.00339108	0.00339108	0.14334	XLOC_001439/XLOC_001665/XLOC_007469/XLOC_008505/XLOC_012908/XLOC_012917/XLOC_016781/XLOC_017602/XLOC_022710/XLOC_023811/XLOC_024371/XLOC_024627/XLOC_025220/XLOC_025931/XLOC_027617/XLOC_027997	16
BP	GO:0034613	cellular protein localization	15/166	495/10768	0.00947333	0.00947333	0.278564	XLOC_001439/XLOC_008505/XLOC_012908/XLOC_012917/XLOC_014637/XLOC_016781/XLOC_017602/XLOC_022710/XLOC_023811/XLOC_024371/XLOC_024627/XLOC_025220/XLOC_025931/XLOC_027617/XLOC_027997	15
BP	GO:0070727	cellular macromolecule localization	15/166	527/10768	0.016064	0.016064	0.327842	XLOC_001439/XLOC_008505/XLOC_012908/XLOC_012917/XLOC_014637/XLOC_016781/XLOC_017602/XLOC_022710/XLOC_023811/XLOC_024371/XLOC_024627/XLOC_025220/XLOC_025931/XLOC_027617/XLOC_027997	15
BP	GO:0006886	intracellular protein transport	14/166	395/10768	0.00315722	0.00315722	0.140978	XLOC_001439/XLOC_008505/XLOC_012908/XLOC_012917/XLOC_016781/XLOC_017602/XLOC_022710/XLOC_023811/XLOC_024371/XLOC_024627/XLOC_025220/XLOC_025931/XLOC_027617/XLOC_027997	14
BP	GO:0016071	mRNA metabolic process	14/166	424/10768	0.00588695	0.00588695	0.209549	XLOC_000967/XLOC_003612/XLOC_005911/XLOC_006314/XLOC_013084/XLOC_015269/XLOC_017062/XLOC_019086/XLOC_019503/XLOC_022843/XLOC_023575/XLOC_023791/XLOC_026620/XLOC_027719	14
BP	GO:0006281	DNA repair	13/166	296/10768	0.000658474	0.000658474	0.0677431	XLOC_003061/XLOC_003226/XLOC_006199/XLOC_008629/XLOC_008966/XLOC_011481/XLOC_012991/XLOC_017602/XLOC_020544/XLOC_022843/XLOC_023192/XLOC_023575/XLOC_026880	13
BP	GO:0033365	protein localization to organelle	13/166	298/10768	0.000701154	0.000701154	0.0677431	XLOC_001439/XLOC_008505/XLOC_012908/XLOC_012917/XLOC_014637/XLOC_016781/XLOC_023811/XLOC_024371/XLOC_024627/XLOC_025220/XLOC_025931/XLOC_027617/XLOC_027997	13
BP	GO:0009657	plastid organization	12/166	209/10768	9.23649e-05	9.23649e-05	0.0367787	XLOC_000526/XLOC_001843/XLOC_014059/XLOC_019507/XLOC_020639/XLOC_022203/XLOC_022319/XLOC_023190/XLOC_023454/XLOC_023791/XLOC_024394/XLOC_024627	12
BP	GO:0072594	establishment of protein localization to organelle	12/166	229/10768	0.00021824	0.00021824	0.0368998	XLOC_001439/XLOC_008505/XLOC_012908/XLOC_012917/XLOC_016781/XLOC_023811/XLOC_024371/XLOC_024627/XLOC_025220/XLOC_025931/XLOC_027617/XLOC_027997	12
BP	GO:0006397	mRNA processing	12/166	273/10768	0.00105302	0.00105302	0.0837856	XLOC_000967/XLOC_003612/XLOC_005911/XLOC_006314/XLOC_013084/XLOC_015269/XLOC_017062/XLOC_019086/XLOC_023575/XLOC_023791/XLOC_026620/XLOC_027719	12
BP	GO:0000398	mRNA splicing, via spliceosome	10/166	163/10768	0.00021001	0.00021001	0.0368998	XLOC_000967/XLOC_003612/XLOC_005911/XLOC_006314/XLOC_013084/XLOC_015269/XLOC_017062/XLOC_019086/XLOC_023575/XLOC_027719	10
BP	GO:0006605	protein targeting	10/166	169/10768	0.000281408	0.000281408	0.0380642	XLOC_008505/XLOC_012908/XLOC_012917/XLOC_016781/XLOC_023811/XLOC_024371/XLOC_024627/XLOC_025220/XLOC_027617/XLOC_027997	10
BP	GO:0000377	RNA splicing, via transesterification reactions with bulged adenosine as nucleophile	10/166	187/10768	0.000627432	0.000627432	0.0677431	XLOC_000967/XLOC_003612/XLOC_005911/XLOC_006314/XLOC_013084/XLOC_015269/XLOC_017062/XLOC_019086/XLOC_023575/XLOC_027719	10
BP	GO:0000375	RNA splicing, via transesterification reactions	10/166	188/10768	0.000654024	0.000654024	0.0677431	XLOC_000967/XLOC_003612/XLOC_005911/XLOC_006314/XLOC_013084/XLOC_015269/XLOC_017062/XLOC_019086/XLOC_023575/XLOC_027719	10
BP	GO:0008380	RNA splicing	10/166	240/10768	0.00400976	0.00400976	0.154964	XLOC_000967/XLOC_003612/XLOC_005911/XLOC_006314/XLOC_013084/XLOC_015269/XLOC_017062/XLOC_019086/XLOC_023575/XLOC_027719	10
BP	GO:2000241	regulation of reproductive process	10/166	356/10768	0.0487771	0.0487771	0.525496	XLOC_001439/XLOC_002297/XLOC_005911/XLOC_006314/XLOC_008966/XLOC_009725/XLOC_011594/XLOC_017360/XLOC_023557/XLOC_026620	10
BP	GO:0006302	double-strand break repair	8/166	127/10768	0.000763376	0.000763376	0.0688378	XLOC_003061/XLOC_003226/XLOC_008629/XLOC_012991/XLOC_017602/XLOC_020544/XLOC_023192/XLOC_026880	8
BP	GO:0071806	protein transmembrane transport	7/166	76/10768	0.000163143	0.000163143	0.0367787	XLOC_008505/XLOC_012908/XLOC_016781/XLOC_024371/XLOC_024627/XLOC_025220/XLOC_027617	7
BP	GO:0006839	mitochondrial transport	7/166	99/10768	0.000826538	0.000826538	0.0698751	XLOC_009725/XLOC_020281/XLOC_023811/XLOC_024371/XLOC_025220/XLOC_027617/XLOC_028377	7
BP	GO:0006310	DNA recombination	7/166	153/10768	0.00944295	0.00944295	0.278564	XLOC_003061/XLOC_008557/XLOC_008629/XLOC_012991/XLOC_020544/XLOC_023192/XLOC_026880	7
BP	GO:0016072	rRNA metabolic process	7/166	197/10768	0.0328109	0.0328109	0.472139	XLOC_002941/XLOC_003948/XLOC_004512/XLOC_005981/XLOC_009486/XLOC_013008/XLOC_022319	7
BP	GO:0090696	post-embryonic plant organ development	7/166	213/10768	0.046768	0.046768	0.525496	XLOC_006370/XLOC_008505/XLOC_013008/XLOC_017583/XLOC_022710/XLOC_023557/XLOC_025293	7
BP	GO:0000724	double-strand break repair via homologous recombination	6/166	84/10768	0.0018486	0.0018486	0.122227	XLOC_003061/XLOC_008629/XLOC_012991/XLOC_020544/XLOC_023192/XLOC_026880	6
BP	GO:0000725	recombinational repair	6/166	84/10768	0.0018486	0.0018486	0.122227	XLOC_003061/XLOC_008629/XLOC_012991/XLOC_020544/XLOC_023192/XLOC_026880	6
BP	GO:0007034	vacuolar transport	6/166	88/10768	0.00234346	0.00234346	0.130933	XLOC_004851/XLOC_012917/XLOC_018160/XLOC_023074/XLOC_025293/XLOC_027997	6
BP	GO:0007005	mitochondrion organization	6/166	123/10768	0.0118502	0.0118502	0.282557	XLOC_008505/XLOC_011481/XLOC_023811/XLOC_024371/XLOC_025220/XLOC_027617	6
BP	GO:0017038	protein import	6/166	133/10768	0.016882	0.016882	0.330944	XLOC_001439/XLOC_008505/XLOC_012908/XLOC_024371/XLOC_024627/XLOC_025931	6
BP	GO:0071478	cellular response to radiation	6/166	141/10768	0.0218445	0.0218445	0.393967	XLOC_001959/XLOC_003267/XLOC_006199/XLOC_020544/XLOC_023557/XLOC_026880	6
BP	GO:0048528	post-embryonic root development	6/166	147/10768	0.0261565	0.0261565	0.429181	XLOC_006370/XLOC_008505/XLOC_017583/XLOC_022710/XLOC_023557/XLOC_025293	6
BP	GO:0009658	chloroplast organization	6/166	159/10768	0.0364002	0.0364002	0.501208	XLOC_000526/XLOC_001843/XLOC_014059/XLOC_023190/XLOC_023454/XLOC_024394	6
BP	GO:0048509	regulation of meristem development	6/166	166/10768	0.0434212	0.0434212	0.524612	XLOC_002297/XLOC_006314/XLOC_006370/XLOC_017583/XLOC_026620/XLOC_027567	6
BP	GO:0065002	intracellular protein transmembrane transport	5/166	68/10768	0.00390792	0.00390792	0.154964	XLOC_008505/XLOC_012908/XLOC_016781/XLOC_024371/XLOC_024627	5
BP	GO:0010039	response to iron ion	5/166	81/10768	0.00818953	0.00818953	0.261074	XLOC_002941/XLOC_003267/XLOC_006370/XLOC_007157/XLOC_017583	5
BP	GO:0042273	ribosomal large subunit biogenesis	5/166	92/10768	0.013743	0.013743	0.304013	XLOC_001135/XLOC_002941/XLOC_004512/XLOC_013008/XLOC_022319	5
BP	GO:0010256	endomembrane system organization	5/166	103/10768	0.0214018	0.0214018	0.3912	XLOC_003435/XLOC_018160/XLOC_022710/XLOC_027462/XLOC_027997	5
BP	GO:0071103	DNA conformation change	5/166	126/10768	0.0452312	0.0452312	0.525496	XLOC_006199/XLOC_008629/XLOC_022563/XLOC_023192/XLOC_026880	5
BP	GO:0030258	lipid modification	5/166	127/10768	0.0465229	0.0465229	0.525496	XLOC_000522/XLOC_012908/XLOC_015306/XLOC_022993/XLOC_023865	5
BP	GO:0010027	thylakoid membrane organization	4/166	35/10768	0.0019649	0.0019649	0.122227	XLOC_001843/XLOC_020639/XLOC_023190/XLOC_024627	4
BP	GO:0009668	plastid membrane organization	4/166	37/10768	0.00241997	0.00241997	0.130933	XLOC_001843/XLOC_020639/XLOC_023190/XLOC_024627	4
BP	GO:0006626	protein targeting to mitochondrion	4/166	40/10768	0.00323097	0.00323097	0.140978	XLOC_023811/XLOC_024371/XLOC_025220/XLOC_027617	4
BP	GO:0070585	protein localization to mitochondrion	4/166	40/10768	0.00323097	0.00323097	0.140978	XLOC_023811/XLOC_024371/XLOC_025220/XLOC_027617	4
BP	GO:0072655	establishment of protein localization to mitochondrion	4/166	40/10768	0.00323097	0.00323097	0.140978	XLOC_023811/XLOC_024371/XLOC_025220/XLOC_027617	4
BP	GO:0043622	cortical microtubule organization	4/166	44/10768	0.00457613	0.00457613	0.171939	XLOC_014418/XLOC_019415/XLOC_021260/XLOC_025293	4
BP	GO:0044743	protein transmembrane import into intracellular organelle	4/166	45/10768	0.00496322	0.00496322	0.181444	XLOC_008505/XLOC_012908/XLOC_024371/XLOC_024627	4
BP	GO:0000911	cytokinesis by cell plate formation	4/166	52/10768	0.0082995	0.0082995	0.261074	XLOC_008966/XLOC_014418/XLOC_022710/XLOC_025293	4
BP	GO:0031122	cytoplasmic microtubule organization	4/166	53/10768	0.00887135	0.00887135	0.27272	XLOC_014418/XLOC_019415/XLOC_021260/XLOC_025293	4
BP	GO:0016236	macroautophagy	4/166	57/10768	0.0114143	0.0114143	0.282557	XLOC_001130/XLOC_023865/XLOC_025199/XLOC_027997	4
BP	GO:1902410	mitotic cytokinetic process	4/166	57/10768	0.0114143	0.0114143	0.282557	XLOC_008966/XLOC_014418/XLOC_022710/XLOC_025293	4
BP	GO:0032506	cytokinetic process	4/166	58/10768	0.0121159	0.0121159	0.282557	XLOC_008966/XLOC_014418/XLOC_022710/XLOC_025293	4
BP	GO:0032508	DNA duplex unwinding	4/166	58/10768	0.0121159	0.0121159	0.282557	XLOC_006199/XLOC_008629/XLOC_023192/XLOC_026880	4
BP	GO:0032392	DNA geometric change	4/166	60/10768	0.0136006	0.0136006	0.304013	XLOC_006199/XLOC_008629/XLOC_023192/XLOC_026880	4
BP	GO:0030865	cortical cytoskeleton organization	4/166	61/10768	0.0143844	0.0143844	0.304013	XLOC_014418/XLOC_019415/XLOC_021260/XLOC_025293	4
BP	GO:0048506	regulation of timing of meristematic phase transition	4/166	61/10768	0.0143844	0.0143844	0.304013	XLOC_006314/XLOC_006370/XLOC_017583/XLOC_026620	4
BP	GO:0048510	regulation of timing of transition from vegetative to reproductive phase	4/166	61/10768	0.0143844	0.0143844	0.304013	XLOC_006314/XLOC_006370/XLOC_017583/XLOC_026620	4
BP	GO:0016197	endosomal transport	4/166	68/10768	0.0206732	0.0206732	0.383057	XLOC_022710/XLOC_023074/XLOC_023865/XLOC_027997	4
BP	GO:0040034	regulation of development, heterochronic	4/166	71/10768	0.0238119	0.0238119	0.415976	XLOC_006314/XLOC_006370/XLOC_017583/XLOC_026620	4
BP	GO:0007033	vacuole organization	4/166	78/10768	0.0322087	0.0322087	0.468457	XLOC_018160/XLOC_023865/XLOC_025199/XLOC_027997	4
BP	GO:0022900	electron transport chain	4/166	80/10768	0.0348883	0.0348883	0.486505	XLOC_009725/XLOC_018704/XLOC_020639/XLOC_023190	4
BP	GO:0006914	autophagy	4/166	86/10768	0.0436831	0.0436831	0.524612	XLOC_001130/XLOC_023865/XLOC_025199/XLOC_027997	4
BP	GO:0061919	process utilizing autophagic mechanism	4/166	86/10768	0.0436831	0.0436831	0.524612	XLOC_001130/XLOC_023865/XLOC_025199/XLOC_027997	4
BP	GO:0071322	cellular response to carbohydrate stimulus	4/166	89/10768	0.0485065	0.0485065	0.525496	XLOC_003267/XLOC_006370/XLOC_017583/XLOC_024627	4
BP	GO:0007041	lysosomal transport	3/166	25/10768	0.00645015	0.00645015	0.22371	XLOC_004851/XLOC_018160/XLOC_023074	3
BP	GO:0009718	anthocyanin-containing compound biosynthetic process	3/166	27/10768	0.00802063	0.00802063	0.261074	XLOC_005981/XLOC_023190/XLOC_023557	3
BP	GO:0006625	protein targeting to peroxisome	3/166	30/10768	0.0107646	0.0107646	0.282557	XLOC_008505/XLOC_012908/XLOC_023811	3
BP	GO:0072662	protein localization to peroxisome	3/166	30/10768	0.0107646	0.0107646	0.282557	XLOC_008505/XLOC_012908/XLOC_023811	3
BP	GO:0072663	establishment of protein localization to peroxisome	3/166	30/10768	0.0107646	0.0107646	0.282557	XLOC_008505/XLOC_012908/XLOC_023811	3
BP	GO:0043574	peroxisomal transport	3/166	31/10768	0.0117852	0.0117852	0.282557	XLOC_008505/XLOC_012908/XLOC_023811	3
BP	GO:2000069	regulation of post-embryonic root development	3/166	34/10768	0.0151716	0.0151716	0.315717	XLOC_006370/XLOC_017583/XLOC_023557	3
BP	GO:0006635	fatty acid beta-oxidation	3/166	42/10768	0.026626	0.026626	0.429181	XLOC_000522/XLOC_012908/XLOC_015306	3
BP	GO:0000413	protein peptidyl-prolyl isomerization	3/166	43/10768	0.0283072	0.0283072	0.435104	XLOC_004039/XLOC_006370/XLOC_023575	3
BP	GO:0006289	nucleotide-excision repair	3/166	44/10768	0.0300436	0.0300436	0.451532	XLOC_006199/XLOC_022843/XLOC_023575	3
BP	GO:0009062	fatty acid catabolic process	3/166	45/10768	0.031835	0.031835	0.468055	XLOC_000522/XLOC_012908/XLOC_015306	3
BP	GO:0007031	peroxisome organization	3/166	50/10768	0.0416092	0.0416092	0.521129	XLOC_008505/XLOC_012908/XLOC_023811	3
BP	GO:0009060	aerobic respiration	3/166	50/10768	0.0416092	0.0416092	0.521129	XLOC_009725/XLOC_015015/XLOC_027981	3
BP	GO:0010043	response to zinc ion	3/166	50/10768	0.0416092	0.0416092	0.521129	XLOC_002941/XLOC_005373/XLOC_024594	3
BP	GO:0009955	adaxial/abaxial pattern specification	3/166	52/10768	0.0458942	0.0458942	0.525496	XLOC_002297/XLOC_008557/XLOC_013008	3
BP	GO:0009910	negative regulation of flower development	3/166	53/10768	0.0481156	0.0481156	0.525496	XLOC_006314/XLOC_017360/XLOC_026620	3
BP	GO:0043473	pigmentation	2/166	10/10768	0.00980083	0.00980083	0.282062	XLOC_018160/XLOC_026620	2
BP	GO:0031540	regulation of anthocyanin biosynthetic process	2/166	11/10768	0.0118583	0.0118583	0.282557	XLOC_023190/XLOC_023557	2
BP	GO:0032544	plastid translation	2/166	11/10768	0.0118583	0.0118583	0.282557	XLOC_019507/XLOC_022319	2
BP	GO:0048871	multicellular organismal homeostasis	2/166	13/10768	0.0164814	0.0164814	0.327842	XLOC_000641/XLOC_023074	2
BP	GO:0080110	sporopollenin biosynthetic process	2/166	13/10768	0.0164814	0.0164814	0.327842	XLOC_013369/XLOC_023807	2
BP	GO:0015919	peroxisomal membrane transport	2/166	14/10768	0.0190356	0.0190356	0.362651	XLOC_008505/XLOC_012908	2
BP	GO:0016558	protein import into peroxisome matrix	2/166	14/10768	0.0190356	0.0190356	0.362651	XLOC_008505/XLOC_012908	2
BP	GO:0015996	chlorophyll catabolic process	2/166	16/10768	0.0246024	0.0246024	0.415976	XLOC_023190/XLOC_024627	2
BP	GO:0019321	pentose metabolic process	2/166	16/10768	0.0246024	0.0246024	0.415976	XLOC_018546/XLOC_028072	2
BP	GO:0046149	pigment catabolic process	2/166	16/10768	0.0246024	0.0246024	0.415976	XLOC_023190/XLOC_024627	2
BP	GO:0071479	cellular response to ionizing radiation	2/166	16/10768	0.0246024	0.0246024	0.415976	XLOC_020544/XLOC_026880	2
BP	GO:0006787	porphyrin-containing compound catabolic process	2/166	17/10768	0.0276045	0.0276045	0.429181	XLOC_023190/XLOC_024627	2
BP	GO:0007029	endoplasmic reticulum organization	2/166	17/10768	0.0276045	0.0276045	0.429181	XLOC_003435/XLOC_027462	2
BP	GO:0009608	response to symbiont	2/166	17/10768	0.0276045	0.0276045	0.429181	XLOC_005373/XLOC_024693	2
BP	GO:0019217	regulation of fatty acid metabolic process	2/166	17/10768	0.0276045	0.0276045	0.429181	XLOC_015306/XLOC_020544	2
BP	GO:0033015	tetrapyrrole catabolic process	2/166	17/10768	0.0276045	0.0276045	0.429181	XLOC_023190/XLOC_024627	2
BP	GO:0045055	regulated exocytosis	2/166	18/10768	0.0307455	0.0307455	0.457004	XLOC_022710/XLOC_023575	2
BP	GO:0045003	double-strand break repair via synthesis-dependent strand annealing	2/166	19/10768	0.0340206	0.0340206	0.479347	XLOC_003061/XLOC_012991	2
BP	GO:1990069	stomatal opening	2/166	19/10768	0.0340206	0.0340206	0.479347	XLOC_024627/XLOC_027567	2
BP	GO:0032509	endosome transport via multivesicular body sorting pathway	2/166	20/10768	0.0374248	0.0374248	0.501208	XLOC_022710/XLOC_027997	2
BP	GO:0061912	selective autophagy	2/166	20/10768	0.0374248	0.0374248	0.501208	XLOC_001130/XLOC_027997	2
BP	GO:0071985	multivesicular body sorting pathway	2/166	20/10768	0.0374248	0.0374248	0.501208	XLOC_022710/XLOC_027997	2
BP	GO:0007032	endosome organization	2/166	21/10768	0.0409536	0.0409536	0.521129	XLOC_018160/XLOC_027997	2
BP	GO:0033866	nucleoside bisphosphate biosynthetic process	2/166	21/10768	0.0409536	0.0409536	0.521129	XLOC_001337/XLOC_003203	2
BP	GO:0034030	ribonucleoside bisphosphate biosynthetic process	2/166	21/10768	0.0409536	0.0409536	0.521129	XLOC_001337/XLOC_003203	2
BP	GO:0034033	purine nucleoside bisphosphate biosynthetic process	2/166	21/10768	0.0409536	0.0409536	0.521129	XLOC_001337/XLOC_003203	2
BP	GO:0006099	tricarboxylic acid cycle	2/166	22/10768	0.0446022	0.0446022	0.524612	XLOC_015015/XLOC_027981	2
BP	GO:0006303	double-strand break repair via nonhomologous end joining	2/166	22/10768	0.0446022	0.0446022	0.524612	XLOC_003226/XLOC_017602	2
BP	GO:0051098	regulation of binding	2/166	22/10768	0.0446022	0.0446022	0.524612	XLOC_003612/XLOC_014637	2
BP	GO:0080001	mucilage extrusion from seed coat	2/166	22/10768	0.0446022	0.0446022	0.524612	XLOC_002297/XLOC_025293	2
BP	GO:2000035	regulation of stem cell division	2/166	23/10768	0.0483663	0.0483663	0.525496	XLOC_006370/XLOC_017583	2
