# Supplementary material for: Changes in m6A RNA methylation are associated with male sterility in wolfberry
Source: BMC Plant Biol. 2023 Sep 29;23:456. doi: 10.1186/s12870-023-04458-7 (PMC10540408; doi:10.1186/s12870-023-04458-7)
Supplement: Supplementary file 10 — Additional file 10: Table S9. GO enrichment results of hypomethylated genes. [file 12870_2023_4458_MOESM10_ESM.xls]

## Sheet: LB5 specific methylation
Table S9. GO enrichment results of hypomethylated genes.
ONTOLOGY	ID	Description	GeneRatio	BgRatio	pvalue	p.adjust	qvalue	geneID	Count
BP	GO:0006996	organelle organization	28/96	1642/10768	0.000365725	0.000365725	0.0169389	XLOC_000526/XLOC_001143/XLOC_002132/XLOC_003435/XLOC_004201/XLOC_004646/XLOC_005844/XLOC_007163/XLOC_009170/XLOC_011465/XLOC_011723/XLOC_011781/XLOC_013339/XLOC_013720/XLOC_014647/XLOC_016374/XLOC_016449/XLOC_017068/XLOC_020522/XLOC_020639/XLOC_020718/XLOC_020915/XLOC_023172/XLOC_024568/XLOC_025379/XLOC_025691/XLOC_028630/XLOC_028687	28
BP	GO:0022414	reproductive process	21/96	1604/10768	0.0421122	0.0421122	0.401029	XLOC_003538/XLOC_004337/XLOC_004656/XLOC_006309/XLOC_007163/XLOC_009170/XLOC_013339/XLOC_013632/XLOC_013888/XLOC_014647/XLOC_016374/XLOC_017068/XLOC_020600/XLOC_020643/XLOC_024568/XLOC_025481/XLOC_025681/XLOC_025691/XLOC_026983/XLOC_028630/XLOC_028687	21
BP	GO:0000003	reproduction	21/96	1611/10768	0.0438469	0.0438469	0.409887	XLOC_003538/XLOC_004337/XLOC_004656/XLOC_006309/XLOC_007163/XLOC_009170/XLOC_013339/XLOC_013632/XLOC_013888/XLOC_014647/XLOC_016374/XLOC_017068/XLOC_020600/XLOC_020643/XLOC_024568/XLOC_025481/XLOC_025681/XLOC_025691/XLOC_026983/XLOC_028630/XLOC_028687	21
BP	GO:0006796	phosphate-containing compound metabolic process	19/96	1433/10768	0.0474445	0.0474445	0.424065	XLOC_000033/XLOC_002052/XLOC_004337/XLOC_004396/XLOC_004646/XLOC_006795/XLOC_006825/XLOC_007163/XLOC_007436/XLOC_009580/XLOC_011781/XLOC_013398/XLOC_014641/XLOC_016449/XLOC_016573/XLOC_017332/XLOC_025481/XLOC_025820/XLOC_027161	19
BP	GO:0051276	chromosome organization	17/96	647/10768	5.04248e-05	5.04248e-05	0.00513803	XLOC_001143/XLOC_002132/XLOC_004201/XLOC_004646/XLOC_011465/XLOC_013339/XLOC_013720/XLOC_014647/XLOC_016374/XLOC_017068/XLOC_020522/XLOC_020915/XLOC_023172/XLOC_024568/XLOC_025379/XLOC_028630/XLOC_028687	17
BP	GO:0022402	cell cycle process	14/96	443/10768	3.52458e-05	3.52458e-05	0.0039904	XLOC_004646/XLOC_007163/XLOC_009170/XLOC_013339/XLOC_013632/XLOC_014647/XLOC_016374/XLOC_017068/XLOC_020522/XLOC_023172/XLOC_024568/XLOC_025691/XLOC_028630/XLOC_028687	14
BP	GO:0006259	DNA metabolic process	14/96	549/10768	0.00034107	0.00034107	0.0165492	XLOC_004201/XLOC_004396/XLOC_004656/XLOC_009170/XLOC_011465/XLOC_013339/XLOC_013720/XLOC_016374/XLOC_017068/XLOC_017602/XLOC_020522/XLOC_020915/XLOC_023172/XLOC_028687	14
BP	GO:0007049	cell cycle	14/96	576/10768	0.000552538	0.000552538	0.0225203	XLOC_004646/XLOC_007163/XLOC_009170/XLOC_013339/XLOC_013632/XLOC_014647/XLOC_016374/XLOC_017068/XLOC_020522/XLOC_023172/XLOC_024568/XLOC_025691/XLOC_028630/XLOC_028687	14
BP	GO:0048229	gametophyte development	13/96	454/10768	0.000184982	0.000184982	0.0117804	XLOC_000526/XLOC_002254/XLOC_006309/XLOC_007163/XLOC_009170/XLOC_013632/XLOC_016449/XLOC_020600/XLOC_023172/XLOC_025691/XLOC_026015/XLOC_026983/XLOC_028183	13
BP	GO:0000280	nuclear division	11/96	200/10768	1.53269e-06	1.53269e-06	0.000432709	XLOC_004646/XLOC_007163/XLOC_009170/XLOC_013339/XLOC_014647/XLOC_016374/XLOC_017068/XLOC_024568/XLOC_025691/XLOC_028630/XLOC_028687	11
BP	GO:0048285	organelle fission	11/96	242/10768	9.64121e-06	9.64121e-06	0.00122799	XLOC_004646/XLOC_007163/XLOC_009170/XLOC_013339/XLOC_014647/XLOC_016374/XLOC_017068/XLOC_024568/XLOC_025691/XLOC_028630/XLOC_028687	11
BP	GO:0006281	DNA repair	11/96	296/10768	6.21204e-05	6.21204e-05	0.00557877	XLOC_004396/XLOC_004656/XLOC_009170/XLOC_011465/XLOC_013339/XLOC_013720/XLOC_016374/XLOC_017068/XLOC_017602/XLOC_020522/XLOC_023172	11
BP	GO:0006974	cellular response to DNA damage stimulus	11/96	365/10768	0.000389367	0.000389367	0.0172498	XLOC_004396/XLOC_004656/XLOC_009170/XLOC_011465/XLOC_013339/XLOC_013720/XLOC_016374/XLOC_017068/XLOC_017602/XLOC_020522/XLOC_023172	11
BP	GO:1903046	meiotic cell cycle process	10/96	161/10768	1.57812e-06	1.57812e-06	0.000432709	XLOC_007163/XLOC_009170/XLOC_013339/XLOC_013632/XLOC_014647/XLOC_016374/XLOC_017068/XLOC_024568/XLOC_025691/XLOC_028687	10
BP	GO:0051321	meiotic cell cycle	10/96	171/10768	2.72558e-06	2.72558e-06	0.000462871	XLOC_007163/XLOC_009170/XLOC_013339/XLOC_013632/XLOC_014647/XLOC_016374/XLOC_017068/XLOC_024568/XLOC_025691/XLOC_028687	10
BP	GO:0007059	chromosome segregation	9/96	119/10768	1.05015e-06	1.05015e-06	0.000432709	XLOC_004646/XLOC_013339/XLOC_014647/XLOC_016374/XLOC_020522/XLOC_020915/XLOC_024568/XLOC_028630/XLOC_028687	9
BP	GO:0140013	meiotic nuclear division	9/96	126/10768	1.69865e-06	1.69865e-06	0.000432709	XLOC_007163/XLOC_009170/XLOC_013339/XLOC_014647/XLOC_016374/XLOC_017068/XLOC_024568/XLOC_025691/XLOC_028687	9
BP	GO:0051128	regulation of cellular component organization	9/96	497/10768	0.0328388	0.0328388	0.363706	XLOC_004337/XLOC_004646/XLOC_007163/XLOC_011465/XLOC_013720/XLOC_014647/XLOC_016573/XLOC_025379/XLOC_025510	9
BP	GO:0098813	nuclear chromosome segregation	8/96	110/10768	5.77544e-06	5.77544e-06	0.000840695	XLOC_004646/XLOC_013339/XLOC_014647/XLOC_016374/XLOC_020522/XLOC_024568/XLOC_028630/XLOC_028687	8
BP	GO:0009555	pollen development	8/96	354/10768	0.0135701	0.0135701	0.23436	XLOC_002254/XLOC_006309/XLOC_009170/XLOC_013632/XLOC_016449/XLOC_023172/XLOC_025691/XLOC_028183	8
BP	GO:0006310	DNA recombination	7/96	153/10768	0.000422096	0.000422096	0.0179206	XLOC_009170/XLOC_011465/XLOC_013339/XLOC_016374/XLOC_017068/XLOC_023172/XLOC_028687	7
BP	GO:0070192	chromosome organization involved in meiotic cell cycle	6/96	45/10768	2.63904e-06	2.63904e-06	0.000462871	XLOC_013339/XLOC_014647/XLOC_016374/XLOC_017068/XLOC_024568/XLOC_028687	6
BP	GO:0007127	meiosis I	6/96	78/10768	6.57004e-05	6.57004e-05	0.00557877	XLOC_009170/XLOC_013339/XLOC_014647/XLOC_016374/XLOC_017068/XLOC_028687	6
BP	GO:0061982	meiosis I cell cycle process	6/96	80/10768	7.57736e-05	7.57736e-05	0.00593917	XLOC_009170/XLOC_013339/XLOC_014647/XLOC_016374/XLOC_017068/XLOC_028687	6
BP	GO:0006302	double-strand break repair	6/96	127/10768	0.000932067	0.000932067	0.036528	XLOC_004396/XLOC_009170/XLOC_013339/XLOC_017068/XLOC_017602/XLOC_023172	6
BP	GO:0009553	embryo sac development	6/96	152/10768	0.00233968	0.00233968	0.0851433	XLOC_007163/XLOC_009170/XLOC_013632/XLOC_020600/XLOC_026015/XLOC_026983	6
BP	GO:0006397	mRNA processing	6/96	273/10768	0.0350075	0.0350075	0.37457	XLOC_002132/XLOC_004284/XLOC_018064/XLOC_018067/XLOC_018900/XLOC_025681	6
BP	GO:0045132	meiotic chromosome segregation	5/96	57/10768	0.000147192	0.000147192	0.00999873	XLOC_013339/XLOC_014647/XLOC_016374/XLOC_024568/XLOC_028687	5
BP	GO:0007131	reciprocal meiotic recombination	5/96	62/10768	0.000219634	0.000219634	0.0124331	XLOC_009170/XLOC_013339/XLOC_016374/XLOC_017068/XLOC_028687	5
BP	GO:0140527	reciprocal homologous recombination	5/96	62/10768	0.000219634	0.000219634	0.0124331	XLOC_009170/XLOC_013339/XLOC_016374/XLOC_017068/XLOC_028687	5
BP	GO:0035825	homologous recombination	5/96	63/10768	0.0002369	0.0002369	0.0127046	XLOC_009170/XLOC_013339/XLOC_016374/XLOC_017068/XLOC_028687	5
BP	GO:0071103	DNA conformation change	5/96	126/10768	0.00530196	0.00530196	0.146011	XLOC_013720/XLOC_020915/XLOC_023172/XLOC_028630/XLOC_028687	5
BP	GO:0019953	sexual reproduction	5/96	168/10768	0.0170497	0.0170497	0.27621	XLOC_006309/XLOC_007163/XLOC_013632/XLOC_025681/XLOC_025691	5
BP	GO:0044703	multi-organism reproductive process	5/96	178/10768	0.0213228	0.0213228	0.294396	XLOC_006309/XLOC_007163/XLOC_013632/XLOC_025681/XLOC_025691	5
BP	GO:0007017	microtubule-based process	5/96	188/10768	0.0262428	0.0262428	0.326914	XLOC_004646/XLOC_005844/XLOC_006542/XLOC_011781/XLOC_019321	5
BP	GO:0048609	multicellular organismal reproductive process	5/96	207/10768	0.0374707	0.0374707	0.37457	XLOC_003538/XLOC_006309/XLOC_007163/XLOC_025681/XLOC_025691	5
BP	GO:0007129	homologous chromosome pairing at meiosis	4/96	30/10768	0.000136104	0.000136104	0.00990594	XLOC_013339/XLOC_014647/XLOC_016374/XLOC_028687	4
BP	GO:0045143	homologous chromosome segregation	4/96	37/10768	0.00031272	0.00031272	0.0159323	XLOC_013339/XLOC_014647/XLOC_016374/XLOC_028687	4
BP	GO:0000819	sister chromatid segregation	4/96	65/10768	0.00265071	0.00265071	0.0900311	XLOC_004646/XLOC_020522/XLOC_024568/XLOC_028630	4
BP	GO:0140053	mitochondrial gene expression	4/96	65/10768	0.00265071	0.00265071	0.0900311	XLOC_018064/XLOC_018067/XLOC_018900/XLOC_019553	4
BP	GO:0007276	gamete generation	4/96	102/10768	0.0129677	0.0129677	0.23436	XLOC_006309/XLOC_007163/XLOC_025681/XLOC_025691	4
BP	GO:0065004	protein-DNA complex assembly	4/96	103/10768	0.0134015	0.0134015	0.23436	XLOC_004646/XLOC_013720/XLOC_017068/XLOC_023172	4
BP	GO:0022412	cellular process involved in reproduction in multicellular organism	4/96	105/10768	0.0142967	0.0142967	0.242794	XLOC_006309/XLOC_007163/XLOC_025681/XLOC_025691	4
BP	GO:0033044	regulation of chromosome organization	4/96	118/10768	0.0210405	0.0210405	0.294396	XLOC_004646/XLOC_011465/XLOC_014647/XLOC_025379	4
BP	GO:0071824	protein-DNA complex subunit organization	4/96	119/10768	0.0216276	0.0216276	0.294396	XLOC_004646/XLOC_013720/XLOC_017068/XLOC_023172	4
BP	GO:0006261	DNA-templated DNA replication	4/96	123/10768	0.024076	0.024076	0.306652	XLOC_004656/XLOC_013339/XLOC_016374/XLOC_020522	4
BP	GO:0010564	regulation of cell cycle process	4/96	142/10768	0.0379461	0.0379461	0.37457	XLOC_004646/XLOC_013339/XLOC_014647/XLOC_023172	4
BP	GO:0006260	DNA replication	4/96	150/10768	0.0449135	0.0449135	0.413126	XLOC_004656/XLOC_013339/XLOC_016374/XLOC_020522	4
BP	GO:0006312	mitotic recombination	3/96	28/10768	0.00191389	0.00191389	0.0722278	XLOC_013339/XLOC_016374/XLOC_017068	3
BP	GO:0030855	epithelial cell differentiation	3/96	34/10768	0.00336356	0.00336356	0.106417	XLOC_011781/XLOC_016573/XLOC_025681	3
BP	GO:0051053	negative regulation of DNA metabolic process	3/96	35/10768	0.00365533	0.00365533	0.106417	XLOC_004201/XLOC_004396/XLOC_011465	3
BP	GO:0051304	chromosome separation	3/96	35/10768	0.00365533	0.00365533	0.106417	XLOC_004646/XLOC_013339/XLOC_016374	3
BP	GO:0090615	mitochondrial mRNA processing	3/96	35/10768	0.00365533	0.00365533	0.106417	XLOC_018064/XLOC_018067/XLOC_018900	3
BP	GO:0000963	mitochondrial RNA processing	3/96	41/10768	0.00572868	0.00572868	0.153611	XLOC_018064/XLOC_018067/XLOC_018900	3
BP	GO:0000966	RNA 5'-end processing	3/96	43/10768	0.00654762	0.00654762	0.171069	XLOC_018064/XLOC_018067/XLOC_018900	3
BP	GO:0080156	mitochondrial mRNA modification	3/96	53/10768	0.0116594	0.0116594	0.228468	XLOC_018064/XLOC_018067/XLOC_018900	3
BP	GO:1901990	regulation of mitotic cell cycle phase transition	3/96	53/10768	0.0116594	0.0116594	0.228468	XLOC_004646/XLOC_013339/XLOC_023172	3
BP	GO:1900864	mitochondrial RNA modification	3/96	59/10768	0.0155734	0.0155734	0.260139	XLOC_018064/XLOC_018067/XLOC_018900	3
BP	GO:1901659	glycosyl compound biosynthetic process	3/96	67/10768	0.0218119	0.0218119	0.294396	XLOC_000526/XLOC_013398/XLOC_025510	3
BP	GO:0060429	epithelium development	3/96	69/10768	0.0235553	0.0235553	0.306652	XLOC_011781/XLOC_016573/XLOC_025681	3
BP	GO:0000959	mitochondrial RNA metabolic process	3/96	72/10768	0.0263085	0.0263085	0.326914	XLOC_018064/XLOC_018067/XLOC_018900	3
BP	GO:0071897	DNA biosynthetic process	3/96	73/10768	0.0272629	0.0272629	0.327468	XLOC_004201/XLOC_004656/XLOC_011465	3
BP	GO:0120036	plasma membrane bounded cell projection organization	3/96	73/10768	0.0272629	0.0272629	0.327468	XLOC_007163/XLOC_016573/XLOC_025681	3
BP	GO:0030030	cell projection organization	3/96	78/10768	0.0323101	0.0323101	0.363706	XLOC_007163/XLOC_016573/XLOC_025681	3
BP	GO:0044772	mitotic cell cycle phase transition	3/96	80/10768	0.0344566	0.0344566	0.37457	XLOC_004646/XLOC_013339/XLOC_023172	3
BP	GO:0007018	microtubule-based movement	3/96	82/10768	0.0366754	0.0366754	0.37457	XLOC_004646/XLOC_006542/XLOC_019321	3
BP	GO:1901987	regulation of cell cycle phase transition	3/96	83/10768	0.0378118	0.0378118	0.37457	XLOC_004646/XLOC_013339/XLOC_023172	3
BP	GO:0000724	double-strand break repair via homologous recombination	3/96	84/10768	0.0389661	0.0389661	0.37457	XLOC_013339/XLOC_017068/XLOC_023172	3
BP	GO:0000725	recombinational repair	3/96	84/10768	0.0389661	0.0389661	0.37457	XLOC_013339/XLOC_017068/XLOC_023172	3
BP	GO:0048232	male gamete generation	3/96	84/10768	0.0389661	0.0389661	0.37457	XLOC_006309/XLOC_007163/XLOC_025691	3
BP	GO:0016556	mRNA modification	3/96	87/10768	0.042536	0.042536	0.401314	XLOC_018064/XLOC_018067/XLOC_018900	3
BP	GO:0010639	negative regulation of organelle organization	3/96	89/10768	0.0450043	0.0450043	0.413126	XLOC_007163/XLOC_011465/XLOC_025379	3
BP	GO:0031297	replication fork processing	2/96	10/10768	0.00337864	0.00337864	0.106417	XLOC_013339/XLOC_016374	2
BP	GO:2000279	negative regulation of DNA biosynthetic process	2/96	11/10768	0.00410554	0.00410554	0.116204	XLOC_004201/XLOC_011465	2
BP	GO:0000712	resolution of meiotic recombination intermediates	2/96	15/10768	0.00765821	0.00765821	0.185793	XLOC_013339/XLOC_016374	2
BP	GO:0033683	nucleotide-excision repair, DNA incision	2/96	15/10768	0.00765821	0.00765821	0.185793	XLOC_004396/XLOC_013720	2
BP	GO:0090481	pyrimidine nucleotide-sugar transmembrane transport	2/96	15/10768	0.00765821	0.00765821	0.185793	XLOC_007505/XLOC_009045	2
BP	GO:0007135	meiosis II	2/96	16/10768	0.00870174	0.00870174	0.192752	XLOC_024568/XLOC_025691	2
BP	GO:0048667	cell morphogenesis involved in neuron differentiation	2/96	16/10768	0.00870174	0.00870174	0.192752	XLOC_016573/XLOC_025681	2
BP	GO:0051026	chiasma assembly	2/96	16/10768	0.00870174	0.00870174	0.192752	XLOC_013339/XLOC_028687	2
BP	GO:0061983	meiosis II cell cycle process	2/96	16/10768	0.00870174	0.00870174	0.192752	XLOC_024568/XLOC_025691	2
BP	GO:0051307	meiotic chromosome separation	2/96	17/10768	0.0098051	0.0098051	0.212572	XLOC_013339/XLOC_016374	2
BP	GO:0048812	neuron projection morphogenesis	2/96	18/10768	0.0109672	0.0109672	0.2235	XLOC_016573/XLOC_025681	2
BP	GO:0048858	cell projection morphogenesis	2/96	18/10768	0.0109672	0.0109672	0.2235	XLOC_016573/XLOC_025681	2
BP	GO:0120039	plasma membrane bounded cell projection morphogenesis	2/96	18/10768	0.0109672	0.0109672	0.2235	XLOC_016573/XLOC_025681	2
BP	GO:0008037	cell recognition	2/96	19/10768	0.0121869	0.0121869	0.234297	XLOC_016573/XLOC_026983	2
BP	GO:0010389	regulation of G2/M transition of mitotic cell cycle	2/96	20/10768	0.013463	0.013463	0.23436	XLOC_013339/XLOC_023172	2
BP	GO:0032990	cell part morphogenesis	2/96	20/10768	0.013463	0.013463	0.23436	XLOC_016573/XLOC_025681	2
BP	GO:0045005	DNA-templated DNA replication maintenance of fidelity	2/96	20/10768	0.013463	0.013463	0.23436	XLOC_013339/XLOC_016374	2
BP	GO:0006301	postreplication repair	2/96	23/10768	0.0176198	0.0176198	0.27621	XLOC_004656/XLOC_020522	2
BP	GO:0009556	microsporogenesis	2/96	23/10768	0.0176198	0.0176198	0.27621	XLOC_013632/XLOC_025691	2
BP	GO:0042335	cuticle development	2/96	23/10768	0.0176198	0.0176198	0.27621	XLOC_006309/XLOC_025481	2
BP	GO:0031344	regulation of cell projection organization	2/96	24/10768	0.0191113	0.0191113	0.282223	XLOC_007163/XLOC_016573	2
BP	GO:0120035	regulation of plasma membrane bounded cell projection organization	2/96	24/10768	0.0191113	0.0191113	0.282223	XLOC_007163/XLOC_016573	2
BP	GO:1902749	regulation of cell cycle G2/M phase transition	2/96	24/10768	0.0191113	0.0191113	0.282223	XLOC_013339/XLOC_023172	2
BP	GO:2000278	regulation of DNA biosynthetic process	2/96	24/10768	0.0191113	0.0191113	0.282223	XLOC_004201/XLOC_011465	2
BP	GO:0000086	G2/M transition of mitotic cell cycle	2/96	25/10768	0.020654	0.020654	0.294396	XLOC_013339/XLOC_023172	2
BP	GO:0008544	epidermis development	2/96	26/10768	0.022247	0.022247	0.294396	XLOC_011781/XLOC_016573	2
BP	GO:0009913	epidermal cell differentiation	2/96	26/10768	0.022247	0.022247	0.294396	XLOC_011781/XLOC_016573	2
BP	GO:0051983	regulation of chromosome segregation	2/96	26/10768	0.022247	0.022247	0.294396	XLOC_004646/XLOC_014647	2
BP	GO:0015780	nucleotide-sugar transmembrane transport	2/96	27/10768	0.0238891	0.0238891	0.306652	XLOC_007505/XLOC_009045	2
BP	GO:0007062	sister chromatid cohesion	2/96	29/10768	0.0273172	0.0273172	0.327468	XLOC_020522/XLOC_024568	2
BP	GO:0016144	S-glycoside biosynthetic process	2/96	30/10768	0.0291012	0.0291012	0.336961	XLOC_000526/XLOC_025510	2
BP	GO:0019758	glycosinolate biosynthetic process	2/96	30/10768	0.0291012	0.0291012	0.336961	XLOC_000526/XLOC_025510	2
BP	GO:0019761	glucosinolate biosynthetic process	2/96	30/10768	0.0291012	0.0291012	0.336961	XLOC_000526/XLOC_025510	2
BP	GO:0044839	cell cycle G2/M phase transition	2/96	31/10768	0.0309305	0.0309305	0.354119	XLOC_013339/XLOC_023172	2
BP	GO:0010959	regulation of metal ion transport	2/96	32/10768	0.0328043	0.0328043	0.363706	XLOC_004337/XLOC_007436	2
BP	GO:0007140	male meiotic nuclear division	2/96	33/10768	0.0347216	0.0347216	0.37457	XLOC_007163/XLOC_025691	2
BP	GO:0006220	pyrimidine nucleotide metabolic process	2/96	34/10768	0.0366814	0.0366814	0.37457	XLOC_004396/XLOC_013398	2
BP	GO:0006890	retrograde vesicle-mediated transport, Golgi to endoplasmic reticulum	2/96	35/10768	0.038683	0.038683	0.37457	XLOC_004646/XLOC_004656	2
BP	GO:0031175	neuron projection development	2/96	35/10768	0.038683	0.038683	0.37457	XLOC_016573/XLOC_025681	2
BP	GO:0048236	plant-type sporogenesis	2/96	35/10768	0.038683	0.038683	0.37457	XLOC_013632/XLOC_025691	2
BP	GO:0010252	auxin homeostasis	2/96	39/10768	0.047089	0.047089	0.424065	XLOC_020600/XLOC_020718	2
BP	GO:0034293	sexual sporulation	2/96	39/10768	0.047089	0.047089	0.424065	XLOC_013632/XLOC_025691	2

## Sheet: LB5 higher methylation
Table S9. GO enrichment results of hypomethylated genes.
ONTOLOGY	ID	Description	GeneRatio	BgRatio	pvalue	p.adjust	qvalue	geneID	Count
BP	GO:0022414	reproductive process	51/267	1604/10768	0.0339911	0.0339911	0.565488	XLOC_001188/XLOC_002178/XLOC_002942/XLOC_003082/XLOC_003466/XLOC_004078/XLOC_004134/XLOC_004337/XLOC_005387/XLOC_006048/XLOC_007101/XLOC_007611/XLOC_007715/XLOC_008291/XLOC_008335/XLOC_009170/XLOC_009209/XLOC_009804/XLOC_009859/XLOC_011518/XLOC_013000/XLOC_013472/XLOC_013632/XLOC_014411/XLOC_014775/XLOC_014788/XLOC_014837/XLOC_014842/XLOC_014845/XLOC_014925/XLOC_015017/XLOC_015117/XLOC_015211/XLO…	51
BP	GO:0000003	reproduction	51/267	1611/10768	0.0364217	0.0364217	0.565488	XLOC_001188/XLOC_002178/XLOC_002942/XLOC_003082/XLOC_003466/XLOC_004078/XLOC_004134/XLOC_004337/XLOC_005387/XLOC_006048/XLOC_007101/XLOC_007611/XLOC_007715/XLOC_008291/XLOC_008335/XLOC_009170/XLOC_009209/XLOC_009804/XLOC_009859/XLOC_011518/XLOC_013000/XLOC_013472/XLOC_013632/XLOC_014411/XLOC_014775/XLOC_014788/XLOC_014837/XLOC_014842/XLOC_014845/XLOC_014925/XLOC_015017/XLOC_015117/XLOC_015211/XLO…	51
BP	GO:0044281	small molecule metabolic process	42/267	1289/10768	0.0379512	0.0379512	0.565488	XLOC_000360/XLOC_000685/XLOC_001134/XLOC_001152/XLOC_001275/XLOC_001871/XLOC_003689/XLOC_003775/XLOC_004014/XLOC_006910/XLOC_007095/XLOC_007132/XLOC_008291/XLOC_008488/XLOC_008858/XLOC_009044/XLOC_009182/XLOC_009209/XLOC_009463/XLOC_009859/XLOC_012282/XLOC_013088/XLOC_014098/XLOC_014842/XLOC_016831/XLOC_017101/XLOC_017429/XLOC_017585/XLOC_018003/XLOC_018687/XLOC_020284/XLOC_021120/XLOC_021731/XLO…	42
BP	GO:1901566	organonitrogen compound biosynthetic process	35/267	1045/10768	0.040295	0.040295	0.565488	XLOC_000256/XLOC_001028/XLOC_001489/XLOC_002164/XLOC_002178/XLOC_003689/XLOC_003775/XLOC_007095/XLOC_007132/XLOC_008291/XLOC_009182/XLOC_012297/XLOC_012761/XLOC_012943/XLOC_013789/XLOC_014098/XLOC_014332/XLOC_014775/XLOC_014842/XLOC_016831/XLOC_016887/XLOC_017429/XLOC_017585/XLOC_018123/XLOC_018783/XLOC_018940/XLOC_021120/XLOC_021731/XLOC_022198/XLOC_023164/XLOC_023683/XLOC_024864/XLOC_026646/XLO…	35
BP	GO:0022607	cellular component assembly	31/267	887/10768	0.0321068	0.0321068	0.565488	XLOC_000026/XLOC_000039/XLOC_001771/XLOC_001904/XLOC_002957/XLOC_003082/XLOC_003844/XLOC_005387/XLOC_006557/XLOC_007079/XLOC_007611/XLOC_008301/XLOC_008825/XLOC_009686/XLOC_010231/XLOC_012943/XLOC_013789/XLOC_014035/XLOC_014332/XLOC_014411/XLOC_014837/XLOC_015017/XLOC_015421/XLOC_018940/XLOC_020256/XLOC_021487/XLOC_023674/XLOC_023812/XLOC_025202/XLOC_026883/XLOC_028604	31
BP	GO:0019752	carboxylic acid metabolic process	30/267	792/10768	0.0130498	0.0130498	0.565488	XLOC_000685/XLOC_001134/XLOC_001152/XLOC_001871/XLOC_003689/XLOC_003775/XLOC_004014/XLOC_007095/XLOC_009044/XLOC_009182/XLOC_009209/XLOC_009463/XLOC_014098/XLOC_014842/XLOC_016831/XLOC_017429/XLOC_018003/XLOC_018687/XLOC_020284/XLOC_021120/XLOC_021731/XLOC_022196/XLOC_022198/XLOC_023065/XLOC_023164/XLOC_023875/XLOC_024616/XLOC_024864/XLOC_028095/XLOC_028604	30
BP	GO:0043436	oxoacid metabolic process	30/267	882/10768	0.0469937	0.0469937	0.57498	XLOC_000685/XLOC_001134/XLOC_001152/XLOC_001871/XLOC_003689/XLOC_003775/XLOC_004014/XLOC_007095/XLOC_009044/XLOC_009182/XLOC_009209/XLOC_009463/XLOC_014098/XLOC_014842/XLOC_016831/XLOC_017429/XLOC_018003/XLOC_018687/XLOC_020284/XLOC_021120/XLOC_021731/XLOC_022196/XLOC_022198/XLOC_023065/XLOC_023164/XLOC_023875/XLOC_024616/XLOC_024864/XLOC_028095/XLOC_028604	30
BP	GO:0006082	organic acid metabolic process	30/267	885/10768	0.0487566	0.0487566	0.58429	XLOC_000685/XLOC_001134/XLOC_001152/XLOC_001871/XLOC_003689/XLOC_003775/XLOC_004014/XLOC_007095/XLOC_009044/XLOC_009182/XLOC_009209/XLOC_009463/XLOC_014098/XLOC_014842/XLOC_016831/XLOC_017429/XLOC_018003/XLOC_018687/XLOC_020284/XLOC_021120/XLOC_021731/XLOC_022196/XLOC_022198/XLOC_023065/XLOC_023164/XLOC_023875/XLOC_024616/XLOC_024864/XLOC_028095/XLOC_028604	30
BP	GO:0048229	gametophyte development	23/267	454/10768	0.000911622	0.000911622	0.565488	XLOC_001771/XLOC_002178/XLOC_002957/XLOC_003082/XLOC_004134/XLOC_007101/XLOC_007715/XLOC_008825/XLOC_009170/XLOC_009804/XLOC_013472/XLOC_013632/XLOC_014775/XLOC_014842/XLOC_014845/XLOC_015117/XLOC_015349/XLOC_022252/XLOC_023674/XLOC_023812/XLOC_026014/XLOC_026883/XLOC_028604	23
BP	GO:0048827	phyllome development	23/267	560/10768	0.0120137	0.0120137	0.565488	XLOC_001188/XLOC_002942/XLOC_003082/XLOC_004078/XLOC_006048/XLOC_007101/XLOC_008858/XLOC_009577/XLOC_009804/XLOC_011518/XLOC_013000/XLOC_013472/XLOC_013565/XLOC_014332/XLOC_014788/XLOC_014842/XLOC_014845/XLOC_016578/XLOC_016627/XLOC_016887/XLOC_017524/XLOC_018783/XLOC_022252	23
BP	GO:0043603	cellular amide metabolic process	22/267	580/10768	0.0309844	0.0309844	0.565488	XLOC_000256/XLOC_001028/XLOC_001134/XLOC_001489/XLOC_008488/XLOC_009182/XLOC_012297/XLOC_012761/XLOC_012943/XLOC_014098/XLOC_014775/XLOC_014842/XLOC_016831/XLOC_016887/XLOC_017429/XLOC_017585/XLOC_018123/XLOC_018940/XLOC_022198/XLOC_026646/XLOC_028094/XLOC_028604	22
BP	GO:0006259	DNA metabolic process	21/267	549/10768	0.0320125	0.0320125	0.565488	XLOC_001028/XLOC_001190/XLOC_003082/XLOC_003715/XLOC_003929/XLOC_004201/XLOC_005995/XLOC_009170/XLOC_009686/XLOC_010231/XLOC_014035/XLOC_014040/XLOC_014411/XLOC_014638/XLOC_020022/XLOC_022252/XLOC_022842/XLOC_022908/XLOC_023373/XLOC_025065/XLOC_025148	21
BP	GO:0043604	amide biosynthetic process	20/267	470/10768	0.013096	0.013096	0.565488	XLOC_000256/XLOC_001028/XLOC_001489/XLOC_009182/XLOC_012297/XLOC_012761/XLOC_012943/XLOC_014098/XLOC_014775/XLOC_014842/XLOC_016831/XLOC_016887/XLOC_017429/XLOC_017585/XLOC_018123/XLOC_018940/XLOC_022198/XLOC_026646/XLOC_028094/XLOC_028604	20
BP	GO:0009555	pollen development	16/267	354/10768	0.0151409	0.0151409	0.565488	XLOC_002178/XLOC_002957/XLOC_004134/XLOC_007101/XLOC_007715/XLOC_008825/XLOC_009170/XLOC_009804/XLOC_013472/XLOC_013632/XLOC_014775/XLOC_015349/XLOC_022252/XLOC_023674/XLOC_023812/XLOC_028604	16
BP	GO:1901137	carbohydrate derivative biosynthetic process	14/267	329/10768	0.0347688	0.0347688	0.565488	XLOC_001275/XLOC_002164/XLOC_002178/XLOC_003775/XLOC_005917/XLOC_008291/XLOC_017585/XLOC_018687/XLOC_018783/XLOC_021731/XLOC_022196/XLOC_023683/XLOC_024864/XLOC_028604	14
BP	GO:0006091	generation of precursor metabolites and energy	13/267	250/10768	0.00947991	0.00947991	0.565488	XLOC_001134/XLOC_003775/XLOC_003844/XLOC_009033/XLOC_012282/XLOC_018003/XLOC_018687/XLOC_020256/XLOC_020284/XLOC_020831/XLOC_024864/XLOC_027560/XLOC_028604	13
BP	GO:0006281	DNA repair	13/267	296/10768	0.0330882	0.0330882	0.565488	XLOC_001190/XLOC_005995/XLOC_009170/XLOC_009686/XLOC_010231/XLOC_014035/XLOC_014040/XLOC_014411/XLOC_020022/XLOC_022252/XLOC_022842/XLOC_023373/XLOC_025065	13
BP	GO:0019439	aromatic compound catabolic process	12/267	250/10768	0.0219731	0.0219731	0.565488	XLOC_001028/XLOC_001188/XLOC_003775/XLOC_003929/XLOC_008488/XLOC_008858/XLOC_014775/XLOC_018123/XLOC_023065/XLOC_024616/XLOC_024864/XLOC_028094	12
BP	GO:1901361	organic cyclic compound catabolic process	12/267	269/10768	0.0358761	0.0358761	0.565488	XLOC_001028/XLOC_001188/XLOC_003775/XLOC_003929/XLOC_008488/XLOC_008858/XLOC_014775/XLOC_018123/XLOC_023065/XLOC_024616/XLOC_024864/XLOC_028094	12
BP	GO:0006520	cellular amino acid metabolic process	12/267	279/10768	0.0452918	0.0452918	0.57498	XLOC_000685/XLOC_007095/XLOC_009182/XLOC_014098/XLOC_014842/XLOC_017429/XLOC_021120/XLOC_021731/XLOC_022198/XLOC_023065/XLOC_023164/XLOC_024616	12
BP	GO:0044270	cellular nitrogen compound catabolic process	11/267	233/10768	0.0306711	0.0306711	0.565488	XLOC_001028/XLOC_001188/XLOC_003775/XLOC_003929/XLOC_008488/XLOC_008858/XLOC_014775/XLOC_018123/XLOC_024616/XLOC_024864/XLOC_028094	11
BP	GO:0046700	heterocycle catabolic process	11/267	238/10768	0.035002	0.035002	0.565488	XLOC_001028/XLOC_001188/XLOC_003775/XLOC_003929/XLOC_008488/XLOC_008858/XLOC_014775/XLOC_018123/XLOC_024616/XLOC_024864/XLOC_028094	11
BP	GO:0044703	multi-organism reproductive process	10/267	178/10768	0.0132243	0.0132243	0.565488	XLOC_002178/XLOC_003082/XLOC_007715/XLOC_013632/XLOC_014845/XLOC_015017/XLOC_015117/XLOC_015211/XLOC_015421/XLOC_025148	10
BP	GO:0019953	sexual reproduction	9/267	168/10768	0.0240509	0.0240509	0.565488	XLOC_003082/XLOC_007715/XLOC_013632/XLOC_014845/XLOC_015017/XLOC_015117/XLOC_015211/XLOC_015421/XLOC_025148	9
BP	GO:0044282	small molecule catabolic process	9/267	171/10768	0.0265819	0.0265819	0.565488	XLOC_000685/XLOC_008858/XLOC_009044/XLOC_009463/XLOC_009859/XLOC_012282/XLOC_023065/XLOC_023875/XLOC_024616	9
BP	GO:0051321	meiotic cell cycle	9/267	171/10768	0.0265819	0.0265819	0.565488	XLOC_003082/XLOC_005387/XLOC_007611/XLOC_009170/XLOC_013632/XLOC_014411/XLOC_014845/XLOC_015421/XLOC_026883	9
BP	GO:0007017	microtubule-based process	9/267	188/10768	0.0445412	0.0445412	0.57498	XLOC_000550/XLOC_005387/XLOC_009359/XLOC_014349/XLOC_015421/XLOC_016623/XLOC_018002/XLOC_022320/XLOC_026883	9
BP	GO:0070925	organelle assembly	9/267	189/10768	0.0458008	0.0458008	0.57498	XLOC_000026/XLOC_005387/XLOC_007611/XLOC_012943/XLOC_013789/XLOC_014332/XLOC_018940/XLOC_021487/XLOC_026883	9
BP	GO:0071824	protein-DNA complex subunit organization	8/267	119/10768	0.0094514	0.0094514	0.565488	XLOC_000039/XLOC_001771/XLOC_001904/XLOC_006557/XLOC_007611/XLOC_010231/XLOC_014035/XLOC_014411	8
BP	GO:0007005	mitochondrion organization	8/267	123/10768	0.011412	0.011412	0.565488	XLOC_013789/XLOC_014040/XLOC_014332/XLOC_018772/XLOC_020194/XLOC_023808/XLOC_023813/XLOC_026849	8
BP	GO:0015979	photosynthesis	8/267	142/10768	0.0249861	0.0249861	0.565488	XLOC_003844/XLOC_009033/XLOC_014842/XLOC_018003/XLOC_018687/XLOC_020256/XLOC_020284/XLOC_020831	8
BP	GO:0009553	embryo sac development	8/267	152/10768	0.0354572	0.0354572	0.565488	XLOC_001771/XLOC_003082/XLOC_009170/XLOC_013632/XLOC_014842/XLOC_014845/XLOC_015117/XLOC_026014	8
BP	GO:0065004	protein-DNA complex assembly	7/267	103/10768	0.0140071	0.0140071	0.565488	XLOC_000039/XLOC_001904/XLOC_006557/XLOC_007611/XLOC_010231/XLOC_014035/XLOC_014411	7
BP	GO:0006457	protein folding	7/267	105/10768	0.0154391	0.0154391	0.565488	XLOC_004201/XLOC_007101/XLOC_007441/XLOC_012962/XLOC_015117/XLOC_020194/XLOC_022597	7
BP	GO:0009965	leaf morphogenesis	7/267	114/10768	0.0231846	0.0231846	0.565488	XLOC_001188/XLOC_002942/XLOC_006048/XLOC_007101/XLOC_014788/XLOC_017524/XLOC_018783	7
BP	GO:0009615	response to virus	7/267	124/10768	0.034545	0.034545	0.565488	XLOC_003082/XLOC_004406/XLOC_009497/XLOC_014845/XLOC_018940/XLOC_022227/XLOC_028094	7
BP	GO:0051052	regulation of DNA metabolic process	7/267	132/10768	0.0459279	0.0459279	0.57498	XLOC_003929/XLOC_004201/XLOC_005995/XLOC_009686/XLOC_014638/XLOC_022252/XLOC_022908	7
BP	GO:0140694	non-membrane-bounded organelle assembly	7/267	133/10768	0.0475012	0.0475012	0.57498	XLOC_000026/XLOC_005387/XLOC_007611/XLOC_012943/XLOC_018940/XLOC_021487/XLOC_026883	7
BP	GO:0006367	transcription initiation from RNA polymerase II promoter	6/267	47/10768	0.00100481	0.00100481	0.565488	XLOC_000039/XLOC_001904/XLOC_006557/XLOC_008301/XLOC_018123/XLOC_022917	6
BP	GO:0031334	positive regulation of protein-containing complex assembly	6/267	56/10768	0.00252375	0.00252375	0.565488	XLOC_000039/XLOC_001904/XLOC_005387/XLOC_008301/XLOC_014035/XLOC_026883	6
BP	GO:0010927	cellular component assembly involved in morphogenesis	6/267	58/10768	0.00301935	0.00301935	0.565488	XLOC_002957/XLOC_008825/XLOC_015421/XLOC_023674/XLOC_023812/XLOC_028604	6
BP	GO:0006352	DNA-templated transcription, initiation	6/267	68/10768	0.00665122	0.00665122	0.565488	XLOC_000039/XLOC_001904/XLOC_006557/XLOC_008301/XLOC_018123/XLOC_022917	6
BP	GO:0048440	carpel development	6/267	71/10768	0.0081855	0.0081855	0.565488	XLOC_003082/XLOC_011518/XLOC_014842/XLOC_014845/XLOC_016578/XLOC_022252	6
BP	GO:0044089	positive regulation of cellular component biogenesis	6/267	83/10768	0.0168971	0.0168971	0.565488	XLOC_000039/XLOC_001904/XLOC_005387/XLOC_008301/XLOC_014035/XLOC_026883	6
BP	GO:0051607	defense response to virus	6/267	84/10768	0.0178314	0.0178314	0.565488	XLOC_003082/XLOC_004406/XLOC_014845/XLOC_018940/XLOC_022227/XLOC_028094	6
BP	GO:0140546	defense response to symbiont	6/267	84/10768	0.0178314	0.0178314	0.565488	XLOC_003082/XLOC_004406/XLOC_014845/XLOC_018940/XLOC_022227/XLOC_028094	6
BP	GO:0016556	mRNA modification	6/267	87/10768	0.0208459	0.0208459	0.565488	XLOC_000256/XLOC_001190/XLOC_009516/XLOC_014775/XLOC_021299/XLOC_022842	6
BP	GO:0048532	anatomical structure arrangement	6/267	87/10768	0.0208459	0.0208459	0.565488	XLOC_001188/XLOC_004871/XLOC_009686/XLOC_014236/XLOC_016578/XLOC_021487	6
BP	GO:0048467	gynoecium development	6/267	88/10768	0.021923	0.021923	0.565488	XLOC_003082/XLOC_011518/XLOC_014842/XLOC_014845/XLOC_016578/XLOC_022252	6
BP	GO:0006839	mitochondrial transport	6/267	99/10768	0.0363099	0.0363099	0.565488	XLOC_011661/XLOC_020194/XLOC_020329/XLOC_023808/XLOC_023813/XLOC_026849	6
BP	GO:0010208	pollen wall assembly	5/267	46/10768	0.00539521	0.00539521	0.565488	XLOC_002957/XLOC_008825/XLOC_023674/XLOC_023812/XLOC_028604	5
BP	GO:0085029	extracellular matrix assembly	5/267	46/10768	0.00539521	0.00539521	0.565488	XLOC_002957/XLOC_008825/XLOC_023674/XLOC_023812/XLOC_028604	5
BP	GO:0048481	plant ovule development	5/267	53/10768	0.00982123	0.00982123	0.565488	XLOC_003082/XLOC_014842/XLOC_014845/XLOC_016578/XLOC_022252	5
BP	GO:0035670	plant-type ovary development	5/267	54/10768	0.0106099	0.0106099	0.565488	XLOC_003082/XLOC_014842/XLOC_014845/XLOC_016578/XLOC_022252	5
BP	GO:0030198	extracellular matrix organization	5/267	55/10768	0.0114409	0.0114409	0.565488	XLOC_002957/XLOC_008825/XLOC_023674/XLOC_023812/XLOC_028604	5
BP	GO:0043062	extracellular structure organization	5/267	55/10768	0.0114409	0.0114409	0.565488	XLOC_002957/XLOC_008825/XLOC_023674/XLOC_023812/XLOC_028604	5
BP	GO:0009933	meristem structural organization	5/267	72/10768	0.0328747	0.0328747	0.565488	XLOC_001188/XLOC_004871/XLOC_009686/XLOC_014236/XLOC_021487	5
BP	GO:0043648	dicarboxylic acid metabolic process	5/267	76/10768	0.0401308	0.0401308	0.565488	XLOC_001134/XLOC_001871/XLOC_007095/XLOC_018003/XLOC_020284	5
BP	GO:0051223	regulation of protein transport	5/267	76/10768	0.0401308	0.0401308	0.565488	XLOC_003929/XLOC_005821/XLOC_010202/XLOC_014788/XLOC_015017	5
BP	GO:0072524	pyridine-containing compound metabolic process	5/267	76/10768	0.0401308	0.0401308	0.565488	XLOC_003775/XLOC_007132/XLOC_008291/XLOC_012282/XLOC_024864	5
BP	GO:0090087	regulation of peptide transport	5/267	76/10768	0.0401308	0.0401308	0.565488	XLOC_003929/XLOC_005821/XLOC_010202/XLOC_014788/XLOC_015017	5
BP	GO:0070201	regulation of establishment of protein localization	5/267	77/10768	0.042085	0.042085	0.57498	XLOC_003929/XLOC_005821/XLOC_010202/XLOC_014788/XLOC_015017	5
BP	GO:0071941	nitrogen cycle metabolic process	4/267	21/10768	0.00158554	0.00158554	0.565488	XLOC_009182/XLOC_017429/XLOC_018003/XLOC_020284	4
BP	GO:0006497	protein lipidation	4/267	24/10768	0.00265541	0.00265541	0.565488	XLOC_008291/XLOC_013789/XLOC_014332/XLOC_023683	4
BP	GO:0042158	lipoprotein biosynthetic process	4/267	24/10768	0.00265541	0.00265541	0.565488	XLOC_008291/XLOC_013789/XLOC_014332/XLOC_023683	4
BP	GO:0042157	lipoprotein metabolic process	4/267	30/10768	0.00609654	0.00609654	0.565488	XLOC_008291/XLOC_013789/XLOC_014332/XLOC_023683	4
BP	GO:0009247	glycolipid biosynthetic process	4/267	35/10768	0.0105771	0.0105771	0.565488	XLOC_008291/XLOC_018687/XLOC_022196/XLOC_023683	4
BP	GO:0010584	pollen exine formation	4/267	37/10768	0.0128382	0.0128382	0.565488	XLOC_002957/XLOC_008825/XLOC_023812/XLOC_028604	4
BP	GO:0010109	regulation of photosynthesis	4/267	39/10768	0.0153863	0.0153863	0.565488	XLOC_014842/XLOC_018003/XLOC_018687/XLOC_020284	4
BP	GO:0034293	sexual sporulation	4/267	39/10768	0.0153863	0.0153863	0.565488	XLOC_003082/XLOC_013632/XLOC_014845/XLOC_015421	4
BP	GO:0006626	protein targeting to mitochondrion	4/267	40/10768	0.0167713	0.0167713	0.565488	XLOC_020194/XLOC_023808/XLOC_023813/XLOC_026849	4
BP	GO:0070585	protein localization to mitochondrion	4/267	40/10768	0.0167713	0.0167713	0.565488	XLOC_020194/XLOC_023808/XLOC_023813/XLOC_026849	4
BP	GO:0072655	establishment of protein localization to mitochondrion	4/267	40/10768	0.0167713	0.0167713	0.565488	XLOC_020194/XLOC_023808/XLOC_023813/XLOC_026849	4
BP	GO:0006664	glycolipid metabolic process	4/267	43/10768	0.0213841	0.0213841	0.565488	XLOC_008291/XLOC_018687/XLOC_022196/XLOC_023683	4
BP	GO:1903509	liposaccharide metabolic process	4/267	43/10768	0.0213841	0.0213841	0.565488	XLOC_008291/XLOC_018687/XLOC_022196/XLOC_023683	4
BP	GO:0010928	regulation of auxin mediated signaling pathway	4/267	48/10768	0.0306516	0.0306516	0.565488	XLOC_001275/XLOC_011518/XLOC_015017/XLOC_026753	4
BP	GO:0015718	monocarboxylic acid transport	4/267	49/10768	0.0327478	0.0327478	0.565488	XLOC_000160/XLOC_006048/XLOC_021731/XLOC_023674	4
BP	GO:0072525	pyridine-containing compound biosynthetic process	4/267	49/10768	0.0327478	0.0327478	0.565488	XLOC_003775/XLOC_007132/XLOC_008291/XLOC_024864	4
BP	GO:0009060	aerobic respiration	4/267	50/10768	0.0349261	0.0349261	0.565488	XLOC_001134/XLOC_018003/XLOC_020284/XLOC_028604	4
BP	GO:0043934	sporulation	4/267	52/10768	0.0395292	0.0395292	0.565488	XLOC_003082/XLOC_013632/XLOC_014845/XLOC_015421	4
BP	GO:0080110	sporopollenin biosynthetic process	3/267	13/10768	0.00358536	0.00358536	0.565488	XLOC_002957/XLOC_023812/XLOC_028604	3
BP	GO:0009554	megasporogenesis	3/267	16/10768	0.00664495	0.00664495	0.565488	XLOC_003082/XLOC_013632/XLOC_014845	3
BP	GO:0006379	mRNA cleavage	3/267	20/10768	0.0125757	0.0125757	0.565488	XLOC_004078/XLOC_021037/XLOC_028094	3
BP	GO:0060260	regulation of transcription initiation from RNA polymerase II promoter	3/267	20/10768	0.0125757	0.0125757	0.565488	XLOC_000039/XLOC_001904/XLOC_008301	3
BP	GO:0060261	positive regulation of transcription initiation from RNA polymerase II promoter	3/267	20/10768	0.0125757	0.0125757	0.565488	XLOC_000039/XLOC_001904/XLOC_008301	3
BP	GO:2000144	positive regulation of DNA-templated transcription, initiation	3/267	20/10768	0.0125757	0.0125757	0.565488	XLOC_000039/XLOC_001904/XLOC_008301	3
BP	GO:0006099	tricarboxylic acid cycle	3/267	22/10768	0.0163821	0.0163821	0.565488	XLOC_001134/XLOC_018003/XLOC_020284	3
BP	GO:0006284	base-excision repair	3/267	23/10768	0.018501	0.018501	0.565488	XLOC_009686/XLOC_022842/XLOC_025065	3
BP	GO:0006101	citrate metabolic process	3/267	24/10768	0.0207647	0.0207647	0.565488	XLOC_001134/XLOC_018003/XLOC_020284	3
BP	GO:1903008	organelle disassembly	3/267	24/10768	0.0207647	0.0207647	0.565488	XLOC_013789/XLOC_014332/XLOC_016887	3
BP	GO:0009084	glutamine family amino acid biosynthetic process	3/267	27/10768	0.028426	0.028426	0.565488	XLOC_007095/XLOC_009182/XLOC_017429	3
BP	GO:0046822	regulation of nucleocytoplasmic transport	3/267	27/10768	0.028426	0.028426	0.565488	XLOC_010202/XLOC_014788/XLOC_015017	3
BP	GO:0051123	RNA polymerase II preinitiation complex assembly	3/267	27/10768	0.028426	0.028426	0.565488	XLOC_000039/XLOC_001904/XLOC_006557	3
BP	GO:0006312	mitotic recombination	3/267	28/10768	0.031269	0.031269	0.565488	XLOC_010231/XLOC_014411/XLOC_014638	3
BP	GO:0072350	tricarboxylic acid metabolic process	3/267	28/10768	0.031269	0.031269	0.565488	XLOC_001134/XLOC_018003/XLOC_020284	3
BP	GO:0045727	positive regulation of translation	3/267	29/10768	0.0342554	0.0342554	0.565488	XLOC_000256/XLOC_018123/XLOC_026646	3
BP	GO:0070897	transcription preinitiation complex assembly	3/267	29/10768	0.0342554	0.0342554	0.565488	XLOC_000039/XLOC_001904/XLOC_006557	3
BP	GO:0006282	regulation of DNA repair	3/267	30/10768	0.0373842	0.0373842	0.565488	XLOC_005995/XLOC_009686/XLOC_022252	3
BP	GO:2000142	regulation of DNA-templated transcription, initiation	3/267	30/10768	0.0373842	0.0373842	0.565488	XLOC_000039/XLOC_001904/XLOC_008301	3
BP	GO:0007052	mitotic spindle organization	3/267	31/10768	0.040654	0.040654	0.565488	XLOC_005387/XLOC_016623/XLOC_026883	3
BP	GO:1902850	microtubule cytoskeleton organization involved in mitosis	3/267	31/10768	0.040654	0.040654	0.565488	XLOC_005387/XLOC_016623/XLOC_026883	3
BP	GO:0034250	positive regulation of cellular amide metabolic process	3/267	32/10768	0.0440634	0.0440634	0.57498	XLOC_000256/XLOC_018123/XLOC_026646	3
BP	GO:0006637	acyl-CoA metabolic process	3/267	33/10768	0.0476107	0.0476107	0.57498	XLOC_001134/XLOC_017585/XLOC_028604	3
BP	GO:0009566	fertilization	3/267	33/10768	0.0476107	0.0476107	0.57498	XLOC_007715/XLOC_015117/XLOC_025148	3
BP	GO:0035383	thioester metabolic process	3/267	33/10768	0.0476107	0.0476107	0.57498	XLOC_001134/XLOC_017585/XLOC_028604	3
BP	GO:0006547	histidine metabolic process	2/267	10/10768	0.0241714	0.0241714	0.565488	XLOC_021120/XLOC_024616	2
BP	GO:0010528	regulation of transposition	2/267	10/10768	0.0241714	0.0241714	0.565488	XLOC_003082/XLOC_014845	2
BP	GO:0010529	negative regulation of transposition	2/267	10/10768	0.0241714	0.0241714	0.565488	XLOC_003082/XLOC_014845	2
BP	GO:0016572	histone phosphorylation	2/267	10/10768	0.0241714	0.0241714	0.565488	XLOC_004871/XLOC_016623	2
BP	GO:0016574	histone ubiquitination	2/267	10/10768	0.0241714	0.0241714	0.565488	XLOC_002942/XLOC_014035	2
BP	GO:0035384	thioester biosynthetic process	2/267	10/10768	0.0241714	0.0241714	0.565488	XLOC_017585/XLOC_028604	2
BP	GO:0044804	autophagy of nucleus	2/267	10/10768	0.0241714	0.0241714	0.565488	XLOC_013789/XLOC_014332	2
BP	GO:0052803	imidazole-containing compound metabolic process	2/267	10/10768	0.0241714	0.0241714	0.565488	XLOC_021120/XLOC_024616	2
BP	GO:0071616	acyl-CoA biosynthetic process	2/267	10/10768	0.0241714	0.0241714	0.565488	XLOC_017585/XLOC_028604	2
BP	GO:0006722	triterpenoid metabolic process	2/267	11/10768	0.0290659	0.0290659	0.565488	XLOC_024768/XLOC_025095	2
BP	GO:0010219	regulation of vernalization response	2/267	11/10768	0.0290659	0.0290659	0.565488	XLOC_017359/XLOC_026084	2
BP	GO:0010207	photosystem II assembly	2/267	12/10768	0.0343173	0.0343173	0.565488	XLOC_003844/XLOC_020256	2
BP	GO:0070507	regulation of microtubule cytoskeleton organization	2/267	12/10768	0.0343173	0.0343173	0.565488	XLOC_005387/XLOC_026883	2
BP	GO:0006505	GPI anchor metabolic process	2/267	13/10768	0.0399049	0.0399049	0.565488	XLOC_008291/XLOC_023683	2
BP	GO:0006506	GPI anchor biosynthetic process	2/267	13/10768	0.0399049	0.0399049	0.565488	XLOC_008291/XLOC_023683	2
BP	GO:0006513	protein monoubiquitination	2/267	13/10768	0.0399049	0.0399049	0.565488	XLOC_002942/XLOC_014035	2
BP	GO:0042126	nitrate metabolic process	2/267	13/10768	0.0399049	0.0399049	0.565488	XLOC_018003/XLOC_020284	2
BP	GO:0042128	nitrate assimilation	2/267	13/10768	0.0399049	0.0399049	0.565488	XLOC_018003/XLOC_020284	2
BP	GO:0051156	glucose 6-phosphate metabolic process	2/267	13/10768	0.0399049	0.0399049	0.565488	XLOC_003775/XLOC_012282	2
BP	GO:0000422	autophagy of mitochondrion	2/267	14/10768	0.0458091	0.0458091	0.57498	XLOC_013789/XLOC_014332	2
BP	GO:0032481	positive regulation of type I interferon production	2/267	14/10768	0.0458091	0.0458091	0.57498	XLOC_003929/XLOC_004406	2
BP	GO:0045898	regulation of RNA polymerase II transcription preinitiation complex assembly	2/267	14/10768	0.0458091	0.0458091	0.57498	XLOC_000039/XLOC_001904	2
BP	GO:0045899	positive regulation of RNA polymerase II transcription preinitiation complex assembly	2/267	14/10768	0.0458091	0.0458091	0.57498	XLOC_000039/XLOC_001904	2
BP	GO:0046785	microtubule polymerization	2/267	14/10768	0.0458091	0.0458091	0.57498	XLOC_005387/XLOC_026883	2
BP	GO:0061726	mitochondrion disassembly	2/267	14/10768	0.0458091	0.0458091	0.57498	XLOC_013789/XLOC_014332	2
