# Supplementary material for: Changes in m6A RNA methylation are associated with male sterility in wolfberry
Source: BMC Plant Biol. 2023 Sep 29;23:456. doi: 10.1186/s12870-023-04458-7 (PMC10540408; doi:10.1186/s12870-023-04458-7)
Supplement: Supplementary file 11 — Additional file 11: Table S10. List of wolfberry genes with differential expression and differential methylation patterns at the S stage. [file 12870_2023_4458_MOESM11_ESM.xls]

## Sheet: Table S10
Table S10. List of wolfberry genes with differential expression and differential methylation patterns at the S stage.
Gene	Differential expression types	Differential methylation types	TF annotation
XLOC_011618	down-regulation	LB5-specific	-
XLOC_025151	down-regulation	LB5-specific	-
XLOC_023759	down-regulation	hyper	-
XLOC_005373	down-regulation	hypo	-
XLOC_003380	down-regulation	LB5-specific	-
XLOC_011991	down-regulation	LB5-specific	-
XLOC_020718	down-regulation	LB5-specific	-
XLOC_003650	down-regulation	hypo	-
XLOC_020363	down-regulation	LB5-specific	ERF
XLOC_022085	down-regulation	LB5-specific	-
XLOC_022502	down-regulation	hyper	-
XLOC_007632	down-regulation	hypo	-
XLOC_011218	down-regulation	hyper	-
XLOC_002276	down-regulation	LB1-specific	-
XLOC_014035	down-regulation	hyper	-
XLOC_018783	down-regulation	LB1-specific	-
XLOC_020144	down-regulation	LB5-specific	-
XLOC_016133	down-regulation	LB1-specific	-
XLOC_006595	down-regulation	hypo	-
XLOC_013495	down-regulation	hyper	-
XLOC_016430	down-regulation	LB5-specific	-
XLOC_022926	down-regulation	LB5-specific	-
XLOC_020887	down-regulation	LB5-specific	-
XLOC_011045	down-regulation	hyper	C3H
XLOC_020070	down-regulation	hyper	-
XLOC_006274	down-regulation	LB1-specific	-
XLOC_002001	down-regulation	hyper	-
XLOC_009834	down-regulation	hyper	-
XLOC_026045	down-regulation	LB5-specific	-
XLOC_014647	down-regulation	LB5-specific	-
XLOC_020639	down-regulation	LB5-specific	-
XLOC_009472	down-regulation	hyper	-
XLOC_000399	down-regulation	LB5-specific	-
XLOC_012149	down-regulation	LB5-specific	-
XLOC_010688	down-regulation	LB5-specific	-
XLOC_018872	down-regulation	hypo	-
XLOC_016584	down-regulation	hyper	-
XLOC_001251	down-regulation	hyper	-
XLOC_011781	down-regulation	LB5-specific	-
XLOC_028072	down-regulation	LB1-specific	-
XLOC_013632	down-regulation	LB5-specific	-
XLOC_019179	down-regulation	LB1-specific	-
XLOC_002164	down-regulation	hyper	-
XLOC_004989	down-regulation	LB5-specific	-
XLOC_006048	down-regulation	LB1-specific	-
XLOC_011118	down-regulation	LB5-specific	-
XLOC_005368	down-regulation	LB1-specific	-
XLOC_021571	down-regulation	LB5-specific	-
XLOC_011782	down-regulation	LB5-specific	-
XLOC_019610	down-regulation	hyper	-
XLOC_018965	down-regulation	hyper	-
XLOC_001275	down-regulation	LB1-specific	-
XLOC_022811	down-regulation	hypo	-
XLOC_021661	down-regulation	hyper	-
XLOC_024864	down-regulation	hyper	-
XLOC_016569	down-regulation	hyper	-
XLOC_028761	down-regulation	LB1-specific	-
XLOC_008933	down-regulation	hyper	-
XLOC_009814	down-regulation	hypo	-
XLOC_004337	down-regulation	LB5-specific	-
XLOC_004674	down-regulation	hypo	-
XLOC_001739	down-regulation	LB5-specific	-
XLOC_001152	down-regulation	hyper	-
XLOC_011401	down-regulation	hyper	-
XLOC_022314	down-regulation	LB1-specific	-
XLOC_001725	down-regulation	LB5-specific	-
XLOC_007651	down-regulation	LB5-specific	-
XLOC_013818	down-regulation	LB1-specific	GRAS
XLOC_028641	down-regulation	LB5-specific	-
XLOC_025853	down-regulation	LB5-specific	-
XLOC_023837	down-regulation	LB1-specific	-
XLOC_023418	down-regulation	hyper	-
XLOC_027997	down-regulation	hypo	-
XLOC_008825	down-regulation	hyper	-
XLOC_009180	down-regulation	hyper	-
XLOC_000604	down-regulation	LB5-specific	-
XLOC_003195	down-regulation	LB5-specific	-
XLOC_014126	down-regulation	LB5-specific	-
XLOC_000638	down-regulation	LB5-specific	-
XLOC_020915	down-regulation	LB5-specific	-
XLOC_002415	down-regulation	LB5-specific	-
XLOC_002959	down-regulation	hyper	-
XLOC_003799	down-regulation	LB1-specific	-
XLOC_024394	down-regulation	hypo	-
XLOC_009153	down-regulation	LB1-specific	-
XLOC_008643	down-regulation	hyper	-
XLOC_006089	down-regulation	LB1-specific	-
XLOC_019239	down-regulation	hyper	-
XLOC_006542	down-regulation	LB5-specific	-
XLOC_013991	down-regulation	hypo	GATA
XLOC_008555	down-regulation	LB1-specific	-
XLOC_011123	down-regulation	hyper	-
XLOC_003082	down-regulation	hyper	-
XLOC_003392	down-regulation	hyper	-
XLOC_005661	down-regulation	LB1-specific	-
XLOC_024833	down-regulation	hyper	-
XLOC_002969	down-regulation	hyper	-
XLOC_004039	down-regulation	hypo	-
XLOC_008762	down-regulation	LB5-specific	-
XLOC_028254	down-regulation	hypo	-
XLOC_027775	down-regulation	hypo	-
XLOC_018939	down-regulation	LB1-specific	-
XLOC_015354	down-regulation	LB1-specific	-
XLOC_018064	down-regulation	LB5-specific	-
XLOC_003040	down-regulation	LB5-specific	-
XLOC_025464	down-regulation	LB1-specific	-
XLOC_001439	down-regulation	hypo	M-type_MADS
XLOC_011439	down-regulation	LB5-specific	-
XLOC_014445	down-regulation	LB1-specific	-
XLOC_012411	down-regulation	hyper	-
XLOC_019053	down-regulation	hyper	-
XLOC_006363	down-regulation	hyper	-
XLOC_022427	down-regulation	LB5-specific	-
XLOC_022980	down-regulation	LB5-specific	-
XLOC_005367	down-regulation	LB5-specific	-
XLOC_017332	down-regulation	LB5-specific	-
XLOC_016134	down-regulation	hypo	-
XLOC_022818	down-regulation	hypo	-
XLOC_017457	down-regulation	hyper	-
XLOC_019321	down-regulation	LB5-specific	-
XLOC_017966	down-regulation	hypo	-
XLOC_003115	down-regulation	LB5-specific	-
XLOC_015243	down-regulation	LB5-specific	-
XLOC_017263	down-regulation	LB1-specific	-
XLOC_025424	down-regulation	LB5-specific	-
XLOC_013992	down-regulation	hyper	-
XLOC_022479	down-regulation	LB5-specific	-
XLOC_014980	down-regulation	hypo	-
XLOC_009181	down-regulation	LB5-specific	-
XLOC_023563	down-regulation	LB5-specific	-
XLOC_022509	down-regulation	LB5-specific	-
XLOC_016851	down-regulation	hypo	-
XLOC_017906	down-regulation	LB5-specific	-
XLOC_009804	down-regulation	hyper	bHLH
XLOC_021604	up-regulation	hypo	-
XLOC_027772	up-regulation	LB1-specific	-
XLOC_024905	up-regulation	LB1-specific	-
XLOC_000517	up-regulation	LB1-specific	-
XLOC_001360	up-regulation	hyper	-
XLOC_023113	up-regulation	LB1-specific	-
XLOC_021687	up-regulation	hyper	-
XLOC_021115	up-regulation	LB1-specific	-
XLOC_022227	up-regulation	LB1-specific	-
XLOC_022983	up-regulation	LB1-specific	-
XLOC_022262	up-regulation	LB1-specific	-
XLOC_004179	up-regulation	LB1-specific	-
XLOC_015015	up-regulation	hypo	-
XLOC_013349	up-regulation	LB1-specific	-
XLOC_016416	up-regulation	LB1-specific	-
XLOC_000756	up-regulation	LB1-specific	-
XLOC_026918	up-regulation	LB1-specific	-
XLOC_023074	up-regulation	hypo	-
XLOC_002829	up-regulation	LB1-specific	-
XLOC_020291	up-regulation	LB1-specific	-
XLOC_022226	up-regulation	LB1-specific	-
XLOC_028080	up-regulation	LB1-specific	-
XLOC_002124	up-regulation	LB1-specific	-
XLOC_000615	up-regulation	hypo	-
XLOC_002826	up-regulation	LB1-specific	-
XLOC_025870	up-regulation	LB1-specific	-
XLOC_021736	up-regulation	LB1-specific	-
XLOC_008290	up-regulation	LB1-specific	-
XLOC_015149	up-regulation	LB1-specific	C3H
XLOC_001691	up-regulation	LB1-specific	-
XLOC_011949	up-regulation	LB1-specific	-
XLOC_021439	up-regulation	LB1-specific	-
XLOC_008260	up-regulation	LB1-specific	-
XLOC_002843	up-regulation	LB1-specific	-
XLOC_010063	up-regulation	hypo	-
XLOC_009497	up-regulation	hyper	-
XLOC_008729	up-regulation	hypo	-
XLOC_020587	up-regulation	LB1-specific	-
XLOC_022845	up-regulation	LB1-specific	-
XLOC_007066	up-regulation	LB1-specific	-
XLOC_021566	up-regulation	LB1-specific	-
XLOC_018032	up-regulation	LB1-specific	-
XLOC_011827	up-regulation	LB1-specific	-
XLOC_010207	up-regulation	hypo	-
XLOC_000072	up-regulation	hypo	-
XLOC_000250	up-regulation	LB1-specific	-
XLOC_013176	up-regulation	hypo	-
XLOC_011374	up-regulation	LB1-specific	-
XLOC_016852	up-regulation	LB5-specific	-
XLOC_010039	up-regulation	LB1-specific	-
XLOC_020413	up-regulation	LB1-specific	-
XLOC_007851	up-regulation	hyper	-
XLOC_003178	up-regulation	LB1-specific	-
XLOC_008319	up-regulation	LB1-specific	-
XLOC_026655	up-regulation	LB1-specific	-
XLOC_009086	up-regulation	hyper	-
XLOC_005695	up-regulation	LB1-specific	-
XLOC_026876	up-regulation	LB1-specific	-
XLOC_027981	up-regulation	hypo	-
XLOC_000011	up-regulation	LB1-specific	-
XLOC_015193	up-regulation	LB1-specific	-
XLOC_002825	up-regulation	LB1-specific	-
XLOC_011005	up-regulation	LB1-specific	-
XLOC_005943	up-regulation	hyper	-
XLOC_003133	up-regulation	LB1-specific	-
XLOC_010102	up-regulation	LB1-specific	-
XLOC_007305	up-regulation	LB1-specific	-
XLOC_026896	up-regulation	LB1-specific	-
XLOC_014890	up-regulation	LB1-specific	-
XLOC_005540	up-regulation	LB5-specific	-
XLOC_000453	up-regulation	LB5-specific	-
XLOC_021371	up-regulation	LB1-specific	-
XLOC_023238	up-regulation	LB1-specific	-
XLOC_018820	up-regulation	LB1-specific	-
XLOC_025888	up-regulation	LB1-specific	-
XLOC_028662	up-regulation	hypo	-
XLOC_023315	up-regulation	LB1-specific	-
XLOC_008924	up-regulation	LB5-specific	-
XLOC_008554	up-regulation	hyper	-
XLOC_022738	up-regulation	LB1-specific	-
XLOC_020425	up-regulation	LB1-specific	-
XLOC_001129	up-regulation	LB1-specific	-
XLOC_015186	up-regulation	hypo	-
XLOC_016380	up-regulation	LB1-specific	-
XLOC_009735	up-regulation	LB1-specific	-
XLOC_022898	up-regulation	LB1-specific	-
XLOC_025235	up-regulation	LB1-specific	-
XLOC_028146	up-regulation	LB1-specific	-
XLOC_000154	up-regulation	LB1-specific	-
XLOC_008966	up-regulation	LB1-specific	-
XLOC_023327	up-regulation	LB1-specific	-
XLOC_023903	up-regulation	hyper	-
XLOC_021724	up-regulation	LB1-specific	-
XLOC_027462	up-regulation	hypo	-
XLOC_007239	up-regulation	LB1-specific	-
XLOC_023822	up-regulation	hypo	-
XLOC_021605	up-regulation	LB1-specific	-
XLOC_000463	up-regulation	LB5-specific	-
XLOC_003859	up-regulation	hyper	-
XLOC_022120	up-regulation	LB1-specific	-
XLOC_001518	up-regulation	LB1-specific	-
XLOC_019157	up-regulation	LB1-specific	-
XLOC_013543	up-regulation	LB1-specific	-
XLOC_016600	up-regulation	hypo	-
XLOC_028089	up-regulation	LB1-specific	-
XLOC_001329	up-regulation	hyper	-
XLOC_010096	up-regulation	LB1-specific	-
XLOC_027994	up-regulation	LB1-specific	-
XLOC_023811	up-regulation	LB1-specific	-
XLOC_025570	up-regulation	LB1-specific	M-type_MADS
XLOC_010135	up-regulation	hyper	-
XLOC_014150	up-regulation	hyper	-
XLOC_022843	up-regulation	LB1-specific	-
XLOC_009045	up-regulation	LB5-specific	-
XLOC_021153	up-regulation	LB1-specific	-
XLOC_001878	up-regulation	LB1-specific	-
XLOC_025725	up-regulation	LB1-specific	-
XLOC_009885	up-regulation	LB1-specific	-
XLOC_010424	up-regulation	LB1-specific	-
XLOC_005476	up-regulation	LB1-specific	-
XLOC_012255	up-regulation	LB1-specific	bHLH
XLOC_020961	up-regulation	LB1-specific	-
XLOC_011053	up-regulation	LB1-specific	-
XLOC_004864	up-regulation	hyper	-
XLOC_005959	up-regulation	LB1-specific	-
XLOC_000599	up-regulation	LB1-specific	-
XLOC_010049	up-regulation	LB1-specific	-
XLOC_010231	up-regulation	LB1-specific	-
XLOC_018393	up-regulation	LB5-specific	-
XLOC_009991	up-regulation	LB1-specific	-
XLOC_000039	up-regulation	LB1-specific	-
XLOC_004500	up-regulation	LB1-specific	-
XLOC_022225	up-regulation	LB1-specific	-
XLOC_025820	up-regulation	LB5-specific	-
XLOC_017538	up-regulation	LB1-specific	-
XLOC_005431	up-regulation	LB1-specific	-
XLOC_007141	up-regulation	LB1-specific	-
XLOC_017801	up-regulation	LB1-specific	-
XLOC_017350	up-regulation	LB1-specific	-
XLOC_024693	up-regulation	hypo	-
XLOC_026879	up-regulation	LB1-specific	-
XLOC_005829	up-regulation	hyper	-
XLOC_018663	up-regulation	LB1-specific	-
XLOC_012324	up-regulation	LB1-specific	-
XLOC_012109	up-regulation	LB1-specific	-
XLOC_023294	up-regulation	LB1-specific	-
XLOC_019197	up-regulation	LB5-specific	-
XLOC_022459	up-regulation	LB1-specific	-
XLOC_012498	up-regulation	LB1-specific	-
XLOC_000509	up-regulation	hypo	-
XLOC_023806	up-regulation	LB1-specific	-
XLOC_026282	up-regulation	LB1-specific	-
XLOC_014211	up-regulation	LB1-specific	-
XLOC_018034	up-regulation	LB1-specific	-
XLOC_022949	up-regulation	LB1-specific	-
XLOC_021703	up-regulation	LB1-specific	-
XLOC_025150	up-regulation	LB1-specific	-
XLOC_003853	up-regulation	LB1-specific	-
XLOC_009078	up-regulation	LB1-specific	-
XLOC_017357	up-regulation	LB1-specific	-
XLOC_002287	up-regulation	LB1-specific	-
XLOC_020827	up-regulation	LB1-specific	-
XLOC_001194	up-regulation	hyper	-
XLOC_001067	up-regulation	LB1-specific	-
XLOC_012363	up-regulation	LB1-specific	-
XLOC_028721	up-regulation	LB1-specific	-
XLOC_000669	up-regulation	LB1-specific	-
XLOC_009481	up-regulation	LB1-specific	-
XLOC_016756	up-regulation	LB1-specific	-
note: up-regulation means that the gene with high expression level in LB1; down-regulation means that the gene with high expression level in LB5; hyper means that the gene with high methylation level in LB1; hypo means that the gene with high methylation level in LB5.
